# Supplementary material for: Identification and validation of a three-gene signature as a candidate prognostic biomarker for lower grade glioma
Source: PeerJ. 2020 Jan 3;8:e8312. doi: 10.7717/peerj.8312 (PMC6944128; doi:10.7717/peerj.8312)
Supplement: Supplemental Information 1 [file peerj-08-8312-s001.zip]

Archive with 3 entries (2 files):
- CGGA.mRNAseq_325.clinical.20190701.txt
- __MACOSX/
- __MACOSX/._CGGA.mRNAseq_325.clinical.20190701.txt
