# Supplementary material for: Identification and validation of a three-gene signature as a candidate prognostic biomarker for lower grade glioma
Source: PeerJ. 2020 Jan 3;8:e8312. doi: 10.7717/peerj.8312 (PMC6944128; doi:10.7717/peerj.8312)
Supplement: Supplemental Information 3 [file peerj-08-8312-s003.zip › CGGA.mRNAseq_325.RSEM-genes.20190701.txt]

Gene_Name	CGGA_1001	CGGA_1006	CGGA_1007	CGGA_1011	CGGA_1015	CGGA_1019	CGGA_1022	CGGA_1023	CGGA_1024	CGGA_1026	CGGA_1034	CGGA_1035	CGGA_1039	CGGA_1045	CGGA_1049	CGGA_1052	CGGA_1072	CGGA_1077	CGGA_1078	CGGA_1079	CGGA_1081	CGGA_1083	CGGA_1091	CGGA_1109	CGGA_1124	CGGA_1139	CGGA_1140	CGGA_1145	CGGA_1171	CGGA_1177	CGGA_1180	CGGA_1188	CGGA_1214	CGGA_1216	CGGA_1218	CGGA_1224	CGGA_1234	CGGA_1237	CGGA_1240	CGGA_1251	CGGA_1258	CGGA_1263	CGGA_1270	CGGA_1271	CGGA_1272	CGGA_1280	CGGA_1281	CGGA_1283	CGGA_1284
A1BG	12.64	7.03	30.09	6.64	1.83	39.03	12.96	9.28	2.35	3.56	3.18	49.16	9.99	40.35	14.7	4.48	11.04	48.61	13.12	9.59	30.45	18.72	47.06	21.99	10.63	18.9	23.58	9.62	11.87	38.88	55.84	23.07	18.49	18.82	20.02	21.39	6.78	4.97	10.89	31.2	23.46	14.77	39.3	28.11	16.64	9.18	5.74	5.08	29.75
A1BG-AS1	2.12	1.13	6.64	4.32	1.39	4.46	3.25	1.9	1.22	1.56	0.56	7.75	1.61	9.49	5.02	1.85	2.73	5.59	4.37	2.07	3.78	3.99	5.55	4.27	1.15	2.71	5	0.88	2.97	6.18	9.1	1.9	4.85	4.01	5.1	3.61	1.31	0.98	2.95	4.05	3.67	2.25	2.59	5.16	3.56	3.48	3.32	0.71	10.32
A2M	452.92	106.54	206.7	707.17	824.32	155.14	538.33	26.39	219.35	302	139.67	143.45	79.09	202.67	345.41	117.38	126.56	412.72	170.82	136.63	345.27	763.49	235.32	60.24	561.11	61.97	56.12	483.18	614.56	422.29	151.96	67.55	76.2	78.47	234.72	484.48	903.16	134.09	508.32	179.74	162.57	183.68	225.01	340.62	245.17	131.56	80.29	44.2	301.02
A2M-AS1	3.3	0.13	0.63	1.61	1.34	3.08	0.72	1.96	1.48	0.91	0.4	0.31	0.13	0.4	0.35	0.44	0.37	1.17	0.31	0.24	0.81	2.25	1.41	0.29	0.89	0.6	0.84	0.84	1.44	0.83	1.32	2.07	0.2	0.36	0.93	2.55	0.96	0.63	0.44	0.37	1.23	1.92	4.85	1.28	0.42	0.41	0.71	0.32	0.38
A2ML1	0.04	0.33	4.96	1.59	0	0.1	0.39	2.34	0.68	2.84	0.96	0.13	2.44	2.94	1.06	0.84	0.6	0.25	4.57	7.31	0.18	0.73	0.04	9.13	1.01	5.71	0.69	2.28	1.6	0	1.38	0.67	1.25	2.69	0.52	0.34	0.21	1.99	0.48	0.48	1.28	1.56	0.21	0.47	1.24	21.66	2.44	0.04	0.02
A2MP1	0.23	0	0.15	0.14	1.3	0.06	0	0.06	0.16	0.22	0.06	0.06	0.05	0.11	0.05	0.36	0.09	0.08	0	0.52	0.12	0.06	0.13	0.13	0.05	0.18	0.18	0.16	0.19	0.21	0	0	0.06	0	0.05	0.24	0.09	0.06	0.12	0.19	0	0.32	0.07	0.06	0.12	0.13	0.06	0	0.14
A3GALT2	0	1	0.17	0	0.16	0	0	0.29	0.05	0	0.19	0.46	0	0.34	0.06	0.07	0.13	0	0.24	0.16	0.08	0	0	0.07	0.21	0	0	0.08	0	0	0.22	0.25	0	0	0.05	0.08	0.46	0	0	0.11	0	0.09	0.16	0.75	0	0.1	0	0	0.12
A4GALT	3.67	3.16	6.67	2.07	9.41	4.1	3.59	1.34	4.32	7.04	7.7	4.36	1.73	3.06	3.76	3.65	1.17	4.23	1.86	3.82	5.47	3.12	1.3	1.93	5	7.57	1.82	3.93	1.99	14.21	1.27	3.26	2.07	1.87	8.42	5.7	3.72	0.84	5.31	2.09	3.49	3.39	5.31	1.87	1.73	0.57	2.1	6.79	2.86
A4GNT	0.04	1.07	0	0.11	0.13	0	0.04	0	0.03	0.12	0	0.59	0	0.04	0.03	0.04	0.03	0	0.04	0	0	0.08	0	0.06	0.33	0.04	0	0.14	0	0.04	0.09	0	0	0.04	0.03	0	1.05	0.04	0	0.02	0	0.08	0	1.1	0.36	0.12	0.04	0	0
AAAS	27.79	24.15	26.03	35.62	35.83	44.77	30.55	97.98	25.78	26.79	30.61	29.24	38.63	42.56	26.67	20.39	35.09	47.8	15.54	33.69	25.99	47.83	45.1	38.68	35.22	31.1	18.6	26.55	31.7	16.93	55.68	42.52	47.15	42.66	34.17	25.38	37.32	31.99	33.12	40.58	39.6	40.33	25.81	26.95	50.63	34.15	12.69	31.78	24.24
AACS	3.75	4.38	5.37	4.71	8.9	4.82	4.93	7.73	8.05	6.44	4.54	9.94	10.21	6.27	6.25	6.07	5.26	7.83	5.37	6.8	7.39	6.16	5.56	5.63	4.86	11.53	17.23	4.72	4.54	4.35	7.82	7.52	4.93	5.71	4.6	4.25	6.29	6.08	9.01	4.76	7.53	8.03	10.01	5.11	6.89	6.92	14.78	16.11	5.02
AACSP1	0	0.08	0	0.04	0.1	0	0	0.21	0.05	0.02	0.02	0	0.02	0	0.02	0	0.07	0	0	0.02	0.06	0.05	0.07	0	0	0	0.08	0	0	0	0.02	0.24	0	0.13	0.17	0	0	0.07	0	0.26	0	0.05	0.11	1.45	0.07	0.05	0.04	0.24	0.02
AADAT	3.06	4.41	3.79	3.99	5.7	5.82	4.47	7.01	6.68	5.7	7.98	4.73	8	2.62	4.76	4.79	8.09	2.44	2.33	3.79	7.72	6.64	11.44	5.85	3.31	2.82	6.93	3.68	5.71	3.49	5.13	6.74	7.92	2.86	6.15	1.29	10.96	7.1	4.41	6.18	3.48	4.2	2.53	9.82	9.25	6.99	5.82	4.89	7.47
AAED1	5.08	5.31	4.91	4.76	4.18	10.88	8.45	2.99	6.91	6.49	6.29	8.82	7.96	9.66	11.2	3.55	18.41	7.76	3.7	6.64	7.79	6.39	7.94	7.42	7.96	6.31	2.94	5.14	9.66	10.29	8.58	6.5	10.7	3.46	6.17	7.44	4.6	6.14	7.29	6.6	8.01	4.38	6.35	4.05	5.4	8.23	3.14	6.19	9.48
AAGAB	13.26	28.88	15.68	27	23.92	10.86	17.75	5.31	22.71	17.17	17.5	24.93	17.45	34.23	21.37	12.96	34.29	24.47	22.44	23.69	16.06	18.86	15.57	23.46	17.92	19.9	26.33	20.27	22.31	15.9	16.01	8.39	10.66	27.03	14.3	12.96	16.01	21.26	23.04	18.29	15.89	8.14	13.77	19.69	16.77	25.02	21.16	17.74	24.61
AAK1	5.81	17.28	6.5	6.03	6.9	5.93	4.99	6.99	4.05	2.62	3.93	9.25	4.41	2.42	5.14	2.36	6.44	0.98	6.45	1.61	3.77	5.79	5.99	3.84	2	9.03	11.53	2.32	4.12	1.93	7.31	12.75	4.47	10.5	3.01	11.94	3.9	0.99	4.92	1.98	10.02	9.87	33.44	2.33	6.35	4.08	15.04	13.4	5.77
AAMDC	16.22	23.03	17.45	22.9	11.61	19.47	27.37	14.97	23.22	23.06	29.73	21.81	44.89	32.02	25.28	51.49	34.19	45.87	30.62	32.31	32.03	11.37	12.28	28.53	23.87	60.35	22.44	30.33	31.41	36.49	39.47	75.71	34.48	68.32	23.62	45.45	24.64	34.65	22.06	35.62	53.48	29.58	32.09	33.45	34.98	22.04	16.06	33.59	31.27
AAMP	59.27	79.91	79.3	75.44	93.15	84.91	53.82	58.08	64.38	64.04	60.43	83.14	70.1	81.53	65.52	71.77	90.17	83.37	65.3	81.44	62.64	67.76	52.84	76.17	69.07	114.27	69.39	68.58	65.6	50.71	117.86	61.41	132.98	141.74	69.49	98.48	80.77	80.72	63.15	58.15	151.46	39.68	63.29	63.88	38.72	69.29	48.36	115.84	49.29
AANAT	0.03	1.22	0.09	0.53	0.23	0.39	0.16	0.44	0.21	0.61	1.35	3.54	0.19	0.7	0.13	0.03	0.14	0.6	0.5	0.58	0.19	0.36	0.44	0.11	0.42	0.43	0.25	0.26	0.5	0.26	0.3	0.23	0	0.1	0.27	0.12	1.44	0.19	0.67	0.14	0.1	0.93	0.11	1.48	0.38	0.32	0.23	0	0.17
AAR2	15.63	22.04	14.79	15.47	20.83	23.74	16.62	11.12	21.58	14.59	15.37	16.75	19.2	23.48	25.72	11.32	23.18	23.44	10.83	13.8	15.13	19.46	22.58	18.03	15.75	11.68	9.04	15.48	14.19	19.2	19.71	10.64	15.42	10.93	13.16	11.07	16.97	20.71	19.02	20.16	12.01	5.93	11.77	17.44	11.5	13.67	6.6	18.41	19.7
AARD	0.2	0.38	0	0.35	0.44	0.03	0	0	0.06	0	0.06	0.32	0.24	0	0.12	0.03	1.1	0.02	0.03	0.16	0.52	0.45	0	0	0.02	0	0.73	0	0	0	0	0.13	0	0.14	0.06	1.39	0.15	0.08	0.19	0.2	0.19	0.03	0.9	0.13	0	0.22	0.51	0.22	0.16
AARS	37.3	69.91	64.62	41.55	63.75	64.39	44.01	68.8	62.23	52.29	76.07	89.28	92.23	55.41	57.72	63.26	64.19	55.79	46.51	61.6	83.2	58.44	55.37	48.58	53.93	75.53	85.8	43.12	35.92	32.17	72.82	40.95	39.83	119.78	58.31	49.34	50.13	46.36	77.05	42.35	37.76	31.23	39.74	48.25	66.32	47.59	55.01	63.13	45.24
AARS2	3.82	6.55	5.8	3.49	6.33	4.51	4.96	4.65	4.67	6.69	4.25	3.99	5.82	6.82	6.83	3.49	4.66	4.07	2.02	3.31	2.32	5.62	4.82	6.84	4.46	4.93	4.12	4.18	4.48	3.42	6.29	2.97	5.37	2.04	5.14	4.31	3.85	5.06	3.78	1.87	4.36	2.53	1.34	5.59	5.5	5.42	3.23	2.29	4.57
AARSD1	12.28	23.86	23.46	17.92	26.6	25.95	21.39	43.41	14.11	37.58	21.54	28.34	32.67	31.95	21.29	31.81	19.89	41.8	14.89	28.44	30.19	17.78	20.45	22.41	22.2	40.48	36.32	12.33	20.03	20.84	53.9	72.88	40.47	43.41	26.16	28.32	31.57	39.88	23.18	25.61	44.67	51.53	25.76	32.4	44.58	23.59	26.03	71.77	19.39
AASDH	3.58	5.11	5.87	4.39	5	2.77	4.57	3.77	3.14	5	6.12	5.95	6.54	4.58	7.01	3.69	4.71	4.12	5.74	7.01	5.02	4.06	3.24	5.88	4.63	2.53	4.03	3.62	6.43	2.39	3.49	2.29	2.57	3.55	4.87	1.88	4.4	4.37	4.78	9.85	2.26	1.92	1.88	6.36	10.2	7.96	2.2	3.88	4.69
AASDHPPT	11.46	13.09	12.92	19.69	9.66	14.04	18.36	8.37	21.65	22.55	27.31	23.24	20.48	18.22	23.53	20.08	51.79	7.97	16.22	28.79	26.14	17.09	17.46	34.19	16.69	11.92	43.89	24.61	24.61	11.97	13.67	8.98	14.01	14.81	19.81	9.3	36.98	39.48	22.41	25.45	14.74	23.49	16.17	25.12	40.69	26.24	35.52	10.6	21.63
AASS	6.89	5.84	10.57	11.4	8.56	5.3	14.89	10.23	10.05	31.26	9.57	5.45	24.58	10.38	12.88	5.85	20.51	2.78	9.37	13.27	10	8.48	12.12	13.61	8.3	8.8	3.88	11.57	14.37	2.97	8.79	10.98	15.89	11.5	16.21	4.22	10.93	11.48	7.84	13.45	16.56	5.76	1.63	24.02	5.28	44.24	4.22	7.2	12.4
AATF	21.89	21.46	29.7	26.74	19.44	28.23	30.74	45.1	14.01	23.82	20.46	36.97	33.08	22.53	30.35	21.97	24.45	33.14	23.33	19.87	26.76	18.11	23.71	17.41	24.34	26.75	13.84	11.2	25.86	24.38	50.06	50.25	36.19	36.04	21.44	26	24.48	24.45	22.98	26.53	46.57	19.08	32.43	10.96	38.54	24.28	11.04	45.65	24.38
AATK	4.41	4.24	2.75	2.41	0.45	17.54	18.12	7.11	11.03	0.83	12.99	3.48	8.56	1.16	1.2	22.83	2.04	3	5.98	10.79	6.32	2.92	4.13	0.47	5.29	13.48	74.5	2.51	20.8	8.78	6.01	40.16	6.56	3.61	51.01	3.26	23.75	3.43	8.38	24.03	19	23.48	33.05	2.34	7.97	6.64	21.87	1.06	10.79
AATK-AS1	0	0.21	0	0	0	0	0	0.05	0.06	0	0	0.55	0	0	0	0.04	0	0	0	0	0.04	0	0	0	0.06	0	0.12	0	0.04	0	0	0	0	0	0.06	0	0.2	0	0	0	0	0.09	0	0.3	0.12	0	0.08	0	0
AB019441.29	0.27	0.65	0.16	1.42	0	0.13	0	0.14	0.19	0	0	0.35	0.58	0.13	0.28	0.5	0.39	0.28	0	0.37	0.39	0.29	0.46	0.3	0.5	0.13	0	0.37	0.13	0.31	0.28	0.32	0	0.27	0.18	0.34	0.3	0.53	0.14	0.51	0.14	0.41	0.15	0.5	0.84	0	0	0	0.23
ABAT	43.96	22.74	66.63	60.06	4.7	29.72	16.96	51.14	64.62	82.97	98.19	8.79	63.28	21.69	23.34	80.53	103.89	20.97	222.98	71.71	42.65	34.89	61.03	316.76	7.8	187.4	70.18	44.28	72.14	6.1	38.1	43.16	92.64	65.98	61.51	13.58	20.37	98.82	7.92	30.55	81.78	72.76	17.96	43.81	42.26	110.52	129.81	5.15	44.4
ABC7-42389800N19.1	4.92	1.05	10.64	1.53	20.65	17.37	4.06	54.48	2.7	11.42	13.21	5.21	20.37	25.59	4.61	21.83	9.71	26.05	2.75	14.4	21.09	10.68	19.39	6.53	1.71	7.65	11.36	13.69	9.58	1.31	13.39	15.27	34.39	11.98	5.12	6.01	20.17	13.56	9.91	7.64	7.88	37.01	18.33	11.4	7.07	14.85	2.09	24.35	8.83
ABCA1	7.38	8.53	5.34	19.73	10.24	43.17	22.09	15.94	5.33	11.42	24.17	40.01	29.27	21.6	37.81	8.77	10.6	16.12	17.59	8.83	16.45	9.65	27.72	24.74	17.57	5.69	3.35	38.14	33.92	24.76	15.77	7.96	7.83	1.98	22.82	6.45	20.09	7.31	40.11	14.65	6.5	14.65	7.76	6.42	16.35	10.09	8.58	0.87	20.13
ABCA10	0.06	1.03	0.58	0.28	5.65	0.51	1.27	0.15	0.16	1.42	0.31	0.79	0.18	0.12	0.2	0.55	0.66	1.08	0.36	2	0.71	0.04	0.24	0.35	0.8	0.67	0.97	0.28	0.32	0.25	0.65	0.54	0.18	0.19	0.81	0.68	1.18	0.43	0.64	0.15	0.73	3.09	0.82	2.7	0.53	0.58	1.05	3.33	0.03
ABCA11P	1.66	1.65	1.03	1	2.33	2.93	3.37	2	2.77	4.61	4.29	1.34	3.86	3.66	3.33	3.18	3.55	2.44	1.25	2.74	1.98	2.11	2.46	7.77	1.86	3.38	3.03	2.64	3.47	1.81	4.12	5.28	1.54	1.82	2.81	1.43	1.75	7.62	2	3.81	2.58	6.35	2.4	3.32	5.38	2.63	3.52	0.54	2.83
ABCA12	0.05	0.38	0.02	0.06	0.06	0.04	0.02	0.06	0.06	0.05	0.11	0.17	0.06	0.2	0.05	0.02	0.13	0.04	0.37	0.11	0.2	0.16	0.1	0.2	0.08	0.12	0.03	0.5	0.03	0.01	0.11	0.05	0.03	0.04	0.07	0.08	0.55	0.17	0.6	0.04	0.05	0.04	0.05	1.07	0.22	0.03	0.07	0	0
ABCA13	0.68	1.27	0.19	0.78	1.97	1.08	0.97	0.14	0.66	0.03	0.52	0.76	0.18	2.1	1.49	0	0.04	0.86	0.67	0.16	0.08	2.6	0.05	2.9	1.61	0.55	0.03	3.14	0.66	0.33	0.53	0.57	0.05	3.68	0.78	1.62	0.6	0.22	0.89	0.03	1.65	0.08	0.62	0.73	1.86	0.85	0.2	0.13	1.9
ABCA17P	0.92	1.75	1.37	0.37	0.53	0.88	0.47	2.56	0.49	0.82	0.99	2.11	0.2	1.96	2.12	3.13	0.19	2.89	1.09	0.96	0.26	1.12	0.26	2.14	4.7	2.2	3.02	1.04	2.74	0.61	2	1.91	0.49	2.32	1.29	1.58	0.59	0.71	1.48	0.74	1.36	2.69	1.45	0.22	1.26	1.35	1.5	0	1.35
ABCA2	37.55	20.99	27.73	27.69	17.52	135.74	49.17	65.81	20.05	30.67	54.38	23.22	50.52	37.7	30.56	78.29	44.57	40.43	39.55	84.08	69.28	44.61	38.68	26.63	38.06	92.04	242.73	35.32	69.88	25.44	81.26	184.95	58.82	38.78	110.55	64.01	76.69	47.74	46.67	105.48	128.8	117.86	225.47	20.17	33.68	46.6	56.65	23.56	30.56
ABCA3	13.52	50.23	24.3	12.42	6.44	15.32	13.58	15.91	35.24	17.88	9.7	15.46	33.35	19.39	20.2	11.4	29.1	11.88	17.74	13.98	24.24	18.75	31.25	24.6	12.03	21.31	19.79	15.74	19.54	6.55	21.71	24.06	26.84	35.17	14.66	10.24	9.11	15.94	19.68	24.81	21.12	12.37	12.31	9.92	17.9	14.72	21.03	11.3	37.76
ABCA4	0.24	3.37	0.88	0.23	0.92	0.81	0.28	0.18	0.28	0.75	0.1	1.1	0.61	0.25	0.49	0.24	0.31	0.33	0	0.89	0.87	0.5	0	0.15	1.67	0.56	0.21	0.86	0.52	0.56	0.37	1.17	0.41	0.21	0.11	0.32	1.06	0.54	0.38	0.03	0.68	0.63	0.71	0.92	2.44	0.26	0.18	0.03	0.09
ABCA5	0.74	3.33	4.54	3.03	4.36	2.47	8.35	2.11	3.57	12.66	1.19	4.24	1.53	5.28	7.74	2.49	6.03	9.37	6.74	2.9	4.28	2.47	0.4	15.49	7.14	8.27	9.16	2.69	8.2	2.12	9.01	3.36	0.41	4.54	8.55	2.77	10.91	5.8	5	2.18	7.34	8.56	4.24	6.53	4.8	17.08	8.15	2.43	2.34
ABCA6	1.21	1.5	0.85	0.49	5.16	1.63	0.52	0.01	0.23	2.14	0.39	3.33	0.28	0.88	0.57	0.46	0.22	0.46	1.55	0.71	0.51	0.98	0.03	0.24	0.83	0.29	0.46	1.3	1.1	0.68	0.73	0.25	0.2	2.28	0.84	1.94	4.53	0.46	0.83	0.24	2	0.7	0.75	1.41	0.72	0.54	0.19	0.31	0.59
ABCA7	7.25	13.33	7.66	6.09	4.68	2.64	3.13	12.32	2.08	7.01	1.84	5.93	1.15	14.66	5.35	4.06	1.75	7.99	8.53	14.69	2.68	11.6	1.99	10.34	13.79	9.07	4.46	6.57	7.73	5.69	20.98	22.22	3.38	15.75	9.11	16.28	5.35	5.6	5.64	0.88	9.89	9.03	5.14	4.81	2.32	6.96	4.46	0.33	2.74
ABCA8	3.03	5.76	5.31	9.28	18.6	4.28	24.26	0.47	5.55	29.48	4.11	3.68	19.58	5.59	18.57	4.98	2.75	7.87	9.59	9.46	2.1	6.46	1.69	14.16	7.36	6.7	16.69	12.2	17.96	4.37	12.59	2.8	2.08	23.58	16	13.32	12.03	1.89	8.43	11.92	17.38	1.49	4.39	8.46	2.23	8.85	2.58	6.91	12.36
ABCA9	0.09	0.69	0.88	0.58	4.42	0.52	0.18	0.13	0.15	1.3	0.66	1.05	0.12	0.18	0.2	0.98	0.32	0.29	0.26	1.6	1.06	0.24	0.06	0.18	0.28	0.79	0.64	0.54	0.47	0.2	0.23	0.31	0.24	0.18	0.41	1.02	0.63	0.25	0.44	0.31	0.15	1.13	0.62	0.51	0.7	0.19	1.34	0.14	0.13
ABCB1	1.82	14	28.82	16.15	1.83	2.09	2.02	8.66	6.06	37.3	9.07	2.62	6.81	8.4	3.68	14.89	4.83	6.78	7.98	22.04	20.36	7.63	2.66	4.54	2.42	21.47	7.55	13.39	8.65	4.96	3.03	12.18	5.43	9.73	4.23	7.66	10.21	6.91	4.93	14.13	9.83	16.86	7.77	40.82	6.67	4.24	13.46	3.94	3.16
ABCB10	1.28	4.4	3.42	3.23	3.2	1.23	3.96	1.3	4.29	4.44	4.33	4.58	5.18	6.08	8.04	3.82	13.59	5.48	2.44	5.16	5.48	2.49	2.57	3.49	3.96	1.51	4.55	3.38	4.87	5.07	2.29	0.87	3.14	1.67	3.53	2.49	6.77	8.32	7.1	6.12	1.92	4.11	2.16	4.75	5.42	4.22	3.71	3.31	5.23
ABCB11	0	1.51	0.06	0.09	0.03	0	0	0.02	0.03	0.02	0.02	0.2	0.01	0.24	0.02	0	0.02	0	0.05	0.14	0	0.07	0	0.1	0.36	0.34	0	0.02	0.13	0	0.27	0.08	0	0.05	0.04	0.02	0.26	0.12	0	0.03	0.01	0	0	0.52	0.29	1.82	0.04	0	0
ABCB4	1.29	4.52	9.35	6.25	1.51	1.14	0.42	6.56	0.86	6.17	1.19	0.38	0.39	1.46	0.62	0.65	1.94	2.47	0.96	1.4	3.47	3.71	0.89	1.01	3.06	1.61	0.23	2.01	3.52	2.31	6.56	9.01	1.09	1.71	1.27	2.75	2.02	0.78	1.68	1.66	10.8	1.3	1.85	4.15	5.57	0.81	0.06	4.73	0.43
ABCB5	0.08	0.92	0.01	0.23	0.33	0.15	0	0	0.11	0.06	0	0.11	0.02	0.02	0.1	0.03	0.05	0.01	0	0	0	0.12	0	0.07	0.1	0	0.01	0	0	0.25	0.04	0.1	0.05	0.06	0.11	0.04	0.21	0	0.13	0	0	0.08	0.06	0.28	0.1	0	0.01	0	0
ABCB6	6.14	17.17	15.18	11.05	12.12	19.81	7.48	62.79	14.51	23.02	15.89	26.52	33.33	34.44	21.11	32.19	25.37	23.61	15.3	37.4	34.67	10.79	22.6	11.23	21.04	36.54	21.53	12.78	18.89	13.19	62.91	59.73	48.4	48.84	18.86	18.35	13.57	25.94	15.41	15.53	54.49	52.3	20.66	30.77	24.8	15.06	13.15	16.09	17.76
ABCB7	6.54	12.74	9.36	11.96	5.93	6.82	13.23	4.98	13.48	13.74	9.13	8.05	12.4	15.2	11.38	5.88	13.52	17.38	9.12	9.67	8.68	7.46	7.28	14.19	9.19	5.03	4.3	8.66	9.16	6.78	7.05	3.67	10.18	11.24	9.29	6.87	11.09	8.55	10.7	11.77	6.57	3.68	3.98	10.23	13.63	8.43	3.7	14.37	10.34
ABCB8	14.57	30.72	23.3	10.25	17.67	20.34	14.96	17.24	18.28	23.07	10.6	16.7	15.93	21.43	20.62	8.4	13.69	19.16	17.28	13.99	13.34	27.12	21.2	38.41	18.63	13.53	8.88	18.51	22.46	12.09	16.4	9.77	17.17	14.59	19.06	14.25	12.7	20.15	23.34	11.4	15.78	9.92	9.06	18.3	12.57	21.4	10.94	12.38	22.44
ABCB9	3.93	4.88	6.36	4.59	6.64	9.97	13.29	6.4	7.63	3.41	6.85	5.19	11.26	4.15	4.7	3.78	4.17	5.33	9.09	5.22	5.29	16.05	5.29	4.67	2.53	8.17	7.31	7.6	6.13	2.41	3.29	2.51	8.54	13.11	4.46	2.82	6.1	8.32	5.37	3.55	2.51	4.06	5.32	8.91	2.72	2.11	6.06	65.79	6.19
ABCC1	7.37	22.01	5.18	5.74	14.28	7.01	5.09	7.25	4.05	5.83	4.98	15.69	7.19	11.58	9.3	1.94	8.7	3.91	3.48	3.5	3.53	5.87	7.66	4.43	12.24	7.19	1.9	4.91	8.36	6.43	15.84	19.59	10.2	24.03	9.06	8.37	3.55	2.07	10.2	2.1	16.2	3.3	5.21	3.2	6.94	8.96	2.08	6.61	7.07
ABCC10	8.92	6.94	7.11	9.34	7.82	16.54	7.06	21.81	8.43	7.34	8.13	7.23	9.28	15.49	6.08	6.62	5.5	11.3	3.09	10.54	8.82	7.39	9.69	7.79	9.12	9.41	6.08	8.04	10.38	7.79	10.44	21.1	7.42	5.28	8.72	10.61	9.95	11.25	8.84	7.54	10.84	28.92	12.49	10.18	13.83	6.55	5.52	7.85	6.57
ABCC11	0.22	0.71	0.36	1.13	0.07	0.18	0.5	0.54	0.08	0.31	0.48	0.6	0.4	0.33	0.26	0.53	0.41	0.06	0.62	0.3	0.21	0.22	0.24	0.45	0.46	1.13	0.35	0.2	0.31	0.04	0.9	0.47	0.26	0.05	0.21	0.35	0.46	0.12	0.26	0.54	0.13	0.72	0.28	0.56	0.72	0.61	0.54	0.25	0.35
ABCC12	0.02	1.13	0.2	0.22	0	0	0.06	0.06	0.05	0.06	0.02	0.31	0.22	0.02	0	0.05	0.1	0	0	0.16	0.02	0.03	0	0.12	0.17	0.13	1.11	0.04	0.32	0	0.05	0.14	0.03	0.1	0.01	0	0.39	0.39	0.15	0	0.08	0.28	0.22	0.53	1.47	0.58	0.56	0.11	0
ABCC2	0.15	0.29	0.62	0.17	0.27	0.17	0.1	0.25	0.06	0.19	0.09	0.6	0.24	0.09	0.02	0.04	0.24	0.03	0.08	0.06	0.06	0.07	0.17	0.07	0.12	0.06	0.02	0.04	0.17	0.12	0.15	0.24	0.11	0.02	0.16	0.13	0.23	0.05	0.24	0.1	0.21	0.11	0.04	0.34	0.4	0.05	0.07	0.05	0.12
ABCC3	21.2	7.59	6.84	5.36	16.87	34.68	51.53	56.19	12.13	1.76	8.63	67.97	0.98	40.73	22.45	0.85	5.74	19.75	36.72	13.23	1.25	67.27	11.55	7.33	47.92	10.25	0.73	46.72	34.1	31.53	77.81	14.85	2.49	81.51	14.84	114.67	11.91	33.48	26.31	0.25	35.63	7.72	5.97	13.61	6.96	1.18	0.89	0.74	23.69
ABCC4	4.95	3.09	2.1	6.23	1.8	1.21	2.02	1.47	2.19	2.14	5.23	5.37	1.06	1.39	4.26	2.24	4.67	3.94	2.87	5.06	2.29	5.89	2.74	3	5.02	3.54	0.69	4.66	6.35	3.35	1.83	3.31	1.86	2.3	2.88	4.07	4.98	3.26	3.29	3.27	4.99	1.55	0.65	3.77	5.09	9.81	1.13	2.85	6.41
ABCC5	9.22	14.81	7.06	14.84	11.68	14.19	10.72	20.75	8.63	23.49	14.28	10.57	16.67	14.25	10.18	13.29	14.16	12.39	13.3	15.62	13.09	12.47	11.07	16.27	10.5	27.25	15.99	13.71	26.82	8.9	38.25	68.3	46.84	17.25	20.82	27.15	14.82	16.88	10.61	15.31	31.6	28.1	12.12	13.99	39.89	18.04	12.89	33.56	11.11
ABCC6	0.71	1.18	0.51	2.71	0.92	0.73	1.24	1.87	0.37	1.1	0.49	0.67	0.61	2.23	0.43	1.28	0.62	1.08	1.41	3.48	0.46	2.02	0.9	2.47	2.17	7.14	0.32	2.02	2.44	1.45	6.31	5.26	0.29	1.91	1.39	3.47	0.7	0.96	0.69	0.3	3.69	1.07	0.62	1.51	1.31	0.68	1.28	0.18	0.93
ABCC6P1	1.49	0.28	0.52	1.56	0.39	2.99	1.32	8.18	1.04	0.92	1.75	0.09	0.96	1.77	1.04	0.84	0.36	2.37	0.5	3.62	0.12	0.63	6.98	5.75	2.42	4.68	0.8	1.16	1.11	0.16	5.13	1.99	2.14	1.02	1.5	2.56	0.42	5.9	0.2	0	4.21	1.28	0.48	1.18	0.42	0.11	1.31	0	0.8
ABCC6P2	0.61	1.45	0.64	2.12	0.18	2.03	0.14	1.64	1.28	1.07	0.21	0.23	0.23	3.89	0.5	1.3	0.25	2.33	2.27	3.59	0.94	0.37	0.53	2.54	0.68	5.4	0.15	1.18	0.94	0	2.06	2.12	1.28	4.4	0.91	1.1	0.75	1.16	0.54	0.42	8.49	0.62	1.93	1.88	0.75	0.69	0.59	0	0.86
ABCC8	0.4	8.37	1.24	2.76	0.27	7.44	0.77	54.26	1.07	0.3	9.27	4.65	1.89	4	0.08	53.01	0.99	7.43	2.84	2.53	11.44	1.08	1.55	0.26	2.66	25.97	14.87	1.81	1.43	0.55	3.09	79.31	27.21	10.31	5.87	0.62	5.13	4.35	4.1	2.93	16.12	28.2	7.89	4.72	6.87	0.8	9.47	1.11	0.74
ABCC9	0.66	1.05	11.09	1.93	15.93	0.57	5.19	0.98	2.58	10.96	0.59	0.9	4.77	3.03	8.71	2.57	5.26	1.28	7.08	4.48	1.09	4.04	0.49	2.64	3.85	4.37	2.46	3.91	4.28	3.23	2.29	1.18	1.75	1.06	2.32	1.21	1.29	0.68	3	1.09	2.58	1.27	2.12	1.24	2.54	9.21	3.93	0.94	2.31
ABCD1	8.02	6.85	5.49	7.13	13.34	13.78	4.35	8.23	5.36	6.16	4.42	9.18	5.08	6.76	6.22	2.7	11.58	14.39	5.93	4.6	5.13	9.59	5.5	5.15	6.83	6.27	1.49	6.18	9.8	7.01	7.59	10.99	5.95	9.44	5.82	8.94	7.61	4.45	8.64	3.19	7.68	6.83	6.89	5.6	2.66	3.51	1.59	1.34	6.08
ABCD2	0.2	1.52	1.29	2.91	0.35	0.15	1.49	0.39	1.16	2.94	3.28	0.37	5.03	1.18	1.48	2	3.65	0.89	6.94	4.2	2.29	1.59	0.7	7.83	0.38	0.69	4.54	2.98	2.09	0.17	0.3	0.15	1.51	2.05	1.74	0.52	3.16	1.47	1.37	2.54	0.96	2.7	0.93	2.81	1.29	3.04	4.3	1.72	1.97
ABCD3	7.76	23.51	39.08	22.01	16.69	7.24	23.33	10.73	25.11	39.4	28.33	16.14	48.46	26.51	36.11	14.59	38.86	22.68	24.8	29.4	29.26	19.48	26.78	40.24	17.28	11.41	17.19	31.65	23.15	14.86	15.18	8.28	29.22	18.27	20.47	10.95	21.46	35.04	18.66	51.32	14.21	15.34	12.3	32.5	24.58	35.38	13.15	11.21	24.48
ABCD4	28.1	17.12	29.4	23.68	30.28	42.39	27.77	42.73	31.85	34.95	35.46	19.15	40.79	51.44	17.78	28.57	26.16	42.83	23.18	46.23	31.6	28.8	40.12	37.26	24.45	50.49	18.53	45.71	31.41	22.59	40.86	66.22	49.23	18.55	53.84	30.33	44.21	19.59	33.29	39.47	24.93	56.16	21.15	42.58	34.2	32.34	17.98	24.02	27.6
ABCE1	11.3	22.36	21.43	21.84	20.12	12.44	19.68	8.94	22.66	22.59	32.16	31.9	25.63	22.47	27.27	11.27	23.74	13.52	13.58	17.42	22.04	20.12	31.57	20.66	18.08	9.15	16.13	24.87	25.42	21.45	28.68	6.99	25.29	18.67	17.86	11.04	25.44	27.15	23.88	28.27	16.47	11.73	10.74	21.9	31.73	25.51	12.58	53.38	27.99
ABCF1	18.4	40.82	37.17	38.89	46.75	19.24	30.58	26.02	32.35	43.81	26.27	22.93	48.44	39.56	36.57	19.09	31.9	39.11	15.16	23.03	32.19	25.4	37.66	22.42	24.79	21.58	18.84	22.91	30.43	27.43	39.6	23.14	35.12	13.99	27.81	17.55	25.55	29.55	23.35	37.86	27.98	13.35	26.82	32.6	44.52	28.34	13.72	62.12	26.86
ABCF2	23.3	51.59	37.93	22.12	33.07	22.3	34.27	14	29.79	32.17	21.34	39.5	36.94	32.78	42.77	12.62	45.81	34.26	30.37	21.1	22.06	30.23	30.22	41.5	28.96	20.72	17.49	31.37	31.87	26.81	22.32	14.34	16.68	17.32	27.33	16.46	16.33	24.97	34.46	24.15	30.05	8.03	12.35	22.64	20.06	33.71	15.88	14.59	35
ABCF3	31.81	53.78	33.93	28.32	49.7	44.4	19.96	49.58	26	36.06	23.57	44.77	29.03	50.79	30.05	29.85	21.38	54.39	31.02	29.59	28.14	33.06	37.52	26.83	27.75	46.69	34.62	32.64	30.75	30.17	53.9	42.64	55.28	45.7	31.96	40.46	35.9	35.51	36.85	24.17	46.27	30.33	28.72	29.75	42.9	25.69	20.93	36.66	27.56
ABCG1	11.51	5.89	19.89	10.49	10.46	29.46	10.93	7.06	4.84	10.38	11.61	16.3	5.83	13.75	10.1	13.17	7.09	17.57	15.08	2.81	9.57	15.81	9.42	7.35	16.47	4.65	8.86	12.77	22.98	19.92	12.72	20.35	4.8	3.6	19.28	21.94	12.6	7.54	10.89	14.22	13.43	11.64	14.03	4.1	11.06	4.49	5.8	2.07	10.27
ABCG2	2.16	9.05	53.62	18.98	2.65	1.48	4.18	2.6	13.79	65.04	24.24	0.83	7.52	5.95	3.2	13.63	6.92	5.33	11.29	26.57	20.55	7.89	4.71	12.45	0.83	10.1	8.61	15.42	9.99	4.21	1.84	3.89	8.59	5.29	5.42	4.31	14.05	5.66	3.43	17.77	5.15	8.91	3.3	25.75	6.59	7.47	22.03	4.07	4.53
ABCG4	0.51	2.33	0.36	0.96	0.17	0.42	0.34	0.94	0.91	0.54	0.51	0.92	0.87	0.37	0.1	0.66	0.5	0.22	0.43	0.52	1.69	0.41	0.69	1.27	0.5	1.71	4.14	0.44	1.02	0.5	0.44	0.76	0.4	0.44	0.67	0.2	1.19	0.57	0.34	0.39	0.39	1.74	0.91	1.88	1.72	0.49	4.17	0.29	0.23
ABCG5	0.02	0.69	0.05	0.04	0.12	0.06	0	0.02	0.01	0	0.02	0.35	0.04	0	0.03	0	0.06	0.06	0	0	0.1	0	0	0	0.11	0	0.17	0.1	0	0	0.16	0.22	0.04	0.02	0.01	0.02	0.31	0.02	0.06	0.08	0.09	0.24	0.15	0.62	0.2	0.05	0.06	0	0
ABCG8	0.02	0.4	0	0	0	0.02	0	0	0.02	0.02	0.03	0.48	0	0	0	0.02	0	0.03	0	0.02	0	0	0	0	0.09	0	0.24	0	0	0	0	0.06	0.03	0	0	0	0.18	0	0	0	0.02	0.08	0	0.23	0.39	0.03	0.23	0	0
ABHD1	2.63	2.94	1.93	2	0.38	2.2	1	6.43	2.11	0.85	0.55	1.13	1.28	0.33	0.56	3.04	0.15	2.33	1.6	4.99	0.72	0.74	0.28	2.56	1.47	3.85	1.33	1.41	2.57	0.07	1.49	4.08	1.49	1.94	3.79	0.8	1.3	1.24	1.09	1.15	1	5.04	0.86	3	3.08	0.9	1.92	0	0.21
ABHD10	6.63	23.82	17.81	14.8	10.6	8.92	14.06	11.76	11.37	14.36	19.15	15.31	11.15	9.56	14.58	14.67	18.59	12.09	19.3	25.34	10.86	11.04	8.61	20.72	10.02	16.37	21.74	13.07	21.47	8.2	12.89	12.66	15.32	16.8	15.17	9.62	15.08	16.09	12.34	17.85	16.26	10.37	15.78	20.36	13.82	23.7	16.95	16.66	12.54
ABHD11	29.45	26.98	20.77	10.71	18.98	34.46	13.8	21.34	20.06	12.76	10.29	18.49	18.56	21.69	11.98	14.67	10.37	31.12	20.57	20.59	16.2	30.33	19.35	38.07	29.39	30.85	10.27	25.54	16.72	12.71	29.21	21.99	20.88	18.46	19.79	23.37	15.59	19.06	21.52	10.83	27.35	26.16	13.79	20.11	9.79	13.97	9.78	7.2	14.31
ABHD12	80.59	44.3	31.62	54.9	41.79	87.84	39.32	42.06	58.43	29.1	38.59	32.09	41.09	54.84	31.8	47.61	43.44	66.13	46.42	64.94	30.9	69.42	46.13	43.68	48.51	39.08	74.45	59.47	55.18	46.34	33.14	38.35	42.77	43	55.7	53.09	71.47	48.1	50.26	61.83	28.26	44.5	63.97	30.64	45.93	46.99	47.89	28.28	65.43
ABHD12B	2.23	0.17	0.39	0.8	0.23	7.98	1.76	0.14	0.55	0.46	0.54	0.29	0.47	0.84	0.15	1.08	0.3	0.45	0.63	0.64	4.91	0.46	0.84	0.25	0.17	0.88	6.72	0.78	1.01	0.61	0.38	3.65	0.28	0.2	2.7	0.67	0.93	0.47	1.25	1.57	0.27	2.8	10.53	0.36	0.21	0.45	3.64	0	0.9
ABHD13	2.24	2.31	2.27	5.16	2.77	2.23	3.63	0.73	4.16	4.87	6.39	5.52	2.34	2.45	5.26	2.88	7.89	4.91	2.91	4.88	4.31	2.63	2.53	2.99	4.2	1.08	4.85	4.28	3.91	3.81	1.1	1.31	2.76	1.23	3.9	2.73	6.11	5.25	3.51	163.67	2.37	1.81	2.04	5.14	5.26	3.76	3.87	5.04	4.24
ABHD14A	20.3	29.87	29.8	10.25	6.75	27.46	10.26	42.66	11.41	10.07	21.87	7.54	9.05	9.14	7.43	22.62	6.96	15.33	15.77	21.19	20.75	12.57	20.71	19.92	8.4	33.15	37.88	11.7	14.23	6	12.94	24.15	38.17	17.17	13.87	13.68	25.59	25.32	8.36	12.05	22.74	48.38	34.1	14.61	18.74	14.11	32.37	2.64	9.03
ABHD14A-ACY1	0.47	1.88	0.66	0.75	0.27	1.29	0.51	0.78	0.34	0.66	2.57	0.5	0.58	0.23	0.59	0.94	0.49	0.63	0.37	1.3	1.16	0.44	0.6	1.7	0.92	0.35	0.47	0.58	0.56	0.1	0.45	0.29	1.16	0.99	0.8	0.47	0.71	1.29	0.76	0.39	1.75	0.43	0.14	1.66	1.46	2.23	1.05	0.16	0.36
ABHD14B	36.71	56.44	20.17	34.74	18.58	26.48	19.74	27.29	7.91	23.55	15.56	24.71	9.19	12.42	20.99	16.13	11.48	20.64	23.87	20.89	12.23	30.86	14.88	18.93	24.91	21.03	7.71	23.64	34.59	13.89	12.61	22.27	12.35	16.84	22.54	34.37	20.09	15.78	21.95	9.48	15.16	26.96	19.11	22.37	7.74	10.52	9.01	5.48	16.94
ABHD15	12.02	4.64	3.12	5.05	6.09	2.8	5.95	1.51	1.82	4.48	3.95	5.21	2.21	3.92	3.15	2.18	3.1	4.53	4.58	5.52	3.87	6.91	2.29	3.91	8.87	3.28	2.1	4.14	7.1	3.36	3.74	2.38	3.13	8.64	5.01	11.17	4.97	2.76	6.94	5.04	5.25	3.06	2.92	4.23	2.33	3.35	1.55	0.86	4.14
ABHD16A	31.5	25.83	27.71	28.97	43.2	34.19	28.05	24.81	31.54	23.79	27.51	19.75	34.9	48.59	28.82	24.21	27.05	49.46	11.93	36.64	32.06	31.15	28.17	29.26	38.62	64.65	30.48	38.94	31.46	32.46	74.51	56.68	51.08	28.21	26.25	59.23	44.14	40.15	26.34	40.25	67.53	28.3	38.97	28.48	42.35	28.19	22.58	40.48	39.25
ABHD16B	2.39	5.32	2.89	3.56	4.44	4.9	2.16	5.34	2.61	2.89	3.3	4.28	3.28	6.27	2.5	3.3	2.96	4.3	0.94	5.37	2.06	2.46	1.92	3.33	4.37	2.57	1.73	2.49	2.26	4.7	4.75	3.12	1.56	0.61	4.1	3.09	2.71	3.56	3.52	2.27	3.29	2.52	2.72	2.75	1.16	1.96	2.26	1.76	3.2
ABHD17A	47.61	84.58	63.61	27.29	31.62	64.08	22.1	48.57	61.09	35.41	40.19	32.34	45.93	64.93	27.57	46.7	57.37	72.74	30.18	48.09	43.57	49.79	45.92	50.76	49.27	56.61	66.21	57.01	44.63	59.23	57.5	104.39	40.96	40.68	51.99	44.91	52.27	80.89	44.82	59.97	48.63	62.19	120.46	36.52	44.41	39.17	42.2	23.24	48.76
ABHD17AP2	0.27	0.7	0.72	0.36	0	0.21	0.09	0	0.18	0.11	0.18	0.22	0.36	0	0.24	0.24	0.47	0.41	0.38	0.14	0.16	0.09	0.2	0.12	0.06	0.46	0.39	0.11	0	0.19	0	0.22	0	0.2	0.11	0.25	0.31	0.23	0.09	0.11	0.21	0.02	0.19	0.08	0.16	0	0.24	0.2	0.14
ABHD17B	3.35	4.74	3.91	6.77	3.38	5.51	8.89	1.67	7.62	8.14	10.7	6.99	14.76	7.77	9.11	12.47	16.46	5.41	5.44	16.1	13.83	3.77	6.4	9.77	7.91	4.13	29.29	6.58	8.22	5.31	6.06	2.8	6.14	2.43	14.14	3.61	12.34	9.43	7.54	23.08	5.71	5.08	12.01	5.42	12.45	12.42	10.68	5.47	7.46
ABHD17C	7.4	24.39	12.22	16.68	4.86	8.5	18.25	7.27	13.31	13.32	21.45	19.04	9.6	12.82	20.25	13.38	18.05	17.48	9.8	25.88	20.66	28.73	17.03	23.21	6.59	9.5	10.15	9.78	11.75	5.11	7.18	8.01	14.88	10.84	9.41	5.98	39.23	12.65	7.65	15.07	7.84	7.52	10.68	12.82	9.19	15.74	13.4	3.38	8.2
ABHD2	27.91	51.81	26.56	58.21	33.04	24.49	28.02	2.66	57.81	24.69	34.29	23.29	19.51	20.75	21.14	13.41	35.35	6.34	36.25	10.9	40.46	44.4	39.27	52.48	8.93	6.86	11.27	46.79	22.25	12.32	6.52	4.11	24.27	13.5	15.67	9.72	51.97	19.05	20.68	40.07	10.31	6.03	5.88	21.37	20.14	18.97	18.04	4.56	26.55
ABHD3	6.06	10.3	8.48	6.82	7.54	5.94	9.32	3.82	8.26	12.52	11.27	10.33	12.86	16.62	6.48	9.13	14.92	10.08	8.06	11.66	14.05	9.78	6.63	7.07	15.58	5.69	9.51	10.78	21.38	13.24	13.39	3.54	5.18	4.69	11.48	12.3	9.79	17.67	11.86	7.59	7.3	15.37	8.92	6.97	8.84	11.86	11.77	1.85	13.13
ABHD4	25.66	34.32	60.62	37.51	25.92	35.56	20.47	55.85	33.32	48.85	37.4	17.45	36.03	29.59	22.76	40.43	21.07	31.93	29.62	25.42	53.79	28.79	39.88	21.79	32.11	79.78	10.13	52.21	25.44	20.35	35.22	30.12	42.03	32.65	50.14	18.86	34.46	23.23	28.38	32.55	16.88	37.43	22.51	60.04	19.51	31.88	17.97	13.45	21.29
ABHD5	8.23	13.29	13.82	11.68	5.14	7.79	17.27	3.37	13.63	7.77	15.39	12.83	7.57	13.37	15.4	8.19	10.17	8.68	13.83	7.35	10.89	11.39	10.85	18.04	17.91	14.35	5.5	13.63	12.45	13.38	20.72	5.33	15.74	12.3	10.82	7.18	15.65	14.44	13.98	14.94	14.94	5.91	5.8	8.26	13.57	17.2	6.24	6.7	11.96
ABHD6	12.75	8.88	10.41	12.54	4.37	16.57	9.61	5.94	19.89	8.46	12.67	6.03	9.7	9.39	5.33	13.3	6.89	6.2	12.93	12.31	10.41	9.45	11.67	10.71	8.51	10.51	27.22	9	14.55	9.76	8.43	18.87	14.15	4.61	19.51	6.92	11.05	8.09	8.4	18.3	8.19	12.66	19.64	5.69	15.88	12.34	15.89	1.47	17
ABHD8	15.92	37.43	16.23	8.17	5.9	15.28	5.99	18.76	16.45	14.48	8.52	10.63	21.3	10.78	10.25	15.89	17.29	21.61	15.58	21.99	10.94	14.84	8.73	22.39	16.16	23.3	40.95	12.37	12.91	7.68	16.74	21.32	9.31	13.34	14.12	13.15	12.83	9.41	13.34	10.43	16.57	25.08	22.9	13.63	6.21	18.21	38.05	5.2	9.18
ABI1	32.06	24.33	25.51	37.83	22.5	15.52	24.96	4.09	52.03	20.46	46.41	23.83	37.74	21.18	23.9	29.28	59.54	16.4	23.96	19.65	32.73	33.24	36.79	20.11	30.3	10.65	26.77	22.77	35.9	29.13	16.56	9.62	29.36	17.86	33.68	17.97	30.33	13.77	39.23	51.45	15.28	22.04	14.64	14.37	36.26	23.52	31.17	20.37	51.81
ABI2	23.57	39.91	40.92	32.38	33	24.24	35.36	22.9	39.93	60.1	67.39	30.81	48.18	26.17	33.78	26.73	52.8	15.73	40.04	39.25	41.53	36.83	57.36	59.47	21.14	29.52	42.78	36.88	27.35	15.12	44.7	21.67	60.52	22.77	33.18	12.69	33.79	39.48	28.75	31.01	24.93	17.61	12.99	30.05	26.66	67.9	56.5	55.91	38.78
ABI3	42.15	13.91	6.74	18.92	16.96	15.01	6.62	3.49	8.19	8.15	6.29	3.88	4.08	13.13	4.66	2.8	11.25	24.14	13.28	7.72	3.36	33	4.38	5.42	18.47	8.96	3.11	20.92	25.84	11.58	8.64	12.81	5.51	11.06	15.39	50.74	15.89	8.1	20.19	9.71	23.12	9.08	11.66	3.26	5.67	10.8	1.21	3.63	15.96
ABI3BP	5.71	5.16	14.19	14.84	62.93	6.83	17.32	2.06	4.57	7.58	7.41	18.64	1.11	9.54	17.44	3.83	0.44	5.62	7.5	4.56	2.04	53.9	2.15	10.44	17.12	3.68	2.25	21.07	11.2	11.51	8.21	6.54	0.45	7.33	34.97	4.37	4.47	0.14	11.02	3.28	9.5	1.61	14.86	26.7	3.89	10.45	4.73	0.56	15.03
ABL1	27.96	20.84	20.32	20.13	24.06	45.26	28.47	21.15	37.12	33.46	37.31	32.19	50.53	20.85	36.5	9.92	53.82	14.51	14.4	16.02	33.5	19.53	41.96	19.97	21.56	17.51	9.92	21.03	21.83	21.66	29.38	31.39	36.65	10.26	28.69	21.92	16.43	16.44	21.99	31.71	35.2	10.51	16.69	18.04	36.03	22.42	9.84	18.41	25.37
ABL2	4.16	6.02	4.24	5.44	10.82	4.1	6.86	2.01	4.42	5.96	5.96	14.19	4.38	5.76	9.71	2.55	7.04	2.53	3.34	1.95	3.79	4.2	4.88	2.55	2.82	2.3	2.69	3.91	4.38	5.5	3.95	3.58	3.35	1.89	3.22	4.74	6.17	3.3	13.99	3.22	2.95	1.84	3.13	3.24	6.18	2.97	4	4.14	5.13
ABLIM1	14.71	27.15	61.5	15.6	3.53	11.45	22.42	10.37	28.22	56.31	35.89	5.81	10.87	11.65	15.29	29.05	35.62	7.54	22.6	19.63	25.03	12.79	44.52	38.32	5.81	27.8	24.14	18.96	22.88	8.69	10.71	40.92	30.22	36.48	28.01	7.29	11.02	14.73	10.59	11.63	15.91	15.29	14.96	21.56	14.69	20.79	42.36	13.54	40.86
ABLIM2	2.02	2	5.33	2.45	0.58	3.16	3.53	4.37	3.79	2.99	3.02	2.83	7.34	3.56	4.1	6.36	8.12	3.3	4.51	7.36	1.86	2.78	2.54	8.89	2.07	12.86	25.61	2.71	3.87	1.57	5.31	6.36	5.02	6.15	3.88	1.24	2.32	6.35	0.68	2.15	5.44	8.66	4.67	1.52	4.08	5.16	21.7	15.07	1.7
ABLIM3	22.07	3.66	22.35	4.72	17.56	5.84	9.16	2.85	5.41	12.04	12.56	22.97	3.26	4.13	7.21	7.25	2.62	4.14	12.28	10.38	5.68	10.94	5.13	4.3	6.81	11.36	9.3	4.3	11.46	13.39	5.73	14.09	1.2	16.87	22.98	6.15	4.99	3.53	16.24	4.95	6.11	7.37	6.28	4.03	4.39	5.49	11.77	24.8	13.46
ABO	0.08	0.89	0.21	0.19	0.09	0.15	0.18	0	0	0.21	0	0.75	0	0	0.05	0	0	0	0.18	0	0.49	0.1	0	0.12	0.35	0.24	0	0.07	0	0.06	0.04	0.23	0.08	0.24	0.16	0.27	0.7	0	0.05	0.05	0.32	0.11	0.09	1.41	1.31	0	0.32	0	0
ABR	82.63	72.31	56.34	78.99	38.9	67.72	45.71	43.15	70.12	23.14	44.83	66.05	54.37	39.48	39.08	39.23	54.26	30.23	63.55	69.27	52.71	69.36	44.54	57.1	59.1	99.96	82.65	70.98	68	31.19	34.82	45.3	48.92	64.64	53.92	54.49	52	49.02	59.93	31.7	78.34	64.06	40.79	33.08	51.14	88.4	97.49	17.11	69.91
ABRACL	7.79	14.83	19.09	19.25	28.12	6.7	12.46	3.74	14.84	13.32	8.35	16.23	11.49	32.45	11.2	8.31	17.64	26.66	14.91	10.24	17.23	7.68	8.27	7.56	29.92	16.26	17.89	21.58	22.14	55.7	15.77	12.66	8.63	7.33	14.02	20.62	16.7	23.8	25.12	20.81	22.27	9.72	18.35	14.81	18.07	13.2	8.41	22.01	29.86
ABT1	11.89	12.12	7.61	6.56	11.08	18.69	9.47	6.99	7.91	9.38	6.65	8.11	10.22	13.54	14.2	7.41	8.06	14.4	4	11.59	6.96	10.86	10.37	6.09	12.37	6.7	7.12	9.7	8.81	12.62	13.64	9.78	9.75	4.16	7.73	12.16	11.11	14.65	7.83	8.81	16.17	3.89	9.05	8.82	12.14	6.93	3.92	11.94	7.87
ABTB1	23.65	13.72	11.98	14.48	11.42	15.87	9.82	5.84	7.18	25.75	10.69	16.61	18.9	16.96	12.22	14.66	6.89	24.16	11.75	25.95	13.19	15.02	6.08	22.82	18.19	12.18	42.82	13.36	20.75	26.58	13.65	13.3	9.26	12.2	13.89	20	16.06	8.77	14.11	11.83	14.36	18.05	11.03	11.63	7.53	10.49	22.4	43.06	6.27
ABTB2	4.29	1.13	1.24	5.84	0.79	3.44	2.14	0.96	2.65	3.5	17.04	1.96	10.45	4.39	1.5	3.99	4.58	1.85	0.89	1.82	3.96	1.21	2.69	1.53	2.06	2.52	4.76	2.19	1.68	1.62	3.05	0.77	0.65	2.86	2.15	0.35	2.72	0.82	4.91	2.33	1.33	4.14	3.93	4.4	3.06	0.67	2.8	95.71	3.07
AC000032.2	0	3.51	1.78	0.45	1.16	0.29	0.35	5.11	3.39	2.06	0.85	0.4	2.86	4.26	2.43	0.84	0.73	8.4	4.88	6.88	0.91	1.39	1	0.55	1.14	4.88	2.29	1.61	1.65	1.21	4.12	3.93	3.02	11.32	0.96	3.31	2.65	0.49	2.05	0.69	2.14	3.31	3.92	0.67	0.92	1.31	0.65	1.17	1.43
AC000068.10	0	0.88	0.51	0.21	0	0.65	0.25	6.53	0	0.7	0.24	0.95	0.96	0.6	0.15	2.16	0.32	0.74	0	0.78	0.22	0.23	0	0	0.79	1.25	0.4	0.19	0	0	0.69	4	0.23	0	0.42	0	1.11	0.42	0	1.08	1.08	2.98	0.49	1.21	3.3	0.24	0.42	0.41	0
AC000068.5	0.19	0.17	0.27	0.24	0.25	0.16	0.11	0.36	0.5	1.3	0.5	0.22	0.64	0.24	0.09	0.48	0.39	0.16	0.54	0.09	0.5	0.34	0.54	0.02	0.12	0.67	0.09	0.14	0.63	0.04	0.08	0.15	0.1	0.36	0.43	0.08	0.23	0.56	0	0.36	0.2	0.87	0.25	0.42	1.27	0.38	0.28	0.79	0.11
AC000068.9	0	0	0.72	0.47	1.51	0	0.86	0	0.28	1.14	1.31	0	0.52	0	0.15	0.79	0	0	0.15	0	0.07	0	0	0	0	0.77	0.06	0	0	0	0	0	0.25	0	0	0	0	0.78	1.66	0.96	0.84	0.3	0	0.05	0	0	0.06	0	2.21
AC000078.5	0	0.12	0.29	0.35	0.13	0.12	0.41	0.73	0.17	0.51	0.13	0.21	0.31	0.34	0.33	0.22	0.09	0.08	0.14	0.33	0.57	0.51	0	0.36	0	0	0	0.11	0	0	0.2	0.42	0.25	0.12	0.48	0	0.18	0	0.98	0	0	0.24	0	0.22	0	0.26	0.12	0	0.2
AC000120.7	0.04	0.16	0.06	0.37	0.22	0.17	0.28	0.27	0.13	0.54	0	0.16	0.3	0.24	0.27	0	0.09	0.11	0.13	0.57	0.17	0.05	0.05	0.16	0.05	0.05	0.21	0.19	0.2	0	0.34	0.15	0.18	0.05	0.32	0.08	0.1	0.12	0.3	0	0.23	0.42	0.16	0.13	0.28	0.22	0.23	0	0.05
AC000123.4	0.37	0.54	0.22	1.75	1	0.18	1.05	0	0.51	1.74	0.4	0.79	0.63	2.01	1.14	0.16	0.79	0.61	0.41	1.47	0.36	0.39	0	0.54	0.79	0	0.17	0.49	0.88	0	0.44	1.26	0.38	0	0.59	1.2	0.66	1.57	0.92	0.34	1.09	0.36	0.21	0.67	1.55	0.6	0.17	0.34	0.91
AC002055.4	30.34	27.75	25.47	46.15	19.68	41.85	21.64	14.14	32.64	9.47	31.78	29.8	24.79	35.39	14.33	27.93	20.25	29.56	29.49	22.6	11.35	37.9	40.21	14.79	27.63	22.63	36.52	25.97	48.69	36.36	35.14	31.33	40.12	29.2	31.82	31.75	46.69	26.07	51.42	37.27	24.38	17.73	32.58	22.48	25.3	17.2	26.29	19.7	43.06
AC002059.10	1.46	0.41	0.49	1.2	0.45	2.23	0.48	1.85	0.29	0.44	0.68	0.54	1.08	1.32	0.14	0.74	0.45	2.22	1.86	0.55	0.2	2.19	0.23	0	0.59	1.38	0.37	1.1	2	0.7	3.76	10.87	0.64	2.78	1.2	3.54	0.75	0.2	0.83	0.13	2.86	10.46	0.93	0	0.78	1.14	0.39	2.71	0.35
AC002116.7	0	0.75	0.16	0	0.43	0	0	0	0.09	0.28	0	0.45	0.34	0.24	0	0	0.1	0.54	0	0.12	0.12	0.14	0.15	0	0.19	0	0	0.35	0.26	0.15	0.43	0.15	0.55	0	0.09	0.44	0.19	0.38	0.27	0.08	0.13	0	0.45	0.73	0.25	0.29	0	0.5	0.22
AC002116.8	2.21	2.06	1.87	0	0.62	3.12	0	9.26	0	0.49	0	2.15	1.04	3.58	0.25	1.01	0.73	6.83	1.37	3.45	0.63	3.37	1.06	2.33	1.27	0	0.67	0.55	1.61	1.13	1.62	2.49	0	0	1.49	0	0	1.37	0.68	0.94	0	2.68	3.63	0	0	0.84	1.66	0	0.43
AC002128.4	0.57	0.11	0	0.11	0.13	0.11	0.13	0.11	0.16	0.24	0	0.2	0.1	0	0	0.11	0.33	0.08	0.26	0.42	0.21	0	0	0.25	0	0	0	0	0	0.13	0.09	0	0	0.45	0.3	0.19	0.08	0.22	0.12	0.14	0	0	0	0.11	0	0.12	0	0	0
AC002310.12	0.82	2.74	0.62	1.73	1.38	1	0.48	2.34	1.19	1.71	0.52	0.72	1.09	1.06	0.96	0.46	2.55	1.1	0.51	1.4	1.03	0.46	1.16	0.63	1.16	1.94	0.63	0.4	1.59	0.7	2.56	3.63	1.12	1.33	1.14	1.47	0.62	0.64	0.66	2.81	2.49	1.64	2.01	0.83	2.87	1.13	0.63	1.66	0.52
AC002310.7	0	1.38	0.13	0.11	0.13	0.1	0	0.08	0.06	0	0	0.47	0.07	0.07	0.08	0.11	0	0.08	0	0	0.09	0	0.7	0.07	0.26	0	0	0	0	0	0.21	0	0.16	0	0.22	0	0.76	0.14	0	0	0	0	0.08	0.36	0.14	0	0	0.19	0
AC002398.11	1.14	2.26	1.29	1.34	0.42	1.26	1.24	1.65	2.78	1.08	2.83	2.56	1.65	3.5	1.4	2.38	1.4	3.83	2.03	3.04	2.23	1.11	1.61	6.73	4.15	9.79	2.38	2.96	1.38	1.25	7.42	7.78	2.52	6.07	2.65	3.02	1.61	3.37	1.74	3.24	3.99	6.12	3.1	2.55	1.85	2.14	1.73	3.03	3.1
AC002398.12	0.48	14.22	12	1.23	3.66	2.57	10.41	13.17	8.97	0.61	0.59	1.35	0.84	3.28	0.81	2.11	1.29	8.03	5.31	3.59	0.38	1.2	0.81	0.84	3.47	0	0	4.86	1.29	0	0.15	0	0	1.39	0.89	0	0	2.22	0	0	0	7.7	3.42	4.06	0	0.46	0.7	0	1.82
AC002398.5	0.33	0.64	0.18	0.36	0	0.6	0.03	0.94	0.02	0	0.11	0	0	1.16	0.11	0.12	0.32	0.72	0.18	0.03	0.05	1.03	0.03	0.35	0.61	0.42	0.31	0.52	0.52	0.11	0.2	0.14	0.2	0.12	0.52	0.13	0.11	0.15	0.66	0.16	0.12	0.6	0.21	0.15	0.18	1.34	0.23	0	0.16
AC002398.9	7.87	6.84	1.99	3.52	4.44	18.25	1.3	18.47	3.87	0	1.25	1.22	2.24	9.6	3.5	7.06	6.83	18.65	1.05	5.98	3.93	4.73	5.92	4.46	8.88	15.88	5.65	4.76	3.35	5.61	24.52	25.81	21.21	18.51	6.8	21.07	3.34	8.53	4.45	4.91	21.9	14.9	14.98	3.43	4.75	3.88	2.15	19.45	4.5
AC002429.5	0.03	0	0.71	0.14	0.17	0.12	0.03	0.2	0.11	0.23	0.85	0.02	2.2	0.12	0.12	0.43	0.56	0	0.03	0.09	0.04	0	0.28	0.04	0.06	0.43	0.46	0.16	0.77	0.03	0.19	1.16	0.05	0.03	0.68	0.04	0.09	0.15	0	0.27	0.36	0.26	0.26	0.21	0.48	2.67	0.41	0.1	0.11
AC002451.3	1.2	0.1	0.38	1.74	1.23	1.1	1.14	1.11	0.23	6.22	0.73	0	2.36	2.13	0	3.4	0	1.57	3.44	2.86	0	2.42	0	4.84	1.02	11.17	1.02	0.09	2.42	1.05	5.39	9.21	0	2.06	2.64	6.34	1.5	0.45	0.48	0.65	7.53	1.74	1.58	0	0.45	2.75	0.85	0.87	0.4
AC002454.1	2.36	20.02	0.32	0.26	1.13	6.42	0.63	0.27	0.38	2.47	0	0.42	46.43	0.67	0.19	0	0.79	0.65	0	0.65	0.56	0	0.56	10.55	0.39	1.46	0.25	1.82	0.5	0.57	0.42	0.62	1.04	0	2.92	2.62	0.92	7.56	0.27	2.83	0.8	0.23	1.21	0.89	6.83	1.5	0.96	3.02	2.94
AC002456.2	0	12.14	5.17	7.7	0.5	5.17	6.8	1.8	2.84	0.98	7.91	2.98	1.6	14.06	3.5	2.33	4.73	8.88	10.56	6.49	2.98	1.69	1.67	12.02	3.81	4.38	1.62	16.53	6.43	2.55	2.48	2.33	4.74	2.83	1.4	4.36	5.94	9.07	7.09	3.76	8.5	3.19	1.48	3.16	1.93	2.48	0.42	0	3.74
AC002467.7	2.31	5.29	2.61	4.53	2.34	3.27	2.5	3.05	6.04	3.81	1.78	1.77	3.63	4.93	3.84	3.59	3.12	5.84	2.53	6.73	2.12	0.95	1.77	3.63	3.9	18.28	3.19	3.43	3.54	2.78	5.65	2.31	3.35	1.87	3.03	3.7	3.92	4.06	5	4.83	8.19	2.43	2.91	3.16	6.65	4.26	1.58	0.73	3.44
AC002472.13	0.14	0.12	0.16	0.15	0.07	0.04	0.15	0.76	0.01	0.12	0.08	0.11	0.23	2.74	0.07	0.06	0.47	0.04	0.21	3.37	0.13	0	0	1.45	0.33	3.37	0.07	0.18	1.65	0	0.8	0.28	0.2	0.64	0.28	0.06	0.04	0.38	0.08	0.09	0.66	1.27	0.12	0.07	0.13	0.81	0	0.34	0
AC002480.3	0.32	0.21	0.19	0.23	0.19	0.11	0.04	0.08	0.39	0.11	1.16	0.41	0.14	1.82	0.23	0.15	0.58	0.22	0.35	0.13	0.09	0.67	0.93	1.7	0.3	0.38	0.17	0.76	0.72	0.57	0.84	0.07	0.05	0.38	0.1	0.43	0.44	0.29	0.33	0.23	0.58	0.38	0.22	0.1	0.07	0.75	0.09	0	0.4
AC002480.4	0.49	0.47	0.19	0.31	0.36	0.32	0.19	0	0.57	0	2.28	0.7	0	1.49	0.34	0	0.35	0.11	0.73	0	0	0.51	0.55	2.99	0	0.31	0.15	0.72	0.63	0.73	0.26	0	0	0.16	0.11	0	0	0.16	0	0.2	0.81	0	0.55	0	0	0.18	0	0	0
AC002480.5	0	0.12	0.14	0.1	0.1	0.26	0.11	0	0.36	0.01	0.67	0.14	0.17	0.56	0.05	0	0.34	0.16	0.34	0	0	0.07	0.27	0.33	0.06	0.16	0	0.18	0.61	0.49	0.29	0.17	0.36	0.27	0.38	0.05	0.11	0.17	0.21	0.11	0	0.19	0	0	0.27	0.36	0.14	0	0.2
AC002519.8	0.02	0.02	0	0.02	0.03	0	0	0.02	0.02	0.02	0	0	0.02	0.02	0	0	0.02	0	0	0.02	0	0	0	0.03	0.02	0.02	0	0.04	0	0	0	0.03	0	0.02	0.05	0	0.02	0.05	0	0.04	0.05	0	0	0.04	0.04	0	0	0	0.04
AC003002.6	0	0.19	0.94	0.19	0	0.3	0.2	0.93	1.69	2.38	0.29	0.62	1.06	1.06	0.96	0	1.57	0.48	0.3	0.75	0.62	1.08	2.17	2.14	0.58	0.24	0.92	1.64	0.16	0.63	0.87	1.79	0.59	0.52	0.74	0	0.69	0.54	0.32	1.48	0	0	0	1.1	0.72	0.78	0.55	1.52	1.8
AC003003.5	0.11	0.05	0	0.16	0.15	0.35	0.03	0.03	0.08	0.08	0.66	0.02	0.14	0.1	0.02	0.16	1.28	0.17	0.71	0.1	0.1	0.43	0.03	0.04	0.14	0.27	0.08	0.3	1.96	0.19	0.27	0.1	0.06	1.88	0.79	0.19	0.34	0.13	0.2	0.27	0.11	0.06	0.16	1.89	0	0.12	0.11	0.32	0.25
AC003005.2	0.93	0.36	0.87	0.49	0	0	0.21	0	1.13	1.56	1.2	0	0.32	0	0.59	0.66	1.81	0.12	0.41	0.31	1.08	0.19	0.21	3.39	0.25	1.06	0.31	0	1.07	0.41	0.59	1.48	0.35	0.53	0.36	0	0.27	0.35	0.34	0.95	0	0.18	0.41	0.34	1.04	0.93	0.86	0.69	0
AC003006.7	0	1.1	0.9	0.35	0	0.4	0.38	1.15	0	0.75	0	0.5	0	0.44	0	0	0	0.23	0.66	0	0.81	2.85	0	1.67	0.41	0.96	0	0	0	0.39	3.24	0	2.99	0.11	0	1.63	0.27	0.73	0	0	0.75	0	0	0	0	0.31	0	5.33	0.27
AC003075.4	0.34	0.14	0.2	0.62	0.4	0.17	0.13	0	0.18	0.18	0.19	1.33	0.34	1.04	0.24	0.98	0.42	0.96	0.22	1.18	0.16	0	0.28	0.28	1.02	0.22	1.55	0.69	1.79	0.7	0.57	0	0	0.29	0.89	0.28	0.57	2.15	1.49	1	0	0.85	0.4	0.62	0.34	0	1.19	0	0.28
AC003090.1	0.8	0.7	1.55	1.95	0.96	0.27	0.16	0.4	0.55	0.64	3.46	0.24	0.91	2.11	0.13	0.39	6.36	1.35	1.93	1.84	0.61	0.28	0.67	1.48	1.02	4.68	0.64	2.12	1.3	0.29	1.07	0.45	0.15	2.79	2.7	0.68	0.26	0.77	0.04	0.74	4.01	0.48	0.36	1.03	0.29	4.9	0.56	1.11	0.36
AC003102.3	0.38	0.05	0.01	0.18	0.19	0.34	0.11	2.37	0.2	0.47	0.09	0.28	0.12	0.24	0.03	0.69	0.21	0.1	0.16	0.16	0.69	0.57	0.25	0.45	0.07	0.51	0.64	0.2	0.18	0.01	0.43	0.98	0.31	1.02	0.33	0.13	0.31	0.26	0.06	0.17	0.66	0.81	0.19	0.04	0.31	0.45	0.85	0.76	0.06
AC003104.1	0.09	0	0	0.46	0.27	0.33	0	0	0.13	0.28	0.13	0.26	0.1	0.08	0.12	0	0.18	0.18	0.1	0.25	0.2	0.09	0	0	0	0.09	0	0	0	0.1	0	0.52	0.09	0.09	0	0.15	0.07	0.17	0.25	0.13	0.3	0.09	0.1	0.25	0.4	0.1	0	0	0
AC003665.1	2.56	1.61	4.11	3.15	2.24	2.19	3.88	1.17	1.15	1.79	2.22	2.92	1.58	1.32	1.76	2.43	1.52	1.96	3	1.96	1.48	1.72	2.94	3.66	1.94	2.98	1.55	1.89	2.57	1.31	1.67	1.76	1.38	2.48	3.02	0.94	1.62	2.41	1.56	1.34	1.37	1.05	0.51	1.44	2.36	1.69	2.91	1.54	2.03
AC003986.6	0	0.04	0.24	0.15	0.22	0.12	0.35	0.2	0	0.2	0.33	0.57	0.16	0.41	0.29	0	0.03	0.08	1.16	0.48	0.07	0.17	0	0.38	0.06	0.2	0	0.07	0.69	0	0	0.09	0.08	0.12	0.18	0.2	0.14	0.62	0.04	0	0.24	0.12	0.05	0.37	0.45	0.3	0	0	0
AC003991.3	0.11	0.34	0	0.52	0.25	0	0	0.44	1.31	0.12	0.81	0.17	0.17	0	0.22	0.29	0.46	0.13	0.36	0.1	0.2	0.14	0	0.16	0.08	0.35	0	0.23	0.21	0.36	0.17	0	0	0	0.14	0.09	0.38	0.58	0.22	0	0.45	0	0	0.25	0.4	0.34	0.51	0.09	0.09
AC004017.1	3.81	0	2.44	0.76	0.8	2.85	0	3.59	0.53	0	0	0	0.72	1.9	0.54	1.18	2.71	0.46	0.82	0	0	0.79	2.55	2.68	0.51	1.93	1.31	1.25	0.7	0.78	3.15	0.8	2.17	4.5	0	2.2	0.52	1.97	2.16	0.44	4.07	0.63	1.55	1.31	1.34	0.83	1.37	3.87	1.22
AC004019.13	0.04	0.27	1.04	0.11	0.08	0.11	0.04	0.58	0.61	1.03	0.19	0.49	0.53	0.81	0.02	0.9	0.16	0.08	0.75	0.18	0.16	0.66	0.05	0.41	0.16	0.18	0.17	0.1	0.54	0.08	0.09	0.3	0.08	0.23	0.3	0	0.11	0.26	0.11	0.05	0.2	0.5	0.04	0.21	0.14	0.54	1.12	0.07	0.03
AC004019.18	0.91	1.05	0.32	0	0	1.7	0	3.88	1.22	2.91	0	0.43	2.07	1.29	0.26	4.05	0	1.43	0.05	1.43	2.82	0.14	0	0	0.47	0.49	1.12	0.52	0	0.19	0.29	4.52	1.61	1.58	1.12	0.42	0.39	1.42	0.09	1.94	2.29	7.56	1.3	0.13	0.82	0	0.43	1.28	0
AC004057.1	64.37	28.05	7.55	14.1	8.4	25.77	16.03	11.19	4.62	5.13	4.03	2.72	3.18	10.1	13.24	5.18	0.96	7.33	3.45	3.89	51.24	177.75	56.7	2.58	8.88	6.7	1.67	19.72	8.62	3.65	9.74	6.84	20.22	7.51	5.05	10.92	6.61	8.01	6.68	3.41	8.6	1.65	7.29	3.06	4.75	5.96	5.46	6.01	4.51
AC004067.5	1.77	0.22	2.52	1.23	0.77	4.84	1.99	2.45	0.99	2.07	0.25	0.2	0.7	1.2	1.69	0	0.59	1.12	0.66	0.86	2.08	1.48	1.99	0.78	2.04	1.49	0.96	1.15	2.28	0.93	2	1.36	1.1	0.81	2.31	1.95	1.45	2.27	0.59	0.36	2.95	1.76	3.06	1.19	0	1.28	0.22	0.22	1.17
AC004069.2	0.7	0	0	1.15	0.38	0	0.53	1.58	0.24	0.48	0	0.4	0.29	0.79	0.12	0.31	0.87	0.81	0.39	1.69	0.82	0	0	0.76	0.38	1.26	0.15	0.36	0.5	0.19	1.03	1.91	0.41	0.59	0.27	1	0	0.84	0.17	1.05	1.18	1.22	0.2	0.47	0.86	0.37	0.33	1.43	0.14
AC004074.3	0	0	0.28	1.17	0	0	0.84	0	0	0.26	0	0.42	0.21	0	0.17	0	0.18	0	0.27	0	0	0.26	0	0	0.35	0	0.44	0	0	0	0	0	0	0.23	0	0	0.17	0.23	0	0	0.24	0	0	0.22	0	0.27	0	0.45	0
AC004076.9	1.14	0.49	4.96	0	0.25	2.22	0.72	1.69	2.3	4.27	0.14	0.3	0.68	0.66	0.12	0.46	0.7	0.36	2.37	0.51	0	1.45	0.55	3.45	0.15	0.44	0.49	1.65	0.54	0	2.35	1.56	3.36	0.73	0.35	0.66	0.25	0	0.56	0.27	0.73	0.67	1.04	0.4	0	1.98	0.87	0.29	0.7
AC004156.3	0.07	0.36	0.04	0	0.2	0.07	0.12	0.11	0.25	0.04	0	0.15	0.06	0.17	0.05	0.13	0.08	0.02	0	0.03	0.06	0.15	0	0.05	0.1	0.07	0.06	0	0.17	0	0	0.04	0.11	0.04	0.02	0	0.08	0	0.04	0.07	0	0.15	0.08	0.03	0.07	0.04	0.1	0.62	0.09
AC004158.2	0.35	2.04	0.61	0.76	0.5	0.52	0.26	0.4	0.94	1.41	0.33	0.57	0.45	0.71	0.61	0.32	0.74	0.14	1.29	0.44	0.22	1.72	0.93	1.12	0.33	1.1	0.1	0.63	0.53	0.08	0.58	0.5	0.41	0.24	0.87	0.55	0.97	0.88	0.31	0.3	0.07	0.9	0	0.46	0.9	0.87	0.51	0.12	0.3
AC004158.3	1.22	2.72	2.73	5.73	0.99	2.02	1.55	2.12	4.57	2.96	4.09	1.7	2.73	4.13	2.16	3.25	5.05	1.87	2.61	2.44	1.64	2.89	3.43	4.04	1.24	5.17	5.76	2.63	1.78	1.28	2.69	4.45	3.01	1.88	4.6	1.33	5.34	7.47	1.55	8.14	2.48	4.62	1.94	2.31	6.05	6.63	4.16	0	1.63
AC004166.6	0.22	0.15	0.62	0.23	0.23	0.4	0.44	0.26	0.34	0.56	0.84	0.15	0.68	0.6	0.43	0.22	0.59	0.38	0.38	0.58	0.08	0	0.29	0.83	0.71	0.55	0.84	0.59	0.45	0.18	0.32	0.27	0	0.31	0.47	0.27	0.34	0.56	0.11	0.42	0.16	0.44	0.09	0.18	0.24	0.56	0.31	0	0.24
AC004221.2	0	1.2	0.11	0.26	0.3	0.81	0.1	2.01	0.9	2.18	0.29	0	1.16	0.43	0.19	0.25	0.53	0.38	0.31	0.67	0.25	0.1	0.72	1.01	0.2	0.72	0.08	0.08	0.8	0	0.37	0.11	0.48	1.09	0.54	0.15	0.4	0.27	0.09	0.46	0.28	1.02	0	0.08	0.09	0.7	0.7	0	0.15
AC004257.3	4.8	2.74	3.03	3.81	3.91	7.97	5.47	16.32	2.51	3.16	0.86	5.13	6.71	2.72	2.21	3.74	3.3	12.37	0.44	7.43	8.75	3.77	5.4	1.46	2.28	2.46	2.69	3.33	1.72	3.34	4.39	1.36	3.89	2.86	3.2	4.2	1.58	8.52	1.2	5.86	7.24	13.52	11.13	3.27	5.03	2.39	2.83	7.04	0.66
AC004381.6	1.43	2.96	3.33	1.99	1.77	2.03	1.47	4.86	3.67	5.04	2.44	0.7	5.13	3.46	1.26	2.51	12.6	2.27	1.81	1.95	3.59	1.68	4.12	1.17	2.37	1.66	2.08	1.56	1.7	1.09	4.57	2.26	2.52	1.75	1.7	0.55	1.52	2.97	2.04	4.54	2.4	1.25	1.77	2.27	5.93	4.01	2.07	1.64	2.24
AC004383.3	0.58	0.68	0.63	1.69	0.61	0	0.69	0.55	0	2.56	0	0.5	1.07	0.49	0.41	0	0.41	0	0.63	0	0	0	0	0	0.39	0	0	0	0	0	1.64	3.08	1.67	0	0.34	0	0	0	0.55	0	0	0	0	1	1.03	0	0.52	1	0
AC004447.2	3.73	12.51	15.08	14.11	10.97	19.62	8.32	30.05	24.55	20.07	8.49	8.61	39.72	25.8	10.69	11.25	12.88	32.98	11.51	20.95	12.24	16.84	10.77	19.55	17.22	29.85	11.2	13.41	15.24	10.39	34.13	32.31	20.53	24.52	17.9	14.86	12.07	19.01	17.35	11.78	31.55	19.95	8.66	14.79	17.26	15.24	8.22	14.72	8.43
AC004448.2	0	0.18	0	0	0.2	0.18	0.41	1.61	0	0.19	1.37	0.31	0.47	0.33	0	1.3	0.13	0.12	1.01	0.81	0.7	0	0	0.53	0.13	0.35	0.49	0.32	0.52	0	0.86	2.48	0.75	0.7	0.12	0.15	0	0.35	0.18	0	0.54	1.06	0	0	0.34	0.2	0.17	2.37	0
AC004448.5	0	0	0.09	0.64	0.17	0.31	0.08	1.99	0.76	0	0.25	0.2	0.37	0.22	0.14	0.11	0.57	0.11	0	0.85	0.62	0.13	0	0.16	0	1.14	0.21	0	0.43	0	0.25	3.64	0.24	0.34	0	0	0	0.29	0.09	0.08	0.47	0.66	0.08	0	0.37	0	0.11	9.41	0
AC004449.6	0.49	0.25	0.85	0.47	0.53	0.72	0.56	1.45	0.69	3.4	0.27	0.21	0.86	1.55	0.17	0.86	1.24	0.32	0.55	0.22	0.98	0	0	1.61	0.87	0.69	0.66	0	0	1.09	1.71	1.11	0	0.23	0.16	0	0.35	0.23	0	0.6	0.24	1.87	0.27	0	0	0	0.23	2.71	0.2
AC004453.8	2.2	3.97	2.2	9.43	3.54	6.59	9.51	6.96	1.93	2.4	1.2	3.76	10.15	2.21	2.8	3.08	1.25	5.22	0.91	1.91	3.6	3.17	6.78	0	2.84	3.05	1.94	2.63	0.78	1.54	4.22	4.27	2.49	0.77	1.41	1.74	2.93	3.84	1.62	3	4.75	3.88	4.82	1.24	5.62	1.8	1.02	4	1.6
AC004463.6	0.33	1.23	1.33	0.77	1	0.99	0.11	2.39	1.01	2.54	0.6	0.66	1.12	1.03	0.16	1.13	0.96	0.92	0.38	1.02	1.2	0.75	0.92	0.42	0.7	0.76	0.61	0.39	0.89	0.44	1.59	2.7	0.56	0.19	1.15	0.53	0.8	1.78	1.51	1.11	1.76	3.35	0.6	0.58	1.64	0.52	0.41	1.57	0.44
AC004466.1	0.81	1.28	2.09	0.97	1.91	1.79	1.19	10.99	0.91	1.37	2.18	2.66	2.52	3.2	1.17	4.07	1.03	3.01	1.39	5.33	2.61	2.36	1.54	1.43	1.79	1.93	3.56	0.34	2.52	0.88	1.52	4.08	1.52	3.5	1.83	1.23	1.16	1.45	2.02	1.66	1.42	3.14	3.82	1.52	1.31	2.13	3.26	1.22	0.97
AC004471.10	0.09	0.05	0.21	0.09	0	0.18	0	0.21	0.1	0.12	0	0.21	0.19	0.16	0.09	0.13	0.09	0.13	0.06	0.04	0.16	0.19	0	0.04	0.11	0.5	0.12	0.12	0.06	0	0.07	0.27	0.29	0.18	0.21	0.08	0.13	0	0.16	0.07	0.2	0.4	0	0.29	0.21	0.13	0.22	0.16	0.08
AC004471.9	0	0	0.54	0.15	0.5	0	0	0.15	1.39	0.26	0.16	0	0.26	0.14	0.31	0.14	0.3	0	0	0	0.15	0	0.17	0.22	0.22	0	0	0.27	0	0.17	0.12	0.7	0.32	0	0.2	0.13	0	0.15	0	0.28	0	0.3	0.17	0.14	0.43	0	0.15	0	0.13
AC004490.1	0	0.26	0	0	0.08	0.02	0.05	0.02	0.03	0.02	0	0.14	0.12	0.07	0	0	0.05	0.02	0	0	0.02	0	0.03	0.02	0.05	0.06	0.02	0	0.02	0.03	0	0.06	0	0	0	0	0.09	0	0	0.01	0.02	0.05	0	0.2	0.16	0.05	0	0	0
AC004538.3	0.18	0.32	0.55	0.09	0.04	0.29	0	0	0.21	0.57	0.15	0.2	0.13	0.2	0.04	0	0.13	0.02	0	0.94	0	0.03	0.13	0.53	0.02	0.45	0.25	0.39	0.3	0.04	0	0	0.07	0.27	0.31	0.05	0.16	0.58	0	0	0.37	0.03	0.11	0.37	0.09	0.81	0.39	0.12	0.08
AC004540.4	1	68.76	44.27	6.9	1.32	4.64	9.3	41.08	60.04	55.03	20.44	1.15	0.12	4.66	0.39	1.25	48.25	12.42	27	0.39	29.71	2.35	0.48	0.1	3.71	75.1	7.28	13.38	12.72	0.16	47.63	9.66	0.44	30.66	7.31	2.74	1.59	63.51	4.8	161.67	31.92	11.54	2.89	9.56	19.84	25.86	14.75	34.32	8.36
AC004540.5	4	7.48	11.2	2.86	5.61	4.05	3.38	9.51	36.73	9.54	4.49	1.49	0.16	1.48	0.47	0.67	9.94	3.22	6.87	0.49	8.77	1.56	0.83	0.57	4.34	34.85	3.47	5.44	6.2	1.05	8.52	6.67	0	13.51	4.78	2.28	1.98	14.52	3.76	14.96	4.99	5.47	1.32	2.83	4.7	10.01	6.44	2.56	3.73
AC004562.1	0	0.24	2.31	0	0	0.27	0	5.21	0.1	0	0.15	0	0.12	1.33	0	1.46	0.67	0.88	2.72	0.81	0.13	0	0.31	0	0	1.06	0.12	0.36	0.13	0	0.75	0.16	0.26	0.13	0.52	0	0	5.64	0	0.88	1.18	2.36	0	0.35	0.13	1.3	0.24	0	0.21
AC004603.4	0	0	0	0	0.04	0.04	0.12	0.04	0	0.04	0	0	0.03	0	0	0.07	0.08	0.02	0.04	0.07	0.06	0.04	0	0.11	0	0.11	0.33	0	0.1	0	0	0.63	0	0.04	0.14	0	0.21	0.07	0.04	0.11	0.07	0.11	0.12	0.03	0	0.04	0.1	0	0.06
AC004706.1	1.43	0.47	0.57	3.69	3.78	5.2	1.17	6.67	1.76	1.34	1.37	2.21	3.72	0.76	1.81	2.1	0.79	1.48	1.14	3.74	4.15	1.76	3.73	2.68	1.01	2.91	0.3	2.59	0.53	1.81	2.24	8.56	4.18	3.66	1.37	0.65	2.63	6.41	0.85	4.37	0.54	4.68	2.27	2.37	4.54	2.3	1.81	1.19	1.21
AC004771.1	0	0.42	0.19	0.31	0.41	0	0.32	0.2	1	1.05	0.88	0.11	0.12	0	0.25	0	0.31	0.28	0.42	0	0.43	0	0	0.62	0.13	0.24	0.13	0.59	0.49	0	0.17	0	0	0	0.12	0	0.09	0	0	0	0	0.22	0	0	0.57	0.3	0.32	0	0.39
AC004797.1	3.36	2.59	2.98	9.4	4.17	3.66	7.91	0.69	8.75	6.38	10.09	7.82	13.61	16.6	10.44	5.32	11.05	10.21	5.16	15.25	12.59	3.29	4.29	8.26	9.32	1.31	7.9	14.26	11.61	13.38	2.38	0.45	6.86	9.21	7.21	9.44	14.16	9	10.82	14.95	10.09	0.66	3.53	13.04	12.99	10.8	6.62	25.63	13.1
AC004840.9	0.99	0.87	0.93	1.09	0.5	1.49	1.07	0.83	0.67	0.81	0.6	0.6	0.96	0.48	1.01	0.85	0.74	0.33	1.37	0.81	0.68	0.87	0.9	1.85	0.98	0.58	1.31	0.93	0.81	0.48	0.96	1.43	0.64	1.03	0.49	0.65	0.47	1.1	0.98	0.52	1.15	0.9	0.92	0.72	0.7	1.38	1.29	0.99	0.64
AC004878.3	3.53	2.29	0.1	0.82	0	6.57	0.85	11.42	1.49	0.82	0.57	0.52	2.94	2.33	0.86	0	1.36	2.91	0	0.76	1.05	3.18	6.02	0.82	2.02	1.65	1.76	1.38	1.22	0.82	1.01	0.78	3.57	1.96	0.78	0	1.64	4.04	0.51	0.41	0	1.64	2.45	0	0	0.18	0.97	0.93	1.11
AC004878.6	0	0.06	0	0.3	0	0.05	0.27	0.02	0	0	0	0	0.18	0	0.18	0	0.07	0	0.05	0	0	0.17	0.03	0	0	0.12	0	0	0	0	0.05	0.58	0.29	0.3	0	0.12	0.03	0	0	0.06	0.06	0.19	0	0	0	0	0.35	0.22	0
AC004893.10	0.1	0.09	0	0.14	0.11	0.1	0.11	0	0.04	0.41	0	0.09	0.58	0.09	0.13	0.05	0.04	0.03	0.17	0	0.18	0.05	0.06	0.04	0.04	0.05	0	0.09	0	0	0.08	0.35	0.05	0.05	0.07	0	0.18	0.1	0.05	0	0	0.1	0	0.05	0.05	0.05	0.05	0	0.04
AC004893.11	2.81	2.47	2.4	1.61	2.55	2.54	2.38	1.97	1.3	3.47	1.86	1.93	6.7	3.27	1.52	1	1.19	2.28	1.69	1.63	3.88	1.27	1.95	1.67	1.06	2.27	1.08	1.89	1.89	1.85	2.68	3.27	2.89	1.01	1.37	1.43	1.67	3.83	1.3	2.64	4.9	1.98	1.01	1.79	3.26	2.24	1.89	4.55	0.81
AC004899.1	0.1	0.01	0.18	0.99	0	0	0.02	0.13	0.33	0	1.01	0.01	0.27	0.08	0.04	0.59	0.35	0.03	0.06	0.15	0.03	0	0.07	0.07	0.14	1.05	0.13	0.08	1.57	0	0.69	0.08	0.09	0.2	0.23	0.08	0.04	0.14	0	0.46	1.77	0.05	0	0.05	0.28	4.1	0.46	0	0
AC004899.3	0.08	0.31	0	0.31	0	0	0	0.04	0	0	0.17	0	0.03	0	0	0.08	0.09	0	0	0	0.04	0	0	0	0.03	0.28	0	0.04	0.64	0	0.19	0.09	0	0.08	0.15	0.03	0.09	0.06	0	0.17	0.69	0.04	0.09	0.15	0.15	1.34	0.19	0	0
AC004947.2	0	0.62	0.03	0	0	0.3	0	0.61	0.2	0.09	0.05	0	0	0	0	0.02	0.16	0.03	0	0	0.06	0.17	0.18	0.12	0.02	0.09	0	0	0.14	0.18	0.02	0.72	0	0	0.03	0.08	0.03	0.14	0	0.15	0	0.15	0	0	0	0.2	0.04	0	0
AC004951.6	0.21	1.24	0.57	0.41	1.59	0.85	0.48	1.4	0.13	0.99	0.15	0.48	1.28	0.8	1.25	0.2	0.51	0.45	0.57	0.27	0.41	0.3	1.01	0.45	0.34	0.54	0.1	0.23	0.42	0.29	1.46	1.48	0.19	0.18	0.24	0.7	0.42	0.25	0.07	0.29	0.88	0.82	0.33	0.5	0.68	1.12	0.1	0.42	0.12
AC004967.7	0	0	0	0	0	0.23	0.27	0.46	0.33	0.49	0	0.6	0	0	0	0	0.17	0.15	0	0	0	0	0	0.17	0.17	0	0	0	0	0	1.09	0.26	0.24	0.22	0.15	0.56	0	0.44	0.23	0	1.13	0.22	0.26	0	0.22	0	0.22	0.86	0.38
AC004980.10	0.59	1.52	0.93	0.75	1.72	1.14	0.45	0.58	1.25	1.04	0.43	2.19	0.67	1.6	0.54	0	0.86	0	1.33	0.35	0.38	1.85	0.44	2.35	0.14	0.37	0.18	0.88	0.75	0.22	0.77	1.33	0.4	0	0.13	0	0.99	0.57	0.4	0.12	1.57	0.19	0.23	1.26	0.74	0.65	0.19	0.73	0.17
AC004980.7	3.69	4.94	6.08	1.91	4	6.38	3.48	4.19	3.95	4.51	4.17	5.73	4.9	4.66	3.93	1.82	4.98	2.22	3.3	3.31	2.14	4.09	3.33	6.42	3.78	3.35	2.41	4.48	3.42	2.82	6.61	3.67	2.3	2.76	3.82	2.95	1.86	3.56	3	2.62	4.15	1.33	3.79	1.98	3.21	5.35	2.81	6.46	5.26
AC004985.12	0	0.06	0	0	0.07	0.06	0	0.13	0.09	0.06	0	0	0.27	0.29	0.13	0	0	0.09	0.08	0	0.17	0.07	0.07	0	0.05	0	0	0.12	0	0	0.1	0	0.07	0	0.04	0	0	0.07	0.06	0	0	0.07	0	0	0	0.07	0	0	0
AC004987.9	0.06	0.54	0.19	0.12	0.41	0.31	0.49	0.44	0.26	0.26	0.13	0.45	0.21	0.07	0.17	0.12	0.18	0.17	0.07	0.41	0.03	0.13	0.14	0.05	0.2	0.76	0.17	0.23	0.24	0.14	0.46	0.59	0.79	0.37	0.17	0.26	0.3	0.31	0.19	0.07	0.58	0.04	0.65	0.5	0	0.07	0.51	1.08	0.16
AC004988.1	0.15	0	0	0	0.25	0.6	0.13	0	0	0	0	0.78	0.06	0.14	0.26	0.04	0	0.18	0.13	0	0	0.04	0.3	0.03	0.47	0.04	0	0.03	0.11	1.45	0.16	0.09	0	0	0.2	0.03	0.06	0	0.5	0.05	0.12	0.08	0.61	0	0	0.04	0.04	0.29	0.29
AC005003.1	1.08	1.87	1.27	1.49	2.15	1.81	0.38	1.83	2.44	1.6	1.88	0.7	2.46	0.28	0.73	1.34	2.82	0.26	0.51	0.84	1.9	1.37	1.35	1.16	0.52	1.05	1.26	0.68	1.35	0.91	1.24	1.85	1.19	0.64	1.75	0.54	0.63	1.32	1.79	2.27	2.41	0.66	1.25	1.46	2.82	0.57	2.73	2.24	0.94
AC005013.1	0.67	13.54	16.06	3.56	19.33	0.59	2.25	0	2.84	18.2	10.9	0	9.21	0	1.35	0.59	9.14	0	21.87	1.73	3.89	0.71	2.19	23.11	2.17	2.04	1.77	1.1	2.53	0	0	0	0.7	0	8.65	0	2.91	5.17	0	2.91	1.39	2.08	0	27.55	1.29	18.96	4.89	1.32	0.56
AC005013.5	0	0.44	0.72	0.14	0	0.15	0.18	0.15	0.43	0.48	0.33	0	0.13	0	0	0.14	0.68	0	0.52	0	0	0	0.18	1.4	0.24	0.44	0	0	0.31	0	0.24	0	0.16	0.29	0.21	0	0.12	0.15	0	0	1.2	1.34	0	0.15	0	0.86	0.58	0	0.13
AC005014.5	0	0.9	0	0.02	0.1	0.04	0.05	0.11	0.02	0	0.02	0.42	0	0.04	0	0.02	0.06	0.03	0.05	0	0.04	0	0	0	0.16	0.02	0.02	0	0.08	0	0	0.03	0	0.02	0.03	0.02	0.43	0.04	0.07	0.01	0.16	0	0.05	0.6	0.78	0.02	0.02	0	0.02
AC005037.3	0.86	1.03	0.51	0.78	0.23	0.47	0	1.7	0.14	0.66	0.44	0.36	0.7	0	0	0.18	0.15	0.27	0.23	0	0.36	0.85	1.14	0.15	0.3	0.89	0	0.17	0.78	0.21	0.43	4.01	0	0.19	0.8	0.83	0.44	0.8	0	0.12	0.68	0.27	3.75	0.4	0	0.89	0	0	0.17
AC005042.4	0	0.18	0.79	0.54	0.14	0.19	0.23	0.09	0.46	0.23	0.12	0.08	0.19	0.28	0.27	0.64	0.15	0.2	0.34	0.17	0.48	0.51	0.32	0.23	0.61	0.67	0.43	0	0.55	0	6.94	1.03	0.74	0.48	0.82	0.47	1.03	0.98	0.11	0.49	9.45	0.4	0	0.19	0.6	0.53	0.18	0.21	0.17
AC005076.5	2.59	5.99	2.52	0.79	1.14	0.81	2.57	1.13	5.29	2.68	1.96	1.68	1.66	4.07	1.2	3.83	2.57	4.44	1.69	4.53	1.38	0.65	1.29	3.76	2.48	14.18	2.87	3.16	3.48	0.35	4.46	0.96	2.16	3.04	2.26	1.97	1.24	4.99	2.3	4.72	5.31	1.76	1.69	2.03	3.5	3.78	1.73	0.79	1.51
AC005077.14	0.2	0.02	0.04	0.12	0.12	0.09	0	0.07	0.05	0.06	0.02	0.08	0.11	0.02	0	0.07	0.13	0.03	0	0.07	0.02	0.06	0.06	0	0.09	0.02	0.1	0.03	0.02	0	0.09	0.09	0	0.17	0.04	0.02	0.08	0	0.13	0.03	0.02	0.13	0.06	0.02	0.05	0.02	0.19	0.11	0.12
AC005082.12	0.26	0.06	0.08	0.19	0.14	0.26	0.51	0.07	0.07	0.1	0.21	0.14	0.05	0.28	0.18	0.18	0.14	0.54	0.22	1.74	0.09	0.48	0.07	0.19	1.19	0.03	0.45	0.3	1.5	0.38	0.08	0.15	0.24	0.2	0.28	1.64	0.48	0.19	0.66	0.49	0.47	0.2	0.45	0.18	0.19	0.67	0.22	0.13	0.74
AC005083.1	1.38	0.35	0.52	0.96	0.83	1.24	0.28	0.37	0.18	0	0.12	0	0.11	0.23	0.26	0	0.18	0.51	0	0.91	0.1	0.46	0.8	0.09	0.99	0	0.11	0.88	0.32	0.56	0.2	1.01	0.91	0.86	0.59	1.25	0.18	1.27	0.38	0.62	0.25	0.13	0.14	0	0.12	0.68	0.12	0.24	0.1
AC005104.3	0	0.24	0.27	0.23	1.8	0	0.54	0	0.33	1.51	0.26	0.41	1.24	1.71	0.33	0	0.34	0.16	0.53	0.42	0.47	0.25	0.27	0.52	0.67	0	0.21	0.41	0.45	0	0.55	0	0	0	1.36	0.19	0.34	0.22	0.24	0.29	0	0.68	0	0	0.66	1.04	0.22	0	0.78
AC005152.2	2.47	3.78	12.54	2.06	1.06	9.34	6.63	21.86	15.44	11.49	20.93	2.35	23.41	10.14	4.68	14.15	14.39	7.71	9.69	12.86	7.68	5.67	16.55	27.51	4.92	22.38	9.34	15.48	11.39	3.39	13.64	9.83	9.3	9.36	10.45	1.93	6.02	22.34	3.87	12.76	6.81	19.78	7.06	8.2	17.89	25.03	14.73	0.32	4.78
AC005154.6	34.31	16.9	29.51	30.6	30.62	30.27	32.03	52.56	19.88	146.08	27.33	23.08	29	23.11	49.67	17.62	26.67	15.92	19.72	29.49	17.46	27.5	30.86	26.98	36.54	35.08	15.21	20.92	40.77	17.91	36.11	51.78	49.65	45.62	44.32	51.9	21.05	31.44	25.24	11.49	50.45	32.5	15.6	14.08	19.22	99.24	22.6	18.24	16.87
AC005154.7	0.97	0.71	0.69	1.55	1.74	1.32	1.87	2.39	0.53	6.33	1.07	0.79	1.44	0.7	1.21	0.54	1.25	0.73	0.98	0.67	0.9	0.75	0.84	1.53	1.12	2.27	0.89	0.65	2.41	0.58	1.22	1.33	0.84	2.01	2.41	2.11	0.7	1.13	0.66	0.41	1.9	1.86	0.07	0.82	0.5	2.62	0.98	0.24	0.6
AC005154.8	0	0.33	0	0.3	1.02	0.3	0.73	0.31	0	2.03	0.35	0.27	0.83	0.28	1.1	0	0	0.2	0	0.27	0	0.66	0.71	0.23	0.22	0.58	0	0	0.3	0.69	0.48	0	0	0.29	0.39	0.99	0.67	0.88	0	0	0	0.58	0.34	0	0	1.03	0	0	0
AC005197.2	0.12	0.69	0.58	0.93	0	0.72	0.27	1.69	1.28	2.52	0.65	0.1	1.65	0.79	0.25	0.33	0.35	0.17	1.36	1.44	0.34	0.64	0.27	1.97	0.26	2.84	0.33	0	1.41	0.14	1.47	0.42	1.27	0.48	1.19	0	0.09	0.12	0.25	0.3	1.46	0.24	0.28	0.11	0.69	3.57	0.35	0.23	0.2
AC005220.3	0.26	0	0.99	0.16	0.18	0.62	0.13	0.56	0.16	0.53	1.69	0	0.44	0.67	0.25	1.09	0.08	0.34	0.67	0.63	0.17	0.14	0.55	1.58	0.11	0.81	0.43	0.6	0.35	0	0.17	1.59	0.86	0.37	0.26	0	0.17	0.43	0.13	0.56	0.21	2.08	0	0.16	0	0.2	0.19	0	0.11
AC005224.2	0.27	0.24	0.32	0.59	0.54	0.84	0.25	0.71	0.16	0.36	1.31	0.31	0.41	1.26	0.03	0.46	0.61	0.49	0.4	0.41	0.64	0.28	0.2	0.36	0.03	0.31	0.61	0.36	0.26	0.36	0.41	0.68	0.28	0.18	0.42	0.57	0.42	0.79	0.41	0.36	0.18	1.61	0.2	0.46	1.15	0.39	0.34	0	0.3
AC005253.2	0.4	0.53	0.58	0.83	1.81	0.87	1.52	1.58	2.45	3.97	1.53	1.76	1.9	1.58	1.23	0.66	2.22	0.62	0.87	0.85	1.09	1.98	1.02	2.64	1.15	0.51	0.47	0.91	2.06	1	1.63	0.16	0.98	1.15	1.96	0.63	0.54	0.51	1.64	0.94	0.84	0.57	0.11	0.61	1.6	1.4	0.55	1.84	0.93
AC005253.4	0	0.71	0.41	2.31	2.53	0.31	0.91	0	1.79	2.22	2.4	3	3.9	4.45	1.24	4.23	4.25	5.52	0.83	2.69	2	0.33	0.36	2.92	0.8	0.43	3.54	2.55	2.56	2.78	0.7	4	1.83	1.1	0.92	0.96	1.84	3.22	3.99	3.7	0.42	5.25	1.15	2.94	2.92	1.2	0.65	0.8	5.05
AC005255.3	0	1.27	0.25	1.03	1.16	0	0.49	0.42	0.86	0.45	0.23	2.51	0	0	0.45	1.01	0.15	1.65	0.24	2.06	0	0.45	0	0.16	1.07	0.61	0	3.39	0.41	1.43	0.17	1.56	0.44	0	0	0.35	0.74	0.2	0	1.01	0.21	0.62	0.24	0.59	2.8	0	0.21	0	0.18
AC005264.2	0.11	0.05	0.21	0.08	0.06	0.06	0	0.14	0.02	0.14	0	0.15	0	0.11	0.02	0	0	0.14	0.03	0.03	0.07	0.18	0	0.04	0.17	0.11	0.05	0.13	0	0.03	0.07	0.07	0.09	0	0.11	0.15	0.12	0	0.26	0	0.06	0.03	0.03	0	0.4	0	0	0.11	0
AC005306.3	4.68	6.26	3.84	3.26	4.42	5.75	2.23	14.77	2.88	8.69	4.26	3.79	14.27	14.8	1.2	8.47	6.84	5.9	2.79	7.88	6.04	2.5	4.58	5.33	2.45	8.03	2.51	2.68	4.93	3.77	6.89	11.09	2.77	2.76	4.6	3.99	3.64	5.6	4.33	3.6	7.94	20.96	1.53	3.55	4.86	4.57	1.98	0.99	1.4
AC005329.7	0.42	3.57	1.37	0.2	0.45	0.58	0.63	6.65	0.39	2.49	0.84	1.21	0.9	1.23	0.16	1.48	0.72	0.67	1.28	1.44	1.22	1.23	1.34	1.72	0.29	1.52	0.81	0.57	0.92	0.18	2.35	2.04	1.88	3.27	1.04	0.41	0.53	0.57	0.96	1.25	2.85	2.02	0.7	0.48	1.1	3.2	0.55	0	0.27
AC005330.2	0.9	1.55	0.95	0.32	0.25	1.17	1.7	2.08	1.9	1.38	1.84	0.77	3.53	0.9	0.68	2.22	0.97	1.28	1.27	2.87	0.76	0.41	1.14	5.2	0.57	5.25	3.23	0.61	2.14	0.32	1.44	1.92	0.65	2.02	1.27	0.14	0.86	1.21	1.26	0.91	1.38	4.33	1.42	0.68	3.27	1.4	4.43	0.11	0.09
AC005336.4	1.03	0.47	0.76	0.92	0.44	1.24	1.66	0.51	0.6	0.12	1.32	2	0.95	1.01	1.27	0.27	0.45	0	2.05	2.59	0.26	2.15	0.39	4.17	1.24	1.64	1.25	1.64	3	0.26	1.18	0.27	0.12	1.2	2.12	0	0.71	0.39	0.23	0.21	1.51	0.99	0.26	0.74	0.22	1.29	1.81	0	0.76
AC005356.1	0.39	0	0	1.14	0	0	0	0	0	0.86	1.31	0	0.35	0.34	0.28	2.65	1.41	1.51	3.03	0.99	0	0	0.44	0.28	0	0.71	0.35	3.7	0.74	0	0	5.6	0.39	0.36	0	1.52	0.28	0.72	0.38	0.47	0.37	2.13	0.85	1.05	0	0.43	0.36	0	0.64
AC005481.5	0	0.07	0.02	0.05	0.69	0.11	0	0.09	0.09	0.06	0.04	0.14	0.17	0.12	0.02	0.09	0.05	0.05	0.02	0.03	0.02	0.08	0.15	0.03	0.08	0.06	0.02	0.02	0.07	0.13	0.02	0.04	0	0	0.02	0.02	0.11	0.05	0.06	0.05	0.06	0.1	0.02	0.07	0.4	0.1	0.04	0.21	0.05
AC005484.5	0	0.05	0	0	0.05	0.06	0	0.05	0.02	0.12	0.03	0.03	0.06	0.06	0	0	0.11	0.09	0.06	0.1	0.04	0	0	0.12	0.06	0.15	0.03	0.07	0.03	0.07	0.11	0.1	0	0	0.07	0.05	0.06	0.03	0	0.1	0.03	0	0.05	0.09	0	0.13	0	0	0
AC005498.3	0.31	2.41	0.96	3.69	0	1.53	1.06	1.77	2.51	0.57	1.48	0.6	0.71	2.56	1.66	2.58	1.69	1.75	0	2.03	1.45	0.96	0.48	3.78	1.78	13.13	2.09	0.88	1.17	1	5.53	1.16	1.53	3.82	2.81	0.68	0.67	1.68	2.1	2.47	3.68	3.56	2.52	0.86	1.36	0.7	1.5	0.68	2.11
AC005498.4	0	0	0	0	0	0	0.5	0.21	0.3	0	0	0	0	0.59	0	0	0.31	0.14	0	0.77	0	0.23	0	0.16	0	0	0.39	0.38	0	0	0	0	0.22	0.21	0.14	0	0.31	0.62	0.22	0.66	0	1.88	0.73	0	0.2	0	0.61	0	0.36
AC005517.3	0.2	0	0	0.19	1.52	0.39	0.46	1.58	0.14	0.21	0.43	0.69	0	0.55	0.28	0	0.72	0	0.22	0.18	1.17	0.63	0	0.44	0.14	0.19	0.18	0.18	0.58	0	0	0	0	0	0.39	0	0.86	0	0.4	0.12	0	0.39	0	0.36	0.19	1.31	0.76	0	0
AC005519.4	0.38	0.58	0.87	1.2	1.47	3.09	0.8	3.26	1.46	2.02	2.24	0.19	1.06	1.7	0.35	1.05	0.74	1.07	0.74	1.27	2.08	1.51	1.7	1.76	0.55	0.67	0.81	1.1	1.9	0.44	0.52	1.93	1.33	0.27	3.54	0.55	1.67	0.22	0.93	1.37	0.8	0.97	0.31	0.93	1.98	1.92	1.2	0.86	0.5
AC005523.2	8.82	0.65	0.01	6.66	4.2	13.03	7.87	8.24	2.55	5.04	0.42	5.16	9.16	5.1	6.53	4.37	2.31	8.59	0.02	3.9	7.64	10.29	13.4	0.24	1.73	21.16	5.74	2.37	0.05	5.3	18.63	13.78	21.54	9.87	3.7	16.41	4.63	8.13	0.61	6.49	23.2	8.13	9.47	2.96	4.33	0.93	0.24	20.69	0
AC005523.3	0.26	0.79	1.51	0	0	0.76	0	0.77	0.37	0.28	0.57	0	0	0	0	1.37	0	0.17	0	2.74	0	0	0	1.14	0	0.98	0.23	0.46	1.25	0	0.4	0	0.27	0.98	0.83	0.42	0	0.25	0	1.59	0	1.49	1.16	0	0.24	0.57	0.25	0	0.43
AC005532.5	0.63	0	1.22	0.39	0	0	0.16	0	0.25	0.97	0.38	1.5	0.23	0.64	0.38	0	0.85	1.21	0.15	2.68	0.13	0.14	0	0.16	0.15	1.32	0	0.31	0.7	0.31	1.65	0.8	0.29	1.34	0.85	0.23	0.2	0.26	0	0.17	0.41	0.21	0	1.39	0	7.41	0.2	0	0
AC005534.6	0	0	0.28	0	0	0	0	0	0.17	0	0	0	1.71	0.44	0.68	0	0.88	0.65	0.27	0.22	0.25	0	0	0	0	0	0	0	0.47	0	0.19	0	0	0	0.62	0	0	0	0	0.6	0	0	0	0.45	0.68	0	0.23	0	0
AC005534.8	0	0.82	0.26	0	0.12	0.53	0.12	1.4	0	0.45	0	0.56	0.37	0.2	0.07	0.4	0.16	0.22	0	0.1	0.1	0	0	0.24	0.16	0.95	0	0	0.11	0.12	0.53	0.25	0.11	0.21	0	0	0.31	0	0	0.07	0.55	0.11	0.12	0.6	0.31	0.47	0.1	0	0.09
AC005540.3	0.09	0.13	0.12	0	0.21	0	0.1	0	0.07	0	0	0.28	0.07	0.08	0.07	0	0.07	0	0.12	0.08	0.08	0.29	0	0.22	0	0	0.08	0	0	0.21	0.16	0	0	0	0.25	0.07	0.14	0	0.1	0.05	0.08	0.09	0	0	0	0.11	0.09	0	0.08
AC005544.1	0	0.75	0.57	0.55	0	0	0	0	2.3	0.51	0.61	1.98	3.88	0	6.07	0.75	3.22	0.2	0	0	0	0	0.3	0	1.85	0	0	0	0	0	0	0	10.71	0	0.5	0	0	3.71	1.43	1.68	0	0	0	0.66	3.27	0	0.67	0	0
AC005550.4	0	6.36	3.66	3.94	4.02	0	2	3.05	0.08	23.06	0	0.3	26.66	3.39	4.6	0	0.34	0.4	3.97	2.9	0	3.23	7.2	7.13	0.17	0.35	0.32	3.16	1.83	0	0.57	0	8.13	2.08	2.01	0.1	1.03	15.74	1.31	0	0.59	0	0	9.05	0	10.91	0.11	0	0
AC005562.1	4.23	2.41	4.89	4.14	3.11	1.59	6.43	2.41	2.85	4.4	8.34	4.93	6.17	2.67	4.71	2.31	8.41	3.77	4.51	4.13	5.19	4.24	6.32	5.97	3.76	3.58	1.83	3.09	3.16	3.48	2.73	4.01	3.76	2.84	4.86	2.15	3.28	3.99	9.77	4.53	3.53	1.89	2.08	3.23	7.06	5.91	1.51	2.95	6.28
AC005592.1	0.06	0.03	0.04	0	0.23	0.23	0.26	0.24	0.02	0.06	0	0.23	0.1	0.06	0.02	0	0.13	0.06	0.07	0.16	0.03	0.25	0.07	0.07	0.04	0.06	0	0.03	0	0.07	0.05	0.07	0.09	0.15	0.02	0.03	0.19	0.09	0.03	0.06	0.06	0.24	0	0.36	0.03	0.13	0.08	0	0.1
AC005592.2	1.03	0	0.6	1.31	1.67	4.87	0.39	1.87	0.48	0.72	0.55	1.33	0.15	0.63	0.71	0.46	0.87	0.58	0.38	0.15	0.66	0.9	1.16	0.55	0.86	1.01	0.31	1.59	0.99	0.58	0.82	0.98	0.71	0.5	0.55	0.56	1.24	1.14	1.03	0.53	1.53	1.34	0.77	0	0.33	0.19	0.49	0.3	1.99
AC005594.3	0.08	0.39	0.19	0.11	0.22	0.12	0.15	0.33	0.11	0.22	0.03	0.3	0.16	0.23	0.06	0.03	0.1	0.02	0.12	0.09	0.05	0.13	0.1	0.1	0.12	0.18	0.1	0.07	0.18	0.08	0.17	0.21	0	0.07	0.11	0.14	0.1	0.03	0	0.03	0.05	0.12	0.05	0.03	0.11	0.14	0.03	0.06	0.05
AC005606.15	0	4.33	0	0.78	2.01	1.06	0	1.1	1.72	0	1.42	1.6	2.21	7.59	0.3	1.01	1.87	9.81	0	7.61	0.52	0.46	0.43	1.29	1.76	2.65	0	0.68	1.56	1.08	3.26	9.15	1.36	2.37	0.44	1.13	2.58	4.14	1.54	4.61	3.6	7.66	3.25	1.33	0	1.6	1.06	0.84	2.99
AC005609.1	0.11	0	0.11	0.04	0.07	0.22	0.1	0.09	0.33	0	0.05	0.08	0.18	0.17	0.19	0.07	0.34	0	0.1	0	0.33	0.08	0.05	0.21	0.11	0.11	0.04	0.1	0	0	0.16	0.11	0.02	0.07	0.13	0	0.14	0.07	0.19	0.06	0.14	0.11	0	0	0.18	0.31	0.18	0.36	0
AC005614.3	0	0.02	0.04	0.05	0	0	0.02	0	0.16	0.07	0.05	0.01	0.03	0	0.01	0.03	0.05	0	0.02	0	0.02	0	0.02	0.08	0.03	0.09	0.02	0.03	0	0	0	0	0.02	0.02	0.05	0.03	0.01	0.09	0	0.02	0.05	0.36	0.02	0	0.02	0	0	0.03	0.01
AC005618.1	0	7.96	2.35	1.32	4.01	1.12	4.02	0	3.61	5.94	3.12	5.03	2.59	1.77	0.32	2.13	1.19	0.45	3.21	1.28	0.28	1.97	1.43	2.92	0.45	2.35	1.03	3.29	1.64	0.57	3.84	0	7.88	3.41	0.42	1.42	4.53	1.3	1.91	2.63	5.27	0	0.25	0.97	2.09	3.76	0.26	17.08	4.73
AC005618.6	0.43	0.38	2.81	1.04	1.32	0.48	1.72	2.89	3.72	3.9	4.01	0.53	0.77	0.63	0.91	0.9	2.34	0.45	0.76	2.72	0.79	0.39	0.82	4.02	1.2	2.9	1.21	0.83	1.51	0.21	2.63	0.26	2.06	0.7	2.31	0.64	0.78	0.8	0.23	0.97	1.27	0.34	0.38	1.23	1.93	0.9	0.72	0.83	1.17
AC005682.5	0.85	0.72	0.91	0.29	2.18	0.62	1.92	0	0.94	0.55	0.16	2.69	0.53	2.38	0.53	0.42	1.65	1.33	0.69	0.64	0.27	0.56	0.99	1	1.39	0.31	0.36	0.28	0.86	0.97	0.96	0.44	0.81	0.3	0.96	0.59	0.1	0.29	0.22	0.22	1.35	0.24	0.69	0.81	0.69	0.25	0.14	1.28	0.44
AC005682.6	0.14	0	0.23	0	0.52	0.05	0.11	0	0.07	0.05	0.05	0.08	0.16	0.35	0.06	0.04	0.17	0.16	0	0.04	0.08	0	0	0	0	0.05	0	0.04	0.09	0.05	0.12	0.11	0.2	0	0.06	0.04	0.03	0.05	0	0.21	0.29	0	0.11	0.04	0.04	0.05	0.14	0.09	0
AC005740.3	0.19	0	0	0	0	0.18	0	0.18	0.13	0	0.2	0	0	0	0	0.97	0.65	0	0.21	0	0.36	0	0	0.59	0	0.18	0.17	0	0	0	0.15	0	0	0	0	0	0	0.18	0	0	0	0.36	0	0	0.35	0	0.18	0	0
AC005740.6	0.39	0.36	0.28	0.22	1.03	0.39	0.53	0.55	0.22	0.08	0.25	0.13	0.39	0.73	0.11	0.36	0.67	0.38	0.18	0.94	0.43	0.98	0	0.52	0.34	0.54	0.21	0.28	0.38	0.36	0.32	1.1	1.07	0.31	0.21	0.99	0.28	0.84	0.24	0.49	0.48	1.11	0.54	0.29	0.15	0.59	0.45	0.9	0.07
AC005754.7	0.15	0.44	1.27	2.05	0.17	0.3	1.56	0	0.54	1.28	0.33	0.53	1.05	0.98	0.21	0	0.88	0	0.34	1.1	1.75	0	1.21	2.92	0.11	1.18	0.14	0.82	4.73	0.52	4.65	0	2.22	0.59	3.48	1.13	1.33	1.61	0.15	0.47	0.76	0.3	0.17	2.39	5.18	0.5	0.15	1.73	0.25
AC005754.8	0	0.03	0.15	0.39	0.07	0.06	0.32	0.03	0.62	0.87	0.37	0.11	1.58	0.84	0.09	0.09	0.27	0.07	0.18	0.15	1.74	0.03	0.25	0.52	0.02	0.13	0.41	0.46	1.39	0.7	0.21	0	0.3	0.03	0.64	0.14	0.28	0.81	0.1	0.5	0.52	0.1	0.47	0.92	4.78	0.03	0.18	0.86	0.03
AC005775.2	0.18	0.36	0	0.22	0.25	1.05	0.15	1.63	0.46	0.16	0.73	0.3	0.13	0.34	0	0.88	0.45	0.32	0.17	0.46	0.12	0.23	0	0.97	0.59	1.35	0.14	0.11	0.54	0.37	2.01	1.16	6.42	5.19	0.54	1.15	0.28	0	0	0.1	8.88	0.36	0.5	0	0.14	0.16	0.46	10.16	0
AC005785.2	0.15	0.96	0.47	0.11	0.09	0.27	0.13	1.88	0.74	0.4	0.09	0.61	0.45	0.87	0.16	0.7	0.12	1.89	0.18	0.42	0.28	0.12	0.09	0.32	0.24	0.55	0.12	0.28	0.17	0.1	0.69	1.08	0.12	0.15	0.18	0.33	0.42	0.31	0.48	0.23	0.24	3.55	1.74	0.62	0.32	0.18	0.25	0.15	0.24
AC005786.7	0	11.99	0	2.27	0	1.79	2.44	4.7	0	1.57	0	0	0.42	7.42	0	1.9	0	11.07	0.38	2.91	0.13	0	0	0	0	11.18	4.73	0	0.26	0	14.91	37.15	5.86	2.3	0	15.1	0	4.24	0	1.78	5.83	13.65	9.69	2.65	2.78	0	1.52	3.3	0
AC005789.11	12.48	21.17	1.59	8.56	3.56	8.36	5.64	2.11	16.55	1.58	2.67	10.31	2.61	17.26	6.56	0.9	3.31	6.6	0.81	1.78	6.87	13.55	11.48	2.47	10.06	0.71	0.51	9.02	1.98	9.04	5.42	1.4	1.81	2.15	4.8	4.02	6.67	2.57	17.08	2.91	2.81	0.78	5.07	0.89	3.11	1.24	1.15	0.69	7.02
AC005795.1	0.11	0.98	0.13	1.13	0	0.11	1.58	0.21	0	0	0	0	0.09	0	0.07	0	0.08	0.07	0	0	0.1	0.11	0	0.08	0.29	0	0	0.1	0.21	0.23	0	0	0.11	0.11	0	0.09	0.23	0.21	0.11	0	0.11	0.32	0	0.3	0.41	0	0	0	0.27
AC005822.1	0	0.53	0	0.14	0	0.07	0.16	0.14	0.05	0.07	0	0.37	0.24	0.07	0.05	0	0.15	0.05	0.41	0.07	0.2	0.08	0.16	0	0.05	0.07	0	0	0.12	0	0.12	0.17	0.15	0	0.14	0.18	0.32	0	0.29	0.13	0.07	0	0	0.74	0.16	0	0	0	0.06
AC005841.1	0	1.49	0.19	0.15	0.35	0	0.09	0	0.06	0.16	0	0.75	0.54	0	0	0.07	0.06	0	0.09	0.22	0	0.08	0	0	0	0.08	0.07	0	0.16	0.09	0	0	0.34	0.08	0.16	0.07	0.87	0	0	0.05	0.08	0.08	0.09	0.97	0.46	0.09	0	0	0.07
AC005932.1	1.17	0.28	0.21	0.4	0.39	1.56	0.75	0.16	1.79	0.17	0.39	0.14	1.43	0.26	0.22	0.22	0.24	0.84	0.69	0.36	1.32	0.4	0	0.06	0.38	0.19	0.21	0.5	0.62	0.72	0.1	1.24	0.1	0.39	1.09	0.14	0.22	0.08	0.66	0.64	0	0.5	0.71	0.12	0.3	0.47	0.27	0	0.31
AC005943.4	0.52	1.01	0.82	0.17	0.38	0.17	0	0.52	0.61	1.28	0.75	0.75	0.9	1.75	0.24	0.78	0.25	0.12	0	0.47	0.67	0.73	0	1.02	0	0	0	0.92	0.34	0.2	0.97	0.2	0.18	0.5	0.56	0.28	0.38	0.17	0.35	0.43	0.52	0.34	0	0	0.49	1.71	0.49	0.98	0.14
AC005943.5	1.1	1.88	1.9	0.4	0.59	1.72	1.98	4.45	2.45	1.48	0.71	1.43	2.36	4.45	0.62	1.21	2.71	3.57	1.36	2.12	2.84	2.94	5.86	2.79	1.87	3.8	0.71	1.83	2.36	0.94	5.47	6.45	5	10.22	1.42	1.72	0.44	4.63	1.81	5.91	13.76	0.88	2.41	2.05	4.61	1.07	1.13	7.97	1.1
AC005944.2	5.26	6.07	9.33	0	3.85	14.47	1.44	49.63	4.04	2.63	16.27	4.33	6.9	23.51	0	48.79	8.66	55.9	4.11	52.64	4.19	4.96	5.92	13.65	16.92	59.25	76.8	22.89	7.11	6.92	37.42	120.34	46.03	41.13	12.98	34.2	12.36	39.56	4.68	56.6	69.85	164.42	54.99	21.39	37.87	5.32	33.8	88.15	6.11
AC006011.4	11.32	5.68	13.25	4.95	11.5	23.41	7.23	38.85	4.32	7.03	2.19	14.24	9.94	9.68	8.96	2.66	6.74	20.5	7.62	2.66	4.09	15.61	21.87	4.15	7.27	8.71	2.56	9.84	6.48	18.48	23.49	12.53	4.33	1.4	7.09	7.32	4.48	14.46	10.74	8.22	9.74	8.04	23.01	3.04	7.31	4.84	2.69	0	1.64
AC006014.10	0	0	0.17	0	0	0	0.08	0.21	0	0.15	0	0.03	0.21	0.21	0	0.21	0.08	0.21	0.11	0.29	0	0	0.17	0	0.1	0	0.14	0.14	0.59	0.11	0.26	0.16	0	0	0	0.09	0.03	0	0	0.04	0.06	0.13	0	0.15	0.13	0	0	0	0
AC006014.7	0	1.59	1.51	0.22	1.42	0	0	0	0.49	1.14	0.72	1.42	1.14	0.19	1.13	0	1.05	0.16	1.1	0.48	0	0.21	0.5	0.95	0.39	0.37	0	1.42	1.24	0.52	0.63	0.27	0.19	0	0.41	0	0.16	0.26	0.63	0.3	0.29	0	0	0	0.47	0.78	0.44	1.26	1.06
AC006014.8	0	0.48	0.1	0.2	0.6	0.18	0.49	1.72	0.24	0.92	0.24	0.22	0.59	0.48	0.33	0.14	0.41	0.46	0.1	0.53	0.52	0.32	0.1	0.31	0.19	0.07	0	0.25	0.54	0.09	0.53	0.62	0.17	0.23	0.36	0.34	0.38	0.07	0.43	0.4	0.56	0.84	0.17	0.1	0.24	0.93	0	0.44	0
AC006019.3	0	0.02	0	0	0	0.08	0	0.03	0	0.03	0	0	0.07	0.02	0	0	0.08	0	0.03	0.07	0.07	0	0	0.16	0.02	0.11	0	0.02	0.03	0	0.04	0.16	0	0	0	0.07	0	0	0.05	0.02	0	0.25	0.03	0	0	0.06	0.03	0	0
AC006019.4	0	0.02	0	0	0	0	0.05	0.11	0	0.09	0	0	0.21	0	0	0	0.02	0	0.05	0	0.05	0	0.02	0.03	0.02	0.05	0.02	0	0.04	0.02	0.14	0.07	0.04	0.02	0.03	0	0	0	0.06	0.01	0.02	0.32	0	0	0.02	0.1	0.04	0	0
AC006024.4	0	0.5	0.05	0.27	0	0.04	0	0	0.09	0	0.44	0.1	0.24	0.04	0.02	0.15	0.31	0.03	0	0	0	0.09	0.05	0.06	0.06	0.41	0	0.09	1.25	0	0.14	0	0	0	0.09	0	0.43	0.06	0	0.08	0.25	0	0	0.27	0	1.85	0	0	0.07
AC006042.6	0	0.35	0.21	0.51	0.2	0.52	0	0.71	0.13	0.75	0	0	0	0	0.25	0	0	0.12	0	0.48	0.35	0	0.4	0.26	0	0	0	0.16	0	0	0.14	0	0.37	0.52	0.35	0.15	0	0	0	0	0.18	0.35	0	0	0.34	0.39	0.34	0	0.15
AC006042.8	0	0.26	0.28	0.13	0.16	0.14	0	0.28	0.07	1.15	0.15	0.16	0.51	0.13	0.06	0.09	0.17	0	0.11	0.13	0.17	0	0	0.03	0.14	0.19	0.09	0.08	0.18	0	0.19	0.55	0	0.14	0.06	0.08	0.1	0.05	0.14	0.29	0.1	0.29	0.05	0.17	0.45	0.2	0.09	0.18	0
AC006111.1	0.12	0.41	0.47	0.27	0.3	0.51	0.06	1.68	0.22	1.26	0.25	0.54	0.27	0.42	0.14	0.11	0.21	0.15	0.07	0.05	0.24	0.46	0.26	0.18	0.16	0.46	0	0.15	0.22	0.13	0.91	1.21	0.52	0.46	0.28	0.29	0.31	0.06	0.12	0.1	0.24	0.84	0	0.39	0.34	0.37	0.34	0	0.05
AC006115.3	0.15	1.69	1.47	0.71	0.1	0.64	0.79	2.29	1.74	2.79	0.95	0.94	2.92	1.7	0.73	1.06	4.78	3.25	0.28	1.56	3.3	0.39	2.76	1.19	0.73	0.7	2.36	0.62	0.48	1	2.07	0.82	3.02	1.22	0.79	0.13	0.66	6.81	0.38	4.84	2.92	0.74	1.28	0.17	4.18	2.64	1.65	1.56	0.56
AC006116.13	0	0.56	0.27	0.29	0	0.22	0.17	0.22	0	0.15	0.24	0.32	0.13	0	0.1	0	0.05	0.21	0	0	0.14	0.16	0.08	0.11	0.11	0.37	0.07	0.07	0.37	0	0	0	0	0	0.1	0.19	0.93	0.15	0	0.14	0.46	0.15	0.09	1.12	0.43	0.24	0	0	0.06
AC006116.15	0	0.06	0.08	0.19	0	0.45	0.07	1.51	0.05	0.13	0.35	0	0.22	0.12	0.04	0.18	0.14	0.09	0.15	0.36	0.12	0	0.15	0.29	0.05	0.33	0.12	0.12	0.06	0.15	0.22	0	0	0.07	0.52	0.17	0	0.26	0.07	0.33	0.2	0.34	0.38	0	0.25	0.07	0.13	0.13	0.11
AC006116.17	0.04	0	0.72	0.57	0	0.31	0.3	0.66	1.42	0.45	0.66	0.25	0.32	0.6	0.11	0.29	0.28	0.27	0.15	0.48	0.19	0.45	0.05	1.26	0.27	2.29	0.27	0.19	0.46	0	0.42	0.16	0.44	0.58	0.26	0.2	0.09	0.17	0	0.47	1.08	1.46	0.17	0.12	0.28	0.56	0.17	0.26	0.15
AC006116.22	0.03	0.58	0.04	0.12	0.1	0.06	0.07	0.27	0	0.49	0.13	0.13	0.2	0.09	0.08	0.03	0.04	0.02	0.07	0.17	0.19	0.03	0.17	0.16	0.13	0.24	0.08	0.08	0.12	0	0.51	0.04	0.16	0.09	0.16	0.08	0.33	0.09	0.09	0.04	0.28	0.13	0	0.51	0.72	0.16	0.03	0	0.08
AC006116.24	0.46	2.26	0.78	2.59	0.72	0.32	1.41	1.3	0.44	0.79	0.37	1.07	0.25	0	0.29	0.4	1.05	0.13	1.67	1.88	0	0	1	2.69	0.87	0.98	0.3	0.77	1.14	0	0	0	2.18	2.13	0.2	0.29	2.04	1.32	0.37	1.27	1.56	1.16	0.45	1.87	1.91	1.21	1.14	1.18	0
AC006116.27	1.62	2.92	3.81	4.38	1.58	0.76	1.06	0	1.21	0.09	1.29	3.08	3.05	0.74	6.55	1.17	7.33	0	3.95	1.57	3.11	3.1	3.61	7.54	1.75	4.74	0.29	2.55	2.6	2.18	5.29	2	2.87	1.92	0.72	3.67	1.05	4.79	1.15	1.43	2.47	0	0	2.86	3.67	2.87	0	6.87	1.73
AC006126.4	2.22	0.44	0.51	0	1.68	0.65	0.76	0.44	0.47	0	0	0.76	0.19	0.6	2	0	0	0.44	0	0	0.22	1.39	0.5	0.65	1.26	0.63	0	1.36	0.42	4.18	1.21	1.25	2.03	0	1.13	2.14	1.43	0.21	1.55	0	2.16	0	0	0	1.44	0	0	3.28	0.73
AC006129.1	2.38	0.43	0.36	2.57	1.81	0	0.85	0	0	0.15	0.79	0.64	0	0.41	0.62	0.41	0.32	0.7	1	1.07	0.29	1.25	0	0.11	1.07	0.57	0.13	1.07	1.45	1.85	0	0	0.15	0.58	0.59	0.86	1.08	0.14	0.45	0.09	0.44	0.44	0	0.55	0.85	0.32	0.28	0	0.49
AC006129.2	2.92	0.7	1.9	4.15	8.87	0.57	0.31	0.58	0.82	1.83	1.87	0.75	0.62	1.19	0.6	1.59	1.54	2.15	4.08	3.4	1.93	6.58	0.66	0.75	1.65	1.41	1.17	5.13	4.65	0.82	0.58	0.5	0.3	0.99	1.88	6.65	3.66	0.84	2.49	0.54	1.45	1.57	1.48	0.13	1.37	2.54	0.69	0.24	3.51
AC006129.4	6.66	0.92	0.76	9.4	4.74	11.79	3.24	0.8	0.36	1.4	4.56	0.69	2.69	4.8	0.64	5.58	1.4	4.38	10.86	5.81	1.94	15.86	0.28	0.98	2.56	7.89	3.34	10.08	15.88	1.47	6.53	19.98	1.35	6.12	6.81	28.43	7.14	2.52	3.83	4.75	3.87	9.34	9.42	2.1	1.62	4.1	1.98	0	2.68
AC006132.1	0.46	0	0.23	0.44	0.57	0.21	0.21	0.4	0.14	0.55	0.1	2.54	0.27	0.25	0.13	0	0.36	0.65	0.52	0.02	0	1.04	0	0.14	0.68	0.38	0	0.5	0	1.12	0	1.29	0.19	0.1	0.37	0.9	0.46	0.09	1.31	0.06	0	0.07	0.26	0.68	0.1	0.44	0.05	0	0.72
AC006160.5	0	0.1	0	0.61	0.12	0.53	0.48	0.21	0.45	0.22	0.46	0.09	0.18	0	0.07	0.1	0.08	0.15	0.36	0.29	0.1	0.11	0.12	0	0.23	0.31	0.19	0.1	0	0.12	0.09	1.37	0	0.53	0.42	0	0.16	0	0.65	0	0.54	0.43	0.12	0	0.61	0.23	0	0	0.18
AC006262.6	0.23	0	0.13	0	0.05	0.4	0.35	0.25	0.18	0.04	0.04	0.07	0	0.05	0.01	0.14	0.63	0.1	0.09	0.17	2.12	0.19	0	0.07	0	0.15	0.43	0	0.11	0.05	0.03	0.61	0	0	0.39	0.14	0.06	0.06	0.24	1.82	0.04	0.43	0.31	1.69	0.37	0.09	0.81	0.04	0.03
AC006272.1	0.26	0.52	0	0.49	0	0.25	0.88	1.76	0.9	3	1.68	0.44	0.9	0.92	0	1.12	2.03	0.17	0	0.67	1.8	0.54	0	0.37	0	0	0.46	0.45	1.22	0.56	1.39	0.29	0.52	0.72	0.49	0.2	0.37	0.72	0.25	0	0.5	0.73	0.57	0	0.71	1.4	0.48	0	0.42
AC006277.2	0.1	0.29	0.24	0	0	0.3	0.46	0.51	0.07	0.63	0.22	0.17	0.52	0.28	0	0.09	0.29	0.42	0	0.94	0.47	0.29	0.12	1.13	0.22	0.2	0.28	0.18	0.1	0	0.75	0.95	0.59	0.1	0.26	0.17	0.37	1.09	0.21	0.51	0.51	0.41	0.7	0.85	0.29	0	0.29	0	0
AC006372.1	0	0.28	0	0.08	0	0	0	0.09	0.06	0.23	0.51	0.04	0	0	0.03	0.04	1.43	0.21	0	0.04	0	0	0.05	0.13	0.61	0.44	0	0	0.17	0	0	0.16	0.14	0	0.03	0.08	0.1	0.26	0	0.03	0.23	0.32	0	0.25	1.82	0.1	0.04	0	0
AC006372.4	0.03	0.01	0	0.06	0.02	0.02	0	0.08	0.01	0	0.18	0	0.04	0.53	0	0.04	0.01	0.08	0.04	0.03	0.01	0.02	0.02	0.06	0.01	0.27	0	0.01	0.21	0	0.04	0.15	0	0.09	0.01	0.04	0	0.08	0.02	0.03	0.08	0.05	0	0	0	0.13	0.03	0.03	0
AC006449.1	33.99	0	33.73	13.17	13.64	26.12	16.05	38.82	6.61	41.08	17.33	15.16	36.89	12.75	11.25	13.73	12.23	11.5	17.23	20.78	14.54	21.28	29.62	16.98	10.81	6.67	20.29	5.55	17.68	11.71	8.38	0	4.77	6.2	17.02	0	11.25	12.38	14.27	19.36	0	5.29	2.8	4.68	11.32	21.51	14.01	1.03	6.62
AC006466.5	0	0	2.52	0.56	0	0.55	0.69	2.75	0	0.64	0.65	0	0.53	1.96	0.82	0.93	0.41	0.36	0.63	2.34	0.64	0.6	0	0.41	0.39	3.51	0	1.93	0.53	0	0	1.85	0.56	1.51	1.03	0	1.2	0.51	0	0.68	2.63	1.49	0	0	0	2.53	3.15	0	0.93
AC006486.1	0.15	0.9	0.22	0.17	0.63	0.15	0.23	0.18	0.38	0.12	0.13	0.23	0.02	0.25	0.12	0.11	0.45	0.1	0.03	0.06	0.19	0.16	0.17	0.2	0.2	0.24	0.11	0.05	0.06	0.1	0.32	0.14	0.25	0.15	0.22	0.1	0.57	0.12	0.18	0.11	0.15	0.19	0	0.28	0.23	0.06	0.17	0.06	0.13
AC006538.1	0.73	3.22	2.19	0.29	0.29	2	1.39	1.51	1.75	0.79	0.41	0.44	1.47	1.74	1.39	1.78	1.27	4.22	1.07	1.4	1.35	0.9	0.92	2.74	1.22	5.45	3.22	0.58	1.05	0.2	2.43	3.04	1.68	2.55	1.26	1.02	0.25	1.26	0.88	1.99	4.93	1.73	2.42	0.88	2.3	1.35	1.78	4.07	0.29
AC006547.13	2.02	0.9	0.96	1.88	1	1.54	1.26	1.99	2.17	2.04	2.27	2.1	2.11	1.4	1.27	0.79	2.62	1.76	1.68	1.18	1.89	1.18	1.44	1.25	1.47	0.79	2.94	0.78	2.99	1.17	1.87	0.34	2.18	0.74	1.42	0.69	0.7	2.08	2.16	1.6	0.19	0.15	1.45	1.28	2.28	1.35	2	1.96	1.89
AC006547.14	1.61	0.98	2.5	3.42	2.04	1.91	0.78	0.74	1.54	2.43	0.43	3.24	0.95	4.29	0.67	0.51	0.75	1.61	0.93	1.2	4.18	2.36	2.29	0.55	0.66	1.36	0.35	0.98	3.27	1.38	4.43	1.87	2.6	0.46	0.36	1.21	1.57	2.64	3.55	1.14	1.71	0.83	0.63	0.68	2.82	0.3	0.58	3.8	2.19
AC006942.4	1.48	1.3	2.62	0.55	0.62	2.36	0.84	7.04	2.46	1.77	1.8	3.03	1.12	1.63	1.54	0.55	1.67	2.67	1.5	3.7	2	2.56	0.94	2.66	1.83	3.98	1.8	1.31	0.75	0.65	3.43	3.3	1.39	3.88	2.04	1.66	1.77	0.93	1.7	0.82	4.16	3.76	2.31	0.84	0.37	1.05	0.9	0.37	0.32
AC006946.15	0.61	0.45	0.37	0.41	0.07	0.3	0	0.85	0.39	0.37	0.88	0.52	0.2	0.34	0	0.68	0.42	0.42	0.21	1.18	0.31	0.83	0.11	0.05	0.18	2.41	1.05	0.71	0.3	0.14	0.8	0.86	0.19	0.61	0.24	0.51	0.84	0.53	0.25	0.34	0.87	0.94	0.49	0.23	0.35	0.72	0.82	0	0.1
AC006946.16	0	0.04	0.16	0.9	1.15	0.67	0.13	0.05	0	0	0.07	0.64	0.13	0.04	0.51	0.24	0.99	0.2	0.2	0.06	1.71	0.14	0.05	0.15	0.51	0.32	0.45	0.16	0.2	0.03	0.83	1.23	0.43	0.41	0.32	0.12	0.48	0.11	0.14	1.02	0.12	1.41	0.34	1.37	1.21	0.29	0.46	0.92	0.32
AC006978.6	5.86	3.02	4.45	8.65	6.87	3.95	9.19	4.3	2.64	6.18	4.62	7.73	7.56	7.4	7.49	2.03	3.76	4.74	5.51	6.56	4.84	4.03	1.55	4.36	5.19	4.99	3.49	6.32	8.24	4.53	4.92	3.44	5.77	5.96	5.52	11.34	5.85	2.73	3.8	4.58	7.19	3.72	4.76	5.45	4.36	5.36	3.84	4.77	3
AC006995.8	0.65	1.93	1.52	1	0.76	0.92	1.31	0.83	0.51	0.79	0.29	1.49	1.19	1.29	0.84	0.58	0.65	1.08	0.63	0.75	0.27	0.48	0.39	1.62	1.05	0.38	1.41	1.04	0.8	0.49	0.62	0.09	0.64	0.86	0.96	0.33	0.95	0.87	0.99	0.68	0.71	0.77	0.43	0.95	0.98	1.24	1.15	0.43	0.64
AC007000.12	0.48	0.46	0.9	0.68	0.37	0.6	0.32	1.4	0.14	1.71	0.38	0.33	0.53	0.47	0.57	0.45	0.67	0	0.83	0.78	0.73	0.64	0.51	0.91	0.16	1.15	0.5	0.38	0.19	0.01	0.56	0.24	0.29	0.15	0.4	0.4	0.82	0.57	0.26	0.6	0.95	0.85	0.27	0.64	0.82	0.47	0.44	0.89	0.2
AC007009.1	0.25	17.81	0.81	2.11	0	0.19	0.86	1.3	1.01	0.62	0.45	0.21	0.09	4.89	1.74	1.97	0.15	1.65	0.23	1.58	1.96	0.52	1.41	0.34	0.32	0	2.65	0.65	1.33	1.1	2.41	2.25	0	0.15	2.53	4.99	0	3.76	0.74	1.98	5.47	3.8	0.83	0.4	7.05	0	2.58	0	1.61
AC007038.7	0.18	0.19	0.15	0.34	0.26	0.27	0.1	0.9	0.15	0.67	0.22	0.2	0.5	0.31	0.34	0.25	0.45	0.17	0.2	0.34	0.58	0.34	0.3	0.22	0.31	0.03	0.19	0.32	0.56	0.07	0.37	0.85	0.13	0.15	0.36	0.2	0.17	0.32	0.4	0.15	0.28	0.5	0.24	0.28	0.4	0.32	0.2	0.35	0.33
AC007040.11	0.3	0.02	0	0.12	0.17	0.14	0	0.43	0.01	0.08	0	0.14	0.19	0.06	0.08	0.09	0.05	0.06	0.02	0.31	0.19	0.04	0.05	0.03	0.03	0.5	0.02	0.03	0.08	0	0.12	0.49	0	0.05	0.05	0.04	0.03	0.04	0.02	0.03	0.24	0.21	0.07	0.09	0.04	0.02	0.14	0.38	0.04
AC007040.6	0	0.27	0	0	0.19	0.12	0.07	0	0	0	0.06	0	0.15	0	0	0.06	0	0.11	0	0.05	0.05	0.18	0	0.12	0.04	0.29	0.05	0.05	0.03	0.07	0.06	0	0.06	0	0.08	0.14	0.15	0	0.23	0	0	0	0.11	0.19	0.06	0.18	0	0	0
AC007040.7	0.3	0.12	0.15	0.42	0.32	0.23	0.18	0	0.18	0	0	0.31	0.31	0	0.29	0.28	1.05	0.21	0.47	0.08	0.13	0.48	0.49	0.16	0.11	0.91	0.22	0.15	0.18	0.18	0.07	0.1	0	0.08	0.19	0.05	0.12	0.19	0.45	0.07	0.41	0	0.38	0.22	0.35	0.19	0.09	0	0
AC007092.1	0.58	0	0.25	0.94	0.18	1.4	0.66	0.03	1.14	0.92	1.78	0.17	1.57	0.65	0.79	1	0.6	2.53	0.03	2.05	0.65	0	0.05	1.12	1.38	0.17	1.89	1.72	0.25	0.5	0.16	2.09	0.23	0	1.92	0.27	1.54	0.35	0.17	2.89	0.59	1.13	2.05	0.4	2.06	0.11	2.98	0.44	0.23
AC007128.1	0	0	0.05	0.04	0	0.04	0	0.17	0.03	0.21	0.09	0	0.14	0.06	0	0	0.03	0	0.05	0.16	0.04	0	0	0.4	0.03	0	0.04	0	0.15	0	0.11	0	0	0.09	0	0	0	0	0	0	0.1	0	0	0.04	0.12	0.27	0	0	0.05
AC007163.3	0	0.03	0	0.03	0	0.48	0.47	0.03	0.27	0	0.27	0.06	0.08	0.03	0	0.18	0	0.07	0	0.24	0	0	0	0	0.05	0.39	2.18	0.03	0.73	0.11	0.08	0.57	0.03	0.07	0.89	0	0.42	0.06	0.03	0.42	0.1	0.57	0.26	0	0.03	0.07	0.28	0.75	0.08
AC007192.6	7.69	8.07	1.97	3.18	1.57	9.63	1.06	14.55	2.18	0	0.87	0	5.72	7.77	0.87	13.15	0.26	16.64	1.15	19.42	3.06	0	0.12	0.36	3.98	54.89	38.91	8.22	2.49	0.62	11.23	51.6	2.43	9.56	2.42	18.3	2.69	9.45	3.71	2.3	9.23	80.84	102.19	5.85	2.79	2.58	21.38	0	0.03
AC007204.2	0	0.2	0	0.1	0.12	0.1	0.12	0.31	0.07	0.22	0.11	0.09	0.09	0.39	0.14	0	0.68	0.14	0.12	0.19	0.19	0.11	0.71	0	0	0	0	0	0	0	0.09	0.36	0.11	0	0.07	0.09	0	0.4	0	0.32	0.11	0.11	0.12	0	0.2	0	0	0.2	0.26
AC007228.11	0.68	0.38	0.63	0.46	0.07	1.47	0.9	2.85	1	2.04	1.29	0.36	1.37	0.43	0.81	1.29	1.86	1.14	0.91	0.85	1.24	0.27	1.17	2.52	0.31	1.36	1.51	0.44	1.01	0.41	0.76	0.57	0.69	0.59	0.95	0.14	0.19	0.76	0.59	2.17	0.46	1.17	1.04	0.36	0.65	0.84	0.5	0.88	0.41
AC007228.9	0.45	0.25	2.95	1.71	1.79	0.46	1.2	1.95	1.77	0.88	1.06	1.45	1.12	1.95	0.5	1.27	0.89	1.74	1.32	3.3	0.43	0.46	0.37	0.25	0.98	0.9	1.09	0.73	0.26	1.05	0.56	1.28	0.78	0.85	1.48	0.65	0.83	2.27	0.8	1.96	2.72	3.76	0.2	1.59	2.19	1.41	0.98	1.05	0.97
AC007238.1	0.08	1.89	0.17	0.4	0	0.08	0.64	0	0.03	0.29	0.3	0.3	0.23	0.04	0.39	0.13	0.3	0.19	0	0.07	0	0	0.16	0.14	0.2	0.08	0.04	0.04	0.14	0	0.13	0	0.15	0	0.23	0.23	0.51	0.54	0.04	0.17	0.08	0.14	0	0.91	0.74	0.3	0.04	0.53	0.1
AC007246.3	3.62	7.66	7.32	3.7	7.43	7.93	7.14	12.73	5.03	16.02	6.43	3.97	2.69	10.93	4.43	7.11	8.56	5.72	5.31	9.3	6.29	8.37	3.72	14.86	6.02	15.31	9.03	5.98	11.35	4.72	8.74	11.22	8.94	8.88	10.41	4.87	7.91	3.82	3.72	4.74	13.43	8.9	5.04	8.28	4.85	8.73	10.42	3.74	4.74
AC007249.3	0	0.58	0.23	0.19	0	0	0.22	0	0	0.21	0	0.51	0.34	0	0	0.18	0.57	0	0	0.35	0	0.21	0	0.14	0.14	0	0	0	0.19	0	0.15	0	0.4	0	0	0	0.14	0	0.39	0	0	0	0	0.54	0.18	0	0.74	0	0
AC007255.8	0.1	0.05	0.35	0.34	0	0.2	0.38	0.34	0.28	0.35	0.32	0	0.21	0.19	0.07	0.08	0.29	0.07	0.19	0.24	0.18	0.32	0.17	0.3	0.06	0.05	0.23	0.46	0.44	0	0	0.12	0.11	0.2	0.56	0.3	0.48	0.4	0.09	0.16	0.31	0	0.1	0.4	0.25	0.93	0.15	0.1	0.14
AC007256.5	0	0.55	0.03	0	0.08	0.07	0.03	0	0.11	0	0.05	0.18	0.06	0.07	0.05	0.04	0.07	0	0	0	0	0	0	0.03	0.15	0	0	0	0.02	0	0.04	0.03	0	0.05	0.03	0.02	0.39	0.07	0.1	0	0	0.17	0.03	0.46	0.4	0.03	0.02	0	0
AC007276.5	0.86	2.7	2.84	0.98	0.87	0.63	0.82	1.2	2.19	0.91	0.95	1.21	1.21	1.46	1.02	1.96	2.03	1.36	2.42	2.64	0.81	1.18	0.64	6.18	1.25	2.35	1.79	2.7	2.44	0.32	0.61	0.05	0.93	1.61	2.23	0.38	0.94	2.16	1.21	1.53	1.8	5.83	0.63	2.05	1.36	2.75	1.68	0.08	0.65
AC007277.3	0.06	0	0.29	0.68	0	0.18	0.07	1.91	0.38	1.06	0.7	0.05	1.2	0.17	0.1	0.26	0.38	0.23	0	0.61	0.41	0	0.24	0.2	0.04	0.42	0.17	0.6	0.24	0	0.25	0.71	0.13	0	0.4	0.05	0.11	0.25	0	0.11	0.36	1.43	0.1	1.41	0.28	0.77	0.7	0.69	0.1
AC007285.6	0.14	0.08	0.33	0	0.38	0.55	0.48	0.14	0.66	0.15	0.15	1.2	0	0.89	0.1	0.29	0.82	0.29	0.6	0.24	0.26	0.27	0	0.69	0.51	0.08	0.25	0.15	0.22	0.32	0.34	0	0	0.54	0.09	0.23	0.23	0.17	0.58	0	0.52	0.26	0.19	0.51	0.26	0.09	0	0	0.48
AC007292.3	0.08	0.85	0.18	0.14	0.12	0.3	0.25	0.4	0.35	0.19	0.16	0.39	0.39	0.39	0.33	0.18	0.96	0.35	0.13	0.1	0.46	0.43	0.17	0.5	0.49	0.38	0.11	0.2	0.16	0.17	0.35	1.28	0.33	0.19	0.22	0.16	0.65	0.26	0.27	0.37	0.38	0.31	0.24	0.46	0.35	0.47	0.09	0.3	0.09
AC007292.6	0.43	0.71	1.29	0.51	0.36	1.06	0.24	6.22	0.76	1.34	0.8	1.02	3.37	1.2	0.88	1.69	1.09	2.2	1.09	3.94	1.5	0.79	0.98	0.4	1.01	3.06	1.66	0.19	1.15	0.12	3.15	3.5	1.35	2.33	1.7	0.63	0.63	1.46	1.09	2.27	4.34	3.25	2.33	0.7	2.55	1.4	1.13	0.41	0.36
AC007292.7	1.27	0	0	0	1.33	0	0.76	8.41	1.76	0	0	0.54	2.95	0	0.45	0	0.45	0.39	0.69	1.52	2.14	1.32	0	0	0.43	0	0	0	2.34	0	0	0	0.61	1.09	1.12	0	0.87	0.56	3.02	0.37	0	0.54	0	0	1.12	0	0	1.09	0
AC007308.6	0.08	0.1	0.1	0.21	0.09	0.08	0	0.16	0.04	0.06	0.09	0.05	0.05	0.08	0.05	0	0.1	0	0.06	0	0.07	0.09	0.03	0.02	0.02	0	0.02	0.05	0.03	0	0.05	0	0.06	0.03	0.05	0	0.06	0.03	0.14	0.02	0.06	0.08	0	0	0.16	0.18	0.21	0.11	0.07
AC007318.5	0.71	1.46	0.15	0.83	0.3	0.39	1.63	0	0.91	0.12	0.83	0.52	1.24	0.81	0.99	1.03	0.92	0.42	0.27	0.23	0.56	0.25	0.35	0.27	0.71	0.14	0.55	0.99	0.21	0.55	0.65	0.32	0.27	0.31	0.31	0.36	0.71	0.58	0.69	0.66	0.3	0.48	0.62	0.41	0.89	0.13	0.45	0.91	0.32
AC007326.9	0	0.22	0.78	0	0	0	0	0	0.16	0	0	0.19	0	0	0	0.59	0.64	0	0	0	0.22	0	0.25	0	0.16	0	0.2	0	0	0	0.35	0	0	0	0	0	0	0	0	0.14	0.22	0.21	0	0.2	0.42	0.24	1.05	0.41	0
AC007347.1	11.31	10.81	12.04	5.85	6.04	32.51	3.75	36.38	7.63	3.85	2.97	5.25	5.53	9.75	1.87	14.87	3.02	16.37	5.23	17.55	12.04	12.13	9.81	2.95	7.48	26.75	14.72	8.71	3.36	4.71	15.14	29.08	7.42	18.19	10.56	12.74	7.88	20.02	3.4	5.83	22.49	33.43	43.43	8.9	4.37	4.96	8.17	6.52	1.6
AC007362.1	9.7	38.05	2.62	34.13	14.62	13.36	22.09	2.2	20.64	2.02	3.64	13.58	1.59	48.45	13.94	4.89	1.04	20.78	2.31	2.94	18.8	7.28	5.16	12.84	20.55	3.64	1.94	18.17	9.75	22.87	19.6	7.34	3.15	37.64	12.31	24.18	2.79	2.57	20.24	8.22	6.67	6.93	8.11	17.63	6.55	1.68	2.66	1.3	21.81
AC007365.3	0.41	0.26	0.16	0.52	0.6	0	0	0	0	0.14	0.59	0	0.23	0.38	0.09	0.25	1.08	0.19	0.31	0.37	0.13	0.43	0.15	0.2	0.39	0.53	0.12	0.12	1.06	0	0.55	0	0	0.8	0.36	0	0.2	0.4	0.28	0	0.27	0	0	0.38	0.26	0	0.13	0.26	0.11
AC007375.1	0	0	0.03	0.08	0	0.06	0.06	0.03	0.34	0.29	0.18	0	0.54	0.05	0	0.38	0.2	0	0	0	0.13	0	0.1	0.06	0	0.25	0.39	0	0	0.03	0.05	0.11	0.06	0.03	0.13	0	0.02	0.08	0	0.28	0	0.32	0.03	0.03	0.3	0.09	0.87	0	0
AC007382.1	0	0	0	0	1.84	0	4.86	0	0	2.2	0	0	0	4.16	1.31	2.46	1.27	0	0	1.28	2.35	0	0	2.43	0	0	4.46	2.8	3.17	0	1.11	0	0	0	0.95	0	0	1.4	0	2.98	0	1.29	1.66	1.45	4.47	0	1.54	0	2.82
AC007383.3	5.92	5.9	5.77	3.73	6.97	9.13	5.12	11.57	9.7	8.84	7.56	4.01	6.47	9.71	8.3	6.07	14.24	7.59	2.82	12.93	8.39	5.26	5.59	10.22	5.97	16.29	5.04	13.58	7.39	2.82	13.94	15.42	11.61	10.37	9.14	11.05	14.21	14.57	6.19	8.21	16.32	12.81	4.86	7.44	5.58	8.61	3.62	10.12	6.93
AC007390.5	18.09	17.51	22.44	19.79	15.75	25.36	17.64	17.64	17.37	16.47	27.37	15.12	10.77	21.02	24.21	17.97	36.02	30.9	15.69	26.44	25.58	12.08	20.2	15.63	24.54	35.73	27.53	27	31.18	22.3	43.31	58.3	19.33	47.1	21.4	37.13	24.45	29.54	23.82	27.55	52.57	22.88	32.55	22.8	25.58	22.63	26.71	15.83	24.78
AC007405.2	0.03	0.91	0.15	0	0.03	0.06	0.03	0	0.11	0.03	0.07	0.61	0.03	0.06	0.02	0.03	0.04	0.09	0	0	0.08	0.07	0	0.12	0.07	0.19	0.03	0.14	0.06	0	0.16	0.15	0	0.09	0.1	0.03	0.5	0.03	0	0.06	0	0.06	0	0.52	0.09	0.03	0.21	0.18	0
AC007405.4	0.07	0.09	0.28	0.09	0.11	0.03	0.18	0.1	0.14	0.27	0.21	0.14	0.14	0.18	0.22	0.03	0.14	0.02	0.04	0.21	0.29	0.03	0.11	0.46	0.17	0.2	0.12	0.06	0.1	0	0.35	0.15	0.1	0.16	0.22	0	0.07	0.42	0.13	0.08	0.07	0.2	0.08	0.15	0.09	0.32	0.03	0.13	0.11
AC007405.6	3.25	3.97	10.29	5.52	1.02	4.74	3.55	6.06	5.54	5	5.9	4.97	2.5	4.32	3.73	6.84	8.71	2.73	5.99	8.19	3.16	2.92	4.02	14.54	3.78	12.11	5.87	3.5	5.06	0.47	3.7	4.22	2.19	6.76	4.07	2.08	2.7	3.92	4.14	4.27	4.43	7.31	4.14	3.89	1.92	6.03	6.31	0.72	2
AC007405.8	0.73	0.17	0.45	0.36	0	0.2	0	0.35	2.11	1.64	1.86	0.16	6.44	0	0.15	0	0.24	0	0	0.38	1.04	0	2.95	0.14	0.12	0.72	0.47	0.42	0.16	0	0.59	0.72	1.94	0.16	0.78	0	1.43	1.94	0	1.12	0.37	0.73	0	0.38	4.88	0.5	0.31	0.35	0
AC007431.1	0.09	1.31	0.22	0	0	0.37	0.11	0.19	0	0.19	0.1	0.88	0	0	0	0.09	0	0.45	0.1	0	0	0.2	0	0.07	0.61	0.27	0	0	0.18	0	0.15	0	0	0.09	0.12	0.16	0.61	0	0.19	0.35	0.38	0	0	0.86	1.77	0.3	0	0	0
AC007461.1	2.08	0.87	1.93	2.09	1.39	2.27	1.43	0.8	1.86	0.96	2.34	0.79	2.45	0.53	0.39	2.12	0.58	0.86	1.42	1.58	1.61	3.03	2.74	1.53	1.92	3.15	0.31	1.44	2.8	0.26	2.52	0.94	0.96	3.06	1.51	1.44	1.84	1.78	1.75	0.5	2.55	1.04	0.79	1.07	2.83	2.26	0.66	0.66	1.54
AC007461.2	0	0	0.04	0	0.07	0.06	0.11	0.1	0.07	0.23	0.34	0.08	0.24	0.06	0.11	0.06	0.37	0.04	0.11	0.06	0.09	0	0.04	0.26	0.14	0.26	0	0.12	0.09	0	0	0.26	0.1	0.23	0.15	0	0.02	0.09	0.03	0.02	0.13	0.07	0	0.03	0.18	0.55	0.06	0	0.03
AC007464.1	0	0	0.59	0	0	0.13	0.22	1.11	0.17	0.43	0.41	0	0.26	0.11	0.35	0.75	0.54	0.32	0.24	0.72	0.23	0.03	0.03	0.61	0.06	1.29	0.21	0.16	0.09	0	0.27	0.31	0.53	0.09	0.57	0	0	0.34	0	0.14	0.5	0.35	0.03	0.1	0	0.67	0.83	0.06	0
AC007551.3	1.53	1.07	0.2	2.2	2.18	1.28	2.85	1.27	1.29	1.56	5	1.18	1.7	1.08	0.75	2.16	2.68	0.85	1.64	4.2	1.39	0.94	1.21	1.89	0.88	1.59	1.11	1.75	3.13	0.39	0.53	1.66	2.35	1.01	1.98	0.65	0.8	1.13	0.92	2.54	0.53	0.81	0.31	1.29	0.7	1.72	1.37	0.39	1.33
AC007566.10	3.62	3.63	2.45	5.18	3.15	2.35	6.04	16.21	0.65	6.49	6.96	3.12	3.64	5.75	4.64	0.87	10.63	1.13	2.85	3.39	5.47	4.66	5.83	4.3	1.51	0.62	3.43	3.37	7.25	2.62	4.93	5.99	6.04	1.48	6.32	2.15	2.75	2.51	2.93	2.5	3.42	4.55	1.89	1.46	2	7.89	1.15	0	1.74
AC007620.3	24.69	19.5	15.36	24.89	14.22	24.35	10.41	3.97	26.44	16.02	17.79	14.83	10.8	6.24	11.5	5.03	19.34	2.85	22.53	5.88	8.08	44.62	41.2	8.26	7.14	14.78	5.14	15	24.43	8.55	47.14	5.61	32.1	6.15	12.47	14.44	11.65	10.05	18.09	12.53	17.14	1.67	1.07	6.81	27.57	9.84	4.64	19.95	13.9
AC007682.1	0	0.01	0.02	0	0	0	0	0.02	0.07	0.02	0.02	0	0.44	0	0	0.03	0.29	0.01	0	0.03	0.25	0	0.16	0.06	0.01	0.05	0.01	0.06	0	0	0	0.06	0.17	0.05	0.17	0	0	0.28	0	0.71	0.07	0.03	0.07	0	0	0.22	0.05	0.06	0
AC007690.1	0.18	0	0	0.21	0.04	0.32	0	0.11	0.36	0	0	0.03	0.03	0.03	0.02	0.03	0.16	0.03	0.08	0.17	0.1	0.11	0.04	0.05	0.05	0.11	0.03	0.07	0.07	0	0.15	0.17	0.04	0.04	0.15	0.25	0.05	0	0.07	0.02	0	0.19	0	0	0.24	0.23	0.14	0	0.15
AC007743.1	0.23	0.11	1	0.18	0.05	0.09	0.14	0.04	0.26	1.15	1.22	0.14	0.52	0.06	0.15	1.18	0.4	0.09	0.25	0.49	0.33	0.38	0.09	0.24	0.15	0.88	0.68	0.39	0.3	0.14	0.29	0.29	0.02	0.15	1.02	0.02	0.33	0.18	0.08	0.23	0.25	0.57	0.05	1.15	0.39	0.85	1.79	0.25	0.05
AC007750.5	0.02	0.19	0	0.07	1.44	0.03	0.04	0.16	0.01	0.22	0.02	0.11	0.04	0.07	0.02	0.05	0.03	0.03	0.02	0.04	0.06	0	0.02	0.03	0.17	0.09	0.08	0.02	0.11	0.3	0.04	0.04	0	0.03	0.16	0.21	0.12	0.09	0.09	0	0.05	0.06	0.15	0.31	0.11	0.1	0.09	0.33	0.04
AC007773.2	0	0	0.17	0.26	0	0.23	0.09	0.38	0.39	0.13	0	0	0	0.21	0	0.5	0.83	0	0	0.21	0.12	0.08	0.43	0.1	0.28	0.83	0.14	0.21	0.07	0.18	0.31	0.54	0.08	0.38	0	0.12	0	0.45	0.31	0.26	0.13	0.94	0.35	0.14	0.07	0	0.15	0	0.13
AC007879.2	0.26	0	0	0.31	0.89	0.32	0	0.32	0.11	0	0	0.14	0.08	0.3	0	0.15	0.3	0.22	0.37	0	0.31	0.51	0.37	0.24	0.29	0	0	0.14	0.63	0.18	0.52	0	0.17	0	0.42	0	0	0.16	0	0.16	0.65	0.32	0.37	0.15	0.15	0.36	0	0	0
AC007879.4	0.17	0.16	0.2	0.32	0.18	0.32	0.38	0.16	0.35	0	0	0.57	0.28	0	0	0.15	0.24	0.56	0.19	0.15	0.16	0	0	0.24	0.12	0.48	0	0	0.16	0	0.79	0	0	0.48	0	0.27	0.12	0.48	0.17	0	0.16	0.81	0	0.15	0	0	0	4.35	0.14
AC007879.7	0	0.61	0.42	0.19	2.68	0.5	0.3	0.08	0.11	0.1	0	2.33	0	2.38	0.38	0.09	0.39	0.44	0	0.23	0	1.25	0.22	0.06	2.32	0.29	0	0.76	0.23	3.46	0.87	0.09	0.2	0.38	0.32	0.3	0	0.36	2.7	0.06	0.45	0.44	0.35	0.19	0.18	0.08	0	0	0.57
AC007952.4	0.16	0	0	0	0	0.08	0.14	0.12	0.06	0.27	0	0	0.07	0.23	0.12	0.29	0.12	0.17	0	0.33	0	0.18	0.19	0	0.06	0.16	0	0.22	0.08	0.09	0	0	0.08	0.16	0.05	0	0	0.08	0.33	0.05	0.08	0.24	0.55	0.23	0.08	0	0.08	0.31	0
AC007952.5	0.31	0.2	0.5	1.04	0	0.43	0	1.54	0.05	0.06	0.44	0.21	0.32	0.03	0.28	0.53	0.11	0.54	0.48	0.18	0.52	0.96	0	0.19	0.16	0.33	0.24	0.23	0.59	0.4	1.6	0.78	0.48	0.82	0.19	0	0.18	0.08	0.11	0.02	1.41	1.31	0.35	0.1	0.5	0.07	0.4	1.48	0.41
AC007952.6	0.45	0	0	0.18	0	0.16	0.09	0.05	0.21	0	0.06	0.24	0	0.22	0.32	0.55	0.13	0.15	0.01	0.38	0.15	0.36	0.2	0.67	0.22	0.94	0	0.2	0.43	0.08	0.36	0.08	0	0	0.12	0	0.18	0.1	0.08	0.14	0	0.15	0	0.32	0	0	0.02	0.17	0.23
AC007966.1	0.24	0	0.07	0.21	0.4	0.44	0.07	2.02	0.47	0.31	0.32	0	0.69	0.62	0.08	0.21	0.04	0.04	0	0.34	0.11	0	0	0.18	0.04	0	0.06	0.11	0.46	0	0.46	1.04	0.12	0	0.36	0.05	0.62	0.83	0.18	0.71	0.45	1.93	0	0.1	0	0.33	0.12	0	0
AC007969.5	3.07	8.65	3.31	5.32	1.33	3.77	23.13	6.19	2.42	1.5	2.49	2.43	14.16	3.54	2.52	3.15	2.05	5.55	1.36	2	2.8	4.66	2.87	0.96	2.46	6.91	1.1	1.25	1.78	2.95	10.14	8.01	8.82	5.55	1.15	7.8	1.31	1.96	2.94	3.59	11	1.2	2.54	2.23	1.65	0.71	0.38	11.6	2.34
AC007970.1	0	0	0	0	0	0.09	0	0	0	0	0.12	0	0.19	0	0.08	0	0.15	0	0.1	0.1	0	0.22	0	0	0	0	0.32	0	0.09	0	0.07	0	0	0	0.13	0	0.06	0	0.12	0.14	0.2	0.2	0.1	0	0	0	0	0	0.1
AC008060.7	0.13	1.17	4.6	0	0.44	1	1.68	0.49	0.06	0.14	0.14	0.94	0.15	0.25	1.67	0.04	2.63	1.22	6.41	0.49	0.55	0.97	0.6	30.44	0.39	1.89	1.45	0.52	1.81	0.2	0.55	2.23	0.05	0.44	1.77	0.26	0.39	0.3	0.09	0.8	0.27	0.41	1.22	1.73	0.67	0.29	0.25	0.09	0.07
AC008074.3	0.23	0.21	0.13	0	0	0	0.13	0	0.24	0	0.24	0.1	0.1	0.1	0.08	0.1	0.32	0.15	0	0.1	0.21	0	0	0.33	0.08	0	0.1	0.3	0	0	0.18	0.39	0	0.11	0	0.19	0	0.11	0.11	0.14	0.23	0	0	0	0	0	0.32	0	0.09
AC008088.4	0.28	0.18	0	0	1.95	0.18	0	1.43	0.06	0.1	0	0	0	0.6	0.08	0.26	0.2	0.14	0	0.38	0.2	0.12	0.14	0.17	0.49	0.52	0	0	0.11	0.03	1.02	0.75	0	0	0.4	0.13	0.13	0.13	0.18	0.29	0.16	0.21	0.91	1.1	0	0.34	0	0.7	0
AC008132.13	0.02	0.38	0.01	0.02	0.1	0.02	0.01	0	0.02	0	0.02	0.32	0	0.03	0	0	0.02	0.01	0	0.04	0.02	0	0.02	0.01	0.01	0.01	0.02	0.01	0.01	0	0.07	0.16	0.04	0	0.02	0.01	0.01	0.02	0.04	0	0.05	0.09	0	0	0	0	0.01	0.14	0
AC008174.3	0	0	0	0.19	0	0.12	0	0.12	0	0.25	0.5	0.04	0.31	0	0.16	0.33	0	0	0	0.65	0.55	0	0	0.15	0.43	0.9	0.11	0.11	0.19	0	0.7	0.27	0	0.2	0.42	0.36	0.76	0.23	0	0.15	1.05	0.12	0.14	0.22	0.23	0.37	0	0	0.2
AC008443.1	0.94	0	1.26	2.57	0.44	2.45	2.65	13.96	2.35	7.71	1.2	1.87	4.47	5.64	1.61	1.76	1.15	0.67	1.66	3.84	1.53	2.44	1.1	2.57	5.79	2.94	0.36	2.01	4.84	1.71	4.92	9.29	0.28	1.77	7.37	1.64	1.93	2.38	0.79	1.34	4.28	13.99	1.79	1	1.86	4.63	1.37	0	1.75
AC008738.1	35.3	13.35	1.35	27.08	12.44	29.47	2.46	1.77	4.81	7.75	4.02	3.79	5.79	3.46	2.89	3.91	8.7	11.46	15.66	13.46	7.45	34.28	3.46	4.84	11.78	11.38	6.86	13.59	15.08	7.52	19.38	13	9.35	14	20.85	69.92	10.75	5.05	11.47	18.89	23.18	6.59	6.99	7.34	2.49	6.83	1.97	2.22	12.8
AC008746.12	0.37	0.18	0.22	0.53	1.2	1.43	0.42	3.63	0.64	2.7	0.2	0.79	0.63	1.67	0.13	1.15	0.26	1.11	0.2	1.15	0.36	0.39	0.41	1.07	0.92	0	0.99	0.32	1.06	0	1.16	2.72	0.38	0.53	1.66	0.15	0.4	0.87	0	0.23	0.9	3.58	1.64	1.51	0.34	1.2	0.35	0	0
AC008746.3	0	0.17	0.21	0.34	0.58	0.17	0	0.17	0	0.19	0	0.61	0.15	0.16	0.12	0	0.25	0.24	0.39	0.16	0.34	0	0.2	0.39	0.25	0.34	0.48	0	0	0	0.42	0	0	0.17	0.11	0	0.25	0	0.35	0	0.17	0.35	0	0.65	0.33	0	0.33	0	0
AC008865.1	1.32	0.96	0	3.06	1.39	2.32	3.12	2.13	1.68	2.93	1.82	2.73	4.97	13.5	1.98	8.66	1.06	12.51	0.51	18.64	6.26	0	0	1.56	4.58	1.62	13.4	6.23	4.09	4.96	0.53	2.59	0.67	1.57	6.34	3.55	5.83	9.05	5.2	7.29	2.48	10.53	11.28	8.75	2.75	0.81	4.75	0.44	2.35
AC008937.3	0.08	0.17	0.1	0.08	0.09	0	0.09	0	0.52	0.09	0	0.23	0	0	0	0	0	0	0	0	0.08	0.17	0.19	0.2	0	0.25	0	0	0.08	0	0.27	0.19	0	0.16	0.11	0	0.19	0.08	0	0	0.17	0.25	0	0	0.16	0	0	0.16	0.14
AC008964.1	47.41	4.8	3.73	17.44	12.54	7.11	6.62	1.6	5.52	4.59	11.64	6.79	2.36	14.89	5.11	3.75	5.74	13.28	13.27	10.45	4.61	28.18	4.12	2.53	19.38	2.85	3.46	21.28	37.07	12.59	3.76	3.52	1.69	6.15	10.82	36.1	13.49	8.61	13.95	10	11.26	12.18	11.75	3.08	3.82	9.21	2.24	0.64	17.7
AC008991.1	0	0	0	0.39	0	1.18	0	0	0	0.21	0.44	0	0	0	0	0.54	0.29	0	0.45	0.18	0	0	0	0.29	0	2.29	0	0	0	0	0.16	0	0	0.19	0.39	0	0	0	0	0	0.2	0.19	0.22	0	0	0.22	0	0	0
AC009005.2	1.51	5.93	1.32	1.41	0.45	0.31	1.63	7.07	0	3.03	0	0.69	0.16	5.42	0.9	0.92	0.6	2.8	0.76	0.67	4.95	4.48	0.7	0.86	2.42	5.6	0.1	1.09	1.66	0.94	6.59	3.63	4.89	4.23	0.73	2.54	4.69	4.74	1.13	1.49	8.48	0.91	4.76	0.92	1.9	4.16	0.59	0.86	1.9
AC009014.3	0	0.22	0.05	0.04	0	0.04	0.18	0.04	2.03	0	0	0.07	0.1	1.53	0.03	1.53	0	0.31	0	0.45	0.15	0	0	0.06	0	0.08	4.67	0.07	0	0.23	0.64	0.14	0.26	0.04	0	0.03	0.15	0.2	0.08	0.91	0.46	0.13	2.01	0.15	1.59	0.09	0.94	0	0.07
AC009061.1	0.14	0.15	0.17	0.07	0.12	0.14	0.16	0.28	0.08	0.11	0.03	0.06	0.14	0.4	0.06	0.03	0.14	0.14	0	0.03	0.18	0.09	0.15	0.21	0.04	0.17	0.05	0.06	0.08	0.03	0.07	0.25	0.18	0.14	0.02	0	0	0.17	0.06	0	0.06	0.15	0.1	0.68	0.08	0.09	0.26	9.51	0.07
AC009093.1	0.04	0.03	0.09	0.2	0.16	0.1	0.12	0.14	0	0.07	0.07	0.12	0.06	0	0	0	0.05	0.07	0.16	0.07	0.22	0.07	0	0	0.05	0.04	0.03	0	0.03	0.04	0.12	0.21	0	0.07	0.09	0.06	0.1	0	0.04	0.02	0	0.07	0	0	0	0	0	0.14	0.09
AC009120.3	0.21	0.62	0.49	1.01	1.38	1.44	1.21	3.12	1.18	3.35	1.37	1.27	1.83	0.38	0.73	0.75	0.91	0.42	2.35	0.19	0.62	0.89	0.71	0.62	0.75	2.8	0.57	0.74	0.2	0	3.64	5.75	1.3	4.22	0.68	1.02	0.45	1	0	0.39	0.41	2.24	3.3	0.38	0.98	1.85	0.8	3.13	0.7
AC009120.4	0	0	0	0	1.05	0.51	0	0.26	0.55	0.28	0.76	0	0	0.07	0.18	0.46	0.19	0	0.29	0.23	0	0.64	0	0.07	0.18	0.49	0.39	0	0	0	0.2	0.29	0.26	0.24	0	0	0	0	0.26	0	0	0	0	0	0.09	0	0.09	0.17	0
AC009120.5	0.37	1.08	0.22	1.06	1.82	0.54	1.06	0.18	0.52	2.92	0.8	1.11	0.64	1.69	0.9	0.5	0.53	0.12	2.27	0	1.43	0.39	0.21	0.54	0	0.88	0	0.16	0.36	0.21	1.32	1.06	1.33	0.71	0.36	0	0.13	0	0.37	0.34	0.55	0.9	0.21	0.34	0.52	0.4	0.7	1.38	0.31
AC009120.6	1.35	1.59	0.2	0.73	1.49	2.57	1.38	6.38	0.75	1.43	1.57	1.72	2.47	5.49	0.93	2.72	2.2	2.86	2.79	5.26	1.1	0.94	2.07	1.45	1.72	1.48	1.26	2.63	2.18	2.32	4.81	3.57	0.87	2.69	1.49	1.08	3.05	4.67	2.03	3.05	0.98	4.95	3.43	1.82	2.31	2.29	0.66	3.8	1.19
AC009133.12	0.48	2.97	1.53	1.7	2.3	1.1	0.74	6.42	4.11	2.2	1.74	1.83	1.82	3.38	1.11	1.46	2.25	1.45	1.28	2.47	1.7	1.49	1.48	1.54	4.33	0.85	1.17	1.31	1.76	1.27	1.38	0.36	1.5	1.09	1.22	1.47	1.16	0.93	2.29	0.92	0.24	2.09	1.27	1.95	1.39	1.94	0.46	0.61	2.3
AC009133.14	0.66	10.51	1.08	0.88	2.72	2.37	0.5	18.07	2.17	2.57	0.93	1.21	1.43	5.01	0.75	1.71	1.96	3.01	0.69	9.27	1.01	1.18	2.37	2.31	2.61	5.39	0.96	1.69	2.92	0.81	4.23	6.36	2.35	2.14	1.98	1.89	1.69	2.24	1.66	1.68	3.18	4.51	3.45	1.75	1.4	6.19	1.13	3.5	1.24
AC009166.5	0	0.2	0	0.19	0	0	0	0	0.42	0.64	0.87	0.17	0.35	0.18	0.14	0	1.45	0.27	0.67	0	0	0.21	0	0.15	0.29	0	0	0	0.39	0	0	0.91	0.21	0.38	0.13	0.82	0.43	0.38	0	0.49	0.4	0.19	0	0.18	0.19	0	0.38	0	0.33
AC009227.2	0	0	0	0.03	0.06	0	0.03	0.03	0.1	0	0	0.02	0	0	0.04	0.1	0	0.02	0	0.03	0.05	0	0	0.02	0.04	0.03	0	0	0	0	0.05	0.03	0	0.03	0.02	0.02	0	0.11	0	0	0	0.09	0	0	0	0	0.19	0.05	0
AC009228.1	0.5	0.89	0.29	0.63	1.02	1.16	1.4	2.11	1.12	0	0.43	0.42	1.1	0.22	0	0.65	0	0.81	0.62	0.81	0.25	0	0.12	0.76	0.73	1.13	1.23	0.22	1.2	1.1	0	1.11	0.5	0.89	1.15	0	0	1.33	0	0.15	0.86	0.47	4.3	0.97	0.4	0	0.97	0	0.2
AC009237.11	0.32	0.65	1.43	0.91	1.02	0	0.73	0.61	1.54	0.34	0	0.27	1.11	0	1.1	0.54	2.26	0.2	0.7	0	0	0	0	0.68	1.11	0	0	0.82	0.9	0	0.48	0	0	0.29	0.79	0	0.45	0.29	1.86	0	0	0	0	0.28	0	1.03	0.29	0	0
AC009237.8	0.27	3.58	2.54	0.78	1.1	1.46	0.88	0.97	5.02	0.86	0.38	1.15	0.61	1.49	1.97	0.28	5.04	2.05	0.79	0.37	0.16	0.61	0.85	2.21	0.89	1.43	0.39	1.61	1.17	0.29	2.65	0.5	0.1	1.6	0.95	0.76	0.97	0.49	1.69	0.07	1.87	0.6	1.19	1.68	0.68	1.01	0.49	0.16	1.04
AC009245.3	0.14	0.43	0.11	0.59	0.19	0.17	0.72	0.13	0.17	0.1	0.12	0	0.2	0.11	0.27	0	0.15	0.48	0	0.09	0.32	0.35	0.54	0	0.07	0.18	0	0.19	0.2	0.15	0.26	0.4	0.61	0.11	0	0.29	0.07	0	0	0.16	0.63	0.1	0.21	0.1	0.22	0	0.11	0.57	0
AC009299.3	0.31	0.1	0.12	0.05	0.03	0	0.12	0	0.07	0.11	0.17	0.3	0	0.1	0.14	0.13	0	0.07	0.06	0	0.1	0.09	0	0.02	0.16	0.03	0	0.3	0.11	0.03	0	0.24	0	0	0.15	0	0.08	0.1	0	0.04	0.03	0	0.36	0.08	0.1	0	0.32	0	0
AC009299.5	0.19	0.38	0.27	1.44	0.22	0	3.95	0	2.19	0.86	0.91	1.83	1.15	0.18	2.1	0.18	0.45	0.43	1.44	0.53	0.18	0	0	0.31	0.55	0.36	1.25	1.16	0.82	0.91	0.16	0	0.38	0	0.38	0.15	0.74	0.19	0.42	0.24	0.37	0	0	0.52	0.54	0.22	0.19	0.7	1
AC009336.24	0.32	0.12	0	0	0.14	1.02	0.07	4.35	0.14	0.2	1.36	0.11	0.54	0.4	0.04	0	0.68	0.1	0.22	0.06	0.76	0.51	0.45	0	0.23	0.14	1.06	0.23	0.26	0.81	0.58	0.3	0	0	0.26	0.82	0.09	0.44	0	0.08	0.13	0.88	1.62	0.06	3.08	0.33	0	0.25	0.05
AC009403.2	0.91	13.47	6.47	2.22	2.81	3.32	6.72	3.34	2.14	10.8	4.09	5.51	4.04	10.44	2.78	3.83	11.02	4.57	5.53	2.78	2.91	6.97	3.78	8.73	6.06	12.77	2.33	8.3	4.96	3.06	4.58	3.95	2.55	5.31	5.23	4.88	3.65	5.77	6.97	3.27	6.19	2.15	1.66	3.61	1.17	10.28	2.54	2.36	6.24
AC009404.2	0.7	1.38	0.56	0.72	0.32	1.24	0.57	3.94	1.06	2.31	1.51	1.48	1.06	1.64	0.48	2.22	1.96	0.54	1.1	0.7	0.66	0.69	1.69	0.4	0.63	0.8	0.28	0.99	1.05	0.9	0.66	2.13	1.38	0.83	0.95	0.48	0.65	1.92	0.79	0.54	1.53	1.41	0.74	0.8	1.17	1.28	0.58	1.94	0.36
AC009469.1	20.7	7.7	12.23	10.48	16.47	35.94	10.34	106.02	7.17	20.53	6.29	16.4	9.67	23.19	7.46	26.9	1.64	22.32	8.4	41.87	15.07	12.69	16.75	6.7	13	33.8	11.01	12.19	8.17	29.3	21.84	26.26	34.26	39.29	17.57	18.74	9.38	22.29	14.06	8.71	34.46	22.77	23.83	22.88	5.66	7.76	7.27	10.69	6.69
AC009473.1	0.12	0.23	0.28	0.11	0	0.12	0.13	0.12	0.17	0.37	0.38	0.1	0.71	0.44	0.41	0.44	0.86	0.16	0	0.22	0.33	0.25	0.13	0.61	0.34	0	0.11	0.11	0.93	0	0.77	0	0.12	0.58	0.31	0.1	0	0.69	0.12	0.74	0.96	0.12	0.27	0.44	0.23	0.39	0.11	0	0.3
AC009501.4	3.33	1.16	3.91	0.55	0.93	2.84	0.82	1.41	3.87	0.74	0.32	0.33	22.33	1.74	0.7	1.44	0.46	2.97	2.69	5.98	0.62	0.9	8.25	7.21	1.43	13.79	1.08	1.18	1.94	0.33	2.75	3.24	4.06	11.54	2.78	1.55	2.29	0.85	2.17	0.56	4.91	1.04	0.41	13.25	1.57	5.73	2.76	0.8	0.32
AC009506.1	7.86	3.14	5.79	1.76	6.39	4.18	1.66	4.16	6.65	5.31	4.6	2.17	7.65	3.39	1.72	3.52	7.28	3.71	5.11	3.84	2.99	7.81	3.83	3.77	2.95	7.67	2.51	4.51	4.45	1.74	5.92	4.91	3.32	7.35	4.68	4.65	4.79	5.53	3.03	5.17	7.77	6.18	2.46	7.03	2.06	3.83	2.73	3.81	2.61
AC009948.5	6.34	7.27	6.88	9.38	12.28	5.43	6.04	3.08	8.71	6.56	13.89	9.44	1.5	7	10.31	7.49	18.73	5.82	16.51	7.61	5.66	11.25	9.72	9.6	5.73	5.4	4.72	7.28	13.01	6.51	11.25	7.76	9.81	12.06	11.06	10.19	7.15	8.08	8.21	5.93	11.02	6.62	3.97	6.7	7.76	9.54	4.65	14.42	10.06
AC009948.7	0	0.43	0	0.55	0.13	0	0	0.23	0.24	0.36	0	0	0.19	0.11	0.23	0.21	0	0.16	0.13	0.1	0.21	0.12	0	0.17	0	0.45	0.1	0.2	0.22	0	0.37	0	0.12	0.34	0.23	0.48	0.5	0.22	0	0.21	0.46	0.11	0	0.42	0.22	0.62	0	0.22	0
AC009950.2	1.53	0.36	0.77	1.35	2.46	1.69	1	1.68	0.59	1.64	2.85	1.27	0.52	0.84	0.59	0.33	3.9	0.07	2.98	0.49	0.52	2.64	1.44	0.9	0.67	0.57	0.59	0.89	1.67	1.38	0.85	0.32	0.39	0.19	1.84	1.19	0.68	0.84	0.32	0.34	1.05	0.56	1.64	0.45	0.44	1.92	0.37	0.96	1.33
AC009951.1	0.26	0.14	0	0.06	0.02	0.09	0.02	0.07	0.02	0.02	0.14	0.02	0.04	0.1	0.01	0.04	0.05	0.05	0.02	0.02	0.04	0	0.02	0	0.03	0.11	0.04	0.02	0	0.2	0.24	0.69	0.07	0.09	0.03	0.57	0.06	0.02	0.07	0	0.16	0.16	0.1	0.04	0	0.02	0	0.63	0.02
AC009961.3	1.7	0.83	1.62	0.17	1.53	0.83	0.77	0.57	0.84	1.35	1.58	1.48	0.24	0.05	3.01	0.98	0.83	0.55	1.99	1.02	1.15	1.75	0.76	1.24	0.42	1.61	0.76	1.41	1.11	0.3	1.3	1.58	2.58	4.55	0.55	2.52	0.78	1.83	1.19	0.84	1.37	0.26	0.12	1.34	0.25	0.95	0.02	3.69	0.75
AC010127.3	0.03	0.38	0	0.64	0	0	0.26	0.19	0.15	0.71	0.29	0	0.18	0.08	0.32	0.14	0.31	0	0.27	0	0.1	0.09	0.01	0	0.33	0.06	0.21	0.14	0.38	0	0.2	0.13	0.15	0.16	0.46	0.03	0	0.19	0	0.04	0.09	0.16	0.03	0.03	0.76	0.47	0.32	0	0.34
AC010132.11	0.02	0.55	0	0.25	0.33	0	0	0	0	0	0.21	0.24	0.02	0	0	0	0	0	0.24	0	0.26	0.68	0.52	0.02	0.12	0	0	0.09	0	0	0	0.18	0.11	0	0.45	0	0.07	0	0	0	0	0	0	0.22	0.1	0	0.21	0	0
AC010226.4	2.5	4.27	11.33	1.1	0.62	3.47	2.45	4.1	2.36	2.82	4.5	1.28	3.16	1.73	2.65	3.09	4.36	4.02	5.03	9.68	0.97	1.15	1.48	5.02	2.7	10.16	3.52	2.89	7.64	0.75	6.05	15.34	2.74	6.65	2.48	1.08	2.08	3.41	2.1	1.45	4.62	5.65	3.62	2.55	0.16	5.47	2.79	0.42	3.86
AC010327.2	0.43	0.37	0.83	0.43	0.7	0.38	0.71	1.01	0.35	0.93	0.48	1.04	0.74	1.36	0.82	0.37	0.65	0.91	0.43	0.46	0.8	0.54	0.34	0.72	0.86	0.91	0.32	0.41	0.52	0.39	1.41	1.55	0.63	0.63	0.57	1.24	0.2	0.41	0.65	0.42	0.95	0.45	0.78	0.2	0.48	1.11	0.36	1.01	0.45
AC010336.1	0.08	0.26	0	0.06	0.06	0.05	0.15	0.16	1.28	0.2	0.01	0.23	0.07	0.09	0.06	0	0.16	0.17	0.12	0.04	0	0.14	0.12	0	0.03	0.19	0.01	0.08	0.05	0	0.27	0	0.1	0.09	0.03	0	0	0.04	0.09	0.1	0.14	0.11	0	0	0.1	0	0	0.11	0.09
AC010441.1	39.62	21.7	27.21	20.6	46.89	62.35	41.09	22.99	47.05	29.5	8.48	100.18	8.95	73.28	24.28	10.51	10.91	27.23	22.08	23.17	7.48	83.68	25.35	9.09	70.97	6.43	6.89	62.83	19.6	55.92	26.8	3.41	26.53	15.58	19.43	43.43	50.98	13.93	53.01	4.17	12.14	4.85	11.51	20.13	17.54	6.47	3.53	1.17	59.68
AC010468.1	0	0.18	0	0.02	0	0.1	0.22	0	0.14	0	0	0	0.43	0.2	0	0.27	0.08	0.14	0	0.1	0.35	0.11	0	0	0.08	0	0.21	0	0.1	0	0	0	0	0	0	0	0	0	0.32	0.2	0	0.1	0	0.1	0.18	0.21	0.09	0.18	0.17
AC010504.2	0.46	0.29	0.36	0.14	0	0.3	0.17	0.45	0.64	0.48	0.33	0.26	0.26	0.14	0.21	0.41	0.55	0.2	0.68	0.41	0.72	0	0.17	1.11	0.11	0.58	1.37	0.54	0.15	0	0.36	0	0.16	0.88	0.49	0.12	0.55	0.58	0.3	0.47	1.81	0.75	0.17	0.7	0.14	0.5	0.14	0	0.5
AC010524.2	0.02	0	0.02	0.04	0.15	0.08	0.04	0.04	0	0.04	0.02	0.05	0.06	0.07	0.01	0	0.56	0.08	0.04	0.11	0.16	0.04	0	0.06	0.34	0.1	0.13	0	0.15	0.05	0.23	0.14	0	0.04	0.03	0.02	0.03	0.06	0.06	0.1	0.14	0.12	0.05	0.18	0.04	0.08	0.09	0.27	0.05
AC010525.6	0	0.17	0.2	0	0.19	0.17	0.39	0.34	0	0.54	0.19	0.15	0.3	0.32	0	0	0.25	0	0	0	0	0.18	0	0.13	0	0	0	0.15	0.17	0.19	0	0.39	0	0.17	0.22	0	0	0.33	0	0	0.17	0	0.19	0	0	0.56	0.33	0.32	0
AC010525.7	0	0.12	0.31	0.06	0.21	0.06	0.15	0	0.05	0.47	0.48	0.39	0.54	0.19	0.19	0.06	0.23	0.22	0.58	0.18	0.17	0.2	0	0.15	0.14	0.2	0.12	0.06	0.19	0.15	0.34	0.23	0	0.26	0.22	0	0.14	0.13	0.13	0.12	0.59	0.13	0	0	0.25	0.86	0.19	0.12	0.16
AC010536.1	0.12	0.52	0.48	0.66	0.36	0.79	0.14	1.84	0.58	0.78	0.73	0.32	0.8	0.42	0.4	0.38	0.86	0.67	0.22	0.21	0.99	0.44	0.59	0.5	0.27	0.87	0.36	0.45	0.12	0.23	1.08	0.88	0.29	0.1	0.42	0.3	0.22	1	0.28	0.72	0.64	1.57	0.46	0.42	0.55	0.94	0.29	0.43	0.27
AC010547.9	0.29	0.54	0.42	0.29	0.43	0.97	0.73	0.59	0.33	1.32	0.71	0.62	0.65	0.31	0.84	0.88	0.97	0.09	0.58	1.85	0.72	0.49	0.27	3.67	0.63	1.23	0.51	1.06	0.74	0	1.43	0	0.31	0.48	0.78	0.31	0.56	0.83	0.48	0.96	0	0.31	0	0.36	0.94	2.18	0.29	0.53	0.72
AC010642.1	0.2	0.6	0.81	0.18	0.1	0.08	0.14	0.17	0.51	0.68	0.27	0.68	0.45	0.68	0.63	0.03	0.37	0.2	0.3	0.32	0.09	0.09	0.44	0.21	0.15	0.44	0.15	0.21	0.26	0.56	0.36	0.08	0.27	0.42	0.2	0.16	0.71	0.12	0.23	0.31	0.42	0.16	0.04	0.61	0.44	0.33	0.27	1.13	0.49
AC010642.2	0	0	0	0.28	0.19	0.12	0.13	0.06	0	0.3	0.06	0.05	0	0	0.16	0	0.13	0	0.13	0.11	0	0.06	0.13	0.13	0	0.06	0.05	0	0.11	0	0	0	0.06	0	0.23	0	0.17	0	0.12	0.11	0.06	0	0	0.11	0	0.06	0.06	0	0
AC010729.1	0	0.33	0.29	0.11	0.2	0.23	0.13	0.3	0.17	0.06	0.19	0.31	0.25	0.45	0.2	0.06	0.56	0.41	0.13	0.33	0.16	0	0.13	0.13	0.26	0.29	0	0.27	0.23	0.34	0.49	0.7	0.38	0.24	0	0.05	0.22	0.35	0.06	0.19	0.18	0.06	0.07	0.11	0.11	0.13	0	0.11	0.45
AC010729.2	0.08	0.04	0.84	0.18	0	0.11	0.13	0.42	0.22	0.31	0.08	0.03	0.96	0.47	0.03	0.07	0.36	0.19	0.48	3.35	0	0.04	0.04	1.46	0.08	0.89	0.07	0.49	0.9	0	0.19	0	0.2	0.74	0.26	0.07	0.03	0.91	0.2	0.02	0.95	0	0.09	0.29	0.22	1.08	0	0.15	0.1
AC010731.4	0	0.77	0	0.19	0	0.1	0	0.05	0	0	0.11	0.35	0.13	0.09	0	0.09	0.18	0	0	0.09	0.09	0.11	0	0.04	0.45	0.25	1.26	0	0.1	0	0.08	0.72	0	0	0.07	0	0.75	0.05	0	0.06	0	0	0.46	1.79	0.78	0.05	0.29	0	0
AC010733.4	0	0	0.24	0	0	0.04	0	0.08	0	0	0.35	0.14	0	0	0	0.6	0.36	0.22	0.37	0.52	0.04	0.17	0	0.24	0	1.42	0	0.15	0.32	0	0.52	0.96	0.34	0	0.26	0	0	0	0	0	0.49	0.32	0	0	0.31	0.04	0	0	0
AC010733.5	1.42	0.29	0	1.9	1.52	1.64	0.98	0	0	1.51	0.31	0.24	0	0.51	0.39	0	0.61	0.19	1.56	0.73	0.29	0.89	0.32	0.82	0.4	0.52	0	0.49	0.54	0	0	0	0	0	0.53	0.45	0.4	0.53	0.56	0	0	0.27	0.31	0	0.52	0.93	0.26	0.52	0
AC010761.13	0	0.19	0	0.56	0.42	0	0	0	0.14	0.2	0.21	0.66	0.17	0.35	0.4	0	0	0	0.43	0.17	0.19	0	0.22	0.42	0	0	0	0.17	0.19	0	0	0	0.2	0.37	0.25	0	0.14	0.18	0.19	0	0	0.19	0	0	0.18	0	0	0	0.16
AC010761.8	0.43	3.4	0.41	1.43	2.45	0.86	0.77	1.55	1.86	1.32	1	1.53	1.29	2.42	0.7	0.48	1.3	1.65	0.29	1.19	1.17	1.8	1.74	0.89	0.44	2.19	0.48	1.11	0.84	0.79	2.04	2.09	1.98	0.51	0.63	0.86	1	1.26	1.22	0.96	1.48	2.73	1.18	0.48	1.47	0.56	0.25	2.29	0.43
AC010761.9	0.73	0.53	0.69	0.17	1.43	1.16	0.38	1.08	1.27	1.75	0	0.44	0.96	1.31	0	0	0	0	0.81	0	1.68	0.79	0.77	2.21	0.25	0	0.33	0	0	0	1.81	0	0.41	0	0.66	0	0	0	0.91	0.28	0.95	0.82	0.2	0.66	0.67	0.2	0.51	0.64	0
AC010883.5	0.86	2.05	0	0.55	0.93	0.55	0.33	7.28	0	1.23	0.94	0.25	0.76	2.05	0.2	2.24	1.44	0.75	0	3.97	0.58	0.3	0.32	2.29	1.62	3.71	0	0.75	1.36	0	1.75	2.88	2.31	0.8	0.18	2.04	0.2	0.28	1.13	0.17	2.2	4.83	0	0	0	2.51	0	0	0.47
AC010884.1	0.21	0	0.74	0	0.23	0	0	0	0.59	0	0.69	0.18	0.55	0.96	0	0.57	0.76	0.71	0	0	0	0	0	0.31	0.15	0.6	2.1	0.56	0.61	0.24	1	0	0	0.61	0.14	0.34	0	0.6	0	0.39	0	0.2	0.24	0.19	0.4	0	1	0	0
AC010890.1	0.32	0.21	0	1.3	0	0.42	0.49	0	0.35	0.18	0.23	0.18	0.37	0	0	1.06	0.5	0.35	0.77	0.38	0.67	0.55	0.39	0.38	0.37	0.5	0.31	0.15	2.47	0.71	0.69	0.49	0	0.31	0.67	0	0.77	0.48	0.35	0.73	0.16	0.68	0.24	0.16	0.33	0.38	0.2	0	1.01
AC010894.3	5.17	5.17	5.03	6.01	2.4	6.16	1.52	5.06	27.22	1.61	2.75	1.76	1.03	8.7	0.82	5.96	2.24	4.14	2.31	3.1	4.19	3.55	3.63	2.14	2.7	23.7	1.19	1.9	3.1	2.92	7.65	5.56	4.14	9.8	2.03	5.2	2.41	2.57	5.84	4.38	5.17	8.98	5.23	2.38	1.77	2.75	3.74	2.03	2.77
AC010900.2	0.05	0.05	0	0.41	0	0.05	0	0	0	0.06	0	0.05	0	0.05	0.15	0	0.08	0	0.12	0.1	0	0	0.12	0.04	0.12	0	0.1	0.05	0	0.08	0.09	0	0.06	0	0.14	0	0	0.05	0	0	0	0.11	0	0.05	0.05	0	0	0.21	0
AC010975.1	0	0	1.64	0	0	0	0.14	0	0.26	0	0	0	0.11	0.23	0.26	0	0.81	0	0.14	0.68	0	0.26	0	2.21	0.27	0.73	0.34	0.11	0.24	0	0.1	0	0.26	0.12	0.25	0.1	0.18	0.6	0.25	0.15	0	0	0	0	0.12	0.41	0.48	0.24	0.21
AC010980.2	0.28	1.02	1.21	0.49	0.14	0	0.71	1.74	0.54	1.15	0.39	0.51	0.78	0.32	0.37	1.22	5.03	0.04	0	1.02	3.06	0.35	0.35	0.16	0.09	3.11	1.79	0.91	0.55	1.08	2.07	0.62	0.67	0.81	0.37	1.21	0.29	0.34	0.15	0.25	4.68	2.84	0.91	3.58	6.83	0.87	2.98	0.69	0.53
AC011242.6	0.43	4.07	0.89	1.74	0.34	0.78	2.15	1.43	7.22	2.31	2.84	1.91	0.56	1.89	1.82	1.18	5.03	2.57	1.7	4.48	2.21	0.39	1.53	4.4	1.05	2.12	2.61	0.06	3.4	0.82	2.49	0.22	1.84	0	2.89	0.31	5.73	3.88	0.93	1.79	2.06	1	1.26	4.87	0.6	1.98	0.46	0	0.73
AC011290.5	0.47	1.24	0.34	0.45	1.36	1.12	0.75	2.83	0.47	2.35	0.6	0.97	1.12	1.85	0.84	0.61	1.23	0.39	0.11	1.48	0.35	1.99	0.64	0.63	1.3	0	0.09	0.34	1.47	0.43	0.46	0.33	0	0.28	0.87	0.08	1.24	0.83	1.05	0.35	0.86	0.57	0.32	1.93	1.17	2.26	0.27	0.18	0.47
AC011294.3	0.44	1.81	0	0.03	0.11	0.14	0.27	0.19	0.22	0.03	0.09	0.6	0.17	0.65	0.14	0	0.07	0.36	0	0	0.06	0	0.15	0	0.22	0.03	0.03	0.16	0	0.16	0.65	0.32	0.04	0	0.02	0.03	0.77	0.1	0.38	0.15	0.09	0.09	0.16	1.15	0.47	0	0.08	0	0.17
AC011330.5	0.06	0.09	0.85	0.14	0	0	0	0	0.56	0.21	0.46	0	0.35	0.08	0.3	0	0	0	0	0.07	0.61	0.93	0.16	2.53	0.04	0.09	0	0.11	0	0.05	0.25	0.65	0	0.06	0.52	0.08	0	0	0	0.04	0	0	0.03	0.12	0	0.6	2.39	0.73	0.48
AC011385.1	0.1	0.23	0	0.15	0.06	0	0.06	0.31	0.11	0.26	0.05	0.04	0.09	0.14	0.03	0.1	0.11	0	0.12	0.05	0.14	0.16	0.12	0.11	0.07	0	0	0.05	0.05	0.06	0	0.06	0	0.1	0.1	0.17	0.04	0.1	0.16	0.06	0.1	0.21	0	0.05	0	0	0	0.59	0
AC011515.2	0.77	0.15	0.18	1.47	0.51	0.9	0.17	0.61	0.11	0.64	0.33	0	0.13	0.42	0	0.98	0.44	0.62	0.52	1.11	0	0.81	0	0.23	0.11	0.59	0	2.46	1.49	0	0.25	0.18	0	0.45	0.5	1.64	0.33	0.44	0.15	0.09	0.76	0.76	0	0.28	0	0.84	0.15	0	0.38
AC011516.2	0	0	0	0.06	0	0	0	0	0	0	0	0	0	0	0	1.22	0.05	0	0	0.24	0	0	0	0	0	0.06	1.36	0	0.06	0	0.05	0.3	0	0.06	0.17	0	0	0	0	0.24	0	0.73	1.94	0	0.19	0.14	1.75	0.12	0
AC011524.1	0	0	0.81	0.16	0	0	0	0	0.24	0	0.19	0	0	0	0	0.31	0.12	0.12	0.58	0.15	0.17	0	0.39	0.63	0	0.5	0	0.15	0.33	0	0.55	0	0.36	0.33	0.67	0	0	0	0	0.11	0.34	0.34	0	0.16	0.16	0.75	0.16	0	0
AC011526.1	0.58	0.75	4	2.16	0.81	0.34	0.5	0.59	1.4	3.26	1.05	0.76	0.55	2.17	1.11	1.11	0.54	1.17	0.7	1.24	0.76	1.88	0.39	0.85	0.71	1.21	0.46	1.86	1.68	4.07	1.81	2.27	1.91	0.2	0.67	1.65	1.1	1.53	1.12	1.14	1.61	1.04	0.99	1.2	1.89	0.38	0.8	1.14	0.89
AC011530.4	0	0	3.59	0.55	0.27	0	0.27	0.26	0.8	0	1.72	0	0.89	0.66	0.4	0.26	0.35	0.78	0.29	0	0.25	0	0.4	0.75	0	0.24	0.43	0.23	0.38	0	0.78	0	1.04	0.24	0	0	0.19	0.75	1.32	0.96	0.25	0.51	0	0.95	0.24	0.88	0.25	0.91	0.59
AC011558.5	51.73	10.98	12.22	8.65	30.46	46.99	6.5	27.69	1.33	4.28	0.88	16.49	1.9	36.81	2.71	11.2	0.4	35.97	0.46	11.84	0	14.04	27.93	4.17	15.41	1.29	2.3	1.83	1.26	40.84	1.59	54.71	28.06	7.02	3.59	49.65	9.97	4.72	8.79	1.42	0	10.7	63.25	32.96	5.29	0	2.12	0	6.55
AC011737.2	2.31	4.1	1.54	6.11	1.67	1.84	10.02	2.61	3.51	2.16	3.38	2.13	14.16	2.94	0.72	2.36	1.64	3.98	1.17	3.08	4.56	2.58	3.4	0.71	2.26	1.05	1.24	3.41	1.98	4.23	1.95	1.33	1.04	0.37	1.88	2.64	2.93	1.64	1.69	5.36	2.11	3.69	2.27	1.82	3.15	1.56	0.93	0.51	0.63
AC011738.4	0.02	0.12	0	0.02	0.1	0.02	0.02	0.07	0.02	0.02	0	0.02	0.02	0.04	0	0.04	0.02	0	0	0	0.02	0	0	0.03	0.02	0.04	0	0.04	0.02	0	0.02	0.13	0.02	0	0.12	0	0.03	0.07	0.02	0.06	0.07	0.05	0	0.19	0.13	0	0.04	0	0
AC011747.4	0	0.01	0	0.03	0	0.01	0	0.03	0	0.04	0.65	0.01	0	0.02	0	0	0.01	0	0	0.03	0.01	0.01	0.01	0.02	0.02	0.03	0.01	0.01	0	0.02	0.01	0.02	0.01	0.01	0.02	0.01	0.01	0.05	0.01	0.01	0.02	0.02	0.58	0	0	0	0	0.16	0.01
AC011747.7	1.72	1.47	3.57	4.7	1.04	1.26	1.95	2.95	6.72	3.86	8.71	0.8	2.68	0.35	1.97	4.42	6.37	0.94	3.29	2.47	0.69	1.39	2.95	5	1.83	10.7	1.69	2.52	8.96	0.32	2.35	1.65	2.24	1.9	4.99	0.53	0.39	1.42	1.59	2.16	1.52	3.79	0.81	1.77	2.48	15.7	3.43	0.79	2.21
AC011897.1	1.13	6.27	1.13	1.22	1.09	2.77	1.47	3.56	2.87	2.5	3.24	0.52	0.18	5.46	1.78	1.96	8.25	3.43	1.19	3.57	1.82	1.6	2.3	0.42	1.14	0.58	1.67	3.97	1.21	0.53	0.52	0.4	1.63	0.9	1.46	0.31	2.25	9.83	3.22	2.3	1.11	2.29	0.56	1.18	1.53	2.79	1.8	1.73	1.45
AC011899.9	6.64	0.94	0.37	1.67	7.95	2.04	1.02	0.16	0.7	0.56	0.57	2.37	0.83	0.68	0.45	0.14	0.58	1.56	2.64	0.38	0.8	5.01	0.53	1.13	2.02	0.48	0.22	1.46	3.79	1.63	1.13	1.01	0.31	0.28	1.97	5.16	1.09	0.56	1.53	0.51	0.92	0.6	0.86	0.31	0.23	1.05	0.21	0.52	2.73
AC012065.7	0.08	0.04	0	0.15	0.26	0.32	0.17	0.64	0	0.4	0.17	0.07	0.39	0	0.27	0.83	0.29	0	0.33	0.52	2.65	0.09	0.17	0.14	0.12	1.1	1.26	0.21	0.53	0.11	0.14	1.5	0.56	0.16	0.54	0.4	0.05	0.48	0.08	2.89	2.37	0.83	0.37	2.68	1.01	0.76	0.31	0.31	0.27
AC012146.7	9.69	14.3	6.55	16.25	9.5	27.21	8.89	17.52	6.29	6.21	3.85	7.21	7.27	10.19	8.05	16.94	4.43	22.59	12.85	17.83	11.6	11.61	17.59	17.93	10.78	36.97	22.27	18.51	17.37	6.43	24.97	45.22	47.69	39.33	14.55	22.57	9.28	29.98	10.3	32.77	21.61	13.03	26.42	11.37	15.73	9.19	11.44	26.08	14.96
AC012215.1	0.09	0.81	0.02	0.22	0.08	0.15	0.08	0.07	1.16	0.06	1.49	0	1.4	0.15	0.14	0.27	0.25	0	0.37	0.85	1.27	0	0.28	3.97	0.17	0.65	2	0.75	0.09	0.02	0	0	0.69	0.32	0.81	0.21	9.82	0.16	0	0.06	0.18	0	0.02	0.26	0.52	0.34	1.85	0	0.02
AC012307.3	2.08	6.87	2.56	2.47	2.58	1.67	2.42	1.44	2.98	2.38	1.96	2.81	2.64	2.39	2.31	1.48	3.02	2.91	2.65	1.67	1.89	2.7	2.06	2.53	2.2	1.32	1.1	3.14	2.64	1.71	2.16	1.57	1.57	1.69	2.55	1.16	2.52	3.08	2.03	2.22	1.62	1.23	1.03	3.68	2.7	2.14	1.58	2.13	1.65
AC012309.5	3.8	7.1	0.88	4.02	0.76	3.91	2.17	30.45	2.11	8.44	0.78	0.58	2.77	2.1	6.18	2.34	7.66	3.68	2.76	3.88	0.42	7.92	2.82	7.43	1.28	1.76	1.58	7.68	0.66	0.86	1.29	4.92	5.24	5.18	2.16	6.88	2.13	2.81	1.03	4.98	8.25	10.22	1.34	0.82	5.48	1.16	12.63	0.93	1.81
AC012314.8	0.06	0.27	0.04	0.19	0.1	0.05	0.1	0.46	0.05	0.19	0.13	0.31	0.14	0.35	0.14	0.04	0.21	0.15	0.1	0.1	0.12	0.14	0.12	0.15	0.32	0.18	0.01	0.03	0.17	0.09	0.17	0.09	0.08	0.22	0.2	0.07	0.24	0.08	0.19	0.03	0.23	0.22	0.04	0.37	1.01	0.08	0.03	0.03	0.09
AC012317.1	0.02	0.24	0.05	0.02	0	0.17	0	0.27	0.02	0.11	0.02	0.06	0.16	0.04	0.09	0.04	0.05	0.02	0.15	0.04	0.04	0	0.05	0.02	0.08	0.07	0	0.04	0.02	0	0.07	0.16	0.02	0.07	0.03	0	0	0.07	0.02	0	0.09	0.12	0.08	0.04	0	0	0.11	0	0.02
AC012318.3	1.43	4.28	1.56	7.77	5.81	1.93	5.06	2.48	6.59	15.68	8.41	7.06	8.05	8.52	3.4	3.04	12.16	2.43	8.12	3	4.64	3.07	4.79	5.73	3.53	1.33	0.37	4.37	7.07	9.1	1.36	2.79	1.53	1.31	3.64	0.2	4.73	4.49	3.75	5.29	4.46	4.93	1.2	3.22	8.36	10.55	1.6	2	8.36
AC012354.6	0	0.04	0.03	0.18	0	0.05	0	0	0	0	0.15	0.02	0.02	0.07	0	0	0.02	0.05	0.08	0.02	0.15	0.08	0	0.43	0.05	0.48	0	0	0.09	0	0.1	0.06	0.03	0.1	0.08	0.04	0	0.07	0.02	0.03	0.32	0.1	0.06	0.07	0.07	0.23	0.05	0	0.04
AC012358.4	0.82	1.15	0.29	0.5	0.85	0.52	0.49	0.87	0.64	0.44	0.36	0.54	0.28	0.91	0.98	0.36	1.32	1.1	0.33	0.58	0.99	0.61	0.38	0.29	0.42	0.77	1.01	0.61	0.52	0.5	0.8	0.45	0.15	0.68	0.48	0.78	0.6	0.66	0.64	0.72	0.94	0.93	0.44	1.12	0.69	0.36	0.37	0.56	0.36
AC012358.7	0	0.08	0	0.39	0.36	0	0.09	0.25	0.06	0.26	0.44	0.14	0.21	0.23	0.11	0.15	0.36	0	0	0.3	0.53	0.26	0.09	0.24	0.06	0	0	0.37	0.4	0	0.2	0	0.09	0.08	0.11	0	0.3	0.08	0.08	0.15	0.25	0.17	0.09	0.08	0.16	0.27	0	0	0
AC012358.8	0.56	0.76	0.27	0.3	0.65	0.91	0.36	1.51	0.35	0.16	0.55	0.52	0.22	0.62	0.27	0.4	0.9	0.79	0.76	2.47	0.77	0.47	0.29	1.5	0.68	0.95	0.13	0.16	1.18	0.28	0.98	3.53	0.94	0.57	0.3	0.68	0.55	0.37	0.45	0.74	2.02	1.24	0.51	0.46	0.46	0.5	0.57	0.44	0.47
AC012360.4	0	0.23	0.44	0.24	0	0.12	0.14	0.74	2.26	0.13	0	0	0.11	0.23	0.25	0.45	0	0.25	0.14	0.22	0.12	0	0.42	0.27	0	1.68	0	0	0.24	0.14	0.6	0	0.13	0.36	0.16	0.1	0.18	0	0.37	0.61	0.74	2.1	0.42	0	0	0.13	0.12	0.47	0
AC012360.6	0.1	0.59	0.08	0.06	0.51	0.1	0	0.03	0.02	0	0	0.38	0	0	0.02	0	0.14	0	0	0	0	0	0.04	0	0.28	0.1	0	0.03	0	0.04	0	0.47	0	0	0.13	0.11	0.09	0	0.34	0	0	0.03	0.07	0.27	0.62	0	0	0	0.17
AC012363.7	0	0	0.3	0	0.14	0.25	0	0	0.09	0.26	0.14	0.11	0	0.23	0.09	0.12	0.27	0.26	0.28	0.46	0.36	0	0	0.09	0	0.12	0.12	0	0	0.14	0	1.32	0	0.25	0	0.32	0	0.37	0	0	0.25	1.52	0	0.12	0.24	0	0	7.44	0.11
AC012442.5	0.96	0.77	0.29	0	0.27	0.85	0	0	0	0.27	0	0	0.31	0	0.18	0.86	0.51	0	0.51	0.89	0	0	0.2	1.11	0.32	0.71	0.45	0.22	1.15	0	0.2	0.29	0.52	1.17	0.16	0	0	0.95	0.25	0.6	0.49	0.24	0.28	0.29	0.47	0.8	0.24	0	0.37
AC012442.6	0	0.17	0	0	0.19	0.69	0.2	0.35	0	0.19	0.19	0	0.3	0	0.12	0.16	0.25	0.24	0	0	0.17	0	0.2	0.13	0	0	0	0.16	0	0.4	0.42	0	0	0.17	0.23	0	0	0.84	0	0.11	0.35	0.17	0.4	0	0.5	0.39	0.5	0.33	0.29
AC012487.2	0	0.3	0.19	0	0.17	0	0.18	0	0.34	0.17	0.33	0.28	0.14	0.15	0.44	0.28	0.92	0.33	0	0.15	1.22	0	0.18	0.81	0.46	0.45	0	0	0.91	0.35	0.25	0.36	0.32	0.3	0.21	0.27	0.23	0	0	0	0.47	0.16	0	0.44	0	0.17	0.15	0	0
AC012507.3	0.69	0.33	1.51	0.84	0.38	1.92	0.22	1.99	1.77	0	2.37	0	0.43	2.08	0.03	1.44	1.87	0.72	1.01	1.59	0	0.08	0.69	0.81	2.01	4.43	1.29	0.66	1.36	0.55	2.55	1.23	1.97	3.32	1.15	0.69	0.25	1.69	0.41	0.27	2.21	1.2	1	1.28	0.49	2.35	0.51	0	0.31
AC012593.1	0.15	0	0	0	0	0.17	0.16	0	0	0.16	0.09	0	0	0	0	2.4	0	0	0	0.31	0	0.25	0	0.2	0.11	0.98	0.8	0.15	0.33	0	0	0.37	0	0	0.24	0.09	0.37	0.08	0.17	0.11	0.12	0	0.35	0	0	0.33	0.94	0.38	0
AC012615.1	45.16	0	15.76	17.26	13.64	77.87	21.7	73.49	20.36	8.32	3.04	7.97	18.55	48.66	13.04	20.5	3.63	43.97	9.99	32.41	26.77	29.99	33.03	11.66	19.36	53.07	15.04	13	19.44	19.04	54.8	67.94	26.53	49.12	19.46	45.8	15.97	42.86	14.91	20.38	60.72	43.44	79.92	13.79	8.95	7.93	6.58	8.08	6.59
AC013268.2	0.09	0.52	0	0	0.31	0	0.55	0.09	0.68	0.15	0.15	0.49	1.04	0.04	0	0.49	0.79	0	0	0.48	0.25	0	0	0.05	0.07	0.27	3.86	0	0.05	0.67	0	0.11	0.25	0	0.09	0.08	0	0.09	0.1	0.03	0	0.34	0	0.47	0	0.97	5.54	0	0
AC013268.5	0	0.22	0.5	0.15	0.07	0.22	1.05	0.15	1.37	0	0.44	0	3.77	0.12	0.08	1.24	0.79	0.15	0.16	1.85	0.25	0.18	0.29	0.06	0.08	2.82	11.28	0	0	1.1	0.08	0	0	0.97	0.19	0	0.12	0.45	0	0.11	0.08	5.73	2.35	0.43	0.25	1.56	9.54	0	0.19
AC013271.3	0.56	0.12	0.27	0.83	3.09	0.14	0.07	0	0	0.09	0.47	0.46	0.01	0.6	0.16	0.17	1.15	0	0.01	0	1.02	0.6	1.48	0.03	0.19	0.05	0.3	0.51	0.13	1.89	0.23	0.58	0	0	0.01	0.1	23.3	0	0.22	0.02	0	1.22	0.36	1.09	0.12	0.19	0.47	0.2	0.09
AC013275.2	0.13	0.55	0	0.31	0.04	0.16	0.11	0.13	0.5	0	0.14	0.28	0.03	0.12	0.24	0.58	0.4	0.16	0.11	0.06	0.38	0	0.3	0.16	0.02	0.23	1.05	0.42	0.32	0.15	0.03	0.19	0.1	0.03	0.07	0.06	0.05	0.19	0.27	0	0.07	0.07	0.04	0.06	0	0	0.06	0.13	0.03
AC013394.2	40.17	42.96	40.15	66.65	48.74	41.09	41.15	72.87	53.25	86.44	127.03	48.52	169.84	143.05	77.89	140.82	232.32	153.59	35.14	123.8	92.87	60.74	65.75	98.13	72.51	88.19	101.91	117	77.9	61.63	167.21	103.58	193.17	67.72	70.55	81.36	102.3	216.78	65.97	195.79	137.39	92.07	85.75	73	189.65	118.26	53.73	111.47	54.3
AC013402.2	1.73	1.64	2.25	2.96	0.27	2	0.64	10.52	6.47	6.19	7.9	1.02	14.54	2.56	0.79	7.22	2.13	0.84	2.14	6.79	1.38	1.9	8.36	4.47	1.76	7.23	11.03	3.43	3.43	0.88	6.86	6.12	8.26	2.95	6.18	1.24	2.26	13.72	0.44	3.25	6.51	20.69	3.01	4.73	5.17	7.26	4.21	0.45	1.71
AC013460.1	0.03	0	0	0.03	0.2	0.2	0	1.02	0.06	0	0.03	0	0	0.07	0	0.03	0.1	0.14	0	0	0.1	0	0.03	0	0.21	0.03	0.19	0	0	0.03	0.07	0	0.09	0.03	0.11	0	0.02	0.08	0.03	0.2	0.2	0.59	0	0.49	0.16	0.2	0	0.16	0.02
AC015849.16	0	0.01	0.04	0.01	0.01	0.01	0.01	0.36	0	0	0.02	0.03	0	0.02	0.02	0	0.59	0.21	0	0.01	0.01	0.02	0.03	0.05	0	0.06	0	0.28	0.08	0	0.09	0.01	0	0.02	0.02	0.01	0.02	0.04	0.06	0	0.02	0.1	0	0.01	0.01	0.07	0.02	0	0
AC015849.19	0.4	0.59	1.17	0.19	0.66	0.59	0.92	0.79	0	1.06	0.65	1.38	0.17	0	0.28	0	0.43	0	0.45	0	0	0.84	0.45	0.44	0	0.57	0	0	0.19	0	1.42	0	0.41	0.38	0.26	0.33	0.43	0.38	0.2	0.12	0.59	0	0	0	0.19	0.66	0.38	0.37	0.33
AC015936.3	12.9	1.47	11.98	9.27	1.24	7.54	20.59	104.18	0.7	13.24	23.6	1.66	4.56	61.37	52.67	10.68	2.86	17.81	12.25	197.07	7.19	3.42	6.02	6.37	22.2	113.54	1.73	46.59	82.46	0.74	131.96	85.97	8.79	151.99	16.63	45.51	2.79	7.54	1.53	3.3	36.45	34.08	15.21	11.21	4.16	45.8	1.19	0	19.5
AC015971.2	0.07	0.16	0.16	0.33	0.23	0.06	0.1	0.19	0.13	0.39	0.17	0.15	0.24	0.13	0.29	0.19	0.35	0	0.3	0.29	0.32	0.08	0.13	0.46	0.07	0	0.04	0.33	0	0	0.19	0.11	0.19	0.2	0.33	0.11	0.36	0.13	0.18	0.22	0	0.32	0	0.32	0.52	0.51	0.11	0.3	0.15
AC015987.1	0.1	0.09	0.47	0	0.64	0	1.1	0.19	0	0.2	0.1	0.17	0.33	0.09	0.27	0	0.14	0.53	0.33	0.54	0.09	0.41	0	2.3	0.28	0.29	0.09	0.44	0.47	0.33	0.24	0	0	0.19	0.19	0.33	0.35	0.66	0.1	0	0	0.1	0.44	0.09	0	0	0	0	0.33
AC015987.2	11.65	22.87	7.23	31.58	14.91	33.94	46.31	37.9	44.38	37.84	23.4	34.23	48.39	131.09	37.63	48.49	25.1	124.91	20.13	102.99	55.36	0	7.79	21.03	49.33	82.44	53.44	58.84	27.23	57.57	51.88	37.43	74.43	84.02	23.86	97.54	33.33	110.58	45.55	61.4	153.1	64.08	77.83	49.88	47.12	33.76	40.77	97.88	27.16
AC016292.3	0.27	0.56	0.31	1.05	0	0.26	0.95	0	0	0.58	0.6	0.47	0.24	0.25	0.19	0	0	0	0	0.24	0.28	0.57	0.31	0.4	0	0.25	0	0	0	0	0.42	0	0	0.55	0	0.22	0.2	0.51	0.27	0	0	0	0	0.43	0.25	0	0.26	0	0
AC016582.2	0.08	2.23	0.05	0.41	0	0	0	0.24	0	0.04	0.04	0.94	0.03	0.07	0	0.07	0.17	0.08	0.09	0	0.28	0	0.04	0.76	0.46	0.16	0	0.18	0.04	0	0	0	0	0.04	0.11	0.27	0.92	0.12	0	0.05	0.36	0.12	0.05	1.36	1.24	0	0.08	0	0
AC016586.1	0.03	0.33	0.08	0.09	0.14	0.68	0.07	0.72	0.02	0.3	0.03	0.14	0.24	0.15	0.04	0.03	0.05	0.16	0.11	0.03	0.15	0.24	0.41	0.12	0.02	0.52	0.03	0	0	0.04	0.63	0.42	0.28	0.62	0.04	0.53	0.02	0	0	0.02	0.77	0.1	0.23	0.06	0.12	0.14	0.03	0.38	0.08
AC016629.3	0	0	0	0	0	0.1	0.11	0.4	0	0.1	0	0.17	0.16	0.1	0.07	0.36	0.07	0	0.12	0.09	0.35	0	0.22	0.61	0.07	0	0.09	0.36	0.29	0.12	0	0	0	0	0.14	0	0.14	0.55	0.1	0.36	0	0.19	0	0.09	0.37	0.11	0.37	0	0.17
AC016629.7	0.54	0	0	4.65	3.9	1.8	0.36	0	0	2.43	0	0	0	1.57	3.47	1.11	1.71	12.37	0.52	5.59	5.26	0	2.23	1.02	4.24	6.76	2.14	1.32	1.19	1.63	0	1.13	1.97	2.6	1.43	0	0	9.4	0.14	3.43	2.39	0	0.17	0	0	4.81	1.46	1.99	0.04
AC016629.8	1.08	1.98	1.07	0.93	0.78	1.31	1.88	2.32	1.51	2.49	1.49	1.84	1.34	3	1.43	0.95	1.51	1.57	1.89	3.29	0.75	1.07	0.86	4.33	2.32	3.84	0.67	1.19	0.89	0.33	2.29	0.9	1.55	5.18	1.5	1.39	0.87	0.6	1.53	0.71	2.12	2.48	0.83	1.9	0.66	3.47	1.18	0.76	0.39
AC016683.6	7.72	43.53	17.58	3.99	1.66	17.84	0.74	0.68	0.84	8.01	0.2	7.64	1.54	24.29	0.41	1.91	25.38	1.28	4.2	19.74	1.3	30.1	17.95	24.29	25.3	3.25	0.2	2.9	1.87	5.22	0.19	3.31	1.73	1.79	0.21	10.78	4.4	15.36	33.78	7.92	19.37	2.02	2.77	0.69	14.77	12.21	14.34	0.41	5.48
AC016700.3	0	0.09	0	0.18	0.11	0	0	0.19	0.21	0	0	0.33	0	0.18	0	0.18	0.15	0.13	0	0.2	0.19	0.4	0.11	0	0.14	0.3	0.2	0.17	0.29	0.21	0.08	0	0	0.1	0	0.33	0.14	0.19	0.39	0.24	0	0.3	0.22	0	0	0.42	0.18	0.38	0
AC016700.5	2.29	2.41	3.47	3.03	0.97	2.49	0.86	8.44	16.74	0.66	2.57	0.54	5.39	1.29	0.78	4.88	3.47	3.19	2.13	1.61	2.14	1.47	5.01	0.65	0.82	13.55	1.73	1.13	2.58	0.72	5.32	9.67	7.13	7.94	2.74	1.26	1.19	3.42	3.2	2.83	7.11	4.68	4.74	0.94	4.79	1.1	0.6	2.16	1.27
AC016716.2	0.2	0	0.47	0.19	0	0	0.23	8.96	0.57	0.85	0	0	0.17	1.29	0.14	0.9	0	0.13	0.45	0.36	0	0	0	0.3	0	3.26	0	0	0.19	0	4.29	7.34	1.04	0.96	0.39	0.49	0.15	0.38	0	0	1.78	7.43	1.35	0	0.38	0	0.19	0.75	0
AC016722.1	0.19	0.34	0.09	0	0	0	0	0.04	0.03	0	0.1	0.12	0.16	0.17	0	0.26	0.1	0.06	0.1	0.09	0	0.05	0.21	0.03	0.24	0.18	0	0	0.09	0.11	0	0	0.05	0	0.18	0.04	0.34	0.09	0	0	0	0	0.11	0.45	0.63	0.06	0	0.33	0.11
AC016722.2	0.88	0.11	0.42	0.37	0.26	0.35	0.2	0.59	0.21	0.24	0.23	0.45	0.1	1.23	0.04	0.72	0.34	0.24	0.43	0.89	0.26	0.68	0.98	0.07	0.68	0.64	0.98	0.32	0.25	0.55	0.58	0.86	0.41	0	0.59	0.81	1.26	0.46	0.85	0.53	0.3	1.81	0.54	1.94	0.47	0.36	0.28	0.56	0.25
AC016722.4	0.04	0.33	0.41	0.49	0.81	0.36	0.2	0.26	0.31	1.16	0.27	0.28	0.44	0.36	0.38	0.1	0.42	0.03	0.25	0.04	0.26	0.33	0.22	0.24	0.16	0.29	0.07	0.13	0.28	0.08	0.27	0.39	0.15	0.13	0.15	0.22	0.35	0.09	0.27	0.06	0.19	0.08	0.13	0.17	0.28	0.74	0.13	0.47	0.22
AC016725.4	1.6	1.56	1.6	0.92	0.44	1.36	1.11	1.33	0.96	1.46	2.42	1.37	1.04	1.75	2	0.95	1.63	0.88	0.51	1.26	0.41	1.4	1.14	0.55	1.46	0.95	0.66	1.81	1.3	1.17	1.56	1.05	2.29	0.23	1.78	1.2	1.4	2.03	0.55	2.09	1.39	1.16	0.72	1.29	2.28	2.49	0.77	5.99	0.88
AC016734.2	0.2	0.86	0.31	0	0.14	0	0.29	0.13	0.37	0.4	0	0.11	0.11	0	0.34	0.3	0	0.09	0	0.12	0	0.14	0	0.09	0.19	0.13	0.12	0	0	0.15	0.21	0.15	0.13	0	0.08	0.43	0	0.41	0.13	0	0.13	0.13	0	0	0	0	0.05	0.24	0.11
AC016735.2	0.09	0.03	0.23	0.1	0.44	0.26	0.12	2.81	0.39	0.66	0.6	0	0.39	0.32	0.08	0.17	0.21	0.22	1.65	0.52	0.65	0	0	1.44	0.1	3.03	0.58	1.07	0.76	0.04	1.55	0.61	0.03	1.11	1.84	0.21	0.02	1.6	0	0.57	0.31	0.29	0.18	0.19	0	0.9	1.04	0.06	0
AC016738.4	0.04	0.47	0.1	0.24	0.19	0.98	0.25	1.35	0.28	0.8	0.3	0.48	0.27	0.48	0.01	0.14	0.07	0.11	0.1	0.21	0.24	0.09	0.02	0.15	0.09	0.45	0.06	0.29	0.04	0.07	0.28	0.15	0.03	0.48	0.23	0.04	0.37	0.1	0.11	0.04	0.15	0.47	0.1	0.34	0.23	0.18	0.25	0.04	0.02
AC016739.2	1.15	7.78	1.29	2.58	0.81	1.83	4.45	14.64	0.8	0.83	1.69	1.64	2.73	1.67	2.68	0.96	2.19	2.94	0.42	0.97	1.61	2.79	1.71	0.55	2.13	2.07	1.69	0.98	0.72	1.64	1.81	5.43	3.79	2.77	0.7	1.47	0.81	1.75	1.12	0.91	1.08	0.35	4.53	1.36	1.39	0.42	0	3.41	0.94
AC016747.3	7.09	7.04	3.39	4.41	2.71	6.97	3.95	3.62	6.75	2.54	4.86	5.14	0.75	8.51	5.47	2.83	5.62	5.61	4.61	8.75	6.73	7.61	5.32	7.93	9.65	6.08	4.99	7.31	7.24	3.46	8.39	3.06	4.53	15.58	7.97	4.91	4.59	5.11	7.02	6.48	7.89	9.09	8.04	4.29	5.45	4.4	2.15	0.82	5.68
AC016757.3	1.18	1	0.47	1.05	0.16	1.42	0.94	0.58	0.42	0.38	0.63	4.01	0.78	0.69	0.05	1.82	1.96	1.37	3.51	3.51	3.45	0.75	0.29	0.66	0.7	2.26	4.34	2.48	0.89	0.78	0.75	1.91	0.73	0.43	2.11	2.89	2.49	0.47	1.15	3.29	1.51	1.86	1.99	0.86	0.82	0.66	1.36	0	1.01
AC016773.1	0.35	0.62	0.25	0.49	0.41	0.29	0.16	0.58	0.32	0.78	0.34	0.54	0.85	0.91	0.08	0.06	0.3	0.31	0.15	0.26	0.2	0.16	0.5	2.92	0.48	0.34	0.14	0.35	0.43	0.15	0.41	0.18	0.23	0.29	0.37	0.27	0.36	0.26	0.39	0.24	0.27	0.24	0.11	0.46	0.65	0.47	0.03	0.65	0.27
AC016831.7	0.04	0.19	0	0	0.33	0.25	0.09	0.13	0.06	0.13	0	0.11	0.18	0.12	0.11	0.08	0.42	0.15	0.24	0	0.15	0.04	0.05	0.03	0.12	0	0	0	0.04	0.34	0.17	0	0	0.04	0	0.07	0.03	0.08	0.09	0.13	0.04	0.26	0.05	0.24	0.04	0.05	0.08	0	0
AC016907.3	0.04	0	0.07	0.44	0.06	0.02	0.04	0.14	0.01	0.07	0.07	0.05	0.01	0.1	0.02	0.08	0.1	0.02	0.08	0.17	0.03	0	0.02	0.11	0.01	0.05	0.02	0.06	0.03	0	0.1	0.08	0.02	0.09	0.06	0.06	0.04	0.05	0.07	0.02	0.13	0.22	0	0.02	0	0.48	0.05	0.14	0
AC016995.3	0.25	0	0.59	0.24	0	0	0	0	0.42	0	1.41	0	0.53	0.46	0	0.26	0.35	0.33	0	1.58	0.35	0	0	1.12	0	0.24	0.2	0.22	0	0.07	0	0	0.23	0.24	0	0	0.49	1.04	0.25	0.04	0.71	0.55	0.07	0	0.67	1.68	0.47	0	0.21
AC017002.1	0.85	0.7	0.63	0.4	2.21	0.1	0.48	0.53	0.37	0.77	0.11	0.54	0	0.88	0.94	0.1	0.15	1.3	0	0.1	0	0.33	0.72	0.08	0.69	0.21	0	1.32	0.1	3.61	0.26	0	0.11	0	0.35	0.44	0.08	0.31	0.64	0	0.21	0	0.48	0.2	0.5	0	0	0.6	0.79
AC017048.3	0.49	17.15	3.94	6.72	7.52	3.31	3.76	1.44	0.17	0.86	0.88	5.76	0.08	0.37	0.23	0.84	8.8	0.58	15.35	0	4.51	7.37	4.12	5.33	3.93	3.59	0.9	0.36	12.54	3.24	14.23	1.05	0.21	6.55	0.19	6.3	0.07	14.23	0.05	0.06	8.12	2.13	0.55	1.65	2.77	2.88	0.55	0.45	1.98
AC017048.4	0.12	1.93	0.14	0.23	0.53	0.24	0.53	0.23	0.08	0.12	0.25	0.2	0	0	0	0	0.18	0	0.27	0	0.33	0.5	0.14	0.18	0.53	0.73	0.21	0	0.35	0	1.49	0	0	0.46	0	0.1	0	0.23	0	0	0.36	0	0	0	0.35	0	0.26	0	0
AC017076.5	0.49	0.09	0.24	0.47	0.65	0.19	0.22	1.67	0.28	0.61	2.6	0	0.08	1.55	0.13	0.61	8.68	0.27	2.56	0.54	0.18	0.62	0.44	0.29	0.5	1.35	0.41	0.53	1.96	0	0.56	1.94	0	0.29	0.32	0.49	0	1.34	0.4	0.54	1.59	0.89	0	0.09	0.35	0.95	0.19	0	0.25
AC017099.3	6.22	4.73	3.56	7.82	6.01	4.97	7.24	20.01	1.85	9.56	7.25	7.39	7.91	14.92	3.3	4.4	6.99	4.91	3.63	8.29	3.55	2.46	3.03	3.89	5.17	5.99	2.43	4.95	7.85	2.16	11.86	13.76	6.3	5.22	5.64	3.14	4.41	5.21	3.47	2.27	3.96	17.41	6.29	2.83	3.35	8.32	2.61	1.29	2.31
AC017104.6	0.43	0.88	0.59	0.37	1.5	1.67	0.73	2.91	0.93	2.38	0.39	1.08	1.6	2.38	0.58	1.29	3.36	3.4	0.3	2.17	1.5	0	0.47	0.75	0.83	0.65	0.48	0.51	0.22	0.12	3	0.76	0.91	0.43	0.79	0.53	0.23	0.9	0.65	1.23	2.64	3.21	0.18	0.55	0.79	0.36	0.41	1.5	0.43
AC017116.11	2.45	11.87	2.07	2.09	4.31	1.64	2.8	5.52	0.37	2.47	0.99	2.21	1.62	3.39	2.31	0.51	3.32	4.78	1.22	5.62	1.23	1.33	1.08	6.28	3.72	1.89	1.39	3.05	3.57	0.56	1.12	0	0.45	0	2.94	2.45	0	1.21	2.88	1.69	1.37	4.8	0.39	1.48	1.21	2.4	1.22	2.83	1.52
AC018462.3	0.8	0.35	0.01	1.32	0.14	0	0.49	1.86	0.3	2	1.08	0.17	0.32	1.32	1.13	0.72	0.34	0.32	0.31	0	1.2	0	0.87	0.39	0.3	0.38	0.15	0	1.05	0.63	0.39	0	1.09	0.18	0.17	0.91	0.96	0.97	0.78	0.36	0.43	0.47	0.62	0.58	2.23	0.66	0.58	0.86	0
AC018470.4	0.17	0	0.05	0	0.61	0.08	0.07	0.8	0.03	0.06	0.42	0.04	1.25	0.11	0.06	0	0.41	1	0.02	0.04	0	0.06	0.02	0.28	2.25	0.24	0.26	0.07	0.44	0	0.03	0.54	0.17	0.26	0.44	0.46	0.06	0.12	0.02	0.03	0	0.28	0.1	2.75	0.06	0.22	0.19	0.24	0.04
AC018647.3	4.99	0.88	2.99	2.08	0.52	5.2	8.69	2.05	5.72	2.58	16.36	0.24	17.11	4.7	2.21	12.96	2.84	4.68	3.86	8.45	2.84	3.56	2.4	8.63	3.01	12.13	60.78	6.74	12.65	0.56	3.67	13.22	1.28	8.33	19.13	4.9	9.84	5.48	2.65	21.23	9.76	15.42	19.31	3.18	2.94	3.32	9.5	0.62	4.99
AC018720.10	0.1	0.35	0.04	0.17	0.6	0.27	0.33	0.4	0.09	0.63	0.11	0.34	0.3	0.46	0.27	0.15	0.14	0.1	0.36	0.19	0.1	0.15	0.03	0.33	0.22	0.1	0.17	0.11	0.39	0.16	0.53	0.09	0	0.17	0.24	0.03	0.17	0.1	0.07	0.16	0.41	0.27	0	0.28	0.5	0.59	0.24	0	0.16
AC018730.1	26.98	76.26	27.16	32.03	3.39	54.15	18.04	175.95	34.75	97.06	27.79	9.17	240.74	68.08	31.89	38.44	49.75	85.19	28.95	53.95	22.5	23.49	77.03	65.36	45.15	30.57	19.36	43.16	21.78	14.87	65.48	70.36	100.1	33.87	27.29	23.67	16.3	228.89	20.75	58.02	62.95	98.54	38.87	19.14	84.5	50.45	22.07	14.06	14.17
AC018730.3	1.01	5.46	1.22	1.08	0.05	2.85	1.09	3.44	2.37	2.81	1.11	0.8	2.73	1.88	3.87	0.62	0.8	0.68	2.24	1.06	0.2	1.25	3.03	3.45	0.74	2.78	0.32	1.56	0.93	0.05	2.11	1.87	3.18	3.8	1.57	1.12	1.83	3.58	0.47	1.64	1.4	4.05	0.53	2.29	1.61	1.57	0.56	1.37	0.7
AC018737.1	4.45	2.44	6.42	5.77	2.73	5.23	3.7	5.4	6.78	7.73	7.86	3.5	3.96	4.7	5.74	7.24	5.23	4.37	3.62	9.96	4.04	4.62	3.58	6.13	5.09	15.09	5.9	4.4	6.89	2.58	9.91	15.23	7.3	10.68	8.41	6.16	7.12	6.51	4.81	5.17	12.84	8.83	7.56	6.8	7.36	6.43	3.95	5.95	2.17
AC018755.1	1.04	0.87	0.58	0.34	0.18	1.77	0.71	1.87	2.24	1.67	0.42	0.82	0.96	1.01	0.64	0.56	0.77	1.21	0.99	1.22	0.89	1	1.12	1.44	1.66	1.59	0.84	0.5	0.66	0.09	1.36	1.08	1.56	0.6	1.49	0.47	0.7	0.94	0.53	0.85	0.94	1.56	0.78	0.82	2.2	0.52	0.5	0.62	0.3
AC018755.16	0.43	2.81	1.65	0.78	0.14	1.98	1.19	3.28	3.46	2.17	1.89	1.59	1.72	2.69	1.07	4.05	2.55	8.92	1.7	2.98	1.66	0.4	1.2	5.49	2.03	4.42	2.99	4.05	0.98	2.29	5	3.65	1.97	1.48	3.55	1.57	2.79	4.75	2.17	2.81	1.52	4.85	10.73	2.69	1.79	2.75	2.05	2.63	3.5
AC018766.4	2.08	6.75	4.35	2.9	5.17	6.48	2.38	12.89	2.01	5.62	3.95	2.68	0.92	5.97	1.86	1.9	4.12	4.7	3.9	3.21	3.17	6.61	3.54	7.99	3.96	7.7	1.61	3.17	4.03	2.41	7.74	4.96	5.73	7.27	4.62	2.33	1.78	1.38	2.13	2.03	7.3	6.42	0.85	2.86	2.07	5.26	1.23	5.26	1.5
AC018766.5	5.23	7.83	9.49	6.43	8.8	11.06	6.32	26.04	9.26	14.88	8.55	7.45	6.97	18.55	4.71	3.51	8.68	16.07	8.93	12.73	8.68	18.29	9.13	18.79	12.7	12.6	2.64	8.56	9.42	6.2	22.27	13.33	10.56	20.17	13.62	10.55	5.48	5.13	7.31	4.98	14.98	9.68	2.5	3.88	5.86	20.37	2.46	4.83	6.06
AC018766.6	0.41	0	0.24	0	0.22	0.2	0	0	0.29	0	0	0	0.18	0.37	0.14	0	0.15	0	0.23	0.36	0.2	0	0	0.45	0.15	0.19	0	0.36	0.2	0	0	0	0	0	0.13	0	0.15	0	0	0.12	0	0	0	0.19	0.19	0.89	0.38	0	0
AC018804.6	0	0	0.91	0.31	0.49	1.25	0.86	0.83	1.03	1.43	0.62	1.67	1.43	1.11	0	0.69	2.78	0.87	0.79	1.21	1.47	0.22	0.28	1.18	0.58	0	1.14	0.36	0	1.15	0.43	1.42	0.97	0.2	0.94	0	0.6	1.76	0.69	0.35	0.29	0.52	0.64	0.98	0.45	0	0.29	0	0
AC018804.7	0.2	0.42	0.07	0.06	0	0.28	0.46	0	0.02	0.16	0.17	0.42	3.97	0.05	0.11	0.34	9.22	0	0	0.11	0.09	0	0	0	0	10.5	1.4	0.1	0.1	0.12	0.14	0.25	0.1	0.1	0.06	0.37	0.42	0	0.21	0.29	0.14	0.23	0.43	0.65	0.24	0.39	0.46	0.7	0.11
AC018816.3	0.72	2.9	1.62	0.65	0.64	0.47	0.69	1.08	0.5	0	1.53	0.6	0	0.94	0.93	0.26	0.21	1.41	1.42	3.58	0.93	0.94	0.59	0.86	1.63	4.97	0.53	1.43	1.56	3.64	1.99	0	0.71	0	0.46	2.3	0.98	0.55	0.88	0.61	1.12	3.52	1.51	1.22	0	0.92	0	0.75	0.54
AC018865.8	0.02	0.03	0.02	0	0	0	0.1	0	0	0	0	0.32	0	0.12	0.01	0.02	0.15	0.06	0.11	0	1.44	0.02	0	0.24	0.09	2.64	0	0	0.15	0.93	0	0.23	0.02	0	0.09	0	0.03	0.16	0.02	0	0.02	0.09	0.98	7.93	0.11	0.14	0.02	0.1	0
AC018890.6	0	0.09	0.21	0.15	0.03	0.08	0.03	0.03	0.07	0.08	0.03	0.07	0.02	0.25	0.03	0.03	0.22	0.13	0.18	0.36	0.04	0.03	0.03	0.12	0.06	0.26	0.05	0.12	0.08	0.09	0.13	0.35	0.17	0.24	0.11	0.02	0.06	0.11	0.03	0.07	0.21	0.27	0.06	0.15	0.05	0.41	0.13	0	0.07
AC018892.9	0	0.78	0.19	0	0.11	0	0.33	0.93	0.01	0.16	0.41	0.5	0.44	0.09	0	0.07	0.36	0	0	0	0.34	0.08	0.13	0.17	0.31	0.66	0.07	0	0.51	0	0.44	0.29	0.52	0.49	0.19	0.14	0.38	0.21	0.15	0	0.62	0.17	0.09	0.57	0.99	0.74	0.36	0.71	0.32
AC019068.2	0	0	0	0	0.22	0.19	0.23	0.2	0.14	0.42	0.43	0	0	0.36	0.28	0.54	0.14	0.27	0	0.18	0.39	0	0	0.29	0.43	0	0	0.35	0.19	0	0	0.91	0	0.19	0.39	0	0.14	0.19	0	0.49	0.39	0	0.22	0	0.19	1.09	0.19	0	0.66
AC019097.7	0.33	1.56	0.28	0.42	0.12	0.22	0.76	0.11	0.39	0.12	0.12	0.28	0	0.21	0.3	0.21	0.56	0.08	0.52	0.83	0.73	0.23	0.38	0.49	0.14	0.43	0.62	0	0.32	0.26	0.36	0.27	0.24	0.32	0.15	0.18	0.49	0	0.34	0.28	0.33	0.47	0	0.62	1.7	0.49	0	0.21	0.11
AC019171.1	0.51	0.86	0.13	0	0.12	0.18	0.02	0.36	0.38	0.2	0.16	0.12	0.16	0.21	0	0.28	0.14	0.49	0	0.84	0	0.12	0.13	0	0.24	1.4	1.56	0.36	0.33	0.2	0.22	0.06	0.91	0.22	0.2	0.56	0.8	0	0.23	0	0.24	0.64	0.74	0.64	0.43	0.34	1.24	0.51	0.14
AC019181.2	0	0	0.56	0.3	0	0	0	0	0.11	0.83	0	0	0.14	0.29	0.22	0.43	0.11	0	0	0.14	0.15	0.17	0	0	0.11	0.31	0.14	0.28	0.15	0.18	0.25	0.18	0	0.15	0.1	0.39	0.11	0.15	0	0.2	0.32	0.16	0	0.15	0.15	0.17	0.15	0	0.13
AC019294.1	0.06	0.55	0.2	0.05	0.12	0.14	0.03	0.07	0.08	0	0.12	0.34	0.05	0.13	0.04	0.1	0.41	0	0	0	0.2	0	0	0.21	0.12	0.12	0.13	0.05	0	0	0.14	0.07	0	0	0	0.05	0.37	0.27	0.06	0	0	0.41	0	0.89	0.3	0	0.16	0	0
AC020594.5	0	0.86	0	1.16	1.7	0.38	1.4	0.77	0	0	0	2.74	1.07	1.05	1.12	0.67	0.29	0.51	0	0.34	0	0.42	1.34	0.57	0.28	1.43	0.35	0	1.5	0	1.48	3.92	1.18	1.44	0.73	0.31	0	0	0.39	0.71	1.5	0.36	0.43	0.35	0.36	0.44	0	0.71	0.33
AC020907.1	0.06	0.87	0	0	0	0.16	0.19	0	0.04	0.06	0.06	1.95	0.23	0	0.04	0.21	0	0.15	0.44	0	0	0	0	0.08	0.08	0.17	0.61	0.15	0.05	0.26	0.28	0.26	0	0.06	0.07	0	0.65	0	0.11	0.21	0	0.23	0.51	0.67	0	0.18	0.11	0	0.19
AC020907.2	0.07	0	0.13	0.37	0.08	0.07	0.04	0.17	0.65	0.39	0.11	0.03	0.37	0.03	0.02	0.13	0.02	0.07	0.39	0.06	0.03	0.07	0	0.54	0.05	0.21	0.22	0.03	0.1	0	0.14	0	0	0.07	0.18	0.09	0.05	0	0.07	0.04	0.07	0.29	0	0.26	0	0.97	0.46	0	0
AC020910.2	0.69	2.29	1.12	1.14	0.77	0.82	1.35	1.02	2.18	1.84	1.8	1.07	0.77	0.7	1.25	0.87	1.26	0.58	1.36	1.64	0.87	1.26	1.2	2.67	0.61	2.21	1.06	1.55	1.04	0.59	1.27	0.54	2.79	1.48	1.97	1.02	2.36	1.09	1.04	1.71	1.18	0.62	0.48	0.86	1.81	5.1	1.47	4.2	1.36
AC020922.1	0.11	0.72	0.52	0.43	1.08	0.52	0.31	1.3	0.74	1.36	0.24	0.53	0.86	0.43	0.05	0.21	0.57	0.23	0.39	0.96	0.65	1.15	0.27	1.29	0.89	0.52	0.43	0.24	0.6	0.17	0.97	0.92	1.2	0.78	0.41	0.13	0.39	0.29	0.34	0.31	1.46	0.53	0	0.41	0.34	1.77	0.14	0.79	0.31
AC021016.6	2.09	1.08	0.2	0.87	1.97	0.91	0.6	0.78	0.17	0	0.22	0.39	0.18	2.63	0.29	0.18	0.54	3.91	0.74	1.1	0	0.82	0.23	0.34	1.75	2.17	0	1.33	3.42	2.23	1.14	0.2	0.42	1.08	1.57	5.95	1.52	0.12	1.4	0.55	0.61	4.74	1.1	0.48	0.33	0.71	0.32	0	0.9
AC021188.4	3.06	1.44	1.17	3.84	1.2	3.75	0.61	3.36	6.73	0.34	2.55	0.65	0.09	1.52	1.19	4.92	1.1	0.52	1.22	1.59	1.31	2.06	1.48	4.97	1.02	0.85	0.49	4.58	0.74	0.12	2.12	1.64	3.3	1.71	1.07	1.18	2.45	2.42	0.22	0.2	2.08	1.42	0	0	2.16	0	0.52	0.41	0.45
AC021218.2	0	0.79	0.06	0.24	0.09	0.3	0.09	0	0.43	0	0.35	0.46	0	0.27	0.05	0.05	0.11	0.39	1.96	1.99	0.07	0.05	0	0.04	0.39	0.44	0.05	0.84	0.75	0.03	0.58	0.03	0	0.34	0.14	0	0.45	0.23	1.1	0	0.13	0.03	0	0.48	0.61	0.61	0.07	0.05	0.19
AC021224.1	0	0.53	0.37	0.78	0.38	0	0.21	0	0.31	0.34	0.21	0.18	0.22	0	0.83	0	0	0	0.31	0	0.84	0	0.27	0.22	0.15	0	0.31	0.18	0	0	0.65	0	0	0	0	0	0.23	0	0	0.35	0	0	0	0.19	0	0	0	0.33	0.15
AC021860.1	0.11	0.45	0.26	0.2	0.46	0.53	0.27	0.46	0.65	0.54	0.39	0.46	0.15	0.17	0.28	0.18	0.25	0.05	0.32	0.44	0.34	0.26	0.28	1.57	0.22	0.31	0.29	1.01	0.4	0.08	0.18	0.37	0.15	0.48	0.66	0.13	0.74	0.07	0.39	0.33	0.24	0.22	0.24	0.8	0.41	2.82	0.39	0.14	0.03
AC022007.5	0.69	3.76	4.69	1.72	1.34	2.62	0.87	2.81	2.45	2.61	2.07	1.18	1.22	2.69	2.69	0.88	1.09	2.28	2.04	1.92	1.29	2.39	0.74	2.09	4.36	3.46	1.31	1.33	3.65	0.77	6.27	2.27	1.66	4.53	2.61	1.31	1.18	1.63	1.02	1.23	2.67	3.29	1.94	1.31	2.94	1.97	0.87	2.14	1.19
AC022153.1	0	0	0	0	0	0	0	0	0.28	0	0	0	0.35	1.11	0.14	0.18	0.29	0.54	0	0.72	0	0	0	1.63	0.14	0.19	1.46	0.36	0.58	0	0.16	0	0	0	0.57	0	0	0.48	0.2	0.62	0.4	1.57	1.13	0.74	0	0	1.15	0	0
AC022154.7	0	0.2	0.23	0.19	0	0	0.12	0.3	1.03	0.98	0.87	0.26	0.6	0	0.28	0	0.7	0.29	1.02	0.1	0.39	0.63	0.12	1.04	0.14	0.81	0.2	0	0.99	0	0.29	1.76	0.54	0.41	0.67	0.18	0.46	0	0.45	0.44	0.61	0.6	0.24	0	0	0.33	0.19	0.37	0.09
AC022182.2	0	0.33	0	0	0.1	0	0	0	0	0	0	0.05	0.08	0	0.06	0	0.04	0.02	0	0.06	0.05	0	0	0.02	0.04	0.03	0.03	0.06	0.06	0	0.03	0.04	0.03	0.03	0.08	0.05	0.2	0.15	0.03	0.04	0	0	0.03	0.2	0.23	0	0	0.06	0.03
AC022182.3	1.35	7.19	1.12	5.2	1.68	1.29	0.1	0.21	4.72	0.55	1.62	0.38	1.06	0	0.06	0.67	0.58	1.16	0.81	0.74	1.53	1.03	4.5	0.28	0.39	1.23	0.16	0.56	6.65	0.61	2.1	0.24	0.38	8.58	0.89	0.88	0.58	2.61	0.37	0.8	2.17	0.91	1.6	0.41	1.36	1.26	0.17	1.42	1.65
AC022400.2	0.25	1.59	0	0	0	0	0	1.71	0.78	0	0	0.21	0	0.49	0	0.48	0.67	0.65	0	0	0	0.25	0	0	0.54	0	0.21	0	0	0.33	0	0	0.48	0	0.21	0	0	0.22	0.88	0.17	0.23	1.13	0.91	0	0.72	0	0.3	0	0.23
AC022431.1	2.31	1.47	0.65	6.28	0.95	2.21	6.74	0.77	1.41	0.94	0.28	1.62	4.37	0.68	0.93	2.64	0.89	2.44	0.73	1.62	0.99	2.72	2.34	1.24	1.94	1.17	2.26	2.32	0.65	3.57	1.17	0.84	1.91	0.68	0.68	0.53	2.63	1.73	1.01	1.91	1.04	1.13	3.54	0.94	4.21	0	0.55	3.04	2.92
AC022498.1	0.12	1.99	0	0.22	0.16	0.29	0.13	0	0.08	0	0	0.74	0.31	0	0	0.11	0.06	0.08	0.07	0	0.15	0.03	0.03	0.09	0.34	0.14	0	0	0	0.13	0.12	0.34	0.12	0.03	0.1	0.27	0.82	0.06	0.09	0	0.06	0.39	0.1	1.05	0.94	0.03	0.03	0.06	0
AC022532.1	0.06	0.45	0.44	0.1	0.38	0	0.3	0.29	0.27	0.43	0.5	0.59	0.21	0.17	0.29	0	0.19	0.35	0.04	0.11	0.34	0.21	0.23	0	0.08	0.08	0.14	0.1	0.05	0.28	0.34	0.58	0.17	0.21	0.06	0.09	0.47	0.15	0.05	0.56	0.62	0.17	0.11	0.3	0.4	0.04	0.11	0.67	0.12
AC022596.2	0	0.26	26.01	0	0	0	0.15	2.09	0.8	18.48	0.26	0	0.5	0.73	0.1	2.16	0.1	0.82	0.5	2.03	0	1.34	0.08	0.9	0.02	5.61	0	1.82	0.46	0	0.12	0.01	0.94	0.16	0.28	0	0.11	0.42	0.15	1.18	1.62	0	0	0.52	0.69	0.66	0.14	0.26	0.06
AC022819.3	0.03	0.22	0.02	0.09	0.07	0.08	0.05	0.08	0.02	0.1	0.03	0.06	0.01	0.06	0.05	0	0.07	0.01	0.04	0.03	0.01	0.12	0	0.06	0.06	0.06	0	0.01	0.13	0.02	0.08	0.17	0.14	0.1	0.07	0.06	0.05	0	0.05	0.01	0	0.02	0.04	0	0	0.02	0	0.22	0.01
AC023490.1	0	0.81	4.05	0.87	0	0.61	1.58	2.03	0.49	0.2	1.01	1.26	0.83	1.65	0.43	0.54	2.67	2.45	0	0.71	0.24	2.67	1.13	3.34	1.25	0.95	6.11	1.03	0.81	0.35	3.91	0.5	1.31	0	0.9	0.42	1.05	3.29	0.45	0.4	1.97	4.47	1.91	0.32	1.51	0.25	4.92	0	1.52
AC023490.2	0	0.09	0	0	0	0.09	0	0.14	0.19	0.28	0	0.59	0	0.29	0	0	0.55	0	0.1	0	0.18	0	0.22	0	0.29	0.19	0.48	0	0.31	0.1	0	0.29	0.34	0.09	0.2	0	0.05	0.89	0	0.38	0.14	1.67	0	0	0.17	0.13	0.26	0	0.37
AC024257.1	0	0	0.09	0	0.08	0	0	0.04	0.03	0.15	0	0.06	0.09	0	0.07	0.03	0.08	0	0.04	0.1	0	0.04	0	0.16	0.05	0.04	0.1	0.07	0.04	0	0.09	0.13	0	0.04	0.1	0	0	0.11	0	0	0.04	0.3	0	0.03	0.11	0.08	0.07	0	0
AC024560.2	0.47	0.17	0.28	0.31	0.36	0.6	0.26	14.62	0.1	0.14	0.3	0.88	0.7	0.7	0.13	0.31	0.47	0.45	0.11	0.26	0.42	0.15	0.16	0.8	0.24	2.19	0.13	0.13	0.82	0.11	1.79	4.79	0.2	0.47	0.37	0.8	0.03	0.32	0.38	0.06	1.24	1.55	0.22	0.31	0.27	0.91	0.23	0	0.08
AC024560.3	2.47	10.07	9.62	9.86	10.5	4.61	6.67	6.41	9.17	14.72	9.47	12.96	8.46	7.61	9.8	5.75	9.97	4.63	11.07	7.02	8.58	10.16	7.52	12.64	9.36	7.35	9.67	5.98	9.22	3.95	12.37	3.55	9.77	4.85	7.39	5.72	7.5	4.57	7.39	5.5	6.22	3.94	2.55	6.89	9.31	11.63	11.23	14.07	6.49
AC024580.1	0	0.75	0.95	1.08	2	0.22	0.51	0.9	0.56	2	1.33	0.78	0.77	0.74	0.93	0.42	0.9	0.08	1.02	0.52	2.33	0.6	0.13	1.93	0.25	0.78	0.72	0.51	1.21	0.52	0.74	0	0.24	0.33	1.49	0	0.41	0.33	0.46	0.49	0	0.46	0.13	0.1	0.32	3.09	0.54	0.43	0.66
AC024592.12	2.21	4.36	1.19	1.31	0.97	1.77	1.16	0.79	1.77	1.09	1.57	2.94	2.26	1.8	1.52	0.91	0.96	2.84	1.57	0.83	0.77	2.16	3.03	1.66	1.73	3.21	0.72	1.28	0.46	1.87	3.08	0.04	0.61	3.13	0.83	1.57	1.16	1.09	1.35	1.9	1.89	0.43	2.91	0.63	1.56	0.61	0.94	0.67	1.49
AC024937.6	0.08	0	0	1.42	0.24	0.09	0.13	3.43	0.35	0.7	0.67	0.16	0.6	1.38	0.3	0.93	0.28	1.11	0.14	1.54	0.45	0.36	0.07	0.45	0.44	0.63	0.1	0.06	0.55	0.08	0.91	0.74	0.5	0.19	0.78	0.05	0.27	0.43	0.52	0.63	0.79	1.82	0.65	0.2	1.36	0.77	0.2	0	0.17
AC024940.1	0.04	0.65	0	0.04	0.09	0.08	0	0.08	0.06	0	0	0.43	0.04	0	0	0.08	0.18	0.03	0	0.04	0.07	0.04	0.05	0.03	0	0.12	0	0.08	0.04	0.1	0.03	0.2	0	0.11	0.03	0	0.33	0.04	0.08	0.03	0.17	0.09	0.05	0.54	0.12	0	0.04	0.1	0.03
AC025165.8	0.2	0.82	0.62	1.53	0.63	0.48	0.22	2.08	0.36	1.65	0.36	0.9	0.37	2.97	0.31	0.38	0.67	1.62	0.32	2.31	0.32	0.92	2.26	1.63	0.73	3.76	3.4	0.52	2.01	0.11	1.56	0.42	3.67	2.96	5.64	7.31	0.92	0.25	0.42	1.65	0.77	1.72	1.31	1.51	4.69	1.01	1.8	2.49	0.36
AC025171.1	0.95	1.1	1.09	1.41	1.09	1.15	0.92	1.69	2.14	4.14	2.98	1.17	1.64	1	1.54	1.36	2.29	0.38	1.19	1.87	0.81	2.01	2.07	2.51	1.78	2.04	0.8	1.42	2.23	0.46	1.14	0.93	1.12	0.75	2.23	2.74	1.07	0.86	0.8	0.44	0.86	1.7	0.47	1.67	1.53	0.73	0.8	1.27	1.25
AC025335.1	2.13	1.56	3.53	2.07	3.39	3.1	3.12	8.85	2.45	4.41	1	3.12	3.52	2.18	2.36	2.24	2.47	3.05	2.81	4.71	3.59	3.1	2.14	5.99	4.45	6.07	2.32	1.33	2.41	2.08	3.39	2.94	1.74	6.97	2.19	1.95	2.21	4.69	1.31	3.09	6.07	4.56	3.55	2.09	3.14	3.35	4.16	2.74	2.04
AC025627.9	0.08	0.36	0.08	0.56	0.17	0.05	0.07	0	0	0.13	0.44	0	0.05	0	0.04	0.06	0	0	0.16	0.21	0	0.77	0.18	0.13	0.08	0	0.38	0.5	0	0.07	0.35	0.57	0	0	0.93	0.22	0.19	0.06	0.25	1	0	0	0	0.05	0.11	0.78	0.15	0	0.05
AC026150.5	0	0	0.05	0.13	0.29	0.01	0	0.03	0.02	0.03	0	0	0	0.01	0	0.04	0.01	0.01	0.02	0.04	0.01	0	0	0.03	0.2	0.39	0	0	0.01	0	0.05	0.28	0.03	0	0.08	0.05	0	0.07	0	0.01	0.09	0.06	0	0.08	0.17	0.61	0	0.23	0.23
AC026150.6	0	1.32	0.22	0.3	1.29	0	0.84	0.31	0.39	0.32	0	0.69	1.2	0.58	0.08	0.23	0.63	0.77	0.42	0.35	0.45	0	0	0.15	0.09	0.74	0.34	0.84	0.19	0	1.33	0.8	0	0.12	0.37	1	0.86	0.3	0.5	0.15	0.19	1.84	0.07	0.64	0.24	1.14	0.42	0	0.26
AC026150.8	1.5	0.33	0.98	0.79	2.19	1.93	1.61	1.4	0.16	2.03	0.5	0.99	0.8	0.76	1.04	0.22	0.92	0.24	0.79	1.07	0.66	1.94	0.86	1.56	0.59	1.54	1.91	1.39	1.82	0.13	0.22	0.81	0	1.61	1.15	1	0.89	0.34	0.58	0.8	0.71	0.47	1.33	2.05	0.33	1.61	2.23	0	0.68
AC026202.3	0.87	0.35	2.66	0.95	0.55	1.1	0.84	0.99	0.44	1.29	1.33	3.52	0.11	1.26	0.94	0.57	0.8	0.42	1.39	1.35	0.12	1.17	0.56	1.92	0.45	0.97	0.79	0.22	0.6	0.14	1.51	0.29	0.13	1.22	1.06	0.41	1.17	0.24	1.25	0.46	0.25	1.37	0.56	0.34	0.7	0.68	0.36	0	0.83
AC026271.5	0	0.63	0	0.71	0.36	0.11	1.39	0	0.37	0.27	0.06	0.41	0.36	0.2	0.32	0.3	0.31	0.15	0.12	0.39	0	0.06	0.47	0.08	0.12	0.21	0.39	0.15	0.15	0.31	0.49	0.24	0.22	0.1	0.25	0.09	0.43	0.37	0.16	0.13	0.16	0.05	0.24	0.76	0.2	0.23	0	0.2	0.18
AC026310.1	0.41	0.15	0.13	0.52	0.03	0.3	0.21	0.03	1.72	0.06	0.17	0.57	0.09	0.16	0.07	0	0.04	0.04	0.19	0.05	0.34	0.63	0.62	0	0.18	0.14	0.4	0.07	0.03	0.19	0.07	0	0.32	0	0.19	0.07	0.46	0.05	0.31	0.12	0.08	0.11	0.03	0.18	0.05	0.06	0.48	0	0.21
AC026471.6	0	1.17	0.18	0.29	0.34	0	0.18	0.76	0.32	0	0	0.93	0	0.71	0	0.28	0.33	0.42	0.17	0.28	0.15	0	0	0.11	0.43	0.59	0.28	0	0.3	0	1.97	1.06	0.32	1.2	0	0.25	0.33	0	0.31	0.29	1.07	0	0.17	0.41	0.43	0	0.29	0	0.13
AC026703.1	0.11	0.5	0.24	0	0.4	0.07	0.13	0.13	0.15	0.3	0.18	0.36	0.78	0.22	0.11	0.45	0.23	0.12	0.05	0.36	0.36	0.12	1.87	0.15	0.36	0.18	0.24	0.14	0.06	0.16	0.63	0.26	0.11	0.02	0.24	0.04	0.19	15.78	0.26	0.29	0.04	0.26	0.51	0.94	1.5	0.01	0.27	0.19	0.98
AC026740.1	0.22	0.31	0.13	0.1	0.36	0.21	0	0	0	0.9	0.12	0.28	0.18	0.1	0	0	0.16	0.07	0.12	0.1	0	0	0.12	0	0.16	0.42	0	0.1	0.21	0	0.7	0	0.11	0.21	0.28	0.27	0	0.1	0	0.07	0	0.22	0.12	0.1	0.2	0.23	0.1	0.62	0
AC026806.2	6.4	6.12	0.82	1.81	4.1	2.29	2.44	0.46	0.66	0	0.77	1.42	1.23	3.84	2.13	1.04	0.34	3.75	0.52	0.83	0.7	1.73	0.8	0.34	3.52	1.11	0.42	5.16	2.26	5.23	2.2	2.66	0.72	0.45	1.95	8.34	1.35	1.56	5.17	0.58	0.69	1.8	4.45	2.14	0.88	1.03	1.78	0.87	2.73
AC027228.1	0	0.05	0.07	0.05	0.06	0.06	0.06	0.28	0.31	0.06	0	0.29	0	0.1	0.04	0	0.12	0.08	0	0.16	0	0	0	0.21	0.04	0.17	0	0.05	0.11	0	0.09	0.2	0.06	0.33	0.04	0.05	0.04	0.05	0	0.07	0.06	0.4	0.06	0.05	0.05	0.12	0.05	0	0.05
AC027307.3	0.13	0.18	0.32	0.13	0.15	0.45	0.81	0.53	0.51	0.2	0.49	0.11	1.05	0.18	0.36	0.99	0.52	0.27	0.44	0.55	0.78	0.21	0.89	0.73	0.24	0.39	0.9	0.3	0.45	0.08	0.54	0.54	0.07	0.2	0.35	0.17	0.1	0.71	0.13	0.33	0.34	0.61	0.6	0.31	0.75	0.64	0.57	0.89	0.39
AC027601.1	0.55	0.73	0.39	0.48	1.12	0.93	0.19	0.53	0.31	0.67	0.65	0.43	0.24	0.55	0.09	0.52	0.75	0.32	0.68	0.64	0.27	0.89	0.22	0.35	0.31	0.63	0.24	0.93	1.03	0.15	0.52	0.49	0.27	0.6	1.01	0.8	0.47	0.14	0.39	0.13	0.76	0.27	0.07	0.56	0.56	0.55	0.28	0.52	0.08
AC027612.4	0.05	0.05	0.07	0.21	0.06	0.57	0	0.27	0.02	0.66	0	0.23	0	0.05	0.2	0	0.35	0.06	0.18	0	0.22	0.46	1.72	0.02	0.06	0	0	0.52	0.11	0.09	0.05	0	0.87	0	0.05	0	1.19	0.8	0	0	0	0	0	0.18	0.1	0.09	0	0	0.21
AC027612.6	21.83	46.48	31.14	19.86	39.36	56.45	6.13	27.47	5.12	1.81	1.58	11.11	11.29	38.89	6.5	24.41	26.89	31.3	9.73	17.58	9.17	18.61	42.22	8.2	21.83	46.1	25.73	17.42	18.58	42.09	13.78	32.87	31.97	9.1	7.2	19.4	50.51	28.8	18.3	8.69	23.47	13.61	28.5	7.6	12.27	1.78	4.8	7.98	4.41
AC027763.2	6.37	5.54	14.92	12.2	10.15	14.18	8.7	12.86	7.15	10.51	6.69	7.91	8.12	2.38	12.1	10.01	5.55	5.18	10.89	8.36	8.24	8.82	6.64	9.13	4.23	13.45	7.64	8.63	6.2	6.85	9.8	20.26	13.77	20.02	6.66	11.26	9.38	9.69	6.23	5.77	14.23	7.68	5.84	8.24	8.42	7.55	6.07	3.3	6.61
AC034102.1	6	0	0	2.42	0	33.12	0	40.79	1.08	0	0	1.13	13.23	30.58	0.88	38.77	0	33.34	0	39.47	14.73	0	0	0	10.82	45.73	35.14	10.78	2.04	17.83	28.78	0	32.37	38.04	5.48	25.92	7.55	23.41	7.44	29.82	51.07	43.99	46.57	20.11	14.01	0.03	3.45	9.77	0
AC034193.5	0.31	12.14	1.63	0.81	1.6	2.14	1.06	6.87	1.01	2.98	1.02	1.7	1.59	2.09	0.54	0.23	1.28	0.25	0.24	0.78	1.14	0.46	1.58	0.36	1.47	0.94	0.1	0.58	0.92	0.36	4.73	1.14	1.36	1.84	0.6	0.38	2.49	0.87	0.51	0.6	3.72	1.31	0.47	1.82	2.21	1.32	0.84	4.29	0.66
AC034220.3	0.93	0.42	2.91	0.21	1.74	1.03	4.3	3.68	2.94	3.52	7.93	3.03	2.33	2.42	4.73	4.99	5.7	0.77	3.17	4.92	4.2	1.16	1.26	10.14	1.2	5.81	5.77	2.24	7.89	0.41	4.34	4.3	1.78	6.32	4.15	0.84	1.26	2.91	0.82	1.35	4.81	6.48	2.04	1.91	2.55	6.74	4.73	0.21	1.42
AC034228.3	0.9	0.23	1.28	0.93	0	1.93	1.01	2.2	0.75	0.67	2.17	0.07	1.44	0.61	0.22	2.43	1.06	2.41	2.21	2.03	0.22	0.26	0.46	1.99	0.65	2.66	1.64	0.66	4.06	0	1.07	2.1	1.03	4.22	1.62	0.55	0.59	0.8	0.25	1.53	1.33	2.16	1.12	0.91	0.31	1.06	0.86	0	0.68
AC034228.7	0.08	0	0.29	0.55	0.91	0	1.06	0.31	0	0.6	0.64	0.19	0.19	2.94	1.01	0	0.13	1.27	0.14	0.56	0.25	0.22	0.53	0.35	1.31	0.12	0.19	0.31	0.35	1.11	0.18	0.37	0.93	0.24	0.34	0.6	0.37	1.98	0.43	2.57	0.53	0.13	0.07	0.53	0.2	0	0	0	0.28
AC034243.1	0.3	0.29	0.36	0.14	0	0.59	0	2.54	0.63	0.16	0	0.39	0.26	0.28	0.1	0.55	0.33	2.44	3.21	0.95	0	0.16	0	0.22	0.11	2.47	0.14	0.8	0.44	0	0.84	0.69	1.87	1.61	0.29	0.5	0.11	0.14	0	0.19	1.05	0.74	0.17	0.14	0.14	0.33	0	0	0.38
AC037459.4	18.53	39.24	21.87	11.61	31.55	11.77	9.67	1.45	5.62	8.52	9.69	22.33	6.98	9.27	16.85	11.64	13.57	14.06	10.94	13.28	5.95	14.33	22.82	32.83	7.4	12.3	4.52	18.08	8.06	17.31	9.72	3.7	13.52	9.03	5.32	7.33	9.11	5.11	17.16	3.55	9.53	0	2.31	9.8	2.71	7.42	5.75	8.69	13.09
AC040173.1	2.17	2.45	0	4.02	0	6.43	5.17	6.61	5.54	4.25	2.19	1.12	6.69	27.71	2.34	11.7	1.64	28.93	0	20.39	6.56	0	0.98	0.46	18.31	11.91	33.58	14.03	4.09	11.2	10.53	13.73	7.07	18.46	6.82	23.37	7.61	23.68	5.38	4.08	16.72	29.38	27.58	10.72	5.33	1.15	20.62	3.43	2.72
AC046143.3	0.77	1.64	0.65	0.8	3.38	0.53	0.69	0.23	0.27	0.47	0.65	0.33	0.52	0.72	0.36	0.36	0.39	0.53	0	0.21	0.63	0.64	0.87	0.23	0.45	0.15	0.49	0.9	0.52	0.7	0.88	0.45	0.64	0.08	0.36	0.97	1.56	0.9	1.32	0.38	0.47	0.47	0.35	0.43	0.58	0.17	0.59	0	0.32
AC051649.16	9.83	0.52	0	2.27	3.47	3.56	0.55	0	0	0	0.52	0.8	0	0.4	0	0	0.33	1.18	1.02	0.39	0.5	4.88	0.52	0	1.29	0.41	0.41	0.79	2.62	1.49	1.36	0	1.37	2.5	1.42	4.96	2.29	0.42	1.36	0.55	0.43	1.24	0.99	0.41	0	0.51	0.43	0	2.28
AC053503.11	0.55	0	0	0.17	0.2	0.18	0	10.42	0.38	0	0	0	0.16	0.17	0	4.57	1.44	0.24	0	0.32	0.53	0.19	1.44	0.13	0	0	0	0	0	0	0.43	0.21	0	0.17	0.23	0	0	1.39	0	0	0.36	0.71	0	0.17	0	0	0	0	0
AC053503.4	0	0	0.05	0.08	0.05	0.17	0.05	0.26	0.06	0.09	0.18	0.18	0.11	0.08	0.2	0.12	0.46	0.21	0.14	0.36	0.11	0.04	0.05	0.19	0.12	0.25	0.08	0.15	0.37	0	0.35	0.25	0	0.13	0.11	0.11	0.06	0.13	0.13	0.21	0.13	0.18	0.15	0.08	0	0.05	0.12	0	0.07
AC055811.5	0.09	0.08	0	0.08	0.1	0.09	0	0.52	0.06	0.45	0.09	0	0.15	0.08	0	0.08	0	0.06	0	0	0	0	0.1	0.19	0.13	0.17	0	0.08	0.08	0.1	0.21	0.1	0.09	0	0.06	0.15	0	0	0	0	0	0.09	0	0	0	0.09	0	0	0.07
AC061992.2	0.23	0.25	0.47	0.7	0.87	0.1	0	0.13	0.44	0	0.14	0.5	0.11	0.49	0.13	0	0	0.18	0.26	0.09	0	0.28	0.15	0.29	0.29	0	0.12	0.31	0.26	0.45	0.19	0	0.14	0.39	0.6	0.55	0.29	0.1	0.13	0.08	0	0.23	0.45	0.51	0.34	0.14	0.13	0	0.27
AC062017.1	1.62	5.11	1.23	1.38	0.73	0.55	0.52	1.31	2.53	0.85	0.67	0.23	0.27	0.96	0.16	3.12	0.93	1.93	1.24	1.63	0.49	0.9	0.3	1.06	0.59	7.15	0.27	0.53	0.65	0	2.81	0.25	0.93	2.75	1.78	1.75	0.86	0.57	0.67	0.55	1.47	3.97	0.25	0.83	0	0.74	0.25	0.42	0.25
AC062021.1	0	0	0	0.16	0	0	0	10.65	0.34	0	0	0	0.28	0	0	5.45	0	0	0.18	0.29	0	0.17	0	0	0	0	0.59	0	0.16	0	0.13	0	0	0	0.21	0	0	0.47	0	0	0	1.44	0.18	0	0.15	0	0.46	0	0
AC062028.1	0.24	0.88	0.18	3.24	0	0	0.35	0.15	0.11	0	1.35	0	0.32	0.2	0.15	0.34	1.58	0.11	0.67	0.2	0.35	0.15	0.17	0.03	0.05	0.1	1.5	0	0.14	0	0	0	0.05	0.3	0	0.13	0.25	0.15	0.15	0	0.15	0.14	0.35	0.71	0.3	0.17	1.62	0	0
AC062029.1	0.6	0.94	1.47	1.41	2.03	0.59	0.58	1.01	1.47	2.34	1.33	0.67	1.12	0.74	1.29	1.21	2.57	0.56	0.54	1.22	1.35	1.09	0.55	1.01	0.79	0.81	0.57	0.51	0.94	0.1	1.39	0.31	1.06	1.23	1.38	1.21	0.67	0.72	1.03	1.25	1.43	0.54	0.42	1.02	1	0.69	0.5	0.83	0.42
AC063976.7	0.02	0.05	0.04	0.05	0.32	0	0.1	0.02	0.04	0.11	0.02	0.09	0	0.05	0.06	0.02	0.01	0.01	0.02	0.03	0.03	0.04	0.02	0.07	0.08	0.05	0	0	0.16	0.02	0.09	0.02	0.02	0.14	0.11	0.02	0.05	0.05	0.07	0	0.02	0.02	0	0.15	0.03	0.08	0.07	0	0.04
AC064850.4	0	0.41	0	0.09	0.16	0.05	0.06	0.1	0.03	0.15	0	0.13	0.17	0.14	0.1	0	0.25	0.07	0	0.05	0.04	0	0	0	0	0.05	0	0	0.05	0	0.41	0.06	0	0	0	0	0.14	0.1	0	0.03	0.05	0.1	0	0.28	0.09	0.11	0	0.1	0.04
AC064875.2	2.06	0.99	3.02	5.87	1.4	5.12	3.05	2.46	2.3	6.08	6.14	3.3	12.86	2.66	2.09	0.33	6.56	1.1	1.83	3.53	5.34	1.73	12.75	1.09	1.04	0.33	0.47	2.75	0.92	1.12	3.13	0.23	7.8	0.47	2.43	1.06	7.87	15.89	2.93	2.48	1.77	1.42	0.28	0.69	2.28	0.98	0.34	0.2	0.87
AC066593.1	0	0.13	0.26	1.59	0	1.2	0.88	0	0.16	0	1.18	0	0.09	0	0.09	2.14	8.78	0.08	0.15	1.11	3.5	0.12	0	0	0.08	2.82	15.81	0.4	0.22	0.25	0.36	2.19	0	0.44	0.73	0.74	0.24	0.13	0.13	5.92	0.22	1.23	4.28	0	5.56	0.29	9.9	0.21	0
AC068039.4	0.06	0.23	0.08	0.27	0.1	0.4	0.14	0.5	0.02	0.1	0.03	0.43	0.23	0.09	0.04	0.21	0.11	0.09	0.04	0.09	0.06	0.13	0.32	0.07	0.14	0.38	0.03	0.09	0.12	0.04	0.31	0.26	0.33	0.22	0.08	0.11	0.05	0.06	0.26	0.08	0.52	0.81	0.25	0.09	0.06	0.03	0.06	0.73	0
AC068057.1	5.9	1.2	1.1	0.55	0.13	3.63	1.17	5.62	3	2.16	1.97	0.79	1.37	1.28	1.5	3.93	0.91	0.79	8.93	1.79	0.97	3.39	8.08	10.03	1.33	4.95	2.72	6.49	0.56	0.92	1.96	0.67	4.45	3.62	4.31	4.42	2.34	9.59	5.36	0.72	1.97	14.58	1.44	2.45	0.33	2.01	8.04	0	2.4
AC068057.2	1.43	1.1	1.95	1.84	0.83	1.64	1.62	3.15	1.66	1.79	3.3	1.12	3.76	3.75	2.14	1.24	1.06	1.29	1.81	3.85	0.47	3.54	1.64	8.2	3.29	12.57	1.25	2.14	6.05	0.66	4.19	1.49	3.66	5.52	3.59	2.69	1.65	5.45	1.66	0.77	5.43	6.34	1.2	1.58	0.99	2.94	1.64	0.06	0.55
AC068134.10	0.4	0.69	1.37	1.21	2.04	0.93	1.12	3.86	0.73	2.07	2.12	2.24	1.56	2.6	0.82	1.14	3.36	1.38	2.04	1.06	2.14	0.67	0.68	1.86	0.86	1.24	1.15	0.61	1.15	0.36	1.11	3.13	1.39	0	1.61	0.36	0.51	1.79	1.13	1.37	2.65	2.68	0.8	1.45	0.66	2.29	0.74	5.17	0.71
AC068282.3	3.46	0.13	0.32	3.78	0.21	0.33	1.61	1.25	1.43	1.27	3.37	0.16	0.5	0.25	0.1	0.48	1.88	0.33	0.11	3.15	0.21	0.25	0.19	1.42	1.92	2.72	1.32	0.2	6.23	0.08	0.3	4.63	0.28	0.99	2.4	1.72	0.04	0.31	1.1	2.78	3.11	3.97	0.55	0.25	1.49	3.94	1.25	0.28	0.87
AC068499.10	0.71	2.1	0.77	0	0.75	0.67	0.87	5.96	0.56	2.7	0.82	0.77	0	1.19	0	2.79	1.08	3.22	1.94	1.78	0	0	0.8	3.02	0.77	3.84	0.62	1.18	2.05	0	3.75	0.75	2.72	0.84	1.25	3.64	0.13	1.49	0	1.4	2.17	4.48	0.33	0.25	0	0.1	0.64	0	0
AC068533.7	1.07	0.62	2.88	2.8	3.9	1.08	6.34	1.13	2.41	3.38	2.19	1.68	1.91	3.78	3.87	1.17	3.92	2.8	2.88	3.21	0	2.37	4.51	4.56	1.5	2.64	1.39	0.67	3.11	0	1.54	1.3	11.22	3.99	2.36	1.42	0.82	2.35	5.31	1.12	2.39	1.13	3.28	1.33	3.05	3.52	0.25	1.26	1.47
AC068535.2	0.64	3.15	8.17	0.81	0.23	0.21	0.73	5.87	2.24	6.08	6.23	0.55	40.71	6.56	0.59	3.59	5.67	4.53	1.42	8.65	0.63	0.89	1.2	2.49	2.73	7.85	0.57	2.43	4.49	0.24	4.5	1.93	4.79	2.23	2.31	0.34	0.46	4.03	0	0.52	3.75	2.05	1.66	0.58	6.74	8.6	1	0.39	1.41
AC068535.3	0	0.58	1.85	0	0.21	0	0	2.92	1.66	0.42	0	0	4.6	1.98	0.14	0	0.43	1.45	0.22	0.35	0	0.41	1.11	0.14	0.14	3.19	0.18	1.56	1.33	0.22	0.62	0	0.81	2.27	1.27	0.64	0	4.69	0	0.12	0.58	9.57	0.22	1.8	0	0.86	0.19	0	0.49
AC068580.6	0.46	0.64	0.44	1.06	1.15	1.69	0.48	0.4	1.21	1.15	6.07	3.2	0.38	1.33	1.2	0.75	0.81	1.03	1.32	0.89	0.35	0.95	0.5	0.73	2.76	0.16	0.66	1.05	4.55	3.54	0.63	0.23	0.43	0.38	2.32	1.2	0.73	0.37	3.98	0.67	0.47	0.17	0.11	0.39	1.09	0.82	0.34	0.32	1.79
AC068620.1	0	0.91	0	0.44	0	0.22	0.26	0.45	1.93	0.49	0.25	0	0.4	0.42	0	0.2	0.17	0.46	1.02	0.2	0.46	0	0.26	1.51	0.16	2.38	0	0.2	0.22	0.25	0.18	0.78	0.23	0.22	0.15	0.37	0.33	0.22	0.23	0.56	2.02	5.72	1.02	0.42	0.85	1.51	0.65	0.85	0
AC068831.10	0.38	0.07	0.22	0.49	0	0.07	0.36	0.77	0.4	0.13	0.22	0.23	0.13	0	0	0.24	0.64	0.12	0.26	0.34	0.81	0.39	0.92	0.56	0.02	0.98	0.52	0.16	0.18	0	0.53	0.81	1.02	0.95	0.62	0.18	0.32	0.17	0.19	0.42	0.18	0.24	0.88	0.18	0.53	0.27	0.16	0.44	0.17
AC068831.15	9.73	1.66	2.37	5.85	3.26	27.66	3.74	24.48	0	1.28	4.12	2.68	10.47	21.73	2.07	12.7	3.18	22.32	0	25.04	11.38	0	1.18	0.1	8.82	22.85	35.69	8.39	12.08	19.24	13.72	35.48	14.34	23.55	10.87	20.96	9.31	25.21	3.69	23.17	37.72	68.5	51.11	7.85	8.88	7.75	11.43	1.71	2.1
AC068831.3	0.67	0	0.38	0.32	0	0.65	1.17	1.31	0	0.36	1.11	0.29	1.49	0.3	0.47	1.43	0.24	0	1.11	3.43	0.35	1.05	3.02	2.18	0.24	3.68	2.84	0.29	0.95	0	1.27	1.11	1.68	2.16	0.54	0.26	0.79	0	1.15	0.81	0.32	0.31	0.73	0.3	0	0	0.62	0	0.93
AC068831.6	0.07	0.82	0.04	0.1	0.28	0.14	0.04	0.47	0.08	0.11	0	0.12	0.09	0.14	0.05	0.07	0.13	0.12	0.12	0.07	0.03	0.23	0.16	0	0	0.29	0.03	0.03	0.14	0.04	0.45	0.42	0.15	0.07	0.12	0.28	0.45	0.07	0.07	0.07	0.15	0.45	0.08	0.23	0.07	0.35	0.03	0.49	0.03
AC068987.1	0.69	0.54	0.34	1.03	0.06	2.55	0.91	5.61	1.11	0.09	0.45	0.08	1.19	3.49	0.57	5.25	0.31	2.23	0.42	3.12	1.96	2.29	2.25	0.24	0.3	2.28	15.57	0.84	0.12	0.66	0.78	2.27	1.32	0.55	0.79	0.46	0.51	1.85	1.19	1.65	0.88	4.65	4.64	0.32	1.39	0.07	4.8	2.05	0.51
AC069213.1	0.49	0.89	0	1.47	2.49	0.86	0.78	11.26	0	0	0.14	1.82	0.78	1	0.75	0.42	0.12	0.25	0.78	0.04	0.92	0.48	0.51	2.53	0.31	1.93	0.04	0.23	2.34	0.15	1.64	0.23	0.61	2.11	0.52	0.05	1.06	0.17	0.54	0.12	2.84	0.47	0.05	1	0.29	2.04	0.2	0.27	0.08
AC069278.4	0.53	1.39	1.89	0.9	0.35	1.14	1.54	1.26	3.18	0.87	0.67	0.81	1.96	2.74	1.29	1.17	1.74	3.09	0.35	2.69	1.07	0.55	0.48	1.63	1.37	1.65	0.77	1.79	0.82	1.2	2.23	2.93	2.75	0.83	0.83	1.32	0.92	2.45	0.53	1.24	2.01	2.76	1.32	2.53	2.49	1.83	1.41	1.6	1.14
AC069282.6	0.71	3.98	1.05	4.6	3.5	1.04	4.67	0.35	2.25	4.87	1.73	5.19	1.99	3.42	4.67	2.24	2.56	1.19	1.39	3.18	2.58	1.87	1.41	3.39	3.19	0.17	1.61	3.15	5.14	1.4	1.83	0.41	1.1	0.86	2.41	1.02	1.03	4.59	4.82	1.97	0.53	0.87	0.6	1.63	4	3.11	1.69	1	2.36
AC069368.3	0	0.5	1.77	0	2.35	0.34	0	0	2.72	1.65	2.8	0	0.84	0	0	0	1.66	0.1	3.07	0.16	0	0	0.12	0.75	0	0	0	0.28	0	0	1.01	0	2.4	0	0	0.08	0.37	0.26	0	0.03	0	0	0	0.09	0.41	0	0.31	3.16	1.66
AC069513.4	0.12	1.32	0.05	0.38	0.49	0.24	0.13	2.01	0.85	0.29	0.34	0.17	0.7	1.02	0.57	1.14	0.43	1.08	0.09	1.2	0.79	0.21	0.41	0.65	0.35	1.68	0.29	0.29	0.9	0.05	2.64	3.5	0.89	0.44	0.62	0.34	0.65	0.67	0.25	0.68	1.69	2.16	0.55	0.26	1.07	0.52	0.73	0.31	0.07
AC069547.1	0.17	0.28	0.37	0.62	0.24	0.26	0.24	0.26	0.27	0.22	0.45	0.33	0.4	0.32	0.23	0.49	0.43	0.15	0.1	0.24	0.5	0.32	0.63	0.13	0.22	0.22	0.32	0.2	0.34	0.1	0.07	0.51	0.18	0.09	0.23	0.15	0.19	0.13	0.22	0.51	0.09	0.31	0.65	0.24	0.62	0.19	0.21	0.5	0.29
AC072052.7	1	0	0	0	0	0.48	1.19	1.92	0.7	0	1.13	0	1.83	0.43	0.35	2.05	0.72	0	0	2.88	4.37	0	0.56	0	0	2.2	1.75	0	0.47	0	1.09	3.23	0.98	0.89	1.21	0	0	0.9	0.48	0.59	1.38	0	3.71	0.44	0.9	0	0.92	0.88	0
AC072062.1	0.24	0.21	0.47	0.6	0.08	0.21	0.27	0.59	0.2	0.46	0.44	0.45	0.2	0.23	0.16	0	1.26	0.15	0.98	0.65	0.4	0.62	0.24	0.43	0.68	0.21	0.13	0.35	0.82	0.25	0.64	0.12	0.44	0.28	0.42	0.36	0.16	0.17	0.14	0.23	0.89	0.07	0.32	0.7	0.1	0.04	0.07	0.34	0.26
AC073046.25	0.3	0	1.02	0.57	1.28	0.58	0.34	0.29	0.42	0.64	0.98	0.77	0.52	0.8	0.83	0.26	2.14	0	0.66	0.77	0.61	0.31	0.67	0.86	0.63	0	0	0.52	2.26	0.65	0.68	0	0.6	0.28	0.75	0	0.42	0.28	1.47	1.44	0.29	0.56	0.65	1.07	1.92	1.3	0	1.62	1.23
AC073052.1	0.11	0.32	0	0	0.38	0.34	0.26	0.11	0.08	0.36	0	0.39	0.19	0.21	0	0.11	0.33	0	0	0	0	0.36	0.13	0.25	0	0.33	0.21	0	0.33	0.13	0.28	0.13	0.12	0.22	0.3	0.19	0.25	0.11	0.23	0	0.11	0	0.26	0.53	1.19	0.25	0.22	0.65	0.19
AC073063.10	0	3.02	0.51	1.23	0.63	0.7	0.33	1.42	1.31	1.8	0.46	1.48	2.33	0.93	0.73	0.78	1.3	1.45	0.48	1.56	0.54	0.75	0.49	0.84	0.79	2.77	0.78	0.26	0.97	0.81	1.73	2.31	0.3	0.42	0.56	0	1.14	0.8	0.72	1.06	1.29	0.85	0.32	0.92	1.08	1.25	0.27	0	0
AC073133.1	0	0	0.03	0.02	0.03	0.02	0.03	0	0.03	0.02	0.05	0.04	0.26	0.05	0	0.07	0.26	0.07	0	0.02	0.17	0.03	0	0.18	0.02	0.24	0.09	0.04	0.3	0	0.3	0.28	0	0.22	0.11	0	0.04	0	0	0.18	0.25	0.07	0	0	0	0.03	0.05	0	0
AC073236.3	0.07	0	0.09	0.07	0.05	0.05	0	0.05	0.03	0.08	0.03	0.06	0.06	0.02	0.05	0.09	0.05	0.03	0.06	0	0.09	0.05	0.06	0.09	0.02	0.07	0.07	0.02	0	0	0.08	0.06	0.08	0.05	0.13	0.02	0.04	0.1	0.03	0.05	0.05	0.08	0.03	0	0.16	0.24	0.05	0.24	0
AC073254.1	0.67	0.39	1.18	0.78	0.59	1.04	1.48	0.66	1	1.01	1.05	1.07	1.49	0.38	0.46	0.96	1.45	0.46	1.07	0.74	0.95	0.51	1.67	0.79	0.38	0.53	0.7	0.59	0.52	0.45	0.46	0.61	1.48	0.41	1.29	0.9	0.39	1.16	1.01	1.23	1.33	0.13	0	0.86	1.25	0.73	1.09	1.69	1.44
AC073283.4	3.33	0.59	2.48	2.68	0.05	0.62	1.01	0.93	1.43	2.21	1.44	0.67	2.14	0.24	1.06	1.35	3.22	0.35	1	3.23	2.23	0.11	0.98	1.08	1.59	1.49	1.12	0.2	1.88	0.68	1.72	2.55	2.69	1.31	2.18	0.12	0.23	1.65	0.85	2.01	1.41	0.66	2.29	1.84	1.33	2.03	0.31	1.32	0.32
AC073316.1	0	1.26	0.09	0.36	0.17	0.22	0.09	0	0	0.16	0.4	0.26	0.45	0.14	0.1	0.07	0	0.16	0	0	0	0.32	0	0.17	0.27	0	0	0	0.22	0	0	0	0.08	0.15	0.05	0	0.17	0	0.23	0.33	0.08	0	0.09	0	0	0.08	0	0	0.13
AC073342.12	0	0	0.33	0.29	0.33	0	0.34	0.76	0.1	0.9	0	0.17	0.36	0	0	0.14	0.43	0	0.19	0	0	0.1	0.43	0	0.88	0.37	0.72	0	0	0.31	0.13	0.75	0.28	0.14	0.56	0.38	0.23	0	0.02	0.18	0.69	0	0	0.17	0	0.97	0.28	0	0.15
AC073343.1	1.57	1.63	0.51	1.43	0.27	0.56	1.41	1.61	0.66	0.13	0.15	0.37	0.81	0.12	1.08	0.26	2.23	0.27	0.56	0.39	0.68	0.15	1.77	0.94	0.1	0.61	0.26	0.17	1.94	0	0.4	0.72	0.94	0.24	0.41	0	0.83	0.82	0.14	0.97	0.79	0.28	0.16	2.56	1.47	1.09	0.54	0.12	0.95
AC073343.13	1.34	0.48	0.81	2.32	0.7	1	2.9	4.21	1.79	1.71	0.38	0.9	1.76	1.65	1.44	0.92	3.63	0.47	0.57	1.8	2.6	0.5	0.74	2.52	0.24	1.58	0.62	0.9	2.5	0.2	0.13	0.4	1.76	2.66	1.18	0.56	0.48	1.62	0.99	2.4	1.73	0.17	0.57	3.5	4.01	1.79	1.99	0	1.15
AC073410.1	0	0	0	0.29	0.33	0.29	0	0.74	0.11	0.31	0	0	0.38	0	0.1	0.14	0.11	0.1	0.5	0	0.14	0	0.51	0.11	0.43	0.58	0	0	0	0	0.24	0	0	0	0	0	0	0	0.15	0	0.15	0.44	0	0.14	0	0.16	0.14	0	0.12
AC073479.1	3.32	0.18	0.95	1.36	0.04	4.32	3.2	3.29	3.04	0.56	2.6	0.55	1.52	0.37	0.18	4.25	7.73	0.35	1.16	0.88	0.97	0.89	5.89	0.52	0.71	1.33	4.63	0.59	2.27	1.23	1.89	3.04	4.1	0.96	8.55	0.27	1.64	5.18	0.81	3.65	2.73	0.6	3.26	0.22	12.59	1.62	3.72	1.32	2.18
AC073621.2	0.07	0.33	0.09	0.21	0.32	0.07	0	0	0.05	0.15	0.23	0.25	0.6	0.07	0.24	0.07	0.21	0	0	0	0	0	0	0.05	0.05	0.14	0	0.19	0.28	0.16	0.06	0.08	0.15	0.14	0.1	0	0.58	0.14	0	0	0.15	0	0	0.53	0.2	0.31	0.14	0.14	0
AC073869.1	0.11	1.16	0	1.08	0	0.06	0.24	0.04	0.09	0	0.05	0.17	0.11	0.07	0.07	0.34	0.04	0.06	0	0.17	0.1	0.05	0.09	0.08	0.18	0.04	0.81	0.02	0.04	0.02	0.03	0.4	0	0.13	0.08	0.16	0.22	0.2	0.05	0.05	0	0.27	0.16	1.09	0.69	0.22	0.99	0.07	0.03
AC073869.20	0	0.41	0	0.1	0	0.03	0.04	0.03	0	0	0	0.41	0.03	0	0.07	0	0.02	0.05	0.04	0.03	0	0.04	0.04	0.03	0.05	0.07	0	0.09	0	0.08	0	0.08	0.04	0.03	0.02	0	0.34	0.03	0.07	0.02	0	0.07	0	0.38	0.07	0.04	0	0	0
AC074091.13	0.16	0.31	0.03	0.06	0.02	0.11	0	0.2	0.11	0	0.14	0.17	0.02	0.06	0.03	0.26	0.02	0.06	0.08	0.25	0.12	0.05	0.05	0.12	0.39	0.5	0.06	0.08	0.2	0.03	0.08	0	0	0.09	0.12	0.02	0.12	0.09	0.07	0	0.16	0.05	0.08	0.29	1.23	0	0.02	0	0.02
AC074117.10	1.35	3.09	1.27	4.33	2.83	3.75	1.83	6.76	1.78	2.99	3.11	2.53	2.45	5.89	2.06	1.29	8	2.57	1.52	5.08	1.46	2.19	1.76	2.71	3.27	3.69	1.2	1.31	2.84	1.84	8.05	5.29	2.88	2.25	2.87	4.67	1.12	1.37	2.45	1.97	5.88	3.68	1.16	1.59	3.99	2.87	0.63	3.27	1.99
AC074138.3	1.06	5.25	3	2.1	1.28	1.6	2.99	2.67	2.63	4.81	1.46	3.23	1.45	1.84	2.73	0.59	5.02	3.67	2.16	1.89	1.47	1.82	2.17	2.95	1.75	5.26	1.61	2.48	2.13	0.92	4.82	2.64	5.17	3.14	1.49	3.19	2.43	2.38	1.63	1.19	4.15	1.45	1.79	1.19	1.4	2.57	2.13	6.65	1.64
AC074212.5	0.28	3.27	1.49	1	1.49	2.92	2.41	9.7	1	2.86	1.12	0.63	2.75	5.32	1.84	1.21	3.58	11.86	0.31	7.01	2.76	0.23	1.11	4.06	2.09	2.84	1.22	1.35	0.26	1.98	4.53	6.1	2.73	4.08	1.65	4.4	1.84	1.3	2.25	0.86	9.16	11.78	4.37	6.93	0.28	2.18	0.41	0.49	0.59
AC074212.6	0	2.43	1.51	0.53	1.63	0.99	0.11	3.85	1.19	1.88	0.1	1.08	0.24	1.6	1.19	0.49	1.07	3.43	0.23	2.88	0.44	0.21	1.15	1.31	1.5	1.95	0.59	1.06	0.3	0.5	1.07	0.56	0.99	1.67	1.48	1.52	1.13	0.09	0.82	0.44	1.73	4.55	0.55	2.03	1.7	1.01	0.38	0.76	0.24
AC074286.1	1.53	1.39	1.61	1.81	0.61	1.38	1.25	1.6	0.72	1.36	1.36	0.89	1.01	1.3	0.8	1.37	0.8	1.02	1.69	1.35	1.32	0.74	0.68	1.98	1.26	1.12	1.07	1.53	2.34	0.61	1.74	3.42	1.71	0.79	1.68	0.59	1.02	1.66	0.73	1.1	0.93	2.93	0.89	0.94	1.34	1.22	0.94	0.57	1.39
AC074289.1	7.42	1.03	3.65	6.26	6.35	8.13	2.46	19.6	3.68	5.13	8.63	1.25	6.46	5.75	1.54	5.51	6.06	5.77	8.12	7.77	2.13	7.96	6.33	1.85	5.88	4.73	3.5	6.82	13.87	4.93	6.96	14.72	6.12	6.15	6.51	13.65	4.87	3.87	2.78	8.5	4.99	15.62	5.54	1.66	2.83	10.6	2.2	0.44	2.15
AC074363.1	0	0.22	0.51	0.21	0	0	0	0	0.31	0.93	0	0	0	0.4	0.15	0	0.63	0	0	0.19	0.22	0	0	0.16	0	0	0	0.96	0.21	0	0.17	0	0	0	0.7	0	0.32	0	0	0.27	0	0	0	0.2	0	0.48	0.41	0	0
AC074391.1	0.36	0.55	0.07	0.28	0.18	0.28	0.23	0.11	0.66	0.42	0.62	0.55	0.43	0.64	0.56	0.26	0.34	0.24	0.55	0.26	0.35	0.18	0.36	0.69	1.02	0.17	0.26	0.56	0.23	0.61	0.23	0.13	0.48	0.33	0.46	0	0.17	0.27	1.36	0.21	0.41	0.48	0.06	0.21	0.17	0.36	0.39	0.11	0.53
AC078842.3	0	0.32	0.19	0.79	0.9	0.32	0.19	0.65	1.16	1.56	0.71	0	0	1.81	0.34	0.3	1.78	0.44	0	0.89	1.26	1.04	0.93	0.12	0.59	0	0.15	1.9	0.64	0	0.39	0	1.02	0.16	0.21	0	2.02	0.95	0.33	1.83	0.65	0.16	0.19	0.15	0.46	1.26	0.63	0	0.27
AC078883.3	0.85	0.5	0.65	0.46	1.94	1.81	1.06	1.11	0.26	0.81	0	2.66	0.32	1.45	1.06	0.17	0.08	2.44	0	0.17	0	0.2	0.21	0	1.9	0	0	0.33	1.1	0.62	0.73	1.39	0.76	0	0.24	0.91	0.53	0	0.59	0.11	0.47	1.09	1.16	0.1	0.1	0	0.35	0	0.55
AC078899.1	0.12	1.05	0	0.35	0.07	0.06	0.2	0	0.04	0	0.19	0.16	0.15	0.06	0.16	0.11	0.13	0	0.07	0	0	0.06	0.07	0.04	0.04	0.06	0.11	0	0.12	0	0.1	0	0.13	0	0	0.2	0.44	0.12	0.25	0.08	0.12	0	0	1.06	0.23	0.07	0	0.58	0.1
AC078942.1	0.3	0.14	0.35	0.29	0.82	0.15	0.34	0	0.53	1.1	0.16	0.26	0	0.14	0.21	0	0.22	0	0.17	0	0.43	0.47	0	0.22	0	0	0	0.27	0.29	1.86	0.24	0.34	0.31	0	0.29	0.25	0.11	0.43	0.15	0	0	0	0	0.14	0	0.16	0	0	0.5
AC079145.4	0.51	0.99	0.2	0.81	0.19	0.83	0	1.01	0.36	0.54	0	0.58	0.29	0.78	0.12	0.31	0.98	0.11	0.19	0	0.33	0.36	0	0	1.22	0.98	0.15	0.15	0.66	0	1.08	0.19	0	0.49	0.22	0.14	0	0.49	0	0.52	0.34	0	0.38	0	0.48	0.74	0.16	0.96	0.14
AC079210.1	0.23	0.35	0.06	0.13	0.53	0.21	0.16	0.11	0.1	0.25	0.07	0.27	0.04	0.12	0.13	0.02	0.08	0.07	0.02	0	0.12	0.39	0.02	0.05	0.14	0.02	0.02	0.13	0.36	0.12	0.15	0.02	0.17	0.2	0.27	0.3	0.08	0.12	0.31	0.03	0.05	0.11	0.08	0.31	0.15	0.06	0.05	0.24	0.16
AC079305.10	0	0	0	0.19	0	0.19	0.44	0	0.28	0.42	0.22	0	0.33	0.54	0.14	0.35	0.44	0.4	0	0.36	0	0	0	0.15	0.29	0.19	0	0.36	0	0	0	0	0	0	0.27	0	0.14	0.2	0	0.25	0.19	0.75	0	0	0.19	0	0.19	0	0
AC079305.11	0	0	0	0	0	0	0	0.16	0	0	0	0	0	0	0	0.73	0.12	0	0	0	0	0	0	0	0	0	0	0.15	0	0	0.13	0	0	0	0	0	0	0.32	0	0.1	0	0.16	0	0	0.15	0	0	0	0
AC079341.1	0	0.16	0.08	0	0	0	0	0	0	0	0	0.12	0.08	0.03	0.02	0.06	0.02	0.02	0	0.1	0	0	0	0.03	0	0	0.54	0.03	0.03	0	0	0.07	0	0	0.02	0	0.25	0.07	0	0	0	0.12	0.07	0.26	0.03	0	0.36	0	0
AC079354.1	0.1	0.28	0.23	1	0.27	0.07	0.14	0.15	0.06	0.01	0.22	0.19	0.2	0.11	0.21	0.06	0.01	0.12	0.17	0.36	0.05	0.15	0.14	9.17	0.46	5.64	0.5	0.06	3.77	0	1.37	0.17	0.03	0.97	0.16	0.12	0.26	0.28	0.03	0.02	2.39	0.22	0.11	0.35	0.81	7.7	0.82	0.12	0.05
AC079354.3	0.02	0.02	0	0.08	0.07	0.02	0	0	0.07	0.02	0.04	0.04	0.02	0.08	0.04	0	0.04	0.07	0	0.08	0	0.07	0.02	0.05	0.05	0	0.02	0.06	0.08	0	0.1	0.02	0	0.15	0.01	0	0.03	0.02	0.04	0.01	0	0.02	0	0.06	0.02	0.07	0	0	0
AC079610.2	0.04	0.04	0.05	0.04	0	0.04	0.04	0.2	0.08	0.04	0.16	0	0.16	0.15	0.03	0.07	0.11	0.05	0.13	0.18	0.1	0	0.09	0.03	0.06	0	0.14	0.04	0.11	0	0.1	0.41	0.04	0.12	0.13	0.03	0.09	0.08	0.08	0.17	0.04	0.2	0.09	0.04	0.11	0.04	0	0	0.03
AC079776.2	0	0.29	0.59	0	0	1.01	1.33	0.51	0.2	0	1.21	0	0.26	0	0	1	0	0.38	0	0.74	0	0	0	0.38	0.41	0	6.47	0.25	0.99	0.93	0	1.18	0	0.47	0.36	0.45	2.28	0	0.51	1.22	0	0.53	2.5	0	0	0.31	0.56	0	0.23
AC079776.7	0	0.05	0.06	1.95	0	0.21	0.35	0	0.02	0	0.08	0.05	0.09	0	0	0.1	0.15	0	0.06	0.32	0.02	0.04	0	0	0.1	0	0.45	0	0.29	0	0	0.22	0.03	0	0.44	0	0.47	0.05	0	0.56	0	0.55	0.4	0.93	0.05	0.03	0.6	0	0.04
AC079807.2	0.77	0.85	2.14	0.98	0.56	1.64	2.1	3.96	2.73	1.47	1.78	0.76	0.87	3.74	0.62	1.53	1.46	1.96	0.72	3.38	0.96	1.89	1.02	1.43	1.26	4.97	2.03	0.57	1.99	0.89	4.87	2.97	2.01	2.64	1.93	1.39	1.4	2.87	0.78	3.12	1.16	5.12	1.6	0.95	2.06	1.46	1.99	1.5	0.21
AC079922.3	0.79	2.24	1.24	1.12	0.91	1.26	1.13	2.56	3.25	1.14	0.62	0.65	0.87	2.13	0.75	1.43	2	1.41	0.55	1.71	0.93	1.41	0.44	1.75	1.27	1.93	1.29	0.95	1.92	0.76	1.5	1.2	1.22	0.99	1.05	1.23	1.48	1.22	2.31	1.42	0.91	1.66	1.47	0.64	0.88	1.1	1.42	0.76	0.99
AC083799.1	3.69	2.65	2.82	9.56	4.71	3.55	3.86	0.84	2.41	3.11	4.26	5.02	4.58	9.52	4.1	3.35	4.04	11.19	3.39	4	1.84	1.32	0.57	2.1	5.1	1.24	1.68	6.32	8.39	7.09	2.74	1.76	1.76	2.57	4.2	5.48	4.63	7.57	6.37	3.44	2.46	7.06	8.98	3.1	1.67	3.63	1.76	3.2	3.5
AC083843.1	0.13	0.29	0.17	0.86	0.92	0.35	0.3	0.32	0.15	0.85	0.68	0.7	0.93	0.68	0.31	0.51	0.34	0.28	0.25	0.51	0.45	0.38	0.13	0.49	0.35	0.17	0.35	0.5	0.69	0.25	0.27	0.55	0.18	0.24	0.6	0.26	0.77	0.7	0.56	0.44	0.32	0.68	0.14	0.39	3.44	0.18	0.28	0.42	0.22
AC083843.2	0	0.08	0.11	0.09	0	0	0	0.18	0.7	0.09	0.1	0.08	0.08	0.08	0	0.25	0.07	0.12	0.31	0.08	0	0.1	0.1	0.13	0	0.09	0	0	0.27	0	0.3	0	0	0.09	0.12	0	0.07	0	0	0.17	0	0.37	0	0	0.26	0	0.09	0	0
AC083862.6	0	0.63	0.07	0.11	0.06	0.06	0.13	0.11	0	0.06	0.12	0.24	0.33	0.11	0.08	0	0.04	0.16	0	0.05	0	0	0	0.04	0.08	0	0	0	0.06	0	0.33	0	0.06	0.06	0.04	0.1	0.25	0	0	0	0.17	0.23	0	0.21	0.05	0	0.11	0	0.05
AC083864.3	0	0	0.24	0	0	0	0	0	0	0	0	0	0	0	0	0.18	0	0.14	0	0	0	0	0	0	0	0.19	0	0	0.2	0	0	0.23	0	0.2	0.26	0	0	0	0	0.25	0.2	0	0	0	0	0.45	0	0	0
AC083867.4	0.45	0	0.26	0.21	0	0.44	0	0	0.31	0.24	0	0.19	0.19	0	0	0.2	0.97	0.15	1.24	0	0.22	0	0.76	0.49	0	1.05	0	0	0	0	0.52	1.01	0	0.21	0	0	0	0.21	0	0.14	1.09	0	0.25	0	0.62	0	0	0	0
AC083873.4	0.07	0.18	0.07	0.72	0.07	0	0.41	0	0.28	0.07	0.21	0.19	0.37	0.06	0.13	0.08	0.05	0	0.14	0.06	0.12	0.21	0.15	0	0.06	0	0.24	0.06	0.13	0.08	0.16	0	0	0.13	0.04	0.11	0.23	0.06	0.13	0.12	0.2	0.09	0	0.24	0.06	0.08	0	0	0.11
AC083884.8	0.21	0.83	0	0	0.25	0.49	0	0.28	0.15	0.45	0	0.67	0.1	0	0.11	0.1	0	0	0	0.1	0	0.06	0.37	0.41	0.22	0.1	0	0.14	0	0	0	0.27	0	0	0	0	0.48	0	0	0.07	0.17	0.18	0	1.15	0.93	0.13	0.11	0	0.09
AC083899.3	0.84	0.61	0.46	0.3	0.86	0.83	0.54	1.29	1.31	1.02	0.56	0.85	1.12	1.73	1.06	0.81	1.14	1.82	0.42	0.93	1.26	0.64	1.32	0.9	0.71	0.84	0.57	1.23	0.94	1.69	1.42	1.04	0.95	0.79	0.69	0.83	0.93	1.26	0.95	1.07	1.74	0.3	0.81	0.57	1.46	0.48	1.05	0.65	0.56
AC084018.1	8.1	10.67	10.04	10.68	13.48	18.03	6.19	55.02	20.74	19.34	13.82	6.53	24.73	13.86	6.31	22.15	27.62	15.17	12.87	22.87	17.88	19.12	15.59	16.97	11.18	12.88	12.1	8.26	20.09	2.67	9.87	25.45	25.86	12.42	19.25	12.76	21.27	11.05	6.26	19.31	14	60.9	11.25	17.57	21.99	37.19	12.73	50.39	4.4
AC084125.4	0.76	1.24	1.06	0.64	0.72	1.54	0	1.24	1.05	0.71	0.55	1.78	1.3	2.63	0.46	0.88	0.3	0.85	0.56	0.95	0.56	1.13	1.03	1.2	0.71	1.18	0.22	0.66	0.8	0.92	0.97	0.38	0.68	2.69	0.32	0.2	0.3	0.33	1.75	1.22	0.81	0.4	0	1.15	0.32	0.63	0.16	0	0.82
AC084219.3	0.06	0.09	0.44	0.15	0.43	0.06	0.35	0.19	0.22	0.25	0.37	0.34	0.19	0.17	0.15	0.06	0.63	0	0.69	0.21	0.33	0.44	0	0.71	0.17	0.08	0	0.39	0.21	0.11	0.11	0.27	0.39	0.37	0.47	0	0.11	0.35	0.29	0.17	0.29	0.21	0.16	0.35	0.44	0.33	0.19	0.39	0.18
AC084219.4	1.75	1.15	2.44	3.97	0.51	1.1	3.66	4.18	4.76	4.4	3.35	1.03	8.75	4.02	3.54	0.84	12.07	2.25	2.67	2.71	4.69	1.72	5.08	4.47	1.07	3.08	3.44	1.19	1.96	2.14	4.89	0.49	4.53	1.82	3.07	2.73	1.05	9.14	2.14	9.23	4.87	3.73	1.98	0.55	7.79	3.64	1.82	6.94	2.09
AC087163.2	0.09	0.08	0.33	0.17	0.2	0.27	0.61	0.18	0.06	0.09	0.48	0.08	0.38	0.08	0.31	0.08	0.13	0	0.71	0	0.33	0	0.31	0.47	0.13	0.09	0.08	0.41	0.44	0	0.07	1.26	0	0.09	0.3	0.08	0.07	0.18	0	0.17	0	0.09	0	0.08	0.09	0.69	0.35	0.17	0
AC087269.1	0.95	0.66	0.48	0.56	0.62	2.43	1.47	0.12	0.26	0.07	0.09	0.73	0.07	1.12	0.06	0	0	2.22	0	0.04	0	1.25	0.65	0	0	0.71	0	0.02	0.47	0.55	0.46	0.51	0.05	0.8	0.45	1.85	0.53	0.33	0	0.32	0.79	0.47	1.66	1.31	0.09	0.09	0	0	0
AC087294.2	0.06	0	0.15	0.24	0.21	0.32	0.07	0.19	0.22	0.55	0.33	0.23	0.21	0.35	0.17	0	0.09	0.13	0	0	0.11	0.26	0	0.23	0	0.06	0.17	0.11	0.24	0.14	0.05	0.51	0.4	0	0.08	0.16	0.09	0.74	0.66	0.08	0.06	0.26	0.07	0.06	0.18	0.13	0.24	0.36	0.05
AC087380.14	0	0.04	0.06	0.18	0	0.05	0	0.33	0.03	0.14	0.15	0.12	0.08	0	0.06	0.04	0	0	0.26	0	0	0	0.16	0.1	0.07	0.23	0.04	0.04	0.55	0	0.39	0.16	0	0.19	0.28	0.04	0	0	0.09	0	0.19	0.1	0	0.09	0.04	0.15	0.04	0	0.12
AC087392.1	0.04	0.1	0	0	0	0.32	0.17	0.41	0.05	0.23	0.04	0.23	0.25	0	0.1	0.14	0.13	0.03	0.04	0.17	0.03	0.04	0.21	0.03	0.19	0.11	0	0.13	0.11	0.09	0.09	0.18	0	0.04	0.05	0.19	0.14	0.29	0.11	0	0	0.19	0.04	0	0.14	0.04	0.04	0	0.03
AC087393.1	1.5	4.02	5.88	10.5	4.35	5.47	1.93	7.45	6.84	9.09	19.81	2.11	9.5	2.78	2.92	7.89	7.85	4.96	9.37	8.7	0.69	2.7	5.8	5.6	2.55	24.26	3.4	6.51	3.63	0.61	5.74	8.57	12.3	13.79	4.5	4.55	5.43	5.59	0.87	1	13.56	2.47	5.11	2.37	6.07	8.83	2.76	32.15	3.48
AC087491.2	0	0.54	0	0	0	0.14	0.32	2.09	0	0.59	0	0.24	0	0	0.19	0.26	0.1	0.29	0.16	0.25	0	0	0	0	0.3	0.27	0.13	0	0	0	0.45	0.32	0.15	0	0.09	0.12	0.2	0	0.28	0	0	0.14	0	0.65	0.66	0	0.13	0.27	0.12
AC090044.1	0	0	0.21	0.29	0	0.09	0.07	0	0	0	0	0.4	0	0.03	0.41	0.09	0.03	0.01	0.33	0.02	0.76	0	0	0.02	0.02	0.06	0.12	0.01	0.05	0.02	0.03	0.09	0.33	0.02	0.1	0.12	0.01	0	0.02	1.02	0.07	0.28	0.02	0	0	0.02	0.22	0.03	0.15
AC090186.1	3.01	4.41	2.19	8.76	6.81	4.69	6.96	7.25	2.67	5.28	6.63	5.28	8.54	8.1	4.32	11.42	2.28	10.21	6	18.6	8.27	0.46	1.84	1.17	3.57	10.59	13.87	5.09	4.41	5.7	8.34	32.63	4.97	5.16	4.27	17.26	10.06	9.81	4.47	10.46	8.64	52.46	18.18	10.37	13.69	5.45	6.2	3.99	2.43
AC090425.1	0.43	0	0	0.18	0	1.38	0.02	0.18	0.17	0	0	0	0.34	0	0	1.17	0	0.29	0.22	1.5	0.35	0.5	0	0	0	0.17	6.75	0.62	0	0	0	1	0	1.01	0	0	0.17	0	0	0	0.14	2.18	2.58	0	0	0.12	3.4	0	0
AC090587.2	0.16	0.59	0.08	0.24	0.15	0.31	0.28	0.51	0.17	0.66	0.17	0.32	0.3	0.32	0.24	0.13	0.26	0.05	0.26	0.04	0.12	0.24	0.41	0.2	0.03	0.16	0.06	0.08	0.24	0.08	0.32	0.27	0.14	0.55	0.39	0.19	0.24	0.04	0.18	0.07	0.23	0.19	0.49	0.52	0.13	0.39	0.11	0.75	0.17
AC090587.4	0.36	0.69	0.42	0.68	0.77	0.35	1.01	0	0.75	0.56	1.15	1.07	0.31	0.16	0.37	0.64	0.89	0.36	0.79	0.63	0.51	0.37	0.6	2.08	0.64	0.51	0.64	0.78	0.34	0.4	0.84	0	1.46	0.68	0.34	0.14	0.51	0.34	1.6	0.11	0.18	0	0	1.14	0.5	1.36	0.84	1.33	1.03
AC090587.5	0.39	0	0	0	0.21	0.58	0.22	0.58	1.52	0.62	0.64	0.34	0	0.72	0.14	0.18	0.57	0.26	1.32	0.52	0.19	0.21	0.22	0.58	0.42	1.5	0.18	0.87	0.38	0.22	0.46	0	0	1.32	0.63	0.32	0.28	0	0.79	0	0.58	0.19	0	0.36	0	0.21	0	0	0.98
AC090616.2	0	0.12	0.17	0.24	0	0	0	0.26	0.19	0	0.18	0.11	0.11	0.16	0.14	0.65	0.06	0.32	0.19	0.16	0.12	0.13	0.05	0.26	0.37	1.04	0.31	0.04	0.13	0.05	0.42	0.1	0	0.3	0.09	0.25	0.13	0.17	0.14	0.22	0.48	0.66	0.49	0.04	0.04	0.09	0.25	0.08	0.14
AC090945.1	0.27	0.21	0.11	0.6	0.05	0.31	0.3	3.06	0.28	0.41	0.28	0.38	0.56	0.59	0.3	0.3	0.36	0.09	0.05	0.13	0.48	0.14	0.3	0.1	0.39	0.31	0.04	0.2	0.61	0.05	0.86	0.53	0.29	0.14	0.42	0.11	0.1	0.22	0.09	0.25	0.37	0.32	0.21	0.17	0.94	0.24	0.04	0.09	0
AC091171.1	1.69	2.42	0	0.53	0	3.71	1.4	8.1	0.43	0	0	0	1.9	8.97	5.74	6.88	0	12.56	0	5.59	3.35	0	0.2	0	4.25	17.47	5.62	4.16	0	3.84	23.07	31.31	13.96	13.14	4.76	14.23	1.38	6.98	4.17	3.62	17.12	14.48	10.13	5.14	5.76	0	1.09	3.24	1.59
AC091633.3	0.24	0.72	0.58	0.48	0.62	0.47	0	0.1	0.24	0	0.1	0.25	0.08	0.45	0.07	0.2	0.07	0	0	0.09	0	0.25	0.27	0.17	0	0.92	0	0.09	0.09	0.82	0	0	0.24	0.46	0.13	0	0.35	0.23	0.24	0	0.47	0.45	0	0.22	0.22	0.1	0.37	0	0.43
AC091729.9	9.19	4.23	7.85	4.12	8.15	9.05	7.59	15.88	4.45	7.9	2.74	8.95	5.75	8.81	9.34	4.8	8.05	6.92	5.12	8.65	4.02	7.41	6.43	11.12	7.84	11.01	3.79	11.31	11.33	2.48	12.03	3.03	4.82	11.79	4.76	6.7	2.9	6.83	5.89	6.36	11.16	4	4.73	6.97	3.14	5.95	2.85	0.48	5.49
AC091814.2	0	0.07	0	0	0.25	0	0.09	0	0.11	0.08	0.24	0.26	0.38	0	0	0	0.22	0.05	0.85	0.63	0	0	0	0.06	0.06	0	1.31	0.82	0	0.17	0.06	0	0	0	1.26	0.64	0	0	0.15	0	0.85	16.41	0.96	0.49	0.07	0	0	0	0.13
AC091814.3	0.05	0.1	0.02	0.02	0.19	0.05	0.02	0.02	0.06	0.15	0.03	0.01	0.03	0.11	0.09	0	0.03	0.02	0.04	0.01	0	0.03	0	0.05	0.02	0.03	0	0.14	0.05	0.02	0.04	0.06	0	0.02	0.09	0.23	0.01	0.03	0.02	0.03	0.13	1.1	0.02	0.07	0.05	0	0.05	0.12	0.03
AC091878.1	0.07	0.02	0	0.04	0.07	0.02	0.05	0.02	0.06	0	0.02	0	0.13	0	0.01	0.23	0.14	0	0.02	0.12	0.33	0.02	0	0	0.03	0.18	1	0	0.02	0	0.11	0.08	0	0	0.03	0	0	0	0.02	0.34	0.02	0.09	0.2	0.02	0.04	0.02	1.05	0.04	0
AC092143.1	1.7	2.05	0.45	1.68	0.25	1.68	0	2.61	0.39	0.53	0.53	3.12	0	2.14	0.78	0.62	0	2.88	0	0.3	0	1.34	1.21	0.17	2.61	0	0.2	1.76	0	0.83	1.78	2.28	0	0	0.45	1.43	0.74	0.67	0	0.18	0.68	2.61	1.09	2.07	1.15	0	0.15	0	1.41
AC092159.2	0	0.03	0.12	0.03	0.19	0	0.08	0	0	0.1	0	0.06	0.14	0.1	0	0.1	0.02	0.02	0.08	0.06	0.06	0.18	0	0	0.08	0.24	0	0	0.1	0	0.59	0.2	0	0	0.07	0	0.03	0.07	0	0.06	0	0	0.16	0.1	0.03	0.11	0.07	0	0.06
AC092162.1	0	0	0.02	0.15	0.01	0	0	0.03	0	0	0.01	0	0	0.17	0	0	0.05	0	0	0	0	0	0.02	0.24	0.01	0.03	0.02	0	0	0	0.02	0.02	0	0	0.1	0.45	0.02	0.03	0	0	0.17	0.07	0	0	0	0.04	0.03	0.03	0
AC092171.2	0.11	0.4	0.64	0.1	0.47	0.31	0.36	1.06	0.7	0.44	0.11	0.36	0.36	0.1	0.22	0.39	0.46	0.22	0.12	0.49	0	0.22	0.96	0.31	0.15	0.62	0	0.29	0.1	0	0.35	2.35	0.56	0.31	0.14	0.27	0	0.64	0.22	0.66	1.28	0.32	0.24	0.3	0.3	0.46	0	1.42	0
AC092171.4	1.98	16.28	6.08	3.13	3.72	3.63	3.8	3.5	3.94	6.08	1.83	3.63	6.91	7.56	7.35	3.43	5.57	5.15	4.01	3.63	3.91	3.19	6.87	6.72	3.33	4.32	7.32	4.49	4.11	3.32	2.92	2.86	2.81	6.61	3.57	2.72	2.45	7.74	6.01	4.35	5.33	3.11	4.17	4.35	4.26	5.2	6.81	2.59	3.52
AC092198.1	0.02	0.24	0.09	0.02	0.13	0.17	0	0.12	0	0	0.4	0.12	0.1	0.07	0.02	0.07	0.45	0.22	0.33	0.11	0.17	0.03	0.11	0	0.07	0.87	0.04	0.17	0.49	0	0.02	0.06	0	0.12	0.08	0	0.04	0.07	0	0	0.1	0.17	0.11	0.13	1.15	0.62	0.02	0.61	0
AC092295.7	2.49	3.9	2.74	3.04	2.49	5.4	2.29	8.63	2.75	4.24	3.14	4.18	3.02	2.96	2.52	2.09	7.07	5.59	1.68	3.86	2.21	2.62	4.89	5.45	3.71	12.4	2.18	2.37	2.38	4.2	6.45	4.68	5.04	3.94	2.63	5.25	3	5.35	2.68	2.44	4.05	6.84	4.16	2.76	2.18	3.38	2.24	12.95	2.62
AC092299.7	12.41	5.62	4.21	18.77	37.36	38.4	2.65	61.23	7.85	12.57	12.24	7.56	9.56	31.01	21.37	12.02	4.24	33.74	2.43	25.63	6.39	31.8	17.58	20.74	23.73	58.03	10.18	7.94	17.08	28.43	35.35	54.16	19.56	31.59	15.69	122.28	17.43	17.6	22.82	10.19	86.53	8.32	5.32	7.93	6.29	6.46	12.32	26.4	15.77
AC092299.8	5.15	1.93	0.62	2.2	2.54	4.23	0.81	8.55	0.98	1.36	2.01	0.96	0.77	4.94	3.12	1.26	0.33	6.35	0.76	1.84	2.69	6.22	1.5	4.72	9.43	0.75	0.91	4.08	7.77	10.78	1.02	2.75	0.44	1.08	1.78	10.46	2.19	1.28	7.17	1.55	1	2.36	4.57	0.59	0.65	0.62	1.86	0.33	4.38
AC092301.3	0.1	0	0.75	0.3	0.34	0.31	0.12	0.42	0.22	0.76	0.56	0	0.26	0.39	0.07	0	0.15	0	0.23	0	0.19	0.22	0.24	0.38	0.08	0.31	0	0.19	0.1	0.48	0.17	0.12	0.22	0.1	0.34	0.09	0.15	0.3	0.53	0.13	0	0.11	0	0.29	0.2	0.34	0.1	0	0.17
AC092594.1	0.17	0.28	0.85	0.31	1.04	0.17	0.48	0.14	0.41	0.47	0.65	0.44	0.09	0.74	0.66	0.3	0.89	0.09	0.62	0.32	0.33	0.21	0.34	0.58	0.54	0.83	0.3	0.68	0.83	0	0.94	0.36	0.18	0.19	0.66	0.7	0.58	0.2	0.44	0.51	0.27	0.35	0.57	0.61	0.7	0.85	0.54	0.07	0.84
AC092614.2	0	0.08	0.3	0.16	0.18	0.08	0	0.08	0.18	0.26	0.27	0.29	0	0	0	0	0.06	0	0.09	0	0.15	0	0.09	0	0.06	0	0	0.22	0.24	0.1	0	0	0.09	0	0.06	0.07	0.48	0.16	0.08	0.05	0	0.17	0	0.31	0.55	0	0.16	0	0
AC092653.5	0.49	2.78	0.15	0	0.13	0.12	0	0.12	0.09	0	0.13	0.63	0.21	0.34	0.08	0.11	0.09	0	0.55	0.11	0.23	0	0	0.18	0.8	0.24	0	0	0.12	0	0	0	0.13	0.12	0.08	0.71	1.42	0.12	0.25	0.23	0.12	0.24	0.14	1.47	2.77	0.13	0.12	0	0.1
AC092667.2	0.18	0.82	0.07	0.17	0.28	0	0.03	0.05	0.35	0.33	0.24	0.41	0.25	0.12	0.08	0.4	0.39	0.02	0.08	0.28	0.29	0.08	0.14	0.06	0.09	0.45	0.48	0.02	0.29	0.03	0.25	0.15	0.11	0.03	0.18	0.02	0.45	0.3	0.18	0.11	0.1	0.47	0.23	0.9	0.36	0.19	0.36	0.63	0.04
AC092675.3	0.45	1.8	1.96	1.24	0.19	1.71	5.46	2.35	0.23	2.37	0.81	1.49	4.38	1.94	4.72	1	4.49	1.79	1.99	5.21	0	2.75	1.46	1.83	2.05	7.46	0	1.43	1.69	0.19	1.96	3.06	1.45	4.96	3.11	1.45	0.45	1.34	0.8	0.29	3.64	0.92	0.91	1.01	0.91	2.42	0	0.57	0.38
AC092811.1	0	0.08	0.1	0.55	0.09	0.2	0.05	0	0.06	0.64	0.35	0.18	0.17	0.2	0.28	0.08	0.33	0.06	0.09	0.04	0.19	0.44	0.37	0.21	0.06	0	0.04	0.11	0.36	0.05	0	0	0.22	0.08	0.3	0.04	0.39	0.37	0.13	0.16	0.17	0.09	0	0.27	0.51	0.9	0.08	0	0.14
AC092835.2	0.36	1.08	0.89	1.01	0.92	0.62	0.94	0	1.06	0.94	1.16	1.25	1.22	0.13	1.49	0.06	4.54	0.09	0.79	0.07	0.75	0.59	1.02	1.28	0.25	0.75	0.25	0.44	0.88	0.08	0.68	0.23	0.79	0.48	1	0.06	0.61	0.68	0.84	0.68	0.49	0.63	0.08	0.52	4.02	1.8	0.54	1.86	0.79
AC092839.1	0	0.44	0.52	0	0.72	1.08	0.76	2.84	0.16	0.71	0	0.38	0.19	1.01	0.31	0.39	0	0.15	0	0.2	0.66	0	0	0	0	1.47	0	0	0.21	0	0.87	3.01	0.23	0	0.14	0.18	0	0.21	0	0	0.87	2.77	0.99	0.2	0	0.49	0.21	0.82	0
AC093106.7	0	0.8	0	0.59	0	0.12	0.98	0	0	0	0	0.32	0.59	0.35	0.09	0.11	0.2	0.32	0	0.34	0.37	0.16	0.39	0	0.5	0	0.32	0.6	0	0	0.16	0.7	0	0.12	0	0.13	0.27	0.14	0.13	0.21	0.53	0.25	0	0.11	0	0.14	0.12	0	0.1
AC093110.3	1.01	0	2.08	0.88	1.68	1.29	0.34	5.5	0.88	3.98	2.5	0.82	0.89	2.16	0	2.42	0.76	0.75	1.3	1.98	0.7	0.78	2.6	1.34	0.47	3.6	0.76	1.27	0.4	0	0.82	1.92	9.91	1.56	3.21	1.4	1.57	1.49	0.26	0.67	2.98	1.12	0	1.18	0.93	1.43	3.18	1.1	0.62
AC093157.1	0.11	0.31	0.34	0.04	0.34	0.08	0.17	0.6	0.14	0.55	0.2	0.14	0.29	0.84	0.21	0.11	0.31	0.2	0.17	0.57	0.42	0.12	0.17	0.15	0.18	0.16	0.11	0.11	0.54	0	0.38	0.7	0.26	0.28	0.42	0.14	0.5	0.35	0.24	0.2	0.34	0.49	0.09	0.44	0.31	0.29	0.12	0.08	0.13
AC093323.3	3.51	5.66	6.21	5.26	9.83	7.89	5.93	5.41	7.68	7.89	8.28	6.95	10.82	12.79	7.39	11.48	8.38	10.14	7.71	18.49	5.35	4.82	6.86	9.39	8.47	19.67	14.05	9.12	6.58	4.84	16.78	11.65	11.82	12.61	8.35	8.41	9.32	18.79	6.67	12.29	16.31	9.8	12.3	15.54	13.01	10.06	13.38	7.36	5.88
AC093388.3	0.56	1.14	0.96	0	0.6	0.27	0	0.82	0.58	0.6	0.61	0.72	0.49	1.5	0.19	1.21	2.41	1.1	2.78	1.69	0.56	0	0.63	1.42	0.59	1.03	1.49	0.97	0.53	0.31	4.92	0.93	0.28	0.26	2.11	0	0.4	1.04	0	0.34	0.27	3.14	0.31	0.5	0.51	0.31	0.52	0	0.92
AC093391.2	1.2	1.15	1.52	0.58	0.95	0.92	1.34	3.22	0.97	0.9	0.79	5.53	1.4	1.55	2.81	0.87	0.57	1.75	0.22	0.42	0.73	1.92	1.97	0.63	1.94	1.01	0.51	0.74	1.2	1.7	1.71	0.24	1.17	1.54	1.7	0.58	1.06	0.72	0.47	0.39	1.14	1.05	0.73	0.98	0.71	0.71	0.42	0	2.44
AC093415.2	11.81	3.02	8.37	4.19	2.85	5.35	7.09	4.95	7.85	1.6	9.18	5.52	2.59	4.02	6.65	4.45	4.1	6.8	11.5	7.21	7.05	5.94	7.14	11.08	6.96	7.57	9.84	5.08	8.55	3.88	7.79	3.96	9.73	16.79	5.13	4.3	2.6	6.94	3.88	8.02	9.4	2.95	3.05	13.11	4.52	5.83	6.96	14.69	3.57
AC093495.4	0.16	0.25	0	0.53	0.3	0.2	0.39	0.4	0.19	0.49	0.41	0.09	0.73	1.24	0.36	0.29	0	0.51	0	0.18	0.56	0	0	0.26	0.33	0.48	0.14	0.11	1.02	0.19	0.38	0.54	0.63	0.27	0.2	0.09	0.32	0.38	0.16	0.25	0.37	0.53	0.46	0	0.52	0.28	0	0.46	0
AC093590.1	0.03	0	0	0.05	0	0.67	0.2	0	0	0	0.58	0	0.16	0	0.11	0.16	0.12	0	0	0.55	0.15	0	0.18	0.02	0.12	0	2.33	0	0.14	0	0.26	0	0	0	0.39	0.27	0.24	0	0.16	0.74	0	0.4	1.32	0	0	0.19	0.03	0.06	0.13
AC093609.1	0.08	0.15	1.99	0.07	0.26	0.08	0	0.24	0.94	1.21	0.58	0	0	0	0.16	0.29	1.3	0.11	1.24	0.22	0.29	0.41	0.18	0.06	0.23	2.17	0.07	0.21	0.23	0.09	0.19	0.28	0.08	0.62	1.15	0	0.23	0.23	0.16	0.24	0.48	0.4	0	0.15	0.07	1.11	0.23	0	0
AC093616.4	5.13	5.35	4.3	6.86	7.14	9.35	4.47	4.06	6.66	4.01	2.08	6.28	6.68	13.62	6.54	3.66	2.95	7.17	1.06	3.03	4.87	4.59	6.27	2.23	5.76	1.18	1.85	6.06	3.06	11.62	4.26	2.86	4.19	1.59	3.44	3.73	4.59	7.45	7.11	6.45	2.44	3.54	3.47	4.21	7.23	1.15	1.71	1.04	4.2
AC093620.5	0.92	1.61	0.72	0.29	0.33	2.39	0.52	5.13	1.13	3.03	0.33	1.04	2.08	1.54	0.31	1.11	1.54	1.23	0.51	1.51	0.87	0.32	1.72	0.67	0.22	0.29	0.28	0.54	0.44	0.17	0.73	0.35	1.89	0.15	0.89	0	0.77	2.6	0.46	3.01	1.82	1.5	0	0.98	1.43	1.33	0.14	0.29	0.25
AC093627.10	0.15	0.85	0.8	0.82	1.22	0.46	0.77	0.24	0.21	0.45	0.38	1.89	1.58	0.24	0.34	0.78	1.21	0.35	3.63	0.55	0.53	2.55	0.72	0.41	0.44	0.42	0.53	1.05	0.87	0.2	0.65	0.27	0.16	0.35	0.61	0.52	0.96	1.46	1.89	1.04	0.96	0.21	0.19	0.68	0	0.17	0.5	0.07	0.44
AC093627.9	0.78	1.61	1.22	0.8	2.7	1.83	1.22	2.72	2.24	4.64	1.4	1.31	1.84	2.11	0.7	1.37	0.8	1.73	0	3.36	0.57	0.52	2.13	5.14	2.03	3.38	1.36	2.47	4.24	0	3.81	0.43	2.67	1.66	1.31	1.1	0.54	4.95	2.16	1.38	2.14	0.18	0.21	0.68	1.93	1.48	0.55	3.21	1.62
AC093642.3	0.06	0.72	1.01	0.48	1.61	1.35	0.37	5.91	0.23	1.4	2.11	0.49	1.14	1.07	0.47	1.44	1.09	0.71	0.72	1.72	0.93	0.57	2.08	3.14	0.89	3.22	0.38	0.86	0.57	0.17	1.8	0	0.06	0.89	0.56	0.75	0.92	2.61	0.41	0.23	1.65	4.71	0.45	0.99	0.31	2.06	1.06	0	0.24
AC093642.5	1.96	1.85	3.24	5.03	2.51	2.01	6.31	0.85	1.86	1.94	5.38	8.51	2.89	1.78	4.2	2.57	5	1.32	2.33	2.56	2.16	2.39	3	2.37	4.11	0.25	2.13	3.16	4.21	1.6	2.08	1.19	2	1.49	4.13	3.38	4.66	2.3	3.7	2.96	1.98	1.24	0.32	1.86	1.32	3.1	4.04	2.89	2.72
AC093668.2	2.15	1.46	0.6	1.41	0.91	0.66	1.67	27.44	2.1	1.28	1.75	0.21	6.27	1.08	0.34	3.72	0.59	2.39	2.32	9.55	1.51	1.56	0.95	1.16	0.61	6.81	0.23	1.27	0.96	0.19	2.13	7.27	5.51	7.13	0.87	3.51	0.55	2.25	0	1.4	11.16	4.39	3.3	0.54	1.18	5.03	1.42	0.66	1.24
AC093673.5	6.03	74.79	9.16	19.46	24.52	32.19	17.91	15.71	23.77	8.3	8.94	16.82	5.67	53.83	12.9	5.02	8.47	42.02	4.98	23.71	8.85	8.65	10.33	14.42	13.1	12.05	6.04	23.76	12.66	13.03	18.54	9.96	7.75	14.04	13.32	17.43	16.85	14.86	26.77	8.25	14.38	4.82	11.69	9.76	8.01	4.27	5.11	0.74	20.68
AC093677.1	0.12	2.5	0.56	0.2	0.12	0.11	0	0.22	0.63	0.23	0.12	0.66	0.57	0.54	0.15	0.21	0.41	0	0	0.3	0.22	0.26	0	0.18	0.39	0.63	0.49	0.4	0.1	0.24	1.05	0.13	0.12	0.11	0.14	0.19	0.72	0.39	0.45	0.6	0	0.33	0	0.52	0.1	0.23	0	0	0.19
AC093690.1	0.07	0.09	0.15	0.18	0.16	0.15	0.07	0.68	0.08	0.14	0.16	0.06	0.11	0.03	0.05	0.03	0.07	0	0.08	0.14	0.09	0.1	0.21	0.1	0.07	0.13	0.09	0.08	0.3	0.04	0.24	0.07	0.12	0.04	0.19	0.05	0.02	0.12	0.1	0.11	0.19	0.19	0	0	0.09	0.2	0.17	0.24	0
AC093724.2	2.22	2.32	2.24	1.23	1.9	0.78	0.64	0.29	1.36	0.44	0.98	1.6	0.54	1.47	2.38	1.14	1.24	0.3	0.48	0.4	1.11	2.26	2.35	0.37	0.99	0.07	0.26	1.42	0.98	1.48	1.18	1.34	0.9	0	0.85	0.6	2.14	0.63	0.65	0.76	2.11	0.15	0.08	0.6	4.15	0.47	0.48	0.27	0.72
AC093802.1	0	0.05	0	0	0.02	0.06	0	0	0.01	0	0	0.03	0.05	0	0	0	0.04	0	0	0.02	0	0	0.02	0	0.01	0.06	0.02	0	0	0	0	0.07	0	0	0.01	0	0	0	0	0	0.02	0.06	0	0.02	0	0.04	0.06	0.04	0.07
AC093818.1	0.99	1.06	1.29	0.5	0.8	0.88	0.61	0.92	0.77	0.99	0.05	1.58	0.4	1.19	0.82	0.21	0.39	1.17	0.17	1.02	0.13	0.37	1.13	0.69	1.42	0.49	0.21	0.82	1.19	0.65	0.54	0.85	0.87	0.35	0.49	1.09	0.98	0.52	1.11	0.15	0.74	0.26	0.51	0.85	0.49	0.46	0.5	0.1	1.34
AC093838.4	4.76	5.63	5.52	4.83	7.61	9.44	4.17	18.49	6.86	11.64	7	7.67	9.97	16.82	4.97	6.51	8.27	8.4	2.69	7.29	9.05	4.42	7.1	3.85	6.28	8.5	6.87	5.9	4.62	4.65	18.5	19.55	8.19	8.71	12.95	9.82	5.65	7.52	5.17	4.74	7.96	16.2	6.79	7.25	10.01	18.65	5.53	14.06	3.98
AC093850.2	1.05	0.25	1.24	0	33.84	0.26	0.74	0	1.38	0.14	0	4.15	0.56	1.21	1.43	0.12	0	0.35	0	0	0.12	1.78	0.74	0.19	0.75	0.25	0	0.58	1.01	11.7	0.84	0	1.22	0	0.34	1.08	0.76	1.01	2.24	0.08	0.65	0	0.15	0.84	1.11	0	0	1.48	0.65
AC093901.1	0.45	1.03	0.73	0.15	0.84	1.05	0	1.95	0.16	0.92	0	0.26	0.78	0.4	0.15	0.14	0.88	0.21	0	1.38	0.22	0.32	0.5	0.48	0.16	0.59	0	0	1.04	0.25	0.86	0	0	0.21	0.58	0	0.33	0.63	0.15	0.57	0.87	0.21	0.5	0.28	0.87	0.74	0	0	0.26
AC095067.1	0.09	0.15	0.03	0	0	0.02	0.03	0	0.23	0	0.1	0.02	0.02	0	0	0.49	0.02	0.03	0	0.22	0.1	0.02	0.16	0	0	0	0	0	0.21	0	0.1	0.11	0.4	0.21	0.06	0	0.12	0.28	0	0.07	0.86	0.05	0.03	0.02	2.3	0	0.02	0	0
AC096559.1	0.46	0.41	0.24	1.59	12.77	2.61	0.62	0.41	15.76	0.6	0.42	0.49	5.87	2.15	0.02	0.33	0.72	6.6	0	0.18	0	0.76	2.25	0.17	0	0	0	0.78	0	0.18	0.35	0.24	0	0.3	0.47	0.13	1.81	0.39	0.41	0.1	0.97	0.35	0.18	0.14	0.38	0	0.15	0	0.34
AC096574.4	0.03	0.23	0.09	0	0	0.05	0	0.03	0.1	0.05	0.05	0.13	0.11	0	0.04	0.05	0.17	0	0.06	0.02	0.23	0	0.06	0.04	0.02	0.1	0	0.02	0.05	0.05	0.15	0.2	0	0.03	0.07	0	0.19	0	0	0.82	0	0.21	0	0.1	0.1	0.03	0.07	0.05	0
AC096574.5	0.06	0.03	0.16	0.49	0.07	0.03	0.04	0	0.34	0.16	0.27	0.03	0.08	0.09	0.22	0.03	0.39	0.04	0.15	0.03	0.09	0.1	0.15	0.05	0.14	0.06	0.12	0.15	0.16	0.11	0.13	0.11	0.1	0.06	0.09	0.05	0.09	0.13	0.13	0.1	0.03	0.23	0	0.12	0.06	0.1	0.19	0	0.05
AC096579.7	134.59	4.64	0.1	34.88	9.66	0.85	1.66	0.69	0.5	0.36	4.16	4.34	0.35	8.73	1.8	2.4	0.76	0.61	2.47	0.5	1.38	6.84	0	0.77	71.35	3.45	0.32	3.56	20.57	3.17	0.59	8.07	0.73	2.58	13.29	138.28	2.73	7.77	13.8	0	0.83	0.99	5.17	1.39	2.16	2.59	0	0.34	1.19
AC096670.3	0.06	0	0.26	0.04	0.16	0.04	0.57	0.02	0.04	0.31	0.34	0.02	0.43	0.04	0.16	0.48	0.15	0.03	0	0.38	0.06	0.04	0.05	0.18	0.02	0.81	0.22	0.02	0.02	0.02	0.37	1.56	0.25	0.69	0.16	0	0.02	0.32	0	0.07	0.24	0.07	0.5	0.43	0.21	0.07	0.25	0	0
AC096677.1	1.07	4.35	2.47	2.05	1.98	2.41	1.39	0.52	3.47	1.42	2.33	4.3	2.44	1.09	1.94	0.31	2.07	0.23	0.96	0.24	0.88	1.62	5.35	1.37	0.4	0.47	0.25	0.96	1.13	2.29	1.09	1.86	2.54	0.85	1.44	0	0.99	0.46	1.69	0.52	1.47	0.46	0	1.01	2.32	1.24	1.59	3.07	2.52
AC096772.6	2.46	1.23	2.57	4.25	2.78	2.04	3.13	1.29	2.91	2.58	3.19	1.77	3.88	4.04	3.48	4.36	2.01	1.35	2.9	4.88	3.32	2.29	1.71	2.32	1.88	8	12.4	2.57	3.77	2.06	5.23	9.72	6.2	6.54	3.24	7.96	4.53	4.7	3.7	3.56	5.93	6.95	6.1	4.17	2.72	3.51	10.43	9.37	1.4
AC097381.1	0	0.3	0.13	0	0.06	0	0	0	0.12	0.11	0.29	0.14	0.05	0.2	0	0	0.04	0.07	0	0	0	0.06	0	0.04	0	0.05	0	0.1	0.05	0.06	0.18	0	0	0	0.04	0	0.12	0	0.11	0.07	0.06	0	0	0.16	0.05	0	0.05	0	0
AC097468.7	0.33	0	0	0.63	0.18	0.16	0.19	0.33	0	0	0	0	0.14	0	0	1.19	0.24	0	0	0	0	0.17	0.19	0	0.12	0.47	0.3	0	0	0	0.13	0	0.17	0	0.21	0	0	0	0	0	0	0.16	0.37	0	0	0	0.78	0	0
AC097500.2	0.52	0.29	0.65	0.35	0.75	0.85	0.8	1.18	0.67	0.77	0.43	0.43	0.74	1.16	0.87	0.85	1.1	1.1	0.86	0.79	0.61	0.2	0.32	0.56	0.52	0.35	0.32	0.54	0.79	0.08	1	0.83	0.6	0.14	0.6	1.17	0.48	0.49	0.76	0.68	0	1.64	0.92	1.08	0.64	0.85	0.26	0.65	0.35
AC097658.1	0.08	0.68	0.39	0.17	0.15	0.08	0.12	0.08	0.67	0.33	0.44	0.09	0.07	0.19	0.27	0.17	0.31	0.05	0.3	0.17	0.16	0.13	0.15	0.35	0.12	0.17	0.19	0.19	0.31	0	0.31	0.06	0.32	0.11	0.3	0	0.23	0.25	0.14	0.26	0.14	0.54	0.03	0.27	0.22	0.59	0.15	2.96	0.25
AC097662.2	1.28	0.47	2.41	2.03	0.82	1.18	1.62	2.27	1.67	2.11	2.04	1.85	1.31	1.61	1.79	0.54	3.76	0.43	1.81	1.91	1.01	0.9	2.97	2.18	2.3	2.04	1.9	1.67	1.96	0.84	2.64	1.01	2.87	1.06	2.04	0.2	1.24	2.27	1.26	2.25	3.11	0.42	0.95	2.4	2.41	2.88	1.16	3.3	1.24
AC097721.2	0.44	0.3	0.21	0.17	0.29	0.26	0.2	0.09	0.5	0.27	0.26	0.15	0.07	0.25	0.42	0.16	0.25	0.06	0.27	0.24	0	0.19	0.37	0.3	0.06	0.8	0	0.16	0.4	0.1	0.51	0.41	0	0.35	0.48	0.45	0.06	0	0.18	0.15	0.09	0.09	0.3	0.16	0	0.19	0	0	0
AC097724.3	0.9	0.63	0.4	0.75	0.12	0.66	1.5	3.35	0.91	3.14	3.94	0.1	5.03	2.08	0.46	2.97	4.06	0.84	0.25	1.84	1.35	0.82	1.49	0.66	2.68	0.85	0.81	0.68	1.53	0.38	1.41	4.68	0.47	0.83	2.57	1.47	0.47	0.87	0.57	2.92	4.06	3.27	1.66	0	2.65	2.51	0.54	0	1.88
AC098614.2	2.18	5.7	3.52	7.35	5.4	1.7	5.85	0.89	10.26	1.23	5.34	1.64	1.04	2.83	3.68	0.7	4.31	1.91	1.57	1.28	0.8	2.27	2.31	3.2	3.59	4.98	1.38	3.31	4.34	4.07	10.49	2.4	3.6	6.39	0.85	4.68	3.34	0.75	7.31	0.94	4.22	0.22	0.44	1.06	1.94	0.7	1.46	3.64	4.62
AC098820.3	0.43	0.49	1.38	1.03	0.42	0.91	1.11	1.21	0.8	1.57	0.31	0.37	0.4	0.67	0.4	1.56	3.28	0.28	0.64	0.7	0.1	0.75	0.96	1.12	0.86	1.86	0.6	0.88	2.24	0.59	1.04	0.21	1.18	0.5	1.24	0.15	0.52	0.66	0.29	0.71	0.43	1.66	0.46	0.2	0.66	1.56	0.29	0.55	0.77
AC098820.4	0.23	0	0.18	0.36	0	0.68	0.26	0.99	0.05	0.47	0.24	0	0.13	0.07	0.26	1	0.82	0.1	0.26	0.28	0.07	0.08	0.26	0.06	0.28	0.53	0.28	0.21	1.19	0.09	0.88	0.71	0.64	0.23	0.4	0.13	0.11	0.22	0.08	0.09	0.15	1.17	0.7	0.07	0	0.41	0	0	0.38
AC098823.3	0.47	0	0	0.42	0.39	0.15	0.14	0.1	0.03	0.18	0.16	0.02	0.06	0.16	0.03	0.02	0.09	0.14	0.2	0.12	0.07	0.68	0.06	0.04	0.2	0.12	0.07	0.16	0.53	0.03	0.02	0.21	0.11	0.18	0.13	0.7	0.27	0.07	0.18	0.03	0.38	0.15	0.17	0	0	0.27	0.05	0.1	0.19
AC098824.6	0.08	0.21	0.09	0.29	0.5	0.07	0.09	0.08	0	0	0.08	0.07	0	0	0	0	0.11	0.05	0.09	0	0.07	0	0.17	0	0.06	0.07	0	0	0.07	0	0.37	0	0.4	0.08	0.05	0.06	0.06	0.15	0	0	0	0.31	0	0.14	0	0	0.07	0	0.06
AC098831.4	0	4.25	0.45	0	0	2.47	0	0.39	0.56	0	0	1.26	0	0.35	0.28	0	0	0	0	1.39	0.43	0.42	0	0	0.28	0	2.75	0	0	0	0.3	0	0.4	1.12	0.25	0.31	0.28	0	0	0.24	0	0.36	0	0.72	0	0	0.37	5.88	0
AC099522.1	0.45	0.98	5.1	1.48	2.53	3.57	1.5	3.59	5.57	4.69	8.91	5.04	2.13	0.8	3.14	0.84	12.67	0	2.07	2.46	5.52	2.49	5.55	0.48	1.89	3.26	0.8	1.05	5.58	4.51	0.3	3.61	9.73	0.34	3.11	5.38	4.1	9.41	0.77	8.86	6.1	6.79	0.9	5.55	7.83	1.42	1.21	3.16	10.65
AC099522.2	0	1.06	0.2	0.61	0	0.16	1.61	0.16	0.22	0	0	0	0.27	0.29	0.33	0.14	0.23	0.19	0.38	0.14	0.15	0.5	0.18	0.12	0	0	0.14	0.21	0	0	0.13	0.36	0	0.15	0.1	0	0.69	0.34	0	0.18	0.16	0	0	0.59	0	0.17	0	0.37	0.26
AC099668.5	0.54	0.3	0	1.71	0	2.13	0	5.91	0.21	0	1.29	0	0.79	0	0	0.2	0	0.74	1.01	3.91	1.27	0	0.66	0.53	0.07	2.28	0	0	1.7	0	0	2.97	1.72	0.55	0.72	1.31	0.45	0.16	0	0.65	0	0.13	0	0	0	1.68	0.29	0.47	0.41
AC099754.1	0.23	0	0.26	0.22	0	0.22	0	0	0.63	0	1.48	0	0.98	0	0	1	0.49	0	0.5	0	0.22	0	0.51	0.99	0	0.21	1.22	0.2	0.22	0	0	1.02	0	0	0.58	0.18	0	0.21	0	0	0.22	0.22	0.5	0	0.21	0.49	2.77	0	0.56
AC099850.1	0.78	0.45	0.65	0.23	0.46	0.74	0.87	0.13	0.79	0.77	1.19	0.35	0.82	0.1	0.95	0.87	1.26	0.22	0.68	0.73	1.14	0.25	0.94	0.7	0.47	0.48	0.89	0.53	1.12	0.48	1.02	0.8	0.28	0.43	0.6	0.35	0.56	0.64	0.56	1.31	0.48	0.43	0.66	0.49	1.29	0.19	0.58	0.5	0.43
AC100830.3	0	0.46	0	0.04	0.19	0.08	0.05	0.3	0	0.22	0.13	0.07	0.25	0.08	0.06	0.16	0.06	0.03	0.24	0.04	0.23	0.04	0.05	0.09	0.06	0.42	0	0.04	0.12	0	0.35	0.1	0.04	0.08	0.11	0.18	0.06	0.12	0.17	0.05	0.09	0.09	0	0.04	0.04	0.14	0	0.25	0.04
AC100830.4	0.51	0	0	0.06	0.49	0.88	0.45	2.04	0	0	0.36	0	0.33	0.07	0	0.12	0	0.19	0.02	0.13	0	0.13	1.52	0	0	4.32	0.7	0	0.42	0	0.34	3.59	0.76	0.44	0	0.73	0	0.36	0.05	0.47	1.22	1.39	1.48	0	0.13	0.53	0	0.09	0
AC103801.2	1.49	7.5	3.2	1.13	0	0.99	0.86	0	1.65	1.02	1.12	1.14	0.58	0	2.23	0	2.89	0	0.64	0	3.19	0.67	2.81	1.65	2.18	0	0	0.42	0.65	0	0.98	0	0	0	4.11	0	1.44	0.43	2.36	0	0	0	0	0	1.58	0	0	5.68	1.26
AC103965.1	6.45	11.76	14.42	10.33	2.82	6.91	11.11	17.46	14.2	12.54	7.74	31.16	8.19	11.24	14.46	13.91	13.46	11.81	14.06	9.01	15.53	9.16	10.56	29.9	5.11	28.69	6.91	5.03	12.24	2.89	26.4	27.84	8.2	19.74	11.15	5.01	5.67	13.24	8.4	24.86	28.41	9.31	4.51	19.09	33.65	39.89	10.97	20.33	6.62
AC104057.1	0.17	1.51	0.1	0.16	0.09	0.33	0.19	1.32	0	0.69	0	0	1.97	0.31	0.23	0	0.82	0.11	0.09	0.31	0.15	0.1	0.09	0.25	0.52	0.78	0.3	0	0.98	0.1	0.78	1.17	1.76	0	0.33	0.39	0.06	0.3	0	0.16	0	0.26	0	0.23	0.32	0.09	0.24	0.24	0.21
AC104135.2	0.21	0.1	0.25	0.2	0	0.21	0.24	0.21	0.15	0	0.56	0.45	0.62	0	0.29	0.29	0.53	0.21	0	0	0	0	0	0	0.08	0.72	0.19	0.28	0.1	0.12	0.85	1.21	0	0	0.41	0.44	0	0.4	0	0.19	0.42	0.84	0	0	0	0	0	0	0.09
AC104135.3	0.64	0.31	0.68	0.56	0.02	1.01	0.54	0.7	0.57	0	1.48	1.62	0.93	0	0.92	0.56	1.06	1.48	1.13	0.02	0	0.55	0	0.05	0.68	0.38	0.41	1.29	1.12	0.62	1.16	0.61	0.04	0.25	1.44	0.25	0.56	1.62	0	0.7	0.66	1.11	1.14	0.53	0.02	0.11	0	0.44	0.36
AC104600.1	0.05	0.76	0.12	0.14	0.05	0.14	0.05	0.1	0.1	0.2	0.05	0.04	0.08	0.14	0.16	0	0.11	0	0.22	0.09	0.09	0.05	0.05	0.29	0.25	0.15	0	0.09	0.14	0	0.36	0.17	0	0	0.06	0.04	0.25	0.05	0.05	0.03	0.05	0.25	0	0.45	0.09	0.63	0	0.28	0
AC104653.1	1.21	0	0.18	0.68	0.32	0.6	0.7	0.6	1.01	0.32	0.17	1.19	0.79	0	0.22	0.14	1.6	0.58	0.17	0.42	0.3	0.65	0.35	0	1.44	0	0.7	1	0.57	0.33	1.16	0	0.16	1.65	0.89	0.38	0.7	0	0.45	0.1	1.71	0	1.78	0	0.66	0.17	0.28	0	0.74
AC104655.3	0.74	0.72	0.6	0.84	0	0.23	0	2.56	1.41	0.2	1.18	0.79	0.5	0.17	0.38	1.27	1.33	0.47	0.4	0.84	1.08	0	1.4	0	0	0.48	0.5	0	0	0.21	0.66	0.23	0.52	0.19	0.94	0	0.67	1.74	0.18	1.7	1.19	0.71	1.03	0.35	3.43	0.54	0.69	0.34	0.15
AC104695.3	0.05	0.02	0	0	0.07	0	0.05	0.05	0.02	0.02	0.02	0.13	0	0.06	0.02	0	0.06	0.03	0	0.02	0	0	0	0.12	0.25	0	0	0.08	0.04	0	0.02	0.05	0	0.07	0	0.23	0	0	0.04	0	0	0.05	0.1	0.02	0	0.05	0	0.04	0.04
AC104809.4	0	0.23	0.25	0.09	0.35	0.06	0	0.1	0.07	0.42	0	0.02	0	0.03	0	0.03	0	0.04	0	0.13	0.03	0.1	0	0	0.28	0.17	0.03	0.09	0	0	0.05	0.14	0	0	0.23	0	0.02	0.06	0.15	0	0.45	0.39	0	0	0.03	0.1	0	0	0.13
AC105020.1	0.24	1.22	0.36	0.23	1.04	0.59	1.35	1.08	0.51	1.94	0.76	1.24	0.67	0.66	0.87	0.61	0.56	0.69	0.15	0.88	0.81	0.59	0.64	0.2	0.47	0.22	0.05	0.2	0.37	0.16	0.43	0.57	0.23	0.19	0.34	0.57	0.55	0.48	0.27	0.19	0.36	0.7	0.12	0.8	0.44	0.64	0.34	0.1	0.25
AC105053.3	0.08	0	0.19	0.22	0	0.04	0.09	0	0.14	0.12	0.12	0.07	0.2	0.15	0	0.3	0.09	0	0.27	0.07	0.04	0	0	0.12	0.03	0	0	0	0	0	0	0.14	0.04	0.24	0	0	0	0.08	0	0.07	0.28	0.04	0	0.22	0.08	0.77	0.08	0.23	0.13
AC105053.4	0.2	0.57	0	1.93	0.22	0.3	0.34	0	1.56	0.1	0.54	0.52	0.17	0.47	0.21	0.65	0.95	0.34	0.57	0.18	0	0.53	0.11	0.67	0.37	0.1	1.1	0.36	0.2	0	0.16	0	0	1.2	0.66	0.08	0.37	0.59	0	0.44	0.51	0	0	0.37	1.24	0	0.48	0.19	0.34
AC105339.1	0.11	0.07	0.07	0.02	0.06	0.11	0	1.05	0.05	0.27	0.03	0	0.17	0.08	0.05	0.25	0.11	0.06	0.09	0.39	0.07	0.06	0.09	0.06	0.08	0.47	0.05	0.05	0.05	0.12	0.22	0.15	0.06	0.17	0.1	0.05	0.08	0.06	0	0.09	0.12	0.31	0	0	0.07	0.09	0.05	0.05	0
AC105344.2	0.25	0.21	0.27	0.26	0.08	0.11	0.16	0.13	0.39	0.07	0.38	0.09	0.41	0.21	0.06	0.19	0.44	0.1	0.12	0.24	0.05	0.11	0.44	0.75	0.16	0.21	0.03	0.16	0.18	0.23	0.59	0.21	0.33	0.56	0.26	0.17	0.03	0.32	0.15	0.08	0.22	0.06	0.02	0.02	0.16	0.21	0.02	0	0.11
AC105760.2	0.29	0.16	0.36	0.64	0.49	0.26	0.29	0.44	0.27	0.59	0.54	0.36	0.53	0.37	0.55	0.43	0.77	0.18	0.2	0.24	0.2	0.36	0.26	0.5	0.43	0.4	0.29	0.23	0.49	0.34	0.26	0.28	0.22	0.33	0.62	0.1	0.62	0.31	0.31	0.32	0.27	0.26	0.1	0.51	0.28	0.44	0.27	0.38	0.28
AC107021.1	0.07	0.14	0	0	0.1	0.11	0.75	0	0	0.11	0.16	1.17	0	0.04	1.08	0	0.05	0.05	0.04	0.07	0	0	0.04	0.25	0.05	0	0	0.07	0.11	0	0.03	0	0	0	0.1	0	0.11	0.11	0.04	0.02	0	0.08	0	0.21	0.18	0.04	0.04	0.07	0.31
AC107081.5	0	0	0	0.11	0.12	0	0	0	0.08	0.22	0.23	0.18	0.27	0.69	0	0.12	0	0.44	0	0.11	0.1	0.12	0	0.08	0.41	0	0	0.43	0.32	0	0.1	0	0	0	0.46	0	0.17	0.62	0.12	0.22	0.39	0	0.33	0.22	0.77	0	0	0.22	0
AC107983.4	8.06	7	2.62	0.95	2.12	6.36	3.43	6.46	8.75	4.67	2.55	0.85	5.53	4.13	0.93	5.77	0.24	12.51	1.81	4.57	1.02	0.34	2.61	2.36	4.25	2.71	2.94	1.16	0.32	3.28	3.23	5.09	3.7	1.21	0.79	4.17	2.07	3.72	2.27	5.59	1.26	6.09	4.36	1.79	5.2	2.52	0.61	4.15	2.16
AC108004.2	0	0	0.07	0.23	0.13	0	0.27	0	0	0	0	0	0.1	0	0.16	0.17	0.09	0.08	0.14	0.5	0.05	0.06	0	0.27	0	1.32	0	0.11	0.24	0	0.05	0	0	0.06	0.08	0	0.09	0.06	0.06	0.11	0.06	0.19	0.14	0.11	0	0	0	0	0
AC108142.1	0.03	0.07	0	1.46	2.27	0.06	0.37	0	1.86	0	0	0.19	0.05	0.32	0.02	0.16	0.5	0.21	0	0.03	0.19	0	0	0.41	1.61	1.97	0.28	0.54	0.18	0.29	1.89	0.1	0	0.12	2.64	1.4	0.36	0	0.5	0	0.84	0.41	0.44	1.27	0	0.03	0.34	11.44	0.13
AC108448.2	0	0.1	0.13	0.11	0.49	0.44	0	0.33	0.08	0	0.12	0.1	0.28	0.51	0.15	0.2	0.96	0.76	0	0.3	0.21	0	0.38	0	0	0	0	0.3	0.22	0.5	0.09	0.64	0.12	0	0	0.09	0	0.54	0.11	0	0.22	0.11	0	0	0.21	0	0	0	0
AC108479.2	0	0.76	0	0.47	0.29	0.24	1.75	0.22	0.71	0.54	0.28	0.72	0.44	0.23	0.78	0	0.19	0.67	0	0.66	0.25	0.26	0	0.18	0.54	0.47	0.46	0.22	0.24	0.28	0.98	0	0	0.47	0	0	0.59	0	0.26	0.5	0.5	0.24	0.28	1.26	0.71	0	0	0	0.63
AC108488.3	6.65	5.42	6.05	3.07	3.23	6.63	10.64	11.2	7.64	8.05	4.64	2.51	3.38	7.88	6.02	12.64	14.12	13.49	3.16	6.46	8.81	3.32	10.63	7.05	5.06	18.39	6.9	2.92	6.14	2.18	25.29	6.24	11.6	11	15.6	7.76	6.2	6.03	7.37	10.25	15.47	4.55	4.07	2.9	9.81	3.26	8.34	6.01	7.95
AC108488.4	2.56	0.56	3.51	2.03	5.66	4.7	0.56	3.86	3.11	2.7	0.91	2.61	1.42	6.83	2.27	4.43	1.68	5.63	1.34	5.53	2.76	1.72	1.39	2.91	4.93	3.01	2.29	2.34	4.72	2.13	2.93	5.32	1.38	4.11	2.92	2.88	2.06	7.73	2.63	2.59	3.16	1.81	3.87	5.98	2.9	2.73	1.05	0.48	1.24
AC108676.1	0.6	0.29	0.22	0.06	0.14	0.11	0.08	0.21	0.12	0.08	0.16	0.11	0	0.16	0.15	0.04	0.18	0.13	0.11	0.17	0.06	0.42	0.12	0.07	0.23	0.11	0.06	0.18	0.37	0.08	0.23	0	0.14	0.15	0.06	0.13	0.26	0.08	0.12	0.16	0.36	0.07	0.03	0.19	0.06	0.11	0.07	0.04	0.15
AC109333.10	0.76	0.44	0.18	1.31	0.33	0.3	0.35	2.26	0.64	0.8	0.16	0.13	0	0.56	0.1	1.11	0.22	0.21	0.34	0.69	0.87	0.48	0	0.34	0.22	0.59	0.28	0.68	0.74	0	0.24	0.35	0.63	0.44	0.59	1.88	0.11	0.15	0.31	0.09	0.61	0.75	0.34	0.28	0	0.17	0.43	0	0.38
AC109642.1	0.02	0.1	0.32	0.19	0.51	0.13	0.1	0.09	0.14	0.18	0.2	0.09	0.02	0.18	0.01	0.06	0.11	0.09	0.1	0.18	0.04	0.34	0.2	0.15	0.1	0.04	0.02	0.16	0.19	0.25	0.22	0	0.14	0.13	0.18	0.15	0.14	0.09	0.16	0.1	0.22	0	0.03	0.24	0.1	0	0.02	0.46	0
AC109826.1	1.8	0.31	0.29	1.39	1.99	1.01	0.44	0.39	0.38	0.4	0.46	0.79	0.45	0.59	0.36	0.41	0.59	0.64	1.7	0.81	0.39	1.43	0.6	0.68	1.03	1.26	0.22	1.58	1.8	1.12	1.09	1.09	0.21	0.39	1.1	3.18	0.85	1.05	0.79	0.49	0.84	1.3	1.56	0.36	0.51	0.95	0.23	0	1.59
AC109828.1	0.17	1.23	0.24	0.12	0.29	0.37	0.2	0.13	0.09	0	0	0.31	0.32	0.12	0.26	0.16	1.23	0.15	0	0	0.55	0.14	0	0.19	0.8	0.09	0	0	0.25	0.2	0	0	0.13	0.17	0	0.1	1.17	0.12	0.41	0	0.17	0.26	0	0.63	4.97	0.33	0.12	0.66	0
AC109829.1	0	1.06	0	0.09	0	0	0	0.28	0.13	0.19	0.3	0.16	0.56	0.26	0.13	0.26	0.61	0.06	0	0.35	0.17	0.1	0	0.07	1.03	0.28	0.09	0.08	0.09	0.11	0.15	0.33	0	0.09	0.06	0.08	0.62	0.55	0	0.23	0.1	0.48	0	0.79	2.24	0	0.09	0	0
AC110619.1	0	0.33	0	0	0	0	0.07	0.24	0.47	0.12	0	0.11	0.26	0.05	0.08	0	0.09	0	0.09	0.04	0	0.08	0.14	0	0	0	0.2	0	0.05	0	0	0	0.04	0.08	0.06	0	0.09	0.04	0.12	0.05	0.04	0.09	0.05	0.19	0.08	0.2	0.59	0.08	0
AC110619.2	0.09	2.07	0.1	0.3	0.09	0.13	0.09	0.35	0.29	0.18	0.08	1.02	0.22	0.22	0.17	0.29	0.06	0.09	0.18	0.46	0.23	0.21	0.09	0.03	0.18	0.33	0.82	0.16	0.35	0.1	0.14	0.43	0.07	0.56	0.22	0	1.52	0.19	0.14	0.2	0.27	0.49	0.52	1.07	0.64	0.18	0.74	0.06	0.11
AC110771.1	0.23	0.11	0.82	0.33	0.25	0.34	0	0.11	3.13	0.36	0.73	0	0.39	0.32	0.55	0.63	0.16	0.23	0.38	0.73	0.21	0.24	0.26	0.59	0.33	1	0.83	0.51	0.89	0.13	1.2	0	0.72	0.22	0.3	0.38	0.08	0.55	0.35	0.28	0.92	1.49	0.65	0.21	0.43	0.12	0.55	0.22	0.57
AC110781.3	0	0.59	0	0.01	0	0.01	0.02	0	0.02	0	0	0.35	0.04	0	0.02	0.02	0.06	0	0	0.02	0.02	0	0	0.03	0.21	0.15	0.11	0	0.02	0	0	0.13	0	0.07	0	0.02	0.47	0.01	0	0.01	0.04	0.77	0.02	0.51	0.54	0.08	0.08	0.05	0
AC112198.1	0.02	0.01	0.02	0	0.01	0	0.01	0	0.04	0.01	0.04	0.02	0.01	0.03	0.04	0.03	0.01	0	0	0	0	0	0.01	0.07	0.04	0.02	0	0	0	0.01	0.01	0.01	0	0.01	0.02	0	0.03	0.01	0.02	0.01	0.05	0.01	0.02	0.01	0.04	0	0.01	0	0.02
AC112229.4	0.27	1.54	0.52	0.94	7.74	0.26	0	0.29	0.19	0.08	0.09	1.08	0.55	1.07	0.41	0.23	1.2	0	0.18	0.36	1.31	0.87	0.92	0	0.43	0.16	0.43	0.14	0.12	1.28	0.18	0.13	0.1	0.9	0.39	0.92	1.94	0.24	0.35	0	0.08	0.95	0.41	1.67	0.37	0.04	0.29	0.51	0.34
AC112229.7	0.29	0.16	0.82	0.27	0.91	0.08	0.87	0.08	1.76	0.3	0.69	0.35	7.75	0.27	0.28	5.83	2.82	0.05	0.1	4.11	1.6	0	0.21	0.03	0.21	6.41	28.2	0.17	0.23	0	0.13	0.93	0.12	1.08	0.1	0.18	0.19	0.53	0.15	0.18	0.16	18.54	4.42	0.65	0.18	2.45	23.82	0.21	0
AC113189.5	3.66	11.34	9.49	3.92	13.4	13.84	7.53	26.07	4.24	8.32	5.15	6.93	10.1	6.06	10.19	15.66	16.13	17.69	7.69	19.06	6.35	4.33	8.01	6.37	7.58	14.24	9.22	6.7	5.09	4.95	6.5	28.81	6.86	18.13	5.67	3.99	6.77	10.74	5.12	16.53	10.37	30.46	8.23	18.53	14.61	9.44	10.08	16.5	3.84
AC114546.1	0.38	8.49	0	5.01	1.86	5.85	1.51	7.64	4.68	8.55	5.81	4.51	10.77	22.66	9.75	12.88	1	12.23	0.8	29.47	16.25	0	0	0.48	3.49	7.01	16.35	7.35	2.3	7.13	5.15	9.3	5.13	9.06	5.68	9.62	6.12	18.02	8.38	18.79	8.99	31.33	19.74	10.11	9.49	5.82	11.38	3.67	3.84
AC114730.11	0.33	0	1.41	0.88	0.8	0.33	1.11	2.98	0.34	1.44	0.54	0.6	0.71	1.21	0.43	1.05	0.61	0.11	0	1.13	0.59	0.21	0.61	0.14	0.55	0.41	0	0.3	0.48	0.18	1.7	0.61	1.32	0.94	1.6	0.95	0.36	0.5	0.81	0.1	0.58	0.17	0.18	1.1	0.47	2.16	0.31	0	0.27
AC114730.2	0.16	0.6	1.67	0	0.17	0.77	0.54	1.09	0.88	0.33	0.51	0.54	0.81	0.29	0.76	0	3.51	0.21	1.05	0.14	0.3	0.49	3.37	0	1.02	0.15	0.14	0.56	0.45	0	0.63	0.18	0.81	0.61	0.31	0.26	0.11	1.2	0.32	0	2.03	0.15	0	0.14	0	0.17	0	0	0.65
AC114730.3	0.53	0.11	2	0.82	0.39	0.48	0.46	5.79	4.43	0.96	0.55	0.52	2.13	0.87	0.31	3.72	8.02	3.34	1.93	6.97	5.78	0.61	2.01	0.4	0.78	4.53	0.48	0.62	2.44	0	5.56	1.21	2.72	1.53	0.53	0.34	0.34	6.93	0	27.74	4.71	1.55	0.13	0.48	1.2	3.59	0.59	0.11	0.19
AC114730.5	0.11	0	0	0	0	0	0.25	0.54	0.23	0	0	0	0.09	0.1	0	0.2	0.39	0.15	0.12	0.3	0.51	0.23	0	0.32	0.08	1.6	0.2	0	0.85	0.12	0.18	1.14	0	0.43	0	0	0	0.53	0	0.74	0.55	0.22	0.12	0.2	0	0.12	0.1	0	0
AC114877.3	0.15	0.15	0.36	0.58	0	0.3	0.69	0.15	0.32	1.12	1.47	0	1.04	0	0	0	2.97	0	1.2	0	2.18	0	0.69	1.01	0	0.15	0.41	0.27	0.15	0	0.49	0.53	0	0	0.99	0	0	0.15	0	0.66	0.3	0.15	0	0.28	0.29	1.66	1.16	0	1.02
AC115115.2	0.28	0	0.37	0.24	0	0	0	0	0.02	0	0.31	0.42	0.42	0.21	0	0.03	0	0.39	0	0	0	0	0	0.33	0	0	0.29	0.15	0	0.39	0.23	0	0	0.59	0	0	0	0	0	0.57	0	0	0	0.47	0	0.28	0.27	0.84	0
AC115522.3	0	0	0.19	0.47	0.18	0.16	0	0.16	0.11	0.86	0.35	0.42	0.42	0.3	0	0.89	0.35	0.33	0	0.15	0.16	0	0.37	0.36	0.47	0.47	0.15	0.14	0.16	0.18	0.65	0	0.34	0.47	0.32	0.13	0.12	0.78	0	0.5	0.32	0.16	1.1	0	0	0.18	0.47	0	0.14
AC115617.2	0.15	0.35	0.18	0.51	0.08	0	0.51	0.99	0	0.86	0.32	0.07	0	0.71	0.21	0.78	0.49	0.31	0.26	0.7	0.42	0.24	0	0.17	0.39	1.05	0.76	0.27	0.67	0	1.87	1.07	0.08	0.3	0.35	0.19	0.11	0.44	0.23	0.24	0	0.47	0	0.21	0.72	0.16	0.07	0.15	0.06
AC115618.1	0.15	0.58	0.55	0.36	0.58	0.22	0.13	0.49	0.89	0.42	0.24	0.32	0.28	0.46	0.2	0.11	0.32	0.05	0.21	0.1	0.23	0.43	0.25	0.06	0.16	0.34	0.03	0.27	0.11	0.04	0.59	0.26	0.16	0.3	0.15	0.19	0.16	0.3	0.34	0.14	0.51	0.19	0	0.1	0.21	0.48	0.07	0.51	0.22
AC116050.1	0	0.98	0	0	0.04	0	0	0	0	0	0	0.67	0.03	0.07	0.03	0	0	0.05	0.04	0	0.03	0	0	0.11	0.3	0	0	0	0	0	0.06	0.09	0	0	0	0	0.52	0.07	0	0	0.04	0.12	0	0.94	1.31	0	0.07	0	0
AC116366.6	0.15	0.26	0.16	0.44	0.98	0.45	0.49	0.42	0.17	0.46	0.79	1.14	0.44	0.58	0.55	0.26	0.51	0.11	0.65	0.44	0.48	0.22	0.18	0.42	0.46	0.55	0.1	0.16	0.6	0.23	0.44	0.54	0.19	0.52	0.51	0.36	0.4	0.15	0.36	0.09	0.73	0.33	0.14	0.27	0.39	0.63	0.21	0.31	0.41
AC117395.1	0.19	3.09	8.41	3.29	0.88	0.74	0.84	3.05	9.42	5.75	4.74	1.49	8.45	3.7	1.55	2.56	4.75	2.53	0.74	6.02	4.53	1.62	3.6	6.49	3.86	5.74	1.45	1.57	2.29	0.27	9.25	1.21	3.17	4.56	2.91	0.96	1.71	3.26	2.05	9.49	8.14	5.9	0.86	2.53	8.4	2.74	1.89	3.08	0.82
AC117834.1	1.33	0.45	0.03	2.98	0.11	2.42	1.97	1.55	1.49	0.31	0.07	2.41	0.51	0.67	0	5.07	0	3.51	0	2.57	1.92	1.05	1.73	1.37	0	2.06	7.36	0.31	0.96	0.58	1.36	2.81	1.5	0.67	0	2.75	1.93	0.95	0	4.12	2.44	5.32	6.22	0.79	2.37	0.4	3.2	1.1	0
AC119673.1	7.98	13.01	18.82	13.22	1.85	6.45	22.9	0	34.66	30.51	19.12	19.54	39.77	66.55	53.42	80.28	17.3	50.66	14.07	65.21	52.59	0	0	13.56	32.6	63.97	72.38	37.68	25.77	29.5	36.31	19	64	57.42	28.01	47.29	24.71	92.21	24.23	75.64	72.93	14.1	33.45	62.7	34.18	12.68	39.13	82.16	11.21
AC122129.1	0.35	0	0.14	0.22	0.13	0.91	0	1.26	0.49	1.2	2.21	0	0.59	0	0.16	0.32	0.33	0.16	0.26	0	0.54	0.24	0.52	0.93	0.25	1.57	0	0.31	0.78	0	0.37	7.47	0.72	0.57	1.36	0.57	0.25	0.33	0.35	0.14	1.97	0.12	1.05	0.32	0.44	1	0.88	0.66	0.19
AC123768.3	0.36	0	0.11	0	0.21	0.17	0	0.35	0.23	0.19	0.19	0.15	0.31	0	0.12	0	0.26	0	0.4	0.16	0	0	0	0.24	0	0	0.62	0.01	0.17	0	0.42	0.52	0.31	0.34	0.51	0.15	0.13	0	0.31	0.33	0	0	0	0	0	0.31	0	0.33	0
AC123768.4	0.83	1	0.64	0.7	0.32	0.93	0.92	0.78	1.2	1.86	1.16	0.27	1.68	0.79	1.35	1.43	0.97	0.74	0.37	2.02	0.71	1.6	0.84	1.22	0.92	0.88	0.82	1.47	2.17	0.43	0.99	1.95	2	1.78	1.12	1.06	1.47	1.46	1.35	1.53	1.43	3.95	0.64	1.23	1.24	1.79	0.69	5.52	0.14
AC123886.2	0.22	0.1	0	0.1	0	0	0.61	0	0.38	0	0	0.46	0.46	0	0	1.39	0.15	0.37	0	0.79	0.2	0	0	0.48	0.16	2.1	7.23	0	0.31	0	0	0	0.22	0.21	0.85	0	0.16	0	0	0.2	0.11	0.97	0.61	0.7	0	1.05	3.8	0.82	0
AC124789.1	0.76	0.87	0.97	1.56	2.55	2.29	0.13	0.26	0.61	0.28	0.79	0.95	0.53	0.58	0.28	0	0.15	1	0.24	0.55	0.22	0.44	1.41	0.15	1.05	0	0.19	1.11	0.25	2.79	2.16	0.28	3.19	0	0.16	3.47	1.08	1.09	0.89	0.16	0.8	0.12	0.8	3.13	0.56	0	0	0.48	0.19
AC124890.1	0.05	0	2.23	0.2	0.3	0.29	0.09	0.8	0.09	29.7	0.13	0.05	0.4	0.16	0.11	0.24	0.03	0.11	0.14	0.49	0	0	0.14	0	0.23	0.27	0.14	0.08	0.29	0	0.13	0.52	0.34	0	0.07	0.09	0.2	0.1	0.27	0.17	0.11	0.99	0.36	0.08	0.24	0.09	0.2	0.2	0
AC124944.3	0.41	0.13	0.59	0.79	0	0.13	0	5.51	0.63	0.29	0	0.12	0.41	0.14	0.09	0.33	0.2	0	0.15	1.19	0.13	0.14	0.31	0.67	0.38	1.07	0.12	0	0.27	0.16	0.36	0.48	0.57	0	0.09	0	0.2	0.26	0.28	0.26	0.82	0.96	0.31	0	0	0.49	0.26	0	0
AC125232.1	1.7	1.17	2.47	1.56	4.93	2.07	3.07	0.32	2.85	4.24	2.34	2.77	3.67	1.42	1.64	1.24	6.59	1.49	1.78	1.8	2.58	2.64	1.52	1.47	1.89	0.93	1.95	1.52	1.79	0.8	2.16	1.3	1.78	0.45	3.48	1.17	4.06	1.89	1.33	3.18	1.12	0.97	0.74	3.35	7.52	5.91	2.27	2.87	1.08
AC127496.1	0.41	1.09	0.18	0.39	0.87	0.63	0.46	0.82	1	0.72	0.51	0.93	0.56	0.28	0.78	0.32	0.75	0.31	0.46	0.42	0.37	0.51	0.46	0.3	0.33	0.26	0.31	0.3	0.18	0.22	0.5	0.22	0.55	0.79	0.45	0.35	0.49	0.84	0.68	0.23	0.54	0.31	0.47	0.7	1.03	1.05	0.65	0.65	0.34
AC127904.2	0	0.42	0	0.06	0.29	0.19	0	0.26	0.05	0.13	0.07	0.22	0.22	0.06	0.09	0	0.14	0.04	0.15	0.12	0.06	0.07	0.29	0.05	0	0	0	0	0	0	0.27	1.07	0	0.07	0.13	0.33	0	0.19	0	0	0.46	0.53	0.52	0.12	0.43	0	0.13	0.5	0
AC128709.1	0.16	0.07	0.05	0	0.04	0.16	0.09	0.16	0.19	0.04	0.04	0.2	0	0.15	0.13	0.19	0.03	0.11	0.09	0.18	0.46	0.04	0.09	0.23	0.06	1.06	0.47	0.21	0	0.05	0.2	1.34	0.17	0	0	0.1	0.03	0	0.04	0.05	1.13	0.61	0.41	0.07	0	0.09	0.57	1.3	0.07
AC129492.6	0	1.18	0	0	0	0.04	0	0	0.03	0	0	0.6	0.06	0.07	0.03	0.07	0	0	0.04	0	0.23	0.04	0.04	0.03	0.22	0.04	0.1	0	0	0	0.03	0.13	0	0	0.1	0	0.68	0	0.08	0	0	0.04	0.04	0.69	0.92	0	0.11	0	0
AC129778.2	0.08	0	0.27	1.02	0.61	1.56	0	0	2.06	0	0	0.36	0	0.03	0	0.15	1.08	0.04	0	0	0.11	0	1.33	0	0	0.09	0.03	0	0.77	0	0.07	0	0	0	0.13	0.39	0.2	0	0.46	0.33	0.44	0.4	0	0.07	1.35	0.18	0	0.16	0.46
AC129929.5	0.43	0.17	0.7	0.36	0.42	0.37	0.37	0.24	0.5	0.77	7.59	0.29	0.2	0.47	0.57	0.9	0.31	0.53	0.07	0.45	0.47	0.25	0.24	0.34	0.55	1.81	0.17	0.55	0.46	0.28	0.75	0.33	0.39	0.24	0.28	0.26	0.58	0.54	0.4	0.24	0.31	0.75	0.22	0.59	0.29	1.02	0.41	0.35	0.51
AC131025.8	0.01	0.18	0.01	0.02	0.15	0.11	0	0	0.01	0.09	0.01	0.01	0.02	0.07	0.01	0.07	0.02	0	0.01	0.01	0.02	0.06	0.03	0.04	0	0.02	0.01	0.01	0	0.07	0.05	0.06	0.05	0.04	0.02	0.08	0.01	0	0.05	0.01	0.03	0.06	0.04	0.05	0.07	0	0.04	0.21	0
AC131056.3	0.9	0.01	0.17	0.2	0.78	0.54	0	0.07	0.1	0	0.15	0.94	0	0	0.14	2.86	9.72	5.31	0.16	0.54	0.25	0.61	0.23	0.15	0.52	2.48	1.62	0.84	0.8	1.74	1.75	0.48	1.67	0	2.15	0.92	0.05	0.55	0.41	0.93	0.27	4.2	2.51	0.22	0.26	0.3	6.99	0	0.07
AC131097.3	0.53	0.09	0.19	0	0.83	0.18	0.1	0.77	0.38	0.54	1.15	0.13	0.13	0	0.2	0.14	0.49	0.11	0.51	0.17	0.69	0.29	0.58	2.24	0.3	0	0.14	0.71	0.15	0	0	0	0.32	0.61	0.32	0	0	0.36	0	0.12	0.16	0.15	0	0.57	0	0.78	0.77	0.59	0.08
AC131097.4	0	0.7	0.22	0.17	0.21	1.22	0	4.83	0.13	0	0	0.49	1.3	0.17	0	2.58	2.39	0.88	3.33	2.56	0	0.4	0.21	0	0	12.15	1.29	0.17	0	0	0.6	3.22	0.19	2.2	0	0.15	0	2.42	0.18	0.22	2.04	2.9	0.4	0.34	0.35	2.27	2.83	0	0
AC131180.1	0.04	0.18	0.08	0.06	0	0	0.02	0.04	0.03	0.02	0	0.12	0	0	0.01	0	0.03	0	0.05	0	0.02	0.12	0.1	0	0.14	0.03	0.02	0.06	0.02	0	0.02	0.05	0.05	0.12	0.03	0.06	0.11	0.02	0.05	0	0	0	0	0.14	0.26	0	0	0.09	0.06
AC131571.2	0	0.07	0	0.03	0	0.11	0	0	0	0	0.11	0	0	0.03	0	0.03	0.03	0	0	0.07	0.03	0	0	0.34	0	0.07	0	0	0.04	0	0	0	0	0.04	0.02	0.03	0	0.04	0	0.02	0.04	0.19	0.04	0	0	0.2	0.07	0.07	0
AC131971.1	0	0.17	0	0.18	0.05	0.28	0.05	0.09	0.3	0.05	0.15	0.08	0.12	0	0.06	0.09	0.2	0.03	0	0.04	0.08	0.1	0.05	0	0.03	0.05	0	0.21	0.18	0.16	0	0	0.25	0.28	0	0	0.27	0.05	0.1	0.06	0	0.05	0	0.09	0.13	0.35	0.05	0	0.04
AC132008.1	0.59	0	0	0	0	0.56	2.13	1.69	0.41	4.62	2.02	1.02	0.55	0	0	0	0.85	0.74	0.64	1.44	0.66	0	0	0	0.4	0	0.51	0.49	0	0.62	2.52	3.79	0	0.51	0.7	1.76	0.82	0	0	0.35	1.08	2.54	0	0.52	0.53	0	0.54	0	0
AC132192.1	0	3.67	0.79	4.39	0	2.07	0	0.7	6.68	6.66	0.85	0	2.79	1.23	0.53	5.16	4.2	1.35	1.59	6.4	0.85	0	0	3.63	0.5	1.25	0.63	2.43	2.03	0	3.06	2.32	4.21	1.87	3	1.07	2.01	1.28	1.4	1.28	3.29	4.28	0.75	3.8	5.18	2.42	1.99	2.5	0
AC132216.1	0	0.92	0.08	0.06	0	0.8	0.21	0.06	0.04	0	0.2	0.21	0	0	0.21	0	0.04	0	0.07	0	0	0.07	0	0.69	0.32	0.06	0	0.11	0.24	0	0.15	0.51	0	0.06	0.04	0.05	0.59	0.12	0	0	0	0.32	0	0.35	0.59	0	0.06	0	0.1
AC132217.4	10.13	7.33	9.6	4.04	8.99	47.99	0.68	96.13	2.89	0	77.83	0.21	0.48	39.29	1.47	13.82	1.02	16.9	2.99	152.47	51.01	20.01	3.61	0.58	2.69	16.84	6.4	5	3.84	2.93	6.27	46.28	0.31	0	16.19	27.94	6.22	3.15	1.07	40.69	14.27	131.89	71.06	631.7	13.54	0.2	5.16	5.8	0.64
AC132872.1	0.32	0.86	0.37	0.49	1.05	0.34	0.45	0.43	0.18	0.86	0.4	0.62	0.52	0.73	0.4	0.21	0.4	0.21	0.3	0.21	0.26	0.29	0.6	0.53	0.48	0.88	0.05	0.4	0.92	0.47	1.58	0.6	0.63	0.29	0.56	0.46	0.31	0.2	0.35	0.15	0.4	0.21	0.12	0.32	0.63	1.15	0.1	0.43	0.22
AC132872.2	0.14	0.06	0.08	0.06	0.53	0.24	0.23	0.17	0.12	0.17	0.11	0.38	0.06	0.13	0.14	0.03	0.1	0.09	0.08	0.03	0.06	0.07	0.23	0.15	0.1	0.03	0.06	0.22	0.03	0.24	0.17	0.36	0.07	0.24	0.23	0.17	0.22	0.03	0.17	0	0.03	0.28	0.12	0.1	0.33	0.15	0.13	0.33	0.2
AC133528.2	4.26	12.88	7.02	9.41	11.18	8.99	6.72	10.65	5.75	4.81	6.67	6.14	9.28	7.85	4.81	10.42	5.92	9.42	4.41	12.47	3.47	3.06	4.48	5.79	7.5	4.2	9.72	6.46	10.37	6.71	10.83	9.8	6.18	7.46	5.86	3.59	3.6	9.94	5.26	6.93	4.61	12.53	10.24	6.71	6.13	4.06	5.97	1.94	2.62
AC133785.1	0.17	0.38	0.69	0.8	0.03	0.44	0.19	0.28	1.45	0.17	0.6	0.88	0	0.28	0.07	0.31	0.06	0.65	0.85	0.61	0.22	0.12	0.03	0.42	0.1	1.46	0.24	0.1	0.92	0.06	0.81	0.91	0.12	2.23	0.57	0.09	0.17	0.05	0.27	0.34	0.42	0.06	0.25	0.48	0.55	0.18	0.31	0.11	0.19
AC135048.1	0	0.78	0.18	0.27	1.32	0.64	0.35	4.07	0.25	0.81	0.53	1.71	1.77	0.54	0.11	0.73	1.31	1.15	0.38	0.2	1.42	0.44	0.35	0.53	0.61	0.16	0.1	0.33	0.83	0.98	0.5	0.77	0	0.67	0.66	0.39	0.65	0.26	0.5	0.2	0.67	1.05	0.52	0.44	0.5	2.74	0.57	0.56	0.54
AC135048.13	5.18	6.22	2.44	5.05	9.21	4.24	3.36	7.19	2.54	2.48	2.79	3.11	3.49	4.81	3.27	2.19	6.35	7.78	2.89	6.08	3.32	5.66	4.89	8.34	7.52	4.18	1.67	4.81	5.43	3.38	4.58	1.93	2.71	3	1.94	2.01	1.16	4.99	4.32	4.12	2.93	3.01	3.98	4.59	3.11	5.89	1.06	0.95	4.07
AC135050.5	0.19	0.37	0	0	0	0.19	0	0.19	0.13	0.6	0	0.16	0.16	0	0	0.17	0.14	0	0	0	0.18	0	0	0.14	0	0.18	0	0	0	0	0.15	0	0	0.37	0.37	0	0	0	0.19	0.35	0.19	0.19	0.21	0	0	0	0.18	0	0
AC135178.1	0.59	0.68	2.84	3.24	1.73	1.72	2.36	10.59	1.3	6.32	0.66	0.89	2.22	1.29	0.75	1.89	2.08	2.34	1.25	5.12	2.54	1.01	2.01	1.79	0.89	1.45	1.8	0.64	1.59	0.26	1.36	2.97	1.69	1.08	2.8	0.54	0.87	1.56	0.87	2.11	2.09	4.95	1.32	1.28	3.47	0.6	1.39	1.58	0.84
AC135983.2	0.05	0.01	0	0.01	0.08	0.14	0.01	0.06	0.02	0	0.04	0	0.02	0.04	0	0.01	0.02	0.07	0.04	0.02	0	0.02	0	0.03	0.02	0.06	0	0.04	0.04	0	0.05	0.15	0	0	0.08	0.18	0.04	0.04	0.01	0.01	0.04	0.15	0.01	0.02	0.02	0.02	0	0.04	0
AC136289.1	0	0	0.28	0.31	0	0.64	0.43	0.11	0.47	0.24	0.29	0.3	0	0.29	0.16	0.32	0	0.08	0.26	0.5	0.11	0	0	0.8	0.03	0	0.42	0	0.11	0	0	0	0	0	0.08	0.1	0	0.11	0	0	0	0.12	0.18	0.3	0.11	0.13	0.37	0.22	0
AC136297.1	1	3.38	2.01	0	0	55.81	2.49	28.54	7.85	4.32	0	6.05	0.78	18.78	4.07	28.39	13.34	26.31	12.2	32.96	16.95	0	13.3	13.68	7.66	121.04	39.37	0	4.07	1.45	46.85	137.11	64.08	66.92	9.18	47.85	3.59	24.22	9.47	3.17	63.16	52.92	151.03	0.31	0	11.62	6.8	30.23	2.54
AC137723.5	0	0	0.28	0	0	0	0	0	0	0.25	0.13	0	0.1	0	0	0	0.09	0	0	0	0	0.25	0.27	0.09	0.09	0.23	0.43	0	0.12	0	0	0.14	0	0.23	0.08	0	0	0.12	0	0.15	0	0	0	0.11	0	0.13	0.34	0	0
AC137932.1	0.25	0.15	0.15	0.4	0.62	0.49	0.15	0.59	0.25	0.68	0.32	0.62	0.22	0.56	0.34	0.12	0.16	0.28	0.2	0.33	0.5	0.39	0.43	0.12	0.57	0.36	0.22	0.19	0.26	0.25	0.31	0.72	0.14	0.42	0.3	0.24	0.13	0.19	0.24	0.32	0.26	0.48	0.16	0.12	0.33	0.15	0.18	0.3	0.11
AC137932.5	0	0	0	0.27	0.91	0.27	0	1.91	0.2	0.3	0	0	0	0.56	0.39	0.99	0	0.18	0.31	0.53	0	0	0.32	0.2	0.2	0	0.58	0	0	0	0.22	0	0	0	0.18	0	0.2	0.85	0.28	0.17	0.27	0	0	0	0.85	0	0.26	0	0
AC137932.6	0.18	0	0.62	0.11	0.07	0	0	0.28	0.24	0.24	0.06	0.05	0.66	0.17	0.38	0.11	0.25	0.2	0	0.22	0	0	0.63	0.13	0.04	1.24	0.14	0.21	0.29	1.02	0.2	0.49	0.06	0.12	0.18	0.25	0	0.15	0.06	0.04	0.12	0.71	0.63	0.05	0.06	0.06	0.15	0.34	0.35
AC137934.1	2.22	1.3	1.1	2.4	1.24	3.78	2.15	4.97	1.36	1.61	2.4	1.81	2.88	1.32	1.76	0.99	2.9	3.83	1.31	2.88	1.15	1.3	2.22	2.21	27.44	2.88	38.59	0.9	41.23	0.61	1.93	4.1	2.43	2.5	2.42	2.73	28.37	2.44	42.4	0.72	1.88	3.27	2.54	1.04	1.62	2.89	0.59	3.5	0.75
AC138035.2	5.55	5.58	9.14	10.82	15.57	19.09	5.25	4.42	4.8	22.34	7.29	8.78	8.3	11.24	10.41	3.56	5.72	1.96	4.92	3.11	7.07	9.82	11.44	8.96	5.67	3.37	2.23	5.73	8.41	4.12	1.83	2.44	2.16	1.49	10.8	0.76	4.81	5.06	9.81	5.52	2.7	7.04	4.36	2.35	5.55	4.63	5.55	6.96	3.15
AC138430.4	0	0.3	0	0	0	0	0	0	0	0.08	0	0.31	0.09	0	0.11	0.08	0	0.11	0.3	0	0.17	0	0	0	0	0	0.13	0	0.08	0	0	0.13	0	0	0.05	0.02	0.1	0	0.32	0.09	0	0	0	0.05	0	0	0.14	0	0
AC138655.6	0	0.03	0.12	0	0.04	0	0	0	0.05	0	0	0	0	0	0.04	0.03	0.17	0.07	0	0	0.09	0	0.04	0	0	0.1	0.3	0.06	0	0	0.08	0	0.04	0.03	0.07	0	0	0.16	0	0.04	0.14	0.14	0.04	0.06	0.16	0.07	0.45	0.19	0
AC138783.12	1.16	0.56	3.93	2.51	2.41	2.02	5.4	4.97	2.57	3.09	1.95	3.64	4.51	2.56	4.28	0.86	4.52	2.21	3.51	3.15	1.3	4	3.16	8.53	3.31	2.04	1.37	1.32	3.46	3.18	3.17	3.49	2.94	0.75	3.65	1.18	1.13	5.11	3.27	1.6	1.09	0.87	0.93	2.27	1.86	7.81	2.5	0	2.73
AC138969.4	50.09	83.26	25.05	47.89	80.05	70.81	15.52	155.59	16.84	31.85	28.62	46.66	92.63	65.08	28.68	25.52	83.9	26.79	14.64	23.61	155.77	46.27	137.79	59.99	58.7	129.68	27.73	22.8	42.22	10.08	221.17	242.11	65.78	95.74	59.16	42.85	33.28	41.94	33.07	16.84	55.74	111.41	36.52	39.42	45.64	49.99	41.28	56.64	25.29
AC139099.3	0.12	0.07	0.09	0	0.26	0	0	2.32	0	0.1	0.08	0	0.08	0.11	0.12	0.14	0.35	0	0.31	0.64	2.27	0.08	0.11	0.06	0.02	0.65	0.09	0.41	0.21	0.05	0.02	0.15	0.09	0	0.08	0.06	0	0.23	0.16	0	0.13	0.03	0.15	0.15	0.21	0.14	0.08	0.41	0.14
AC139099.5	0.75	0.66	2.04	0.22	0.3	0	0.49	1.85	0	0.29	0.1	0.68	0.49	1.32	0.86	1.8	0	0.17	0.81	0.97	2.17	0.83	1.39	0.31	0.08	0.11	0.65	0.05	0.95	0.56	0.79	0.29	0	0.24	0.93	0.97	0.1	2.84	0.16	0	0.23	0.51	0.89	1.59	0.11	0	1.23	0.47	0.52
AC139100.2	0.77	1.44	5.01	3.75	1.32	3.27	3.86	7.08	1.29	2.74	0.51	3.76	1.65	5.1	2.91	2.13	1.61	3.62	2.62	3.34	1.72	4.06	2.65	4.4	3.45	1.9	0.78	0	2.77	1.42	2.67	1.53	2.63	0.49	1.42	1.19	1.77	1.84	2.26	2.16	2.27	2.76	1.23	2.18	8.47	1.86	0.89	2.32	1.8
AC139100.3	0.31	0.51	1.98	0.38	0.47	0.62	1.36	2.48	0.58	1.14	0.07	0.97	0.62	1.62	0.61	0.92	1.06	0.59	1.1	2.17	0.86	1.14	0.27	1.73	0.61	2.35	0.22	0.06	2.22	0.12	0.84	0.87	0.5	0.44	0.64	1.34	0.15	1.26	0.48	0.65	0.85	1.64	0.39	1.45	0.95	0.91	0.58	0.07	0.45
AC139426.2	0.05	0.05	0.09	0.14	0.16	0.05	0.06	0.2	0.04	0.36	0.21	0.09	0.08	0.05	0.07	0.05	0	0.03	0.06	0.09	0.23	0.11	0.11	0.04	0.04	0.2	0.1	0.13	0.15	0	0.12	0.14	0.12	0.05	0.19	0.04	0.11	0.05	0.12	0	0	0.05	0	0.33	0	0.08	0.1	0.19	0.08
AC140481.1	20.69	5.96	20.95	2.86	0.9	3.37	4.91	12.57	1.16	4.25	0.79	4.61	23.74	7	1.12	5.49	32.97	19.94	22.26	15.91	11.58	8.87	9.39	35.49	8.77	15.11	12.76	8.04	11.07	2.16	1.83	2.17	4.89	7.12	6.8	2.56	8.75	4.41	3.37	2.31	4.6	6.64	6.16	7.93	0.59	34.74	11.94	0.15	2.63
AC140481.7	1.64	0.31	0.19	1.3	0	0.89	0.55	0.23	0.11	0	0	0.84	0.75	0	0	1.36	3.31	0.84	2.24	1.46	0.36	0.38	0.19	0.37	2.11	1.09	4.2	0.21	2.23	0	0.62	0	0	0	0.68	0	1.14	0.22	0.81	0.31	1.66	0.55	0.36	1.5	0	8.13	4.47	0.87	0
AC140912.1	0.63	0.06	0.5	0	0.08	0.62	0	1.59	0.2	0.57	0.22	0	0.76	1.7	1.79	2.19	0.2	2.49	0	3.7	0	0.15	0.71	0.1	0	0.82	0.19	0.12	0.07	0.08	0.51	1.3	0.66	0.07	0.46	0.06	0.1	2.23	0	0.3	0.07	0.28	0.08	0.13	0.26	0.75	1.13	0	0.12
AC141586.5	1.61	4.87	2.49	3.1	2.64	3.49	1.18	2.61	2.02	2.03	2.21	3.99	3.22	2.73	1.92	1.07	2.51	0.74	2.06	1.38	2.02	2.54	2.43	2.49	1.59	1.9	1.31	2.08	1.81	1.63	2.35	1.97	0.81	1.56	1.9	0.92	1.44	1.8	1.92	1.13	1.09	2.73	1.17	1.27	2.65	2.2	2.76	0.59	2.51
AC141928.1	0.19	0.01	0.07	0.01	0.51	0.07	1.5	0.44	0.25	0.01	0.3	0.02	0.33	0	0.01	0.5	0.07	0.31	0.06	0.29	0.77	0.01	0.06	1.17	0.28	0.81	1.1	0.01	0	0	0.1	0.34	0.21	0.14	0.38	0.05	0.02	0.14	0.11	0.67	0.13	0.58	1.52	0.03	0.08	0.07	1.4	16.84	0.05
AC142528.1	0.23	0.22	0.1	0.74	0.78	0.3	0.09	0.71	0.45	0.25	0.66	0.62	0.26	0.07	0.11	0.37	0.68	0.11	0.81	1.18	0.07	0.24	0.09	0.53	0.51	0.98	0.07	0.56	1.08	0.09	0.5	0.9	0.56	0.38	0.58	0.52	0.17	0.23	0.08	0.48	1.02	0.63	0.18	0.44	0.3	0.52	0.23	0.88	0.07
AC144449.1	0.46	0.69	0.66	0.75	0.35	0.71	0.46	1.21	0.6	1.03	1.58	0	1.32	0.49	0.29	0.67	0.49	0.66	0.16	0.39	0.27	0.33	1.28	0.32	0.3	0.61	0.95	0.97	0.4	0.18	0.57	0.39	1.32	0.08	0.42	0.38	0.41	0.55	0.24	0.71	0.31	1.03	0.41	0.38	0.24	0.41	0.08	0.28	0.29
AC144521.1	0.41	0.37	0.29	2.67	0.6	0.15	0.22	2.95	1.03	3.49	5	0.08	0.78	0.3	0.32	2.23	1.02	0.22	0	0.81	3.67	0.1	1.28	0	0.33	1.09	4.72	0.41	0.55	0.27	0.59	3.98	1.8	0	0.8	0	0.26	0.6	0.24	5.59	0.58	1.04	1.55	0.56	3.26	2.39	3.55	6.8	0.12
AC144652.1	1.21	1.99	2.95	0.6	2.04	1.78	0.75	1.34	5.38	1.15	2.46	1.36	2.75	1.85	0.51	2.13	3.43	1.22	1.08	2.96	1.57	1.32	2.36	1.95	1.56	6.72	2.52	0.98	1.35	0.53	1.39	0.84	0.89	2.1	1.51	0.64	1.16	1.84	0.98	4.08	3.43	0.73	2.69	1.64	0.68	1.76	2.42	1.13	1.05
AC144831.1	1.68	0.31	0.33	0.44	1.03	0.87	2.58	0.2	0.67	0.12	0.59	2.63	0.48	1.59	1.29	0.58	0.1	0.64	0.16	0.55	0.58	0.38	0.69	0.54	2.24	3.96	0.38	0.44	0.76	3.24	0.59	1.38	1.32	1.55	0.9	5.68	0.23	0.57	1.29	0.15	0.88	2.51	1.43	1.36	0.56	0.32	1.41	0.05	0.35
AC144835.1	0.73	0	0.14	0.12	0	0	0.27	0	0.68	0	0.39	0	0.31	0.11	0.08	0.22	0.09	0.16	0.68	5.6	0.11	0.25	0.14	0.8	0	0.59	0.44	0	0	0	0.2	2.1	1.51	0.24	1.82	0	0	0.93	0.12	0	0.12	0.24	0.41	0	0.34	0.53	0.23	0	0
AC145343.2	0.25	0.99	0.46	0.25	0	1.2	0.15	3.15	0.41	1.21	0.83	0.84	0.65	0.72	0.88	0.45	0.88	1.42	1.43	1.6	0.25	0.51	0	0.53	0.7	2.38	0.47	0.46	1.15	0.74	2.68	1.74	0.25	2.11	0.46	0.97	0.19	1.42	0.72	0.45	0.72	1.16	1.07	0.22	0.46	0	0.93	0.45	0.61
AC145676.2	0.07	1.11	0.08	0.13	0.66	0.62	0.3	0.4	0.65	0.17	0.21	0.51	0.22	1.15	0.49	0	0.14	0.6	0.04	0.12	0	0.31	0.11	0.02	0.89	0.73	0	0.15	0.45	0.11	0.28	0.16	0.11	0.03	0.38	0.08	0.51	0.16	0.1	0.08	0.17	0.65	0.15	0.83	0.82	0.04	0	0.13	0.11
AC147651.3	0.11	0.34	0.02	0.05	0.3	0.61	0.3	2.13	0.48	1.71	0.44	0.11	0.33	0.43	0.15	0.22	0.52	0.59	0.33	0.43	0.19	0.17	0.33	0.91	0.41	0.58	0.23	0.25	0.35	0.11	0.15	0.15	0.15	0.66	0.72	0.71	0.08	0.43	0.48	0.05	1.73	1.25	0.02	0.03	0.12	0.41	0.33	0.18	0.27
AC147651.4	2.55	1.77	1.19	2.11	5.11	13.17	1	1.76	2.1	1.03	1.89	3.23	0.38	2.67	1.51	0.51	2.63	8.9	1.74	1.72	1.75	2.67	2.25	0.73	4	1.41	0.2	2.47	2.69	10.83	2.52	5.39	1.04	3.7	1.6	3.69	2.81	4.39	1.79	1.3	5.01	2.45	2.77	0.92	1.05	0.6	0.21	0.42	3.23
AC156455.1	1.39	0.23	0.63	1.42	0.62	1.71	0.91	0.82	0.74	0.09	0.47	3.32	0.2	1.31	0.36	1.07	0.55	2.92	1.29	1.49	1.09	2.21	0	0.32	1.85	0.69	0.57	0.95	2.17	2.08	2.98	0.52	0	10.84	0.56	0.53	1.52	0.23	2.53	0.76	0.7	0.4	1.8	0.88	1.63	2.3	0.46	3.9	1.29
AC159540.1	6.01	11.23	7.25	15.05	25.76	12.65	12.89	20.64	8.33	10.44	5.54	17.62	15.81	30.8	13.69	5.22	23.06	13.38	8.89	8.32	8.27	8.27	11.36	7.31	11.57	20.6	8.64	9.09	13.42	4.73	72.92	128.68	26.82	37.08	15.84	28.17	8.16	7.61	12.28	9.29	24.29	74.86	30.09	11.66	10.47	15.74	12.15	4.74	8.8
AC159540.2	0	0	0	0	0.16	0	0	0.36	0	0	0	0.73	0	0.25	0.1	0	0.39	0.1	0.17	0	0	0	0	0	0.11	0.24	0	0.13	0	0.26	3.63	2.13	0	1.47	0.3	0.35	0	0.71	0	0.14	0	0.66	0.17	0.18	0.14	0.29	0	0.7	0
AC174470.1	0	1.14	0.41	0.97	1.88	0.39	0.88	1.32	0.84	0.97	0.26	1.7	0.59	1.67	1.18	0.25	0.57	0.86	0.46	1.36	0.71	0	0.7	0.27	0.67	0.35	0.28	0.24	1.04	0.5	1.47	0.18	0.71	1.14	1.87	0.45	0.61	0	1.08	0.23	0.54	0.46	0	0.71	1.02	0.38	0.37	1.14	0.19
AC187652.1	0	0	0.23	0.18	0.63	1.88	2.41	0.19	0.4	0.41	0.42	0.33	0.17	0.88	0.67	0	0	0.13	0	0.34	0	0.4	1.08	0.14	0.55	0.18	0	0.34	0.55	0	1.97	0.22	0.4	0.92	0.37	1.72	0.41	0.73	0	0	2.65	0.19	0.22	0	0.18	0.21	0	0.72	1.91
AC195454.1	0.08	0.15	0	0	0	0.15	0	0.16	0.22	0	0.08	0	0	0.22	0	0.22	0	0.11	0.18	0.14	0	0.08	0.09	0.12	0.06	0.39	0.21	0.07	0	0.09	0.06	0.37	0.08	0.31	0	0	0	0.08	0.08	0.15	0.16	0.08	0.18	0	0	0.17	0.6	0.15	0
AC226118.1	0.15	0	0.04	0.06	0.03	0.06	0.03	0.09	0.19	0.38	0.42	0.55	0	0.12	0.25	0	0.11	0.02	1.21	0.06	0.03	0.13	0.03	0.66	0.34	0.55	0.03	0.72	0.33	0	0.1	0.18	0	0	0.02	0.08	0.09	0.15	0	0	0.35	0.16	0	0.06	0.03	0.03	0.15	0.06	0.03
AC226150.4	1.6	2.93	2.5	0.34	1.16	3.47	1.42	1.93	1.99	1.49	0.57	0.76	2.44	1.95	2.21	1.6	2.17	2.5	0.2	3.01	4.11	1.68	1.4	0.26	0.76	3.73	1.92	2.2	1.2	0	3.1	6.08	4.57	0.34	1.15	1.01	1.28	3.56	0.36	4.69	3.16	3.47	2.39	0.49	2	1.36	0.67	4.65	0.44
ACAA1	41.31	55.54	91.01	46.6	37.23	64.92	34.83	56.49	52.66	62.02	65.49	37.98	50.82	70.09	39.06	63.11	42.15	63.3	60.67	68.17	46.52	46.72	47.81	86.69	57.4	125.73	55.4	76.21	65.2	45.33	96.82	108.56	100.82	79.77	64.35	84.85	62.99	63.96	45.61	55.23	108.46	68.47	46.75	53.51	61.78	77.43	36.34	32.67	71.65
ACAA2	26.2	35.82	29.81	12.48	18.68	23.26	25.97	16.59	39.64	30.36	34.42	36.76	9.51	35.79	24.03	17.77	56.12	43.34	68.36	38.46	33.27	34.45	13.1	71.62	59.77	52.74	28.21	19.35	44.14	39.02	54.62	20.79	16.72	51.35	43.69	33.61	40.17	20.07	40.64	51.01	42.88	20.63	22.29	50.1	23.06	30.88	17.12	30.9	21.63
ACACA	9.19	12.99	21.27	12.54	6.81	7.87	16.87	9.9	10.88	11.74	13.79	15.59	21.41	8.32	9.37	11.82	16.05	8.16	16.74	10.36	14.86	10.57	20.11	17.97	8.59	16.63	16.12	9.94	17.53	6.55	16.18	9.13	24.03	20.89	13.52	9.05	13.05	19.21	13.28	15.43	16.95	9.14	9.55	11.17	23.73	16.35	18.45	25.75	11.64
ACACB	2.7	4.98	8.48	10.93	3.96	2.44	5.96	5.91	3.17	11.37	4.23	3.78	5.46	2.74	7.91	1.79	5.62	1.82	8.65	3.52	1.42	5.59	2.32	12.06	2.37	5.71	3.48	3.46	5.76	1.15	6.27	2.93	3.05	5.05	5.14	2.13	3.32	1.92	2.87	2.32	3.81	6.71	1.2	4.74	1.51	6.75	4.83	2.33	2.57
ACAD10	9.09	12.18	16.82	12.69	11.67	9.9	9.74	17.19	7.44	20.67	8.06	11.44	10.33	10.43	10.52	6.22	8.07	8.41	13.58	9.68	10.98	14.9	11.59	15.28	12.33	10.45	4.33	11.86	12.56	6.36	11.29	17.68	8.35	10.22	11.78	9.59	10.71	9.65	14.07	9.83	10.95	10.83	5.65	13.29	18.16	8.47	6.17	9.97	7.56
ACAD11	7.87	7.81	11.1	17.97	10.48	10.7	12.53	19.77	11.51	17.23	10.91	9.14	15.73	20.74	7.79	6.65	9.04	9.53	7.34	23.44	3.08	8.34	11.22	17.12	11.4	11.94	7.42	11.28	17.14	6.04	23.43	23.26	17.01	12.48	10.12	9.2	7.4	8.45	11.27	7.78	9.3	20.61	7.14	11.97	6.09	15.9	5.01	13.04	14.7
ACAD8	13.99	14.49	14.84	26.27	9.52	14.08	13.16	15.82	23.76	34.03	14.93	17.2	21.35	29.05	17.78	17.5	35.25	25.04	16.88	26.99	21.98	20.08	18.92	28.37	19.56	17.35	18.7	26.86	21.43	11.6	21.8	23.94	32.04	27.71	22.02	17.33	19.27	37.65	17.03	17.68	27.33	16.56	8.98	23.95	36.62	28.51	16.82	11.74	16.07
ACAD9	13.47	17.84	16.3	13.3	9.3	18.43	15.28	26.71	19	18.48	15.65	15.67	15.3	24	17.61	14.08	9.32	26	13.85	13.95	9.66	12.05	13.6	17.17	17.31	15.96	16.15	17.53	18.15	14.55	30.99	19.58	20.39	21.65	17.24	15.27	15.99	19.37	17.32	15.19	17.64	11.47	14.21	18.4	18.46	15.83	12.59	19.1	18.39
ACADL	0.15	1.02	0.16	0.54	0.08	0.5	1.42	0.08	1.13	4.92	0.29	0.34	0.14	0.36	0.2	0.46	1.45	0.77	0.43	0.41	0.54	0.13	0	8.16	1.01	0.54	1.27	1.34	4.06	0.09	0.23	0.58	0	0	4.56	0.31	0.89	0.23	0.08	1.28	1.25	1.5	0.65	3.54	1.07	2.42	0.86	0.21	1.81
ACADM	20.29	32.66	50.24	49.24	27.72	10.6	38.57	9.28	34.64	35.88	58.37	29.5	34.57	39.22	45	25.88	55.78	27.2	41.3	50.72	26.31	32.15	29.81	51.22	41.29	39.63	40.04	44.44	38.61	21.53	46.45	25.79	53.45	37.8	35	20.29	40.44	41.62	33.98	57.17	27.62	27.2	15.9	42.61	46.29	50.23	29.45	28.2	35.13
ACADS	9.08	6.34	7.36	3.76	6.23	9.51	6.38	8.45	8.09	5.43	6.35	10.31	6.69	7.38	8.64	7.51	6.39	13.32	10.69	12.97	4.87	9.13	8.15	10	10.15	8.28	8.61	9.1	9.58	6.2	8.48	6.42	8.84	7.51	9.91	7.17	7.66	4.87	9.12	7.52	8.27	5.67	6.95	6.69	4.14	6.29	4.34	1.25	8.52
ACADSB	5.33	1.32	6.42	3.47	3.43	2.73	6.06	2.16	4.58	4.19	3.59	4.48	2.92	1.6	4.1	6.84	8.88	1.61	6.73	3.99	5.65	4.8	5.03	8.19	2.8	3.04	9.62	3.66	4.4	1.11	1.95	2.2	3.9	7.73	6.08	2.82	4.22	2.94	3.33	3.41	2.78	4.72	2.27	5.52	4.08	5.49	10.92	6.98	7.08
ACADVL	222.28	154.76	315.46	218.59	392.66	372.4	205.52	1189.32	149.61	341.76	111.74	197.94	120.62	355.16	175.09	182.45	145.05	521.83	162.75	251.08	202.71	524.92	349.83	349.14	272.9	379.73	161.65	259.49	197.85	260.47	358.64	724.17	331.28	301.88	297.11	347.78	188.16	310.48	251.35	170.17	260.6	737.16	290.1	332.93	209.28	230.83	135.79	123.79	204.2
ACAN	23.9	1.42	3.06	4.5	1.63	17.46	7.52	4.93	0.95	0.14	1.7	0.81	0.29	1.71	2.99	2.35	0.44	15.21	0.24	1.02	5.45	4.08	3.92	0.17	2.51	1.05	0.66	0.1	0.39	10.76	3.37	4.24	1.86	0.68	1.2	6.18	4.85	2.17	1.26	0.22	20.35	4.43	3.52	6.08	7.67	0.2	0.46	2.59	1.38
ACAP1	7.97	9.13	4.63	7.6	9.53	14.46	0.66	12.48	5.14	2.4	2.55	11.46	0.72	10.95	3.12	4.92	2.32	6.82	6.71	6.28	4.26	5.53	4.11	9.79	6.81	15.92	5.08	3.92	8.94	7.49	9.51	11.38	3.86	18.03	6.08	18.41	3.61	2.59	9.09	4.48	3.73	7.96	11.67	3.37	1.63	5.34	2.64	0.63	5.72
ACAP2	4.64	6.95	12.84	10.54	11.78	2.38	9.49	2.56	7.37	6.7	12.49	9.32	10.07	5.31	12.23	10.01	12.67	4.27	6.81	14.25	7.94	8.32	9.26	20.62	7.3	2.43	9.04	8.22	16.33	7.44	2.61	2.81	5.73	2.79	11.73	3.4	10.06	5.69	9.24	11.84	5.02	7.91	4.36	11.63	15.43	16.16	8.62	5.64	11.27
ACAP2-IT1	0.12	0	0.29	0.11	0.13	0	0.54	0	0	0	0.13	0.1	0.71	0	0.33	0.22	0.26	0	0.13	0.22	0.34	0	0	0.88	0	0	1.2	0	0.93	0	0	0	0	0	0.78	0	0.43	0.12	0.12	0.15	0.24	0.24	0.41	0.33	1.02	0.65	1.49	0	0.2
ACAP3	16.24	125.78	47.01	23.24	43.67	50.47	9.29	178.33	81.08	58.75	45.79	9.67	42.48	65.28	27.36	37.69	64.05	53.76	10.78	50.71	125.03	34.51	73.81	19.06	31.26	36.08	46.24	19.47	54.88	18.19	88.06	98.27	71.61	42.53	46.47	17.04	18.42	71.14	28.89	193.36	52.87	62.26	25	24.77	114.61	34.58	29.74	49.66	30.23
ACAT1	22.81	19.54	27.67	23.71	16.24	22.55	33.11	25.85	41.13	23.18	31.88	31.71	39.58	34.03	42.34	53.05	69.83	43.67	49.06	64.02	22.19	23.77	24.45	48.53	32.23	74.55	49.71	39.5	47.2	27.71	37.83	45.42	39.32	56.34	32.13	44.73	31.84	50.48	45.57	21.32	50.04	29.44	44.6	63.55	48.02	36.36	34.91	28.17	42.54
ACAT2	9.5	8.44	17.68	10.9	10.93	8.48	7.05	8.75	30.72	10.73	23.82	7.9	29.59	23.36	5.76	23.4	21.71	13.81	4.44	18.06	19.26	6.82	13.85	11.26	15.79	17.71	22.2	11.7	10.1	12.29	25.13	9.76	31.48	15.29	14.11	9.71	29	39.59	10.76	31.35	22.67	7.64	16.7	26.77	17.93	21.67	14.64	33.55	12.5
ACBD3	10.89	27.64	19.75	21.12	22.91	7.75	22.54	3.51	15.67	14.53	18.95	28.88	11.93	20.31	39.72	11.86	23.86	14.69	11.56	9.07	12.14	13.95	11.59	14.97	16.07	9.39	11.09	14.8	15.93	13.16	6.1	7.57	14.3	9.11	14.15	9.24	18.05	21.4	25.5	15.48	12.58	5.06	6.51	25.75	17.85	17.51	9.83	16.28	16.78
ACBD4	14.03	4.96	12.36	6.88	6.64	12.09	7.6	19.24	4.96	15.3	10.76	8.04	5.3	5.84	6.76	13.04	5.39	8.65	11.55	26.55	8.55	12.56	8.46	12.54	9.98	14.4	8.58	7.41	12.81	3.47	10.69	12.05	8.99	20.86	10.78	8.57	6.5	5.01	8.03	5.72	12.1	16.51	4.93	6.43	2.88	10.05	9.38	2.86	5.7
ACBD5	14.79	11.7	15	25.76	8.04	7.72	17.25	4.12	31.99	15.73	43	10.94	32.84	10.29	14.38	23.27	28.99	6.74	18.14	15.78	18.29	10.42	20.09	9.71	11.13	8.86	23.76	14.96	18.38	9.91	9.3	14.36	28.88	8.95	21.6	7.7	17.5	14.52	13.19	31.17	6.67	20.56	12.01	11.1	28.41	22.74	24.87	16.27	34.73
ACBD6	12.37	21.96	19.07	13.55	17.37	27.74	17.16	31.91	26.63	21.12	16.32	21.9	27.28	31.6	20.98	24.14	38.69	58	10.98	28.51	24.64	13.11	25	11.64	18.98	30.87	17.96	19.36	16.47	26	31.29	41.01	39.57	22.28	16.65	22.51	24.53	34.29	16.38	28.65	28.77	24.92	27.71	29.49	27.43	12.33	16.05	46.07	17.73
ACBD7	0.2	1.26	2.5	0.82	0.35	0.21	0.47	0.74	5.35	4.28	3.52	0.17	6.91	1.04	0.11	19.71	4.42	0.33	11.72	2.26	5.81	0.43	0.9	17.88	0.39	4.21	20.5	1.39	0.98	0.06	1.1	1.37	3.3	2.81	1.94	0.09	0.31	2.28	0.98	17.36	3.71	5.86	1.16	1.43	3.53	21.93	43.95	7.56	0.49
ACCS	16.06	14.93	8.62	14.61	19.94	13.74	7.55	13.03	3.88	5.08	11.39	15.26	3.78	22.83	9.55	11.49	18.49	21.76	15.73	16.83	5	24.63	9.03	21.54	9.78	13.09	7.62	18.05	24.43	4.17	13.52	16.94	4.34	13.82	18.99	19.67	8.31	6.28	10.02	1.88	9.63	19.32	4.36	12.59	7.36	30.38	3.73	5.81	7.88
ACD	19.23	37.84	20.68	10.89	21.98	28.9	8.75	22.47	17.07	15.19	10.88	18.43	20.49	27.03	15.82	17.53	19.09	27.52	8.93	18.78	16.21	18.99	25.52	13.85	18.87	20.01	13.88	11.11	8.1	12.13	24.82	24.5	13.1	18.6	15.65	14.09	10.71	17.81	12.38	8.56	27.38	18.09	17.28	10.11	15.51	13.44	12.76	24.54	9.81
ACE2	0	0.62	0.17	0.18	0.02	0.15	0.04	0.02	0.12	3.18	0.34	0.16	0.17	0.2	0.04	0.14	0.18	0.2	0.11	0.09	0.17	0.31	0.09	0.22	0.05	0.51	0.14	0.17	0.13	0.11	0.03	0.17	0.08	0	0.24	0.08	0.44	0.08	0.08	0.11	0.15	0	0.09	0.26	0.14	0.31	0.05	0.31	0.08
ACER2	0.56	2.17	2.19	1.14	2.85	0.61	0.69	0.12	0.61	2.03	0.66	0.92	0.55	0.77	1.01	0.28	0.57	0.18	1.59	0.18	0.63	0.95	0.36	1.52	0.47	0.15	0.84	1.45	1	0.78	0.76	0.21	0.12	0.15	0.9	0.2	3.91	0.2	1.54	0.71	0.47	0.09	0.1	0.66	1.06	1.18	0.85	1.01	2.44
ACER3	7.37	4.83	3.34	13.59	6.65	8.22	8.36	3.56	6.6	9.9	8.56	8.48	9.92	8.79	5.89	5.36	18.83	6.89	15.16	6.52	8	12.79	9.86	16.35	5.94	5.79	8.81	10.6	15.17	5.54	4.74	5.96	4.49	3.9	7.04	8.69	9.19	6.85	11.69	7.94	6.67	5.35	13.07	8.01	7.57	10.85	5.18	4.2	12.54
ACHE	36.3	7.96	9.17	3.87	5.45	59.17	12.23	14.54	8.6	0.43	1.81	7.14	5.74	20.67	7.91	7.24	3.59	8.99	21.02	3.97	11.16	3.45	35.87	5.67	22.8	10.65	12.69	1.88	1.41	15.23	9.84	9.11	15.84	18.09	7.56	2.49	2.87	16.93	3.59	3.64	12.98	4.1	6.13	5.26	4.46	1.15	15.59	0.89	2.24
ACIN1	45.1	61.63	44.42	50.4	159.81	80.67	38.58	133.75	63.28	111.7	60.98	43.87	82.2	97.36	32.11	34.41	63.75	63.44	26.55	56	58.87	51.72	83.65	50.37	44.99	90.17	30.03	58.57	49.55	48.77	111.46	163.19	119.12	54.88	69.33	84.09	64.46	41.34	67.36	65.04	71.63	89.1	29.89	79.21	66.86	43.88	32.2	119.43	36.29
ACKR2	0.98	2.47	0.66	0.75	0.34	0.67	0.4	0.49	0.35	0.77	0.33	0.89	0.33	0.56	0.21	1.02	1.11	0.76	0.98	0.53	0.47	1.38	0.25	0.83	2.46	1.07	0.63	0.48	1.82	0.1	0.49	1.33	0.09	0.56	0.57	1.06	1.71	0.28	0.44	0.54	0.58	0.74	0.38	1.67	5.62	0.57	0.36	0.09	0.19
ACKR3	16.41	12.85	59.81	11.67	8.83	19.75	31.75	9.84	17.55	26.85	23.6	21.69	10.95	30.16	49.81	16.27	21.69	23.56	28.81	17.1	5.95	20.23	20.04	24.37	42.86	16.12	7.7	15.9	44.71	43.88	14.61	8.66	15.66	45.61	20.08	9.32	7.22	25.05	18.23	5.63	21.42	3.65	3.2	11.55	22.95	57.19	13.14	11.03	25.04
ACKR4	0.16	0.41	0.19	0.23	0.23	0.21	0.16	0.21	0.12	0.16	0.33	0.8	0.19	0.22	0.33	0.23	0.28	0.09	6.08	0.1	0	0.09	0.04	0.11	0.24	0.49	0.1	0.5	1.12	0.08	0.49	0.53	0.13	1.04	0.32	0.21	0.13	0.33	0.39	0.11	0.55	0.18	0.16	0.32	0.17	0.3	0.34	0.4	0.87
ACLY	38.51	52.6	59.6	42.84	28.22	30.19	62.9	26.12	37.96	44.95	39.61	44.68	41.97	34.18	61.08	22.16	45.71	37.15	34.11	22.86	51.84	38.92	74.92	38.2	40.97	30.7	22.44	31.53	34.21	35.69	74.79	34.02	94.93	51.69	34.69	35.71	42.04	57.99	58.78	53.49	59.44	15.47	21.27	39.9	69.17	34	20.63	76.48	56.72
ACMSD	0.03	0.13	0	0.03	0.11	0.06	0.42	0.03	0	0.2	0.19	0.35	0	0.33	0.3	0	0.09	0.04	0	2.73	0.06	0	0.08	0.16	0.27	0.12	0.03	0.21	0.23	0	0.48	0.16	0.19	0.77	0.21	0.09	0.28	0.09	0	0	0.52	0.24	0.14	0.57	0.45	0.94	0	0	0.21
ACN9	6.06	12.89	13.45	26.9	17.16	15.31	17.5	13.23	15.31	10.98	7.49	22.48	26.6	36.04	10.08	11.62	32.73	25.75	30.98	34.35	14.96	13.24	17.55	42.17	18.65	51.7	15.38	16.1	24.58	10.59	40.39	13.43	13.56	35.54	23.03	17.68	18.75	20.63	16.29	24.09	65.68	11.9	11.97	24.96	23.89	15.21	8.05	20.28	9.72
ACO1	11.95	6.48	10.55	11.98	9.74	5.7	8.81	6.16	14.04	13.75	10.17	15.93	11.91	13.63	19.12	6.96	20.69	14.4	11.08	17.06	2.1	8.05	13.98	18.02	17.05	11.29	8.53	14.58	7.54	12.86	9.28	6.57	10.65	5.65	11.72	9.41	8.02	12.04	12.49	12.49	12.58	6.85	7.99	10.53	12.61	11.41	8.99	20.36	11.98
ACO2	52.7	66.44	127.81	69.43	37.53	71.89	53.81	61.67	100.71	32.3	61.71	60.18	57.6	30.94	35.56	62.22	39.56	35.12	75.33	48.34	67.76	62.66	64.95	40.45	29.77	69	115.35	40.36	41.76	34.99	35.3	41.17	84.91	62.26	66	35.71	49.57	34.76	36.76	94.07	75.18	43.81	65.97	68.54	50.11	51.64	95.45	45.88	74.79
ACOT1	2.92	2.68	1	1.05	2.19	6.69	2.43	3.42	3.9	1.87	6.46	1.35	5	5.24	2.65	10.92	3.68	4.72	1.55	12.01	4.18	1.28	3.86	5.27	4.36	7.62	10.35	4.5	2.09	3.17	2.65	4.75	9.17	2.43	5.24	3.65	4.01	2.32	2.24	4.71	4.22	2.88	5.42	7.44	2.8	1.7	9.4	2.14	3.24
ACOT11	0.51	2.06	4.87	5.53	1.84	3.2	1.59	2.22	1.09	0.95	1.6	2.73	1.18	2	5.57	0.64	1.81	1.6	11.3	0.9	0.63	5.63	2.29	6.63	2.44	4.7	1.11	1.8	2.47	2.28	2.32	3.5	1.97	5.28	2.23	0.78	2.93	1.1	1.52	0.55	2.2	1.57	1.61	2.44	0.57	1.96	1.89	2.38	1.67
ACOT12	0.36	0.28	0.43	0.45	0	1.33	0	0.54	0.22	0	0.15	0.14	0.08	0.32	0.18	0	0	0.25	0	0.21	0.12	0.03	0.8	0.1	0.12	0.12	0.23	0.51	0	0.72	0.2	0.14	0.2	0.12	0.24	0	0.79	0.59	0.37	0	0.12	0.13	0	0.51	0.3	0.07	0.12	0.23	0.1
ACOT13	13.71	11.32	16.91	19.33	16.58	26.56	20.25	37.77	10.04	12.57	16.01	10.35	12.85	18.57	9.07	18.23	14.76	24.29	13.11	21.46	13.85	14.62	14.66	22.42	17.72	51.28	17.4	17.02	19.02	22.88	46.22	65.84	15.88	20.2	20.92	22.18	9.04	20.75	12.49	19.7	37.02	26.35	28.28	13.86	12.87	8.86	15.73	11.19	14.94
ACOT2	10.79	11.94	6.1	4.25	10.01	15.11	7.89	12.46	18.08	7.56	15.69	5.97	14.59	13.15	6.27	20.49	11.58	14.03	7.29	17.37	12.5	6.05	13.83	22.65	10.5	20.83	13.89	16.08	9.4	12.02	10.72	24.78	22.15	9.17	14.01	12.36	17.84	8.33	17.93	13.29	13.23	11.46	12.29	24.58	11.65	6.98	11.79	7.83	12.74
ACOT4	0.44	2.23	0.17	0.13	0.31	1.04	1.02	0.55	0.37	0.03	0.64	0.97	0.99	0.55	0.28	0.71	0.48	1.65	0.37	0.8	1.25	0.41	0.47	0.9	0.77	1.05	3.39	0.53	0.92	1.76	0.97	0.69	0.32	0.84	0.72	0.4	0.99	0.27	0.59	1.59	0.45	0.92	1.75	0.96	0.53	0.48	1.39	0.11	0.95
ACOT6	0	0.27	0.12	0	0	0.17	0.1	0.35	0	0.08	0.09	0.08	0.07	0.21	0	0.27	0.14	0	0	0.09	0	0	0	0.26	0.07	0.16	0.28	0.09	0	0	0.08	0	0	0	0.12	0	0.8	0	0.22	0	0.43	0.41	0.32	0.45	0	0	0.32	0	0
ACOT7	39.06	41.64	19.71	29.17	36.9	50.04	16.07	13.03	30.68	8.35	10.46	18.53	37.7	22.43	24.17	26.61	46.39	32.63	10.32	23.94	41.39	31.1	36.31	5.25	28.96	48.72	122.67	26.02	13.25	26.26	41.62	23.93	20.34	16.61	16.41	20.96	30.86	39.84	39.2	47.1	37.96	24.15	75.95	14.66	34.99	20.76	79.73	49.2	27.66
ACOT8	19.98	24.68	19.43	21.85	18.78	38.5	16.14	21.81	19.4	19.71	20.18	16.71	20.11	38.83	22.28	25.88	22.7	35.32	18.85	24.47	16.82	31.64	22.48	35.91	21.12	21.07	41.23	19.7	19.84	18.21	26.55	16.17	19.56	24.89	20.71	16.33	16.86	24.56	19.04	29.69	18.45	18.75	31.13	18.7	23.56	19.33	22.75	13.19	20.8
ACOT9	15.41	29.34	15.35	16.86	23.86	18.12	19.24	8.67	19.38	17.22	16.54	18.45	2.39	38.74	19.66	5.65	37.24	43.05	12.35	14.94	14.73	16.7	17.88	28.03	24.17	10.27	7.14	20.87	18.74	31.95	21.81	14.68	20.35	25.97	13.9	20.46	16.5	15.75	26.77	12.11	17.89	11.8	7.98	14.15	12.45	17.57	9.8	17.98	28.12
ACOX1	11.73	9.85	20.46	18.49	13.24	16.98	17.03	14.53	23.39	16.98	18.65	13.51	15.5	9.65	18.55	11.66	11.09	9.44	18.52	13.98	12.9	11.3	16.09	14.33	10.24	13.22	8.34	14.88	13.83	7.45	15.2	17.93	18.87	18.64	11.52	12.21	16.74	10.23	12.55	13.97	13.12	21.59	11.91	13.73	18.79	18.26	8.86	8.28	16.4
ACOX2	2.14	14.06	21.57	10.73	11.58	8.84	3.48	8.08	4.41	5	6.46	9.28	1.43	16.24	10.38	5.1	1.15	13.73	16.66	18.93	3.59	17.75	4.64	13.03	15.64	20.85	2.4	17.51	16.17	4.83	16.96	17.97	4.85	17.42	14.38	12.17	17.56	4.14	16.11	3.81	14.97	3.38	8.88	26.67	7.15	10.98	4.35	1.5	4.25
ACOX3	5.85	12.39	9.51	6.9	6.83	8.39	5.16	15.83	12.19	8.59	6.36	10.35	10.43	14.1	10.1	6.12	7.83	15.35	7.48	9.01	5.28	6.27	11.19	9.25	11.64	11.05	3.89	10.52	7.52	10.08	24.71	10.5	11.53	13.54	7.91	9.09	10.42	12.19	7.44	8.14	8.66	7.19	5.63	7.53	11.11	10.58	4.85	4.48	12.57
ACOXL	0.03	0.29	0	0.03	0.06	0.05	0.03	0.33	0.02	0.17	0.09	0.25	0.07	0.03	0.02	0.08	0.2	0.04	0	0.08	0	0	0.03	0.21	0.33	0.14	0	0	0.05	0.14	0.11	0.04	0.11	0	0.06	0.06	0.13	0.24	0.08	0.05	0.16	0.11	0	0.32	0.3	0.06	0.05	0	0
ACP1	30.97	62.05	40.86	47.32	47.86	47.79	39.29	25.22	37.59	46.07	49.21	61.61	33	67.95	55.54	48.24	76.76	64.99	39.04	59.05	46.16	45.44	39.92	57.63	60.99	52.64	63.26	56.99	54.64	53.28	70.79	45.64	50.74	57.43	49.59	50.21	57.12	74.96	64.14	58.06	84.54	34.95	49.38	60.16	54.87	55.94	45.66	49	47.77
ACP2	46.3	62.25	19.98	37.59	34.83	52.71	22.55	15.7	28.97	32.73	18.48	32.51	23.87	47.78	29.16	15.09	35.85	45.22	23.19	23.01	24.04	44.12	37.97	20.27	36.87	15.57	17.98	33.03	37.81	44.4	22.93	18.42	23.38	33.3	31.03	29.21	31.53	24.67	37.33	14.35	24.42	16.01	25.56	35.28	28.1	16.7	16.8	14.49	38.33
ACP5	8.27	7.87	1.69	6.12	13	37.95	8.65	2.38	1.69	1.5	0.84	12.08	10.52	5.34	36.68	6.06	1	9.45	4.85	3.8	4.87	5.74	9.4	1.36	22.31	1.38	2.08	5.05	16.17	97.52	10.11	33.54	2	1.81	24.17	18.64	7.8	1.8	25.5	5.94	5.6	2.39	25.23	7.3	3.55	0.74	0.9	1.67	11.13
ACP6	3.73	12.71	10.62	28.32	5.04	14.08	10.46	15.54	9.06	13.13	4.61	12.91	5.87	44.59	18.59	10.92	14.88	36.19	11.5	11.58	7.69	15.31	7.22	13.56	26.89	19.74	4.54	34.31	13.28	7.84	14.19	11.68	12.83	16.29	14.65	9.08	37.86	9.47	25.87	9.79	15.71	11.13	12.51	14.15	8.07	13.42	4	2.65	11.72
ACPL2	14.54	28.51	16.63	32.41	10.09	9.3	37.66	14.88	37.95	18.44	39.72	9.64	8.41	23.7	17.72	10.38	12.46	18.45	7.72	35.07	14.02	21.67	31.28	34.38	12.36	15.42	8.39	15.45	22.2	12.39	19.83	7.03	45.65	49.96	16.6	3.59	130.43	17.51	19.57	15.97	9.75	8.72	6.61	69.63	21.56	19.22	8.95	15.92	27.71
ACPP	4.6	5.52	0.17	2.13	4.11	1.52	1.89	0.02	1.1	0.25	0.65	2.31	0.25	2.24	0.7	0.11	0.77	1.28	0.71	0.29	0.16	3.2	0.74	0.51	2.51	0.36	0.26	1.68	2.38	2.48	0.67	0.15	0.19	1.08	0.47	2.08	2.42	0.33	2.49	0.33	0.74	0.12	1	1.15	1.16	0.62	0.02	0.04	5.31
ACR	0.23	0.59	0	1.14	0.55	1.81	0.27	0.72	0	0.27	0.25	0.86	0.16	0.38	0.03	0.45	0.27	0.3	0	0.71	0.91	0.38	0.26	0.25	0.25	2.04	0.22	0.13	0.98	0.13	0.36	3.81	0.24	1.5	0.3	1.8	0.62	0.22	0.44	0.21	0.95	0.35	0.25	0.49	0.36	0.36	0.28	0.19	0.1
ACRBP	6.42	5.96	1.19	2.87	2.97	1.77	0.69	2.49	2.29	1.47	0.73	3.88	1.1	1.05	0.65	1.05	1.68	1.56	3.37	1.42	1.49	2.12	1.25	1.22	1.67	1.21	0.48	1.25	3.26	2.27	3.44	0.93	1.14	2.35	2.26	5.19	4.71	1.05	0.98	0.74	1.8	2.2	3.25	3.66	2.48	2	0.65	1.55	1.93
ACRC	0.8	1.51	0.42	1.88	1.05	1.08	1.01	2.39	0.57	1.52	1.16	0.97	2.48	2.45	0.68	0.85	1.69	2.29	0.31	1.85	1.63	0.61	1.47	0.96	1.17	0.76	0.8	0.83	1.3	0.73	0.84	0.76	1.25	1.2	1.12	0.81	1.24	1.84	1.11	1.2	0.93	1.15	0.64	1.55	2.85	0.25	0.76	1.12	0.99
ACRV1	0	1.05	0	0.81	0	0.12	0	1.03	0.31	0.25	0.84	1.12	1.48	0.06	0.07	0.34	0.98	0.14	0	0.53	1.31	0.43	0.98	0	0.54	1.34	1.83	0.09	0.34	0	2.03	0.57	0.31	0.51	0.12	0.09	0.88	0.75	0.1	1	1.3	1.23	0.62	0.65	7.26	0.15	0.84	0.23	0.09
ACSBG1	6.19	65.84	11.9	7.05	1.28	13.85	19.53	7.55	28.15	34.62	41.17	2.65	12.7	5.08	3.95	30.27	36.88	4.57	47.9	10.54	18.07	9.11	26.21	147	3.07	9.54	18.58	22.45	7.05	4.38	6.29	5.78	15.48	3.49	27.81	5.09	12.65	3.29	10.69	25.78	12.49	9.59	8.71	38.27	8.19	15.81	39.59	1.51	23.37
ACSBG2	0	0.36	0	0.1	0.03	0.43	0.49	0.38	0.05	0.29	0	0.42	0.35	0.22	0	0.03	0.17	0.08	0.66	0.23	0	0.13	0.04	0.48	0.65	0.15	0.22	0.11	0.51	0	0.71	0.14	0.54	0.12	0.16	0.03	0.54	0.49	0.12	0.22	0.24	0.35	0	0.65	0.92	0.13	0.62	0.28	0
ACSF2	18.31	11.18	14.81	20.24	14.82	21.11	9.39	20.77	13.1	13.81	10.3	10.16	11.04	19.91	9.29	12.26	12.72	29.06	24.38	31.04	11.71	19.73	6.4	28.54	15.57	49.35	10.82	16.92	18.97	9.5	29.28	38.94	11.12	36.1	18.88	37.84	12.02	6.67	15.4	7.42	43.23	23.81	12.55	20.93	6.6	13.09	6.84	4.6	12.05
ACSF3	17.5	13.69	12.68	10.91	12.71	24.64	7.59	25.97	9.42	15.29	9.7	10.93	12.17	8.19	9.66	12.58	8.42	12.4	8.75	14.5	11.56	13.06	11.37	8.67	7.07	13.08	13.15	10.69	7.42	10.29	25.45	34.85	12.85	13.14	11.17	22.65	8.79	10.12	9.47	11.57	18.3	14.53	9.8	8.93	10.47	10.16	6.39	8.42	9.37
ACSL1	26.34	6.36	10.22	28.78	26.08	13.15	56.63	3.29	11.66	11.02	15.41	84.88	12.22	46.55	13.83	13.14	15.48	30.54	36.39	12.19	7.24	45.27	10.37	3.45	74.62	6.96	23.45	16.76	29.8	104.56	10.02	6.78	6.27	7.25	25.36	34.92	43.46	22.09	33.55	15.22	9.99	24.16	16.91	17.79	9.41	17.89	7.58	15.91	24.89
ACSL3	21.64	24.6	42.61	63.47	39.81	24.1	33.08	10.21	32.28	61.01	51.96	44.51	89.89	68.5	54.95	45.73	42.55	38.98	66.8	43.71	62.99	32.77	47.99	65.44	37.35	41.31	55.74	97.48	24.87	30.83	36.51	10.48	102.02	49	24.57	36.57	81.4	138.93	65.58	41.8	57.44	14.81	12.89	39.91	19.13	31.1	42.18	22.09	31.29
ACSL4	7.34	8.04	7.19	13.12	22.82	3.76	15.05	1.7	9.92	6.33	11.82	17.36	6.04	11.94	13.98	8.12	13.05	8.92	10.37	11.73	7.09	10.23	6.58	9.24	13.92	3.82	18.32	10.45	16.25	18.63	5.35	3.07	7.66	6.82	10.38	7.36	16.74	6.36	19.34	7.84	3.99	8.38	8.89	8.03	11.42	8.89	18.43	16.26	16.54
ACSL5	4.91	1.8	8.02	6.28	7.96	2.22	2.64	1.19	2.43	8.14	5.05	9.13	1.57	4.99	2.24	4.19	3.18	4.72	6.68	4.52	3.17	4.72	2.26	3.13	4.91	4.21	2.7	4.38	7.13	10.42	3.05	3.55	1.6	2.63	3.54	7.22	4.73	3.14	4.45	3.14	2.59	4.89	5.74	2.84	2.23	2.85	2.54	1.03	9.91
ACSL6	2.36	3.25	16.63	3.25	0.81	2.94	5.16	9.72	7.4	21.23	11.14	1.77	5.92	3.18	3.66	32.09	7.61	1.74	37.15	11.56	7.59	3.17	1.46	69.87	1.7	17.79	23.68	5.56	11.86	0.27	7.3	4.34	4.32	23.92	22.75	0.9	2.2	5.16	1.56	5.09	13.76	12.32	5.79	4.29	9.96	21.81	35.99	0.5	4.37
ACSM1	0.23	1.15	0	0	0.31	0.21	0	0.2	0	0.1	0	0.45	0.04	0.18	0.07	0.27	0.28	0.07	0.08	0.03	0.18	0	0	0.05	0.49	0.31	0.28	0.09	0.09	0	0.08	0.57	0.2	0.04	0.07	0	0.4	0.04	0.1	0.03	0.31	0.04	0.04	1.01	1.19	0.33	0.03	0	0.03
ACSM3	0.44	0.69	0.49	2.54	0.44	0.26	0.12	0.67	0.31	0.28	0.39	0.31	0.9	0.76	0.46	2.01	0.46	0.59	0.56	1.88	0.83	0.73	0.12	0.2	0.75	1.21	0.05	1.67	0.22	0.6	2.54	1.9	0.1	0.65	0.47	1.52	0.88	0.1	0.84	0.17	0.53	0.59	1.59	1.91	0.58	0.76	0.09	0.29	0.41
ACSM5	5.75	4.22	3.37	7.61	5	3.77	2	1.55	1.8	4.09	15.68	1.58	2.4	1.56	0.93	3.8	6.07	3.81	6.31	4.37	1.81	11.79	0.49	1.49	4.87	6.16	3.36	10.16	16.83	2.02	1.39	2.46	0.93	7.64	6.52	6.06	6.1	3.28	2.37	3.6	4.36	5.66	3.39	5.34	1.35	4.92	2.35	0.45	3.76
ACSS1	4.76	5.44	15.25	17.84	8.85	8.59	7.11	12.17	13.34	37.74	14.79	4.35	25.67	7.38	5.09	24.6	21.61	14.95	22.71	19.13	6.11	7.64	8.05	36.87	5.07	52.07	19.27	11.55	12.37	8.96	9.7	11.01	12.4	12.18	12.75	7.68	7.69	14.6	7.01	8.02	24.27	19.71	6.88	12.78	10.77	30.52	14.33	5.65	9.04
ACSS2	14.47	9.1	10.29	7.94	12.67	24.32	20.24	12.97	19.41	10.41	8.33	16.67	16.54	17.75	14.84	10.61	17.66	16.48	10.78	13.29	16.56	17.02	10.05	21.87	11.14	14.68	18.48	13	12.59	13.2	15.41	22.66	8.42	20.36	12.89	12.02	11.82	12.23	12.92	13.22	11.11	16.28	19.09	18.2	11.39	8.97	8.57	3.53	18.08
ACSS3	9.72	5.69	9.34	28.24	6.45	10.87	6.29	10.58	9.21	17.67	2.11	10.4	6.82	12.78	16	3.75	6.36	6.88	14.24	16.02	6.7	17.6	18.55	12.18	14.48	10.41	4.71	27.6	12.15	4.79	15.54	7.34	2.35	8.91	13.53	7.01	23.86	19.54	18.78	1.23	11.75	3.63	3.94	16.92	2.56	10.35	6.07	1.02	13.53
ACTA1	0.32	0.59	0.28	0.18	0.1	0.32	0.26	0.88	0.06	0.05	0.06	0.49	0.65	0.39	0.09	0.22	0.3	0.92	0.1	0.34	0.17	0.19	0.13	0.17	0.13	2.24	0.84	0.04	0.99	1.76	0.5	0.43	0.44	0.23	0.19	0.24	0.34	0.27	1.88	0.18	0.24	1.25	1.91	3.07	0.09	0.2	2.17	0.67	0
ACTA2	237.97	53.87	53.32	68.91	268.74	90.88	207.43	34.58	102.6	48.47	12.24	84.53	34.34	124.39	144.81	80.03	16.77	127.21	25.85	33.75	84.66	149.44	201.83	22.7	182.16	39.77	9.5	51.41	45.51	510.52	74.65	60.86	38.88	27.78	75.96	233.5	179.06	70.66	145.03	11.69	90.21	14.99	192.6	38.19	54.86	10.71	31.76	102.62	78.73
ACTA2-AS1	1.86	0.42	0.11	0.53	1.45	0.91	0.61	0.5	0.13	0.64	0.1	0.29	0.07	1.09	0.86	0.37	0.12	0.25	0.09	0.57	0.54	1.75	1.27	0.47	1.04	0.2	0.08	0.17	0.73	1.12	0.49	1.16	0.21	0.09	0.4	2.51	1.21	0.53	0.68	0.06	0.65	0.29	2.92	0.72	0.39	0.06	0.16	1.33	0.3
ACTB	5961.72	5135.35	2584.15	3031.3	3891.61	10647.77	3504.5	8566.74	3180.58	1982.81	2276.78	3416.16	2609.28	4088.55	2762.97	1537.43	1609.07	5995.8	1834.09	2555.2	1918.47	5699.37	6094.06	2390.27	3233.35	3876.7	1179.07	2913.54	2591.8	4390.26	5623.29	9667.99	4585.94	9821	2476.68	10345.73	1893.15	3371.46	3672.25	1480.28	7472.83	2834.57	7693.63	1526.5	1310.31	1103.85	880.83	3172.13	3635.78
ACTBP2	0.19	0.18	0	0.73	0.07	0	0.36	0.06	0.09	0	0	0.28	0	0.12	0.09	0.06	0.05	0.13	0.14	0.12	0	0.13	0.29	0.05	0.19	0.19	0	0.29	0.13	0.15	0.16	0	0.34	0.51	0.04	0.38	0.14	0.13	0.13	0.04	0.28	0.07	0	0.48	0.18	0	0	0.12	0.22
ACTBP7	0.13	0.95	0.16	1.89	0.07	0.25	0	0.13	0.54	0	0.07	0.06	0.05	0.18	0.17	0.12	0	0	0	0.06	0.06	0	0.15	0	0.05	0.25	0	0.06	0.06	0.07	0.21	0.68	0.27	0	0.09	0.16	0.28	0	0.13	0	0.13	0.07	0	0.06	0.37	0	0	0	0.05
ACTC1	2.01	0.3	0.17	2.25	0.29	0.26	0.76	0.68	4.8	0	0.56	0.38	0.91	0.83	0.27	0.12	0.09	0.36	1.5	1	0.36	0.85	0.75	0.12	0.18	1.81	1.09	0.11	1.55	1.65	0.68	0.19	0.27	0.66	0.78	0.91	0.49	0.77	1.59	0.11	0.13	0.32	1.06	30.14	1.36	0.29	2.14	27.38	0.1
ACTG1	1954.57	1846.91	2250.37	1402.85	2757.14	2181.84	2385.31	879.87	2679.67	1693.98	1372.76	3308.39	1514.71	1126.88	2109.89	805.24	802.85	2213.84	1864.39	1367.72	1835.16	2532.34	2795.41	1583.28	2227.64	892.89	724.58	1600.78	1164.95	2689.77	1721.04	1290.23	1661.04	2147.87	1512.13	2138.86	1645.77	1479.82	2485.81	1059.67	1756.21	521.88	1529.45	920.73	1402.02	756.55	570.12	3738.75	1527.58
ACTG1P1	0.38	0.24	0.62	0.61	0.28	0.13	0.79	0.32	0.31	0.46	0.74	1.15	0.48	0.42	0.91	0.12	0.41	0.09	0.72	0.47	0	0.13	0.36	1.04	0.42	0.13	0.23	0.17	0.75	0.07	0.32	0.15	0.61	0.25	0.38	0.27	0.05	0.19	0.19	0.36	0.13	0.07	0.07	0.24	0.18	0.48	0.18	0.61	0.27
ACTG1P10	0.34	0.34	0	0.06	0.15	0	0.08	0.07	0.1	0.24	0	0	0.08	0	0.17	0	0.37	0	0.44	0.06	0.47	0.07	0	0	0	0	0.11	0	0	0.08	0.12	0.25	0	0	0.06	0	0.15	0.1	0	0.08	0	0.27	0.08	0.12	0.28	0.29	0	0.13	0.09
ACTG1P12	0	0.23	0	0	0	0	0	0	0	0.19	0	0.11	0	0	0	0	0.09	0	0	0.06	0.06	0	0	0.32	0.09	0	0	0	0	0	0	0	0	0.06	0	0	0.09	0.18	0	0	0	0.06	0	0.11	0.06	0	0.12	0.12	0
ACTG1P3	0	0.3	0	0.12	0.5	0.32	0.07	0.19	0.09	0.33	0.14	0.17	0.11	0.12	0.09	0	0.09	0.04	0.22	0.06	0	0.27	0.15	0.05	0.14	0.13	0	0.06	0.06	0.07	0.11	0	0.07	0.06	0.04	0.05	0.14	0.13	0.2	0	0.07	0.2	0.07	0.24	0.12	0.07	0	0.12	0.16
ACTG1P4	0.21	0.13	0.28	0.65	0.19	0.32	0.04	3.14	0.25	1.13	0.32	0.46	0.13	0.17	0.44	0.21	0.13	0	0.03	0.29	0.38	0	0.28	0.08	0.19	0.31	0.27	0	0.15	0	0.08	0.17	1.15	0.19	0.24	0.09	0.26	0.24	0	0	0.02	0.36	0	0.31	0.11	0.02	0	0	0.17
ACTG2	22.55	7.94	2	4.99	13.67	9.02	42.98	2.87	6.42	2	0.71	7.06	0.9	9.26	16.53	4.34	1	8.96	0.76	1.17	6.48	6.94	22.61	0.9	19.73	2.81	0	1.48	1.11	17.3	6.77	4.58	3.72	0.31	7.04	14.54	16.96	5.7	4.41	0.18	6.48	0.56	16.93	12.52	7.84	0.21	1.83	11.06	0.9
ACTL10	0.33	1.81	0.32	0.34	0.83	0.94	0.26	0.1	0.62	0.13	0.51	1.48	0.19	0.98	0.92	0.31	0.35	1.24	0.04	0.98	0.26	0.48	0.07	0.17	0.6	0.52	0.24	0.83	0.48	1.1	0.71	0.31	0.1	0.62	0.52	0.47	0.86	0.26	1	0.2	0.47	0.37	1.17	1.13	0.16	0.18	0.06	0.13	0.52
ACTL6A	10.77	46.57	27.17	20.34	26.1	17.25	17.63	17.47	18.84	17.63	20.24	41.72	21.35	27.28	21.7	12.78	23.48	34	19.97	20.61	10.44	17.14	18.83	17.07	27.07	19.22	8.2	22.14	24.03	23.29	41.17	34.82	39.2	31.43	19.39	24.79	25.28	43.24	24.02	29.97	33.9	29.01	29.11	22.74	45.04	20.84	6.71	106.11	20.17
ACTL6B	0.58	1.36	2.89	0.21	0.11	3.83	1.67	6.46	3.75	0.47	0.98	0.54	5.37	0.2	0.46	18.25	4.24	0.44	0.1	4.03	5.39	0.37	3.17	3.89	0.71	8.3	35.48	0.28	0.65	0.18	1.25	2.82	0.19	1.56	2.64	0.19	0.52	7.74	0.16	3.01	1.87	8.46	10.16	1.38	18.61	4.46	26.45	58.55	0.07
ACTL8	0.14	1.73	0.04	10.36	8.51	0	0	0	0	0	0.08	0.89	0.03	0.07	0.02	0.03	0.46	0	0	0	0.13	0.04	0	0.03	0.1	0.14	0.13	0	0	0	0.3	0	0.04	0.04	0	0.03	1	0	0.04	1.78	0.04	0.04	0.29	0.87	0.72	0	0	0	0
ACTN1	137.81	114.9	50.59	55.97	105.57	153.81	171.66	62.31	115.48	44.46	65	81.03	58.11	138.75	100.94	11.12	21.78	97.95	27.26	52.74	53.4	77.88	118.76	38.03	119.44	84.36	25.91	57.2	60.84	204.68	163.07	114.99	216.1	307.05	115.89	156.92	72.84	28.57	202.09	16.76	95.13	60.14	74.9	75.25	46.85	15.83	27.17	140.04	235
ACTN2	5.59	5.8	15.39	12.96	3.28	33.22	15.74	68.65	21.96	65.09	10.06	3.4	41.32	30.95	15.49	12.99	18.43	20.69	5.95	15.52	10.76	8.55	23.18	12.06	8.7	32.64	31.39	14.23	15.31	6.14	32.93	61.52	20.07	6.37	31.68	13.94	14.65	19.35	18.89	5.85	11.84	21.91	24.03	6.4	18.9	20.32	19.14	0.64	11.99
ACTN3	0.02	0.74	0.03	0.02	0.02	0.02	0.07	0.09	0.03	0.09	0.02	0.76	0.05	0.17	0	0	0.02	0.2	0.02	0.06	0.04	0.02	0	0.05	0.15	0.09	0.04	0.02	0.2	0	0.02	0.18	0	0.11	0.03	0.02	0.39	0.04	0.07	0.01	0.02	0.16	0.03	0.55	0.37	0.07	0.02	0	0
ACTN4	185.36	255.44	263.73	172.41	130.33	313.42	181.97	118.78	342.45	198.61	142.82	122.49	110.56	111.09	171.65	36.88	135.57	129.39	98.02	81.59	177.14	128.56	225.9	204.81	105.66	89.3	73.23	252.03	82.54	156.2	171.88	116.24	315.59	244.11	108.38	136.47	182.2	154.58	170.57	111.58	177.49	43.16	132.98	106.86	145.19	98.23	66.17	312.55	216.46
ACTR10	33.27	23.75	21.53	26.33	32.44	54.21	35.63	25.45	45.07	27.95	41.84	27.36	38.43	85.05	26.57	69.1	41.51	98.89	15.14	67.25	41.51	28.13	50.53	38.66	32.47	40.36	98.11	53.35	32.28	64.18	40.22	36.05	36.74	30.25	34.5	27.11	62.52	50.14	61.98	89.34	24.5	80.65	60.63	53.53	50.24	24.45	67.2	31.5	29.45
ACTR1A	48.22	37.35	50.78	34.44	38.18	46.51	41.05	28.58	79.77	33.71	31.49	26.52	51.77	34.98	31.85	40.37	110.92	40.01	29.08	30.08	59.92	41.99	70.42	26.66	37.34	41.29	77.59	36.08	39.99	54.18	46.01	67.36	42.11	42.89	44.72	50.8	33.97	48.03	42.36	56.15	50.39	41.63	54.07	36.27	84.18	35.34	59.17	78.04	69.57
ACTR1B	27.25	30.34	25.73	24.59	20.19	38.06	26.91	33.36	21.89	28.15	27.84	38.63	36.7	36.43	27.49	34.14	38.16	36.75	19.66	38.89	34.65	31.07	31.04	29.49	34.36	28.56	60.91	34.54	30.01	23.41	39.15	29.48	32.83	28.45	32.67	24.55	33.21	29.88	37.63	32.65	36.46	18.7	29.48	32.2	34.38	28.73	39.76	29.08	26.3
ACTR2	63.6	31.34	43.91	82.54	95.89	29.46	76.9	12.18	74.59	65.05	81.44	89.05	60.43	66.08	80.17	43.96	125.45	42.77	64.01	58.75	65.46	71.03	55.24	58.94	79.78	42.48	75.18	81.06	105.18	97.27	63.16	35.69	78.48	73.91	68.28	102.71	91.64	71.83	98.54	92.38	83.46	44.08	42.32	76.92	84.25	67.4	70.51	99.59	115.02
ACTR3	75.69	98.35	73.48	102.96	139.47	39.36	86.5	9.49	135.09	64.46	70.72	143	68.13	77.68	98.22	26.85	131.34	48.36	88.33	43.1	58.42	82.45	85.65	55.03	95.17	27.02	44.27	80.28	95.1	125.03	78.24	17.24	69.7	99.04	66.06	57.55	96.99	78.98	123.85	70.69	58.95	12.37	28.89	63.44	121.83	47.49	35.16	97.6	170.27
ACTR3B	2.58	9.64	6.42	7.64	9.62	8.88	9.9	10.52	10.38	11.13	6.01	8.83	19.56	9.5	13.77	10.66	10.2	14.13	5.56	24.02	13.12	8.12	13.08	12.96	7.69	21.93	26.48	6.33	6.17	4.88	10.09	7.8	5.92	9.89	6.71	4.96	5.22	10.28	10.08	11.5	17.07	7.73	11.42	19.97	8.35	18.74	23.08	31.89	6.2
ACTR3C	5.14	1.31	0	0.2	0.18	0.47	0.53	0	0.74	0.07	0.33	0.44	0.49	0.53	0.38	0.19	0.33	1.03	0.71	0.6	0.64	0.28	0	0.7	0.86	1.12	2.8	0.41	0.03	0.07	0.81	0.2	0.17	1.09	0.47	0.7	0.31	0.51	0.42	0.2	1.67	0.58	0.77	0.8	0.14	0.36	1.3	0.06	0.23
ACTR5	2.99	4.27	3.61	2.53	3.87	4.53	4.06	4.32	4.23	4.06	3.69	5.15	4.83	8.05	6.67	4.14	7.76	7.92	2.81	5.13	4.27	3.72	3.05	4.15	3.9	3.73	4	3.16	3.44	4.08	8.11	7.86	3.45	2.87	4.32	3.83	4.25	3.95	4.46	6.32	3.13	3.5	2.84	4.49	5.55	2.79	2.94	8.53	4.33
ACTR6	5.85	9.13	12.09	14.19	10.9	5.92	16.86	3.39	17.5	12.64	25.23	16.07	23.11	22.26	20.24	24.96	18.68	20.61	11.27	29.43	24.57	11.3	13.97	20.6	18.17	9.02	32.02	16.63	19.8	13.48	13.59	5.99	17.42	10.16	17.17	6.51	22.96	30.42	21.51	50.12	8.86	15.76	12.32	17.33	31.53	23.05	19.39	11.32	15.78
ACTR8	9.42	19.1	11.74	14.18	10.19	6.4	12.13	8.85	12.32	10.95	13.46	13.48	8.93	17.91	16.5	8.65	11.21	13.87	11.5	11.11	7.98	11.19	9.63	12.6	10.76	8.93	8.43	13.03	13.72	12.71	12.39	10.98	13.74	9.19	9.72	11.35	15.04	16.54	17.7	11.51	11.54	8.87	7.9	10.97	17.31	17.25	8.85	6.42	10.66
ACTRT3	0.43	2.26	0.12	1.18	0	0.16	0.55	0	0.75	0.13	0.28	1.21	0.22	0.65	0.13	0.09	1.28	0.3	0.19	0.18	0.55	0.28	0.15	0.05	0.36	0.15	0.69	0.26	0.32	0.54	0.06	0.55	0.07	0	0.27	0.2	0.96	0.13	1.08	0.77	0.03	0.37	0.94	2.37	2.67	0.11	0.57	0.45	0.8
ACVR1	15.89	21.29	21.74	20.99	40.74	11.55	13.54	3.07	17.45	18.5	20.61	26.16	9.19	13.75	15.54	8.05	16.32	7.52	10.54	16.32	18.91	16.45	12.9	8.68	12.5	9.81	7.67	15.6	12.56	18.5	8.67	4.52	6.14	17.01	15.91	9.69	13.02	7.63	15.12	12.82	8.6	7.89	10.13	30.28	9.24	11.71	10.37	14.44	14.74
ACVR1B	8.52	5.57	9.95	9.42	7	10.73	8.77	7.27	9.78	6.1	12.6	13.4	12.73	6.59	8.07	6.33	8.96	7.22	6.82	6.95	11.29	17.78	12.98	14.41	13.77	10.5	16.98	10.82	9.97	11.18	11.57	10.01	12.38	11.26	9.96	8.87	9.2	10.22	7.84	10.52	11.38	10.81	7.22	7.52	17.82	12.54	17.24	12	10.23
ACVR1C	0.05	0.55	0.25	0.09	0.21	0.05	0.19	0.06	0.41	0.06	0.34	0.22	0.36	0.11	0.11	0.78	0.9	0	0.3	0.64	0.11	0.06	0.06	0.5	0.11	0.51	2	0.09	0.22	0.05	0.19	0.22	0.08	0.18	0.25	0.05	0.33	0.05	0.17	0.22	0.07	1.53	0.33	0.51	0.26	0.3	3.39	0.07	0.1
ACVR2A	2.89	3.24	2.52	6.67	5.52	2.74	2.77	1.26	3.14	4.56	3.43	7.12	3.83	4.35	5.15	2.07	7.05	2.42	1.68	3.18	3.57	2.06	3.41	2.13	3.63	1.78	3.47	3.14	4.18	3.2	4.1	1.6	2.14	1.64	2.98	2.29	5.23	3.96	2.79	4.42	2.98	2.77	2.86	4.92	12.86	3.61	3.98	4.93	2.59
ACVR2B	0.55	1.7	0.76	1.12	0.78	0.78	1.24	0.71	1.11	1.65	1.29	1.24	3.53	0.72	1.55	1.26	1.33	0.42	0.6	1.3	2.55	0.46	1.23	0.58	0.47	0.63	1.06	0.68	0.96	0.7	0.84	1.02	2.15	0.59	1.04	0.36	1.45	1.21	0.84	1.83	1.19	1.09	0.77	1.09	6.74	1.17	1.41	4.92	0.61
ACVR2B-AS1	0.28	0.49	0.19	0.22	0.26	0.46	0.46	0.8	0.65	0.29	0.35	0.53	0.79	0.37	0.26	0.51	0.33	0.36	0.17	0.53	0.39	0.16	0.5	0.17	0.26	0.36	0.26	0.16	0.71	0.09	0.39	0.58	0.44	0.57	0.42	0.02	0.23	0.28	0.16	0.36	0.53	0.35	0.6	0.51	1.26	0.22	0.37	0.4	0.24
ACVRL1	5.65	8.23	27.06	6.73	37.31	6.34	5.59	5.54	7.94	24.65	4.65	7.7	2.81	10.11	8.03	3.64	2.24	11.19	3.64	9.29	8.63	13.64	5.5	5.48	5.68	13.81	3.08	14.69	6.48	33.94	9.79	22.77	13.29	4.56	4.31	13.4	9.83	4.31	10.76	4.78	17.07	3.88	7.13	10.3	5.74	1.13	4.08	10.6	6.45
ACY1	19.7	31.51	13.84	14.68	10.19	17.49	13.23	18.68	13.36	8.35	11.54	17.72	11.67	18.59	11.49	16.87	9.34	21.73	18.02	19.52	8.38	15.65	12.93	27.54	18.72	18.52	8.83	22.78	21.21	9.35	25.37	12.72	15.7	30.8	16.17	18.5	15.92	11.62	16.35	9.21	17.57	13.34	15.36	22.95	15.23	7.51	9.54	8.38	11.35
ACY3	0.43	0.75	3.89	0.69	0.72	0.56	0.36	2.27	0.88	0.41	7.2	0.7	0	1.69	0.76	2.34	1.01	1.71	4.26	12.37	1.2	0.96	1.1	0	1.77	36.14	0.74	7.03	2.32	0.09	4.42	3.85	1.5	2.88	0.7	1.86	6.22	2.91	0.49	0.57	5.98	2.17	0.56	0.97	0.16	13.88	3.23	0	1.04
ACYP1	2.53	12.11	5.42	4.82	5.38	6.72	13.99	20.28	7.88	8.84	6.15	4.95	8.8	20.81	6.11	12.44	11.61	14.92	3.34	17.54	10.73	3.15	7.78	8.61	11.25	12.81	28.63	7.33	5.11	7.55	23.62	18.74	18.83	5.61	8.03	5.4	9.15	11.42	10.22	12.53	12.28	59.76	14.11	18.84	19.31	9.23	20.82	14.76	9.27
ACYP2	17.57	34.91	43.61	26.2	10.93	30.97	16.44	16.39	36.67	24.63	51.52	13.44	32.17	34.62	19.63	36.6	36.21	45.01	42.15	50.32	33.05	10.96	16.66	52.59	23.41	86.26	70.75	39.53	41.51	17.85	48.62	64.79	40.44	60.61	36.49	27.79	43.16	50.92	19.29	68.65	42.05	80.12	51.88	21.26	27.32	59.59	47.62	6.3	23.27
AD000090.2	4.96	12.25	3.68	3.35	3.07	5.47	3.32	17.4	3.15	17.63	3.59	4.36	4.85	4.27	3.11	3.5	14.34	8.05	4.8	9.76	5.31	5.78	7.2	17.2	3.84	10.17	2.2	4.35	5.26	1.26	7.27	12.58	5.76	3.23	7.63	8.11	2.93	5.38	4.03	4.39	9.79	5.29	3.59	2.66	3.81	9.76	2.01	15.66	4.62
AD000092.3	0	0.5	0.13	0.72	0.59	0.42	0.36	0.64	0.83	1.56	0.23	0.09	0.36	0.2	0.29	0.1	0.08	0.37	0.96	0.1	0.1	0.45	0.36	0.08	0.31	0.31	0.39	0.19	0.42	0.24	0	0.5	0.22	0.11	0.99	0.36	0.23	0.1	0.11	0.33	0.22	0.11	0	0.3	0.71	0.93	0.31	0.41	0.27
AD000671.6	2.57	0.69	0.62	0.97	1.48	0.95	0.6	0.38	0.5	0.78	0.62	0.83	0.28	1.04	0.32	0.41	1.01	2.13	0.23	0.4	0.26	1.95	0.57	0.94	1.33	0.21	0.12	0.77	1.14	0.35	1.82	0.21	0.77	1.32	1	2.46	0.99	0.44	1.04	0.64	1.72	0	0.59	0.46	0.14	1.01	0	0.78	0.37
AD000684.2	0.65	0.61	0.87	0.41	0.88	0.64	0.24	0.58	1.43	3.95	0.23	0.12	0.97	0.68	0.2	0.14	0.57	0.7	0.49	1.34	0.53	1.14	0	1.5	0.47	0.57	0.2	0.59	2.05	0.25	0.54	0.51	0.31	0.58	1.25	0.55	0.42	0.21	0.44	0.41	0.74	1.11	0.58	0.34	0.83	1.57	0.35	0	0.18
ADA	5.78	13.01	8.8	3.83	12.09	9.37	1.8	1.76	5.92	5.23	2.25	4.78	1.99	8.12	4.18	5.41	8.91	8.82	6.16	2.73	2.03	9.23	2.51	7.07	6.66	4.3	4.66	9.21	6.33	15.91	4.12	7.42	6.11	4.25	8.16	9.63	8.69	2.39	9.47	1.63	5.56	2.1	8.91	4.05	5.92	2.25	2.73	3.05	7.92
ADAD2	0	1.36	0.97	0.03	0.19	0	0.26	0.53	0.52	1.05	0.25	0.55	1.23	0.3	0.08	1.4	0.53	0.85	0.19	0.61	0.65	0.39	0.15	0.06	0.07	21.29	0	0.05	0.16	0.85	0.14	1.5	0.5	3.36	0.1	0.48	0.75	0.16	0.06	0.31	1.05	6.14	11.55	1.5	0.34	0.72	3.52	0.44	0.02
ADAL	2.41	10.23	7.3	6.27	3.33	3.54	5.59	8.15	3.13	6.66	4.77	1.65	4.42	6.96	4.47	5.18	4.01	1.28	2.62	6.01	3.88	3.8	5.58	11.87	3.58	5.21	3.49	4.75	2.82	0.99	5.57	7.09	2.96	4.62	5.48	2.92	5.16	7.03	4.32	6.84	3.82	5.35	2.88	5.39	5.16	8.86	5.55	1.34	5.23
ADAM10	25	32.78	26.17	43.83	23.5	10.9	27.72	3.6	29.06	31.56	23.85	23.5	18.62	21.98	24.29	11.13	16.35	16	14.73	16.9	18.61	30.63	23.3	15.62	13.97	7.17	17.47	24.61	22.24	25.57	12.42	10.18	19.79	12.28	18.87	16.7	37.82	15.56	29.33	23.2	12.28	12.17	11.61	18.39	22.1	17.18	13.57	12.58	25.41
ADAM11	0.48	0.96	1.12	0.85	0.58	1.33	2.76	9.03	1.46	2.48	1.81	0.68	2.92	0.46	0.44	3.11	2.41	1.88	0.54	7.62	5.64	0.31	0.93	1.18	0.54	4.2	17.3	0.67	1.24	0.35	0.94	4.33	1.52	1.45	1.27	0.24	0.82	0.7	0.42	0.82	1.25	8.33	2.74	1.42	1.81	4.33	14.24	0.96	0.08
ADAM12	2.79	14.18	14.48	3.16	25.53	2.28	8.47	2.41	13.93	6.05	2.43	15.68	1.01	10.94	15.04	0.16	5.98	5.02	0.94	1.06	4.72	12.95	12.47	6.45	8.05	1.4	0.09	13.08	4.05	20.62	4.09	2.03	4.09	4.16	3.29	14.01	8.28	4.05	16.21	0.44	1.98	1.08	3.31	12.76	5.49	0.67	0.28	1.35	44.36
ADAM15	32.86	86.85	43.15	25.11	29.35	43.9	22.72	51.21	39.83	22.49	22.7	44.72	18.81	61.23	31.38	22.3	59.4	74.44	18.65	48.08	47.1	36.25	25.46	37.79	47.96	24.47	27.35	41.73	29.46	37.82	40.88	39.53	23.87	39.91	32.76	28.16	51.93	30.14	34.86	33.52	35.11	70.67	44.23	25.6	23.19	32.8	14.07	16.75	27.39
ADAM17	8.27	23.02	15.45	24.71	20.57	6.28	14.17	2.42	13.16	14.72	18.44	24.44	14.21	11.21	17.59	4.25	19.93	3.92	11.11	9.03	13.03	14.59	14.7	11.15	12.24	5.32	3.26	15.47	15.94	10.75	11.05	3.37	13.82	13.67	11.15	7.92	21.3	10.24	17.54	17.32	9.81	2.9	3.1	14.02	15.57	17.09	5.31	6.47	17.88
ADAM19	3.16	4.99	3.06	1.72	9.65	4.86	3.44	1.84	3.24	16.82	1.8	6.51	2.8	4.17	4.94	0.41	1.99	1.73	0.46	6.75	6.18	2.89	9.22	0.57	3.36	2.24	1	3.28	1.56	11.1	2.86	7.32	11.05	1.63	2.08	3.13	5.33	2.42	7.8	0.74	2.36	5.86	3.94	1.72	2.87	1.83	1.21	4.74	4.15
ADAM1A	0.67	0.58	1.95	1.72	1.85	2.15	1.33	2.23	1.28	2.92	1.4	2.19	3.37	1.92	1.54	1.18	1.66	0.97	1.18	2.32	2.19	2.01	1.48	0.99	1	1.99	1.49	1.22	2.17	0.92	2.91	1.88	1.97	0.99	1.6	1.21	1.64	2.04	0.68	1.82	3.06	2.41	1.07	1.94	1.86	2.87	1.41	6.7	0.75
ADAM1B	0.07	0	0.44	0.09	0.15	0.2	0.11	0.13	0.07	0.03	0.24	0.14	0.19	0.09	0.2	0.47	0.24	0.05	0.11	0.19	0.29	0.03	0.11	0.27	0.1	0.03	0.09	0.09	0.26	0.04	0.17	0.08	0.04	0.07	0.09	0	0.12	0.2	0.07	0.12	0.34	0.14	0.27	0.09	0.22	0.21	0.16	0.13	0.11
ADAM20	0.05	1.36	0.03	0.04	0	0.02	0	0.09	0.06	0.02	0.02	0.59	0.13	0.04	0.02	0.07	0.02	0.02	0	0.02	0.06	0.02	0.03	0.07	0.13	0.02	0.04	0.02	0.02	0	0	0.03	0.02	0	0.08	0	0.74	0.02	0.05	0.03	0	0.17	0	1.55	0.44	0	0.07	0.13	0.04
ADAM20P1	0.11	0	0	0.1	0.05	0.16	0.14	0.94	0.06	0.06	0.06	0.14	0.28	0.37	0.01	0.05	0.23	0.13	0.05	0.08	0.24	0.06	0.29	0.08	0.11	0.34	0.05	0.1	0.05	0	0.23	0.75	0	0.17	0.19	0.19	0.15	0.27	0.11	0.1	0	0.9	0.06	0.1	0.16	0.06	0.16	0	0
ADAM21	0.11	1.88	0.15	1.77	0.03	0.05	0.18	0.08	0.18	0.3	0.31	0.49	0.09	0.28	0.16	0.15	0.04	0.17	0.08	0.23	0.38	0.2	0.1	0.34	0.44	0.22	0.35	0.22	0.55	0.19	0.18	0.13	0.37	0.11	0.35	0.12	1.13	0.24	0.3	0.49	0.11	0.2	0.31	1.39	0.74	0.18	0.23	0	0.11
ADAM21P1	0.1	1.2	0	0.42	0	0.06	0.04	0.06	0.06	0.07	0.04	0.48	0.03	0.09	0	0.06	0.05	0	0.04	0.05	0	0.03	0.11	0.03	0.33	0.1	0.06	0.03	0.13	0.04	0.13	0.15	0	0	0.09	0	0.77	0	0.1	0.02	0	0	0	1.11	0.86	0	0.04	0	0.06
ADAM22	2.14	5.78	6.41	7.21	0.5	2.02	7.29	3.81	10.6	8.78	10.46	3.24	12.88	3.82	4.65	9.39	10.82	1.41	8.88	9.59	11.61	2.73	7.73	14.79	3.3	4.85	15.93	3.94	5.54	1.12	2.98	2.56	6.28	4.01	6.27	2.74	4.71	9.17	3.16	7.82	3.43	3.6	3.36	18.81	17.32	18.76	21.89	4.93	4.4
ADAM23	15.01	8.4	6.05	26.56	3.13	7.59	12.27	8.1	15.48	10.67	7.75	6.71	12.54	5.54	7.13	10.43	25.84	6.24	9.55	5.05	15.9	6.92	14.68	4.49	10.43	9.61	19.55	6.77	8.74	8.53	14.28	7.12	21.31	14.5	10.67	10.95	9.64	10.02	6.77	9.48	26.82	5.85	6.54	14.31	19.24	14.01	21.61	8.49	27.08
ADAM28	19.51	5.13	3.59	19.63	16.76	6.17	10.09	3.24	2.84	4.64	20.23	14.37	4.52	10.32	3.15	5.38	8.51	7.27	25.49	14.59	3.82	26.49	3.29	2.02	17.85	5.88	4.96	34.06	34.09	9.13	4.78	7.71	2.1	5.38	18.81	36.47	16.24	4.3	8.86	9.89	5.33	8.53	4.51	4.2	5.18	12.98	4.27	0.5	11.29
ADAM29	0.04	3.07	0	0	0.02	0	0.05	0.16	0.01	0.06	0	0.93	0.02	0	0	0.13	0.03	0.01	0	0.02	0	0	0	0.1	1.95	0	0.06	0	0.03	0	0.09	0.13	0	0	0.03	0	1.32	0.04	0	0.01	0.22	0.17	0.05	2.36	5.6	0.02	0.1	0.46	0.28
ADAM32	0.53	1.35	0.87	1.35	1.59	0.91	0.85	1	1.55	0.62	0.28	1.38	0.75	2.93	0.4	0.11	2.21	2.7	1.83	0.65	0.38	0.39	0.43	0.17	0.88	0.18	0.77	0.69	0.72	0.58	0.47	1.7	0.43	1.07	0.82	0.49	1.12	0.32	0.63	0.15	1.24	0.95	1.51	1.91	1.05	0.25	0.12	0.04	0.92
ADAM33	0.66	2.78	2.28	0.36	5.5	14.71	5.41	24.26	5.31	3.38	14.29	1.57	0.67	2.94	1.3	1.81	1.84	5.01	0.68	18.91	2.21	1.68	1.46	74.5	0.82	4.95	1.66	1.03	6.12	5.07	6	62.62	7.99	7.8	5.52	1.09	1.79	2.07	0.41	1.6	6.16	8.16	1.19	39.75	1.04	2.14	2.14	0.17	0.22
ADAM8	6.69	1.65	1.71	1.32	2.63	8.33	17.52	6.36	1.12	1.7	0.7	24.52	1.62	14.56	15.12	2.22	2.79	19.02	1.97	2.29	1.93	4.9	14.28	5.17	26.09	0.86	2.02	1.63	3.12	52.25	6.68	6.73	2.29	1.58	8	3.87	4.11	1.44	15.05	0.74	2.34	2.38	4.4	1.33	3.33	1.03	0.64	0.87	22.11
ADAM9	41.79	105.55	35.79	73.19	94.48	23.98	71.49	3.46	63.76	52.5	51	96.43	42.31	83.74	102.34	18.2	32.75	60.17	38.26	42.03	38.31	64.24	68.19	46.78	53.73	14.12	16.37	108.41	72.64	87.11	29.23	7.45	42.74	37.06	43.74	37.14	171.34	41.53	146.43	40.96	18.25	12.91	18.18	70.35	43.33	29.52	11.82	5.44	114.63
ADAMDEC1	2.47	1.81	0.16	0.83	4.49	10.54	1.06	0.13	0.39	0.07	1.79	1.58	3.77	1.01	0.21	3.43	7.46	1.36	11.77	2.47	0.03	0.51	1.44	0.13	3.56	0	0.15	1.4	4.07	8.5	0.32	1.94	0.31	0.14	8.62	2.96	1.08	0.7	0.8	1.29	0.86	0.26	3.02	0.27	1.44	0.15	0	0.47	0.58
ADAMTS1	19.25	17.08	12.25	23.69	34.49	7.15	21.2	1.63	12.13	10.33	3.85	10.29	1.24	32.2	55.14	1.69	7.32	4	2.26	4.79	12.16	9.15	8.39	4.17	22.69	1.85	4.49	57.99	12.15	29.3	34.44	2.99	8.18	4.67	10.89	76.6	22.11	6.57	36.47	4.53	5.64	0.8	8.83	23.37	8.48	1.06	4.62	3.84	15.7
ADAMTS10	18.59	9.4	13.55	16.53	14.19	11.86	11.91	30.68	8.56	22.16	14.99	11.22	20.87	11.6	9.83	10.26	14.43	29.34	8.49	19.79	12.77	16.61	9.84	25.9	13.18	20.17	6.35	17.63	20.14	7.22	29.84	15.24	27.81	41.12	18.63	36.71	9.47	8.54	7.68	14.01	18.47	11.98	4.65	22.82	19.32	27.1	12.38	23.94	4.78
ADAMTS12	1.68	1.11	0.79	3.61	9.06	1.73	1.28	0.14	1.19	0.46	0.55	2.35	0.21	3.67	1.94	0.88	2.77	0.96	0.66	0.35	0.67	4.24	0.68	2.76	2.19	3.56	0.28	1.92	2.35	6.69	2.81	4.31	0.51	1.65	2.19	3.87	3.34	0.16	3.65	1.22	3.31	1.09	0.84	6.34	1.46	2.24	0.46	1.13	1.19
ADAMTS13	1.57	2.28	1.17	3.41	1.1	4.82	1.97	15.89	0.71	6.12	4.01	3.32	3.64	11.65	1.3	6.59	4.39	4.21	1.59	4.46	4.22	0.88	2.73	3.1	3.17	11.51	4.05	2.53	6.08	1.5	10.79	15.51	6.69	5.74	4.23	2.85	1.33	3.23	3.55	3.54	6.29	13.36	3.43	3.4	7.61	2.17	3.75	1.44	0.99
ADAMTS14	6.68	1.38	2.07	4.54	9.33	3.76	2.58	0.73	2.07	0.78	0.77	2.34	0.32	7.51	2.68	1.02	0.47	2.97	0.28	0.29	0.65	8.95	4.1	0.27	4.81	0.5	2.69	1.99	5.08	9.88	1.8	4.07	0.84	0.72	3.7	4.62	1.98	0.34	2.47	0.25	0.94	0.89	0.88	1.06	1.27	0.11	0.3	0.97	3.61
ADAMTS15	0.88	24.98	0.36	7.91	1.44	1.07	1.07	0.86	1.96	0.54	1.59	1.33	2.96	1.97	3.29	0.62	3.5	4.05	0.24	0.21	0.56	1.07	4.06	0.52	2.98	0.24	0.14	1.94	3.28	2.75	4.36	6.45	3.61	0.39	1.33	3.75	1.9	0.49	4.8	0.42	4.45	0.46	0.46	11.46	12.67	0.33	0.44	0.43	3.49
ADAMTS16	0.11	1.12	0.56	0.37	0.5	0.08	0.09	0.05	0.17	0.03	0.31	0.96	0.33	0.18	0.18	0.11	2.84	0.02	0.01	0.13	0.79	0.18	0.38	1.39	0.22	0.35	0.41	0.31	0.22	0.26	2.03	0.18	0.17	0.1	0.17	0.19	0.33	0.14	1.74	0.12	0.26	0.52	0.29	0.75	2.15	0.2	3.06	0.35	0.59
ADAMTS17	0.55	0.64	0.34	0.94	0.93	0.47	0.42	1.85	0.13	0.25	1	0.63	0.12	0.16	0.27	0.65	2.44	0.69	0.33	0.54	1.12	0.62	0.2	7.85	1.16	0.86	0.86	1.22	0.48	0.99	1.7	0.42	0.49	0.13	0.56	0.76	1.25	0.88	0.77	1.08	1.03	2.75	0.42	8.58	0.79	0.71	0.6	0.37	0.28
ADAMTS18	0.24	2.56	0.13	1.19	0.79	0.85	0.8	0.14	1.32	0.7	0.02	0.66	0.68	0.77	0.58	0.11	0.58	0.27	0.6	1.54	1.37	0.24	0.49	0.59	0.53	0.07	0.25	0.36	0.63	0.55	0.35	0.57	0.54	0.3	0.25	0.21	2.16	1.06	0.55	0.89	0.48	0.81	0.78	2.09	1.26	0.17	0.05	0.02	0.74
ADAMTS19	0	0.12	0	0.11	0.12	0.01	0.25	0	0.21	0.41	0.07	0.1	0.28	0	0	0.16	0.15	0.01	0	0.06	0.32	0.01	0.17	0	0.08	0.79	0.48	0.02	0.05	0	0.46	0.12	0.19	0.02	0.07	0	0.5	0.14	0	0.11	0.23	0.23	0.39	5.81	0.31	0.17	0.73	0.05	0.01
ADAMTS19-AS1	0	0	0	0	0	0	0	0	0	0	0	0.09	0	0	0	0	0	0	0	0	0	0	0	0	0	0	0.37	0.09	0.1	0	0.16	0	0	0	0.07	0	0.15	0	0	0	0	0	0.34	3.16	0	0	0.58	0	0
ADAMTS2	8.38	1.36	0.67	5.66	40.24	3.86	6.39	4.13	1.23	1.66	2.61	10.15	0.46	3.18	3.21	1.36	1.54	4.52	2.01	0.66	3.17	4.4	5.89	0.51	4.62	0.97	4.85	1.04	1.64	20.99	1.17	1.05	1.99	0.25	2.36	13.96	3.12	1.68	8.1	0.22	0.97	0.49	1.47	18.7	5.12	0.1	3.98	26.35	1.78
ADAMTS20	0	0.32	0.08	0.51	0.39	0.01	0.03	0.03	0.02	0.02	0.04	0.22	0.02	0.02	0.02	0.19	0.07	0	0.08	0	0.19	0.06	0.03	0.03	0.01	0	0.02	0.02	0	0.03	0	0.05	0	0.05	0.02	0	0.47	0.31	0.01	0	0.15	0.01	0.07	0.42	1.59	0.19	0.01	0	0
ADAMTS3	0.15	1.12	0.23	3.4	1.78	0.47	2.52	0.07	3.5	0.3	0.09	0.62	29.24	1.58	1.39	0.26	0.77	2.31	0.1	1.78	18.43	0.15	0.14	3.15	1.05	1.89	1.08	1.08	0.36	1.1	0.7	0.38	0.17	0.49	4.84	0.44	2.8	0.98	0.29	1.26	0.26	1.48	0.25	2.84	2.75	2.39	1.59	0.08	0.45
ADAMTS4	3.63	10.97	2.56	5.49	20.52	7.12	10.58	1.18	3.78	6.24	3.76	11.86	1.05	4.62	10.01	0.86	0.56	5.55	0.99	1.2	3.5	5.54	3.69	0.55	10.46	0.67	6.38	2.76	5.26	17.59	4.14	5.5	3.04	0.82	9.29	6.2	9.77	1.4	9.61	4.87	3.33	0.82	15.7	3.33	5.03	0.45	0.9	5.41	6.68
ADAMTS5	1.07	0.47	0.51	0.44	0.79	0.7	0.6	0.54	0.7	0.12	0.35	1.28	0.5	0.85	1.98	0.83	1.58	0.26	0.48	0.36	0.79	0.32	0.83	0.13	0.48	0.01	0.12	1.16	0.61	2.29	0.17	0.18	0.38	0.24	0.63	0.51	1.15	0.75	0.75	1.44	0.29	0.18	0.34	1.69	0.85	0.17	0.29	0.28	0.61
ADAMTS6	0.36	2.69	1.91	1.51	1.17	0.42	0.75	5.38	1.17	6.13	4.36	1.17	5.4	1.3	0.72	1.29	3.77	0.71	1	3.58	1.98	0.65	1.13	1.31	0.51	1.29	0.08	1.43	1.91	0.59	1.56	1.7	4.7	2.45	1.37	0.63	4.23	1.38	1.28	2.38	1.11	4.82	0.16	4.87	2.28	7.97	0.3	2.66	1.27
ADAMTS7	1.68	0.87	3.65	0.82	8.06	1.84	0.81	1.48	4.81	2.38	1.37	1.1	0.31	2.77	1.91	0.09	4.62	2.16	0.82	0.87	5.81	4.09	1.58	0.96	1.82	0.55	0.25	1.62	2.04	6.63	3.03	3.54	2.23	0.43	1.55	1.34	1.24	0.7	3.25	3.44	3.85	0.49	1.11	5.45	3.9	0.76	0.46	7.38	1.21
ADAMTS8	1.05	5	1.6	4	0.71	0.95	1.81	0.64	1.5	0.48	1.46	0.5	1.23	2.77	0.16	4.2	0.59	0.57	5.39	2.97	1.09	1.56	1.38	0.24	0.38	3.95	5.27	1.06	0.91	0.41	1.39	1.83	1.45	5.09	2.98	1.59	1.79	1.57	2.11	0.62	1.67	11.65	4.38	7.31	1	1.38	3.74	0.28	0.65
ADAMTS9	4.59	8.16	12.69	21.93	18.99	7.93	9.62	11.74	9.74	16.96	8.31	13.37	9.88	23.22	10.43	11.41	4.35	21.72	5.11	4.83	6.03	10.44	8.98	7	9.37	9.18	1.53	20.61	3.41	27.98	6.06	9.3	9.4	1.88	3.29	13.96	15.73	11.59	26.1	1.77	10.71	4.74	5.46	29.12	13.74	2.85	4.1	3.64	12.13
ADAMTS9-AS1	0.37	0.47	0	0.13	0.04	0.1	0.12	0.31	0.07	0	0.1	0.39	0.09	0.31	0.11	0.04	0.12	0.09	0	0	0	0.34	0.16	0.1	0.12	0.14	0.91	0.04	0	0.26	0.13	0.09	0.13	0.14	0.34	0	0.15	0.24	0.46	0	0.24	0.26	0	1.42	0.15	0.04	1.44	0	0.2
ADAMTS9-AS2	1.03	1.11	1.25	0.72	0.31	1.74	1.91	0.3	0.65	1.05	1.62	3.67	1.11	0.99	3.59	0.22	0.38	0.33	0.73	0.73	0.49	0.67	0.98	1.22	0.7	0.74	0.34	0.68	0.84	0.71	0.68	0.35	1.04	0.69	1.14	0.27	1.09	0.32	0.53	0.16	0.32	0.26	0.25	0.45	0.39	1.02	0.64	0.07	0.35
ADAMTSL1	4.13	16.72	1.51	5.57	5.02	0.33	0.65	2.24	2.86	2.81	2.07	6.09	0.09	3.83	0.23	0.19	0.65	0.13	0.83	7.8	0.58	1.49	1.1	4.02	1.06	1.88	0.25	15.6	0.79	3.57	3.05	0.52	0.1	3.11	3	1.7	2.89	0.53	4.95	0.38	3.2	6.43	0.68	5	2.08	4.67	0.3	1.62	2.29
ADAMTSL2	3.18	4.71	11.76	6.65	1.56	3.14	2.42	7.11	6.85	8.06	3.8	1.15	3.32	3.84	3.06	4.93	4.64	8.03	5.98	4.93	3.64	18.13	3.11	1.6	3.48	7.36	6.11	7.64	7.75	5.07	2.88	8.11	6.61	6.07	2.53	8.73	7.74	2.84	4.67	3.06	6.68	7.64	4.28	3.19	3.22	4.25	4.98	1.65	4.67
ADAMTSL3	0.18	0.74	1.59	0.2	4.46	0.09	0.36	0.01	0.24	0.66	0.36	0.24	0.3	0.32	0.4	0.11	0.33	0.05	0.36	0.34	0.3	0.5	0.04	0.41	0.22	0.19	1.08	0.7	0.57	0.55	0.15	0.4	0.17	0.07	0.31	0.42	0.88	0.39	0.6	0.27	0.53	0.18	0.23	1.43	0.53	0.19	0.26	0.05	0.28
ADAMTSL4	6.78	2.06	3.94	3.16	3.53	5	5.81	5.9	2.8	0.91	3.96	17.63	1.1	6.27	15.79	0.56	2.4	4.26	1.97	3.87	1.69	4.48	2.73	1.87	5.77	2.51	0.13	2.92	9.37	6.75	3.39	3.37	4.06	8.44	4.29	9.17	2.72	1.55	4.13	2.08	6.24	3.3	5.96	6.3	1.45	7.55	0.43	0.72	6.52
ADAMTSL4-AS1	0.4	1.56	0.23	0.57	0.43	1.36	0.46	0.39	2.79	0.42	0.22	1.71	0.17	0.18	0.14	0.18	0.29	0.13	0	0	0	0	1.35	0	0.14	0.57	0.18	0.18	0.19	0.67	1.26	0	0	0.19	0.51	0.16	1.72	0.19	0.6	0.12	0.2	1.35	0.45	1.09	0.56	0.65	0.19	0	0.66
ADAMTSL5	0.13	0.3	0.33	0.3	0.43	0.5	0.22	0.6	0.24	0.12	0.11	1.27	0.25	0.67	0.64	0.97	0.27	0.49	0.5	0.46	0.24	1.01	0.12	0.45	0.39	1.27	0.58	0.32	0.71	0.18	0.36	0.12	0.43	0.57	0.27	0.18	0.64	0.1	0.12	0.03	0.15	0.63	0.38	0.77	0.1	0.12	0.26	0.15	0.02
ADAP1	15.24	2.87	3.11	2.76	3.09	18.6	9.11	2.93	4.49	1.81	12.15	5.65	10.98	3.77	1.77	16.66	2.75	4.99	5.89	11.59	6.84	8.52	5.21	1.63	5.48	26.28	66.1	4	15.19	7.04	3.44	22.71	4.22	6.38	18.24	18.32	10.65	3.3	7.62	25.79	8.48	13.71	40.23	2.01	3.26	6.73	49.09	0.58	11.18
ADAP2	39.57	7.88	10.65	15.23	33.83	22	13.51	8.67	8.74	12.12	15.71	19.32	5.2	12.96	11.89	4.03	9.4	17.09	16.83	7.91	3.84	33.6	16.19	7.71	15.98	4.31	4.28	16.76	33.21	26.74	8.42	8.67	9.73	6.92	13.36	32.96	13.35	5.43	18.35	8.59	14.8	2.75	9.79	6.11	8.57	8.84	3.7	6.74	29.14
ADAR	37.36	61.86	72.3	42.69	65.11	26.53	61.38	21.22	48.96	60.73	90.24	73.45	52.85	44.38	135.29	33.32	243.65	30.6	89.97	38.41	35.67	45.9	52.3	57.04	34.53	26.19	37.24	43.01	55.14	30.61	26.4	21.06	47.91	42.57	45.93	19.4	37.68	46.07	47.18	44.46	41.99	13.51	16.25	52.36	52.19	67.5	42.5	43.1	62.65
ADARB1	8.46	5.83	4.29	2.5	5.99	4.45	9.19	3.25	5.52	2.06	3.39	7.5	3.67	5.99	3.95	3.09	5.15	3.8	3.49	6.74	9.25	3.14	3.63	5.19	4.18	9.42	8.98	6.52	3.49	10.35	4.49	4.74	3	4.41	3.01	5.25	4.23	3.67	4.33	2.86	5.02	5.41	3.86	5.08	4.35	3.97	11.47	7.17	8.09
ADARB2	2.1	0.81	0.53	3.47	0.89	1.07	2.11	1.1	0.57	5.61	2.53	1.31	4.81	0.21	0.28	4.53	0.39	1.28	1.63	1.82	0.83	0.32	0.71	0.27	0.82	1.9	16.32	0.49	1.38	0.58	0.78	2.57	0.28	0.42	3	0.69	5.77	1.68	0.45	6.55	0.99	4.41	4.86	0.49	0.98	1.62	5.19	5.37	0.79
ADARB2-AS1	0	0.89	0	0	0	0.26	0	0.13	0	0	0.14	0	0	0	0.09	0	0	0	0.15	0.49	0	0	0	0	0.19	0.13	0.49	0	0.26	0	0.22	0.46	0	0	0.35	0	1.26	0	0	0.66	0	0.8	5.6	0.49	0.25	0.29	0	0	0
ADAT1	17.35	26.63	24.04	34.24	38.6	24.67	12.13	21.85	13.26	25.94	17.71	22.52	20.35	24.45	24.32	10.33	35.12	14.64	29.12	13.4	14.64	32.49	23.57	25.32	20.2	17.45	10.07	21.05	20.25	15.01	19.11	17.81	7.81	21.63	19.58	10.92	20.12	26.73	21.71	20.96	6.92	13.93	13.27	16.73	20.69	19.51	11.62	12.04	19.41
ADAT2	1.25	2.11	1.68	7.17	2.38	3.29	1.84	2.52	1.76	5.55	1.79	2.04	1.76	5.83	1.31	1.27	2.58	1.91	1.05	1.91	2.53	2.34	1.68	2	3.4	1.77	1.53	2.58	5.01	2.38	2.99	3.65	2.37	1.43	4.29	3.55	3.6	1.54	2.24	1.6	1.5	4.24	1.91	2.37	3.88	2.45	0.8	3.14	2.88
ADAT3	2.17	7.8	2.36	1.4	3.3	2.27	1.22	1.12	2.76	1.19	1.25	2.45	2.92	4.39	2.04	1.27	4.35	4.07	0.87	1.49	0.92	2.01	1.58	0.38	2.11	1.13	0.86	1.68	2.36	2.81	1.77	0.83	0.78	0.28	3.75	2.41	3.27	2.15	4.57	2.82	2.88	1.16	4.37	1.07	2.94	1.12	0.48	0.57	2.35
ADC	11.77	13.59	15.25	12.4	9.81	9.96	10.57	6.06	9.07	9.4	15.49	7.35	6.81	8.07	15.33	9.24	8.69	15.66	12.51	28.19	10.19	9.52	7.63	15.39	9.29	23.58	20.2	14.28	18.84	4.9	11.48	11.72	10.61	31.82	13.79	8.26	10.48	9.8	6.46	15.09	20.59	10.81	6.51	5.25	9.97	13.53	11.84	3.68	8.17
ADCK1	4.98	3.96	3.69	3.57	4.9	6.87	5.47	11.37	5.71	3.84	4.51	1.9	6.65	5.79	2.47	5.29	3.9	8.16	2.9	7.18	5.62	3.51	4.95	5.98	2.83	3.35	5.36	4.6	4.44	3	2.83	4.56	5.59	3.58	6.51	3.77	4.18	3.15	5.43	5.89	3.22	5.81	5.05	4.39	3.45	2.74	3.63	3.24	4.59
ADCK2	26.43	28.76	13.81	12.41	23.52	24.35	20.33	9.27	19.13	13.8	10.5	25.58	19.97	19.06	22.98	11.78	25.3	43.28	20.93	23.31	12.72	23.72	15.69	24.84	21.61	12.78	19.32	21.5	32.98	14.95	10.45	11.88	11.28	13.95	15.75	15.26	22.47	12.52	36.08	16.69	13.39	6.09	20.46	17.35	10.54	12.53	12.22	3.33	23.7
ADCK3	30.12	57.92	17.07	24.44	6.14	31.63	26.38	19.96	11.27	10.66	11.44	17.15	11.11	31.19	39.33	15.78	9.28	31.7	18.55	10.02	12.75	23.35	24.06	6.27	24.86	15.76	14.85	21.3	22.16	11.03	26.92	34.27	19.95	12.75	21.4	32.85	15.07	16.84	13.62	10	18.51	13.39	18.8	13.38	24.32	12.42	9.34	90.86	29.87
ADCK4	22.61	42.03	36.22	16.22	15.33	32.74	19.72	24.54	37.48	31.57	26.98	18.55	23.73	27.19	28.73	11.36	29.69	40.04	28.79	51.82	23.54	42.05	30.24	69.75	28.71	26.84	12.14	25.34	19.57	16.66	23.75	16.07	33.92	37.59	27.19	13.66	29.41	27.42	27.87	25.71	26.84	13.18	17.56	22.13	22.76	48.44	8.19	21.61	18.41
ADCK5	4.48	4.79	3.84	3.49	4.16	5.4	2.15	6.83	3.67	3.81	2.57	4.15	5.38	5.62	2.71	4.58	2.52	8.36	2.04	5.26	4.95	4.38	5.44	3.26	3.71	5.56	4.56	4.03	3.05	2.75	9.91	11.62	5.06	4.22	2.65	6.15	3.77	3.84	4.66	5.68	5.45	6.2	3.84	3.79	5.17	2.95	3.49	2.04	3.51
ADCY1	7.14	2.24	2.01	1.78	2.27	3.42	2.51	11.3	2.12	14.2	4.51	1.52	9.04	2.74	0.69	3.89	16.28	1.83	1.89	5.32	5.22	0.85	14.48	10.9	1.31	5.37	18.91	1.58	0.59	2.83	0.67	1.6	8.89	0.67	1.12	0.4	1.65	7.42	1	3.01	1.26	3.84	4.28	1.92	3.93	3.8	22.38	6.81	1.06
ADCY10	0.03	0.6	0.14	0.04	0.08	0.22	0.19	0.32	0.03	0.05	0.05	0.33	0.12	0.06	0.01	0.13	0.25	0.13	0	0.05	0.13	0.12	0.06	0.04	0.33	0.14	0.02	0.02	0.07	0.13	0.19	0.24	0.54	0.08	0.22	0	0.29	0.3	0.09	0.03	0.03	0.39	0.06	0.31	0.59	0.01	0.07	0.07	0.03
ADCY10P1	0.49	0.39	0.37	3.15	0.83	0.74	0.34	2.64	0.17	1.43	1.64	0.14	2.51	0.75	0.17	1.93	0.85	2.24	0.45	1.8	1.11	0.22	1.29	0.63	1.25	5.53	1.59	0.83	1.84	0.2	1.27	2.14	0.65	0.18	1.62	0.79	0.43	1.58	0.17	1.67	1.32	5.21	0.64	1.32	2.23	1.8	0.65	0.4	0.54
ADCY2	5.12	1.52	32.58	7.08	0.79	7.95	12.17	8.15	14.58	35.66	109.65	10.1	9.59	8.68	28.48	25.95	39.02	15.11	44.04	15.93	16.75	9.5	2.01	91.19	7.45	36.6	32.11	12.16	71.78	2.16	17.62	28.9	1.21	86.39	27.71	10.76	7.52	2.35	8.28	13.1	30.66	6.87	7.94	14.56	24.61	98.09	39.89	1.23	34.29
ADCY3	23.43	25.94	35.22	17.08	31.95	30.83	29.93	21.84	19.17	32.91	21.81	33.28	20.96	41.38	22.53	19.47	42.96	40.22	24.94	24.92	26.14	46.96	28.19	15.75	34.68	19.12	31.76	25.38	36.11	27.67	30.37	10.05	26.36	25.76	17.8	27.27	25.68	19.95	34.89	24.72	26.75	15.01	16.37	42.61	26.97	27.72	24.04	27.19	33.47
ADCY4	3.33	5.95	12.09	3.46	2.88	1.95	2.73	4.92	2.66	17.22	2.85	2.43	1.97	5.13	2.17	3.59	0.94	4.76	1.79	4.9	4.5	6.04	0.97	3.63	4.06	6.9	2.43	4.78	5.94	9.57	3.35	7.56	3.39	2.23	2.07	9.03	5.06	1.25	3.93	2.15	3.95	6.23	1.82	4.6	3.88	1.69	2.27	7.81	2.74
ADCY5	4.27	1.84	1.73	5.21	2.26	4.56	9.1	4.57	6.25	1.45	9.31	1.89	2.94	0.34	1.23	5.38	0.89	0.92	3.63	2.14	2.76	1.26	4.65	1.77	2.15	4.76	16.62	1.59	5.68	1.62	2.06	6.7	5.12	1.22	9.14	1.34	5.12	4.49	2.52	6.36	1.9	5.23	5.35	7.18	6.23	1.57	15.72	10.81	2.24
ADCY6	4.68	14.35	12.59	8.41	12.63	7.7	11.21	11.31	13.04	13.59	6.97	13.34	15.61	10.48	14.19	6.46	8.02	5.98	7.47	9.65	15.18	19.43	16.7	16.31	11.13	9.52	8.41	9.71	12.03	7.37	17.36	10.22	17.41	10.72	11.61	5.01	15.4	12.05	14.35	7.83	10.35	8.14	3.17	17.04	14.63	19.91	9.89	10.03	12.51
ADCY7	13.44	5.21	4.28	10.4	11.28	3.16	4.39	1.93	4.45	7.17	8.95	9.88	2	7.51	4.43	3.11	17.16	2.88	15.39	3.58	3.21	14.67	5.62	6.31	6.15	3.78	3.13	10.77	19.4	5	3.68	2.27	1.6	4.78	10.28	12.77	8.01	2.59	8.03	8.98	3.13	2.04	1.13	3.17	6.04	12.86	3.2	4.77	12.09
ADCY8	0.66	16.08	10.6	0.75	1.62	5.92	9.89	41.9	20.45	9.98	13.19	7.06	1.22	6.06	2.56	10.57	4.8	6.63	5.62	29.04	5.97	1.31	15.81	14.73	2.59	27.82	4.07	2.61	3.61	0.27	15.35	21.93	6.4	25.97	8.64	0.28	4.65	5.36	8.16	5.93	8.53	7.34	2.45	10.35	10.44	23.39	6.96	2.94	10.84
ADCY9	5.2	9.94	4.56	5.43	5.84	4.92	4.39	1.45	4.1	4.34	3.83	5.96	4.59	2.91	6.25	1.41	5.43	2.22	3.35	1.61	2.91	4.8	6.95	2.73	2.71	1.95	2.82	2.41	3.25	4.25	3.11	2.78	3.64	3.68	2.69	2.64	3.27	3.62	5.97	2.08	3.48	3.23	2.21	5.39	5.39	2.13	4.07	3.36	9.88
ADCYAP1	0.31	0.84	2.46	0.36	0.19	0.1	0.19	0.45	0.63	1.07	0.04	0.32	4.58	0.33	0.24	0.2	2.46	0.43	0.04	2.24	0.91	0.62	0.6	0.11	0.23	1.15	2.55	2.09	0.44	0.13	0.41	1.15	0.33	2.5	0.11	1.2	0.2	0.16	0.96	0.06	0.39	0.74	0.16	0.42	0.44	0.23	3.72	17.72	0.83
ADCYAP1R1	3.51	10.59	113.85	40.57	9.8	8.13	43.72	37.32	18.35	41.66	43.79	10.55	48.71	21.44	50.68	73.07	21.08	19.37	132.57	123.09	10.71	9.18	16.35	100.28	15.92	122.19	22.8	27.42	27.28	2.37	13.02	26.23	32.9	18.85	46.43	7.64	39.83	22.92	1.47	19.86	48.31	20.61	3.97	4.47	23.73	135.7	88.28	8.94	24.57
ADD1	129	79.9	94.78	104.43	79.06	218.15	81.08	321.33	103.08	72.55	102.04	72.16	106.61	107.51	88.96	115.74	78.22	153.68	107.06	135.42	78.46	104.93	139.88	101.76	73.3	273.22	127.53	100.72	76.04	71.89	213.96	398.54	218.08	154.22	100.47	153.32	80.59	152.6	73.8	113.01	300.44	253.74	291.67	78.43	93.26	100.41	106.13	108.92	82.09
ADD2	4.41	35.1	15.43	9.65	4.66	3.64	8.37	10.73	16.16	11.65	8.61	5.92	19.82	6.98	0.59	6.21	19.58	2.96	7.6	8.57	10.73	4.12	34.86	0.57	7.47	6.98	13.24	2.34	5.56	1.92	12.38	5.01	27.11	16.29	7.04	1.88	2.84	12.77	4.2	14.12	9.3	3.66	6.38	4.32	27.59	16.92	18.04	17.39	7.54
ADD3	19.44	20.82	97.3	31.69	22.9	14.44	32.6	19.56	42.61	47.68	75.27	17.68	30.76	19.28	40.79	70.88	100.65	9.59	78.16	57.59	53.36	20.31	46	71.59	27.71	162.11	89	60.27	63.23	13.75	50.26	107.06	62.29	105.45	83.49	12.34	27.63	28.59	25.04	45.81	49.52	47.32	30.29	80.23	35.41	121.37	86.99	10.08	46.78
ADGB	0	0.7	0	0.03	0.71	0.15	0.06	0	0	0	0	0.02	0.04	0.88	0.14	0	0	0.14	0.04	1.18	0	0.03	0	0.08	0.5	5.12	0.4	0.16	0.86	0	1.51	0	0	0	0.16	0.16	0.51	0.14	0	0	0.87	0.51	0.16	0.37	0.22	1.99	0.07	0.28	0
ADH1B	0	0.09	0.1	0.12	0.9	0	0.09	0.08	0.03	0.08	0.18	0.17	0	0	0	0.5	0.06	0.03	0.05	0.19	0.32	0.12	0	0.06	0.01	0.56	0.63	0.11	0	0.05	0	0.43	0	0.03	0.34	0	0.51	0	0.04	0.18	0.25	0.13	0.02	0.19	0	0.24	0.31	0.06	0
ADH1C	0.04	0.25	0.14	0	8.84	0.04	0	0	0.11	0.32	0.04	0.13	0.26	0	0	0.16	0	0.1	0	0	0.13	0.04	0	0	0.11	0.15	0	0.16	0	0.04	0.24	0.14	0	0.31	0.13	0.13	0.17	0.11	0.08	0.09	0	0.12	0	0.14	0	0	0	0.37	0
ADH4	0.24	0.57	0	0	0.06	0.31	0.55	0.49	0	0	0	0.2	0	0	0	0.03	0.11	0.05	0.06	0.1	0	0	0	0.08	0.44	0.05	0	0.31	0.19	0.18	0.04	0.08	0	0	0.69	0.43	0.77	0	0.07	0	0.05	0.07	0.99	0.29	0.18	0.28	0	0	0
ADH5	28.95	46.74	65.4	72.83	52.08	32.33	41.05	18.94	65.92	58.84	50.91	52.9	75.27	62.38	77.72	40.6	50.75	49.86	59.27	61.35	65	41.35	42.98	63.76	77.99	45.51	37.86	73.82	67.56	44.32	83.7	32.55	58.01	56.27	58.04	42.06	70.16	69.24	64.68	79.94	60.04	23.74	29.02	70.14	52.58	71.49	36.18	115.17	64.29
ADH5P4	0.07	0.36	0	0.06	0	0	0.15	0	0.05	0.13	0.14	0.17	0.11	0.06	0.44	0	0.14	0.05	0.07	0	0	0	0.07	0.05	0.19	0.06	0	0.06	0.13	0	0	0	0.14	0	0	0.11	0.24	0.06	0	0.08	0.07	0.07	0	0.43	0.06	0	0	0.13	0
ADH6	0	0.64	0.24	0.32	0.12	0	0.13	0.22	0.02	0.57	0.02	0.39	0.13	0	0.45	0.04	0.64	0	0	0	0	0.09	0.21	0.1	0.72	0	0	0	0.1	0	0.36	0	0.16	0.22	0.02	0.09	0.32	0.11	0	0	0	0.02	0	0.8	2.24	0	0	1.44	0
ADHFE1	3.5	6.81	9.41	8.32	3.33	10.33	5.6	51.74	5.54	16.9	21.94	2.4	9.33	5.88	1.87	27.36	4.03	4.37	10.61	21.39	8.44	3.87	7.72	10.36	2.55	18.36	11.8	6.89	8	0.63	10.26	16.29	17.34	13.08	11.52	7.43	4.62	8.63	4.55	8.29	11.46	34.82	11.05	7.38	6.55	17.58	14.26	2.25	5.41
ADI1	18.86	39.89	29.57	43.45	25.49	24.74	19.26	21.67	16.88	14.36	27.35	32.18	13.83	41.86	32.7	31.56	22.92	45.3	59.1	24.79	17.56	36.31	16.57	31.24	34.21	45.68	33.03	42.69	43.38	26.75	36.14	30.99	22.32	66.08	25.26	52.05	39.38	37.08	36.43	31.87	58.45	22.14	39.18	45.08	15.65	33.5	31.77	19.19	23.05
ADIG	0.1	1.22	1.35	0.2	0	0.1	0.12	0.41	0.07	0.27	0.49	0.78	0.09	0.42	0.07	0.48	0.12	0.35	0.69	0.58	0	0.35	0	0.56	0.84	5.28	0.09	0.28	0.8	0.19	0.78	0.73	0.65	1.43	0.89	0.27	0.9	0.5	0.34	0.24	1.76	0	0	1.75	0.66	0.56	0.1	0	0.62
ADIPOR1	78.2	54.26	77.8	62.65	65.09	70.22	53.93	39.23	41.28	40.39	40.9	70.78	33.29	45.09	55.71	32.18	41.33	39.39	47.57	30.3	37.63	72.25	52.87	39.01	58.47	30.59	46.07	54.42	51.51	58.48	51.63	32.7	36.15	40.24	47.05	44.89	52.49	62.2	53.19	39.55	37.56	39.59	54.51	37.44	32.24	37.25	31.8	46.67	50.48
ADIPOR2	17.96	14.83	32.03	30.08	24.19	18.98	31.05	11.05	18.91	40.75	26.77	23.75	38.19	16.99	20.87	36.55	21.69	14.99	31.88	18.6	17.01	30.56	17.93	21.52	20.21	19.39	34.54	20.12	24.46	17.19	20.89	17.9	16.39	22.55	27.55	17.87	40.96	20.51	20.67	28.13	23.63	14.52	22.96	27.19	17.55	28.26	20.46	20.18	19.93
ADIRF	15.39	7.93	4.7	9.24	0.65	105.91	25.49	11.41	8.41	13.71	57.64	2.93	9.35	3.51	7.97	84.34	39.73	4.39	12.57	19.05	21.59	10.39	6.44	49.99	16.43	39	56.77	16.43	26.51	20.63	30.21	54.98	0.29	13.66	63.25	13.77	13.76	18.14	7.05	70.59	33.2	49.63	94.74	13.35	15.83	11.84	48.28	2.43	23.54
ADIRF-AS1	0.68	1.26	2.23	0.09	2.45	1.58	1.3	1.84	1.1	0.81	1.52	0.82	0.26	2.63	1.1	1.68	2.4	1.12	0.8	1.1	1.01	0.95	0.91	4.28	2.32	0.82	0.74	0.64	1.45	0.59	1.95	2.55	0.33	1.23	2.06	1.33	0.5	0.4	0.92	0.74	1.71	1.98	0.41	1.28	0.35	4.08	0.7	0.17	0.61
ADK	18.2	11.16	12.91	11.95	8.56	11.3	16.57	7.58	29.48	9.06	34.31	9.45	36.06	16.13	13.31	18.92	50.76	13.07	14.06	19.16	20.51	11.25	30.56	19.37	14.56	14.27	17.48	14.35	17.59	16.57	15.14	19.5	14.2	12.57	18.63	10.8	16.9	20.18	10.8	34.71	12.58	14.81	12.36	16.87	23.91	17.84	14.9	29.34	29.16
ADM	11.05	17.98	39.11	2.76	18.21	37.22	48.63	304.91	40.51	56.7	10.11	101.78	6.8	81.59	52.21	4.15	3.74	75.71	22.89	4.78	3.7	23.74	24.98	19.3	110.52	20.31	9.58	6.69	15.5	127.03	64.51	10.51	80.4	16.36	21.18	13.57	61.81	14.51	80.99	1.38	24.11	6.21	10.54	9.95	59.12	1.96	3.45	2.01	39.38
ADM2	0.24	3.34	0.99	0.04	0.93	0.92	0.41	0.65	0.14	0	0.45	4.07	0.33	0.18	0.17	0.06	0.23	0.11	0.1	0.33	1.9	0.26	0.6	0.12	0.22	0.03	0.01	0.05	0.19	0.42	0.17	0.07	0.19	1.47	0.2	0.27	0.26	0.06	0.2	2.16	0.27	0.22	0.63	0.43	0.51	0.11	0.04	0.4	0.35
ADM5	0.04	1.73	0.85	0.88	0.39	0.74	0.26	1.99	0.61	1.24	0.62	0.39	1.26	1.82	0.34	1.33	0.62	2.36	0.11	0.81	1.72	0.82	0.77	0.27	0.7	2.31	0.57	0.77	0.83	2.03	1.54	2.41	0.8	0.63	0.59	2.21	0.57	0.42	0.7	1.27	1.5	2.39	1.85	0.84	1.21	0.68	0.49	1.87	0.29
ADNP	12.04	26.86	20.94	21.12	21.71	15.44	20.49	11.69	23.36	24.21	20.33	21.02	45.53	20.83	27.76	11.1	39.12	12.47	17.71	17.26	20.69	22.06	27.04	25.86	14.65	11.28	11.42	14.83	19.14	13	20.5	9.84	23.48	13.7	16.22	10.73	18.56	24.19	19.3	29.95	12.99	9.92	10.01	26.04	35.72	24.55	13.61	22.47	21.06
ADNP2	3.84	9.38	5.45	2.74	6.29	4.41	6.02	3.46	7.48	7.38	5.08	9.55	11.46	6.72	7.92	3.19	18.18	4.36	4.14	5.02	7.54	5.28	6.57	5.77	5.18	2.24	3.88	3.14	4.41	4.29	4.23	1.6	3.15	2.86	5.24	2.09	5.43	6.49	6.59	9.88	4.52	2.15	2.11	8.61	8.78	4.02	3.39	7.2	6.13
ADO	11.35	17.56	8.8	15.52	8.73	11.24	10.18	3.39	24.38	9.01	21.95	7.73	14.38	9.72	8.96	14.4	19.77	9.3	6.2	11.75	15.97	7.77	19.23	6.64	7.28	3.61	16.42	10.31	10.18	9.96	4.73	6.42	9	3.84	11.66	5.66	13.03	11.78	12.01	26.2	6.62	8.98	12.13	8.62	24.91	6.32	12.33	15.39	15.3
ADORA1	45.36	50.14	26.73	81.62	8.57	51.39	27.62	16.62	60.94	19.48	36.95	24.38	11.97	28.81	49.93	12.29	36.8	30.43	65.97	42.81	14.63	44.4	61.54	59.76	19.31	31.43	40.17	42.21	20.07	17.67	16.7	9.71	59.08	46.25	26.68	23.45	22.44	45.93	30.82	12.96	31.86	12.63	10.4	16.59	15.5	7.53	18.12	0.92	27.92
ADORA2A	2.7	5.51	7.73	2.09	2.32	0.9	0.48	4.41	2	5.78	1.53	8.93	2.53	1.91	1.57	2.2	1.09	5.01	1.87	3.56	3.3	2.5	1.48	2.28	2.63	2.15	2.86	2.17	2.39	11.71	1.63	4.39	3.53	0.89	1.76	3.22	2.95	1.06	4.98	4.14	2.62	1.85	1.8	2.67	3.26	0.8	1.77	4.88	2.13
ADORA2A-AS1	0.13	0.44	0.12	0.14	0.18	0.05	0.03	0.13	0.13	0.19	0.18	0.51	0.22	0.05	0.05	0.1	0.09	0.05	0.11	0.05	0.21	0.08	0.11	0.06	0.11	0.03	0.2	0.07	0.23	0.07	0.04	0.24	0.06	0.03	0.12	0.04	0.25	0.05	0.29	0.19	0.03	0	0.09	0.36	0.15	0.12	0.07	0.25	0.15
ADORA2B	1.29	5.32	3.78	6.5	7.51	3	3.55	2.02	5.34	8.42	13.52	4.47	3.88	7.2	3.88	3.12	3.97	5.07	0.58	2.34	2.46	2.96	4.59	1.81	2.23	1.03	3.88	5.82	2.83	5.1	2.99	2.8	4.7	0.74	2.94	3.74	4.88	3.61	17.69	2.55	1.45	1.57	4.19	2.49	16.14	1.2	4.72	1.99	2.55
ADORA3	21.8	15.09	13.23	78.93	20.81	58.07	57.45	10.58	26.88	34.07	55.66	44.57	18.79	48.52	14.68	13.87	54.44	143.31	74.02	21.04	10.83	136.37	26.84	7.28	105.71	23.29	24.41	53.82	120.1	114.74	20.73	23.83	21.43	30.2	42.49	122.94	105.84	22.65	69.33	34.07	64.82	42.79	35.52	23.24	15.57	36.83	7.14	4.07	91.96
ADPGK	37.22	30.39	11.68	28.85	45.31	31.89	29.07	22.62	16.13	23.09	17.29	41.97	17.73	44.28	25.93	10.76	31.52	37.26	24.08	18.97	16.66	34.18	23.57	17.37	35.6	19.48	11.92	24.5	36.61	35.1	31.78	28.82	14.93	22.14	26.92	56.08	26.76	26.22	42.63	17.98	22.55	22.79	19.79	25.55	19.17	24.42	8.83	7.67	36.91
ADPGK-AS1	0.53	1.01	0.6	0.94	0.14	0.19	0.25	0.11	0.57	0.13	0.19	0.3	0.25	0.58	0.23	0.37	0.48	0.61	1.96	0.61	0.16	0.4	0	0.53	0.72	3.46	0.45	0.61	0.4	0.47	0.43	0.52	0.05	5.33	0.49	0.82	1.21	0.23	0.24	0.14	0.34	0.65	0.54	0.35	0.07	2.33	0.87	0	0.17
ADPRH	8.26	15.31	4.36	7.22	5.95	3.53	6.73	1.72	3.84	3.52	6.18	6.13	1.59	5.47	4.09	0.87	4.52	5.5	6.54	2.82	1.79	7.23	2.9	3.21	6.53	3.28	1.2	5.73	9.03	7.53	3.67	1.51	2.27	4.7	5.14	5.38	4.91	3.37	7.61	2.52	4.3	2.18	2.37	2.51	4.23	3.96	1.17	1.65	7.92
ADPRHL1	0.68	1.08	1.05	0.63	0.41	0.88	1.36	1.59	1.05	0.63	1.4	0.94	2.93	0.5	0.39	1.08	5.17	1.51	0.97	1.76	0.76	1.08	0.98	1.78	0.68	2.58	5.48	0.7	0.76	0.31	1.09	1.07	0.94	1.18	11.48	0.73	0.83	1.09	0.57	0.85	2.57	1.22	1.97	2.1	1.58	0.5	4.3	13.67	0.55
ADPRHL2	22.3	49.8	25.04	23.44	29.22	32.78	20.78	24.72	22.51	14.84	22.23	32.06	22.76	52.93	47.18	11.42	33.71	46.68	18.9	35.32	19.17	21.43	20.68	29.69	28.93	34.88	18.57	28.1	27.88	23.49	53.94	46.92	34.98	29.69	20.83	26.42	27.39	31.04	33.92	31.41	36.2	30.47	26.25	18.82	28.08	41.62	8.6	19.22	31.1
ADPRM	4.75	2.44	3.9	6.28	4.81	4.78	5.13	2.99	3.88	4.12	19.08	7.53	6.73	5.02	6.52	6.15	5.6	5.03	5.11	6.11	6.02	4.83	4.27	3.41	7.47	3.88	3.36	4.15	5.89	6.85	3.49	7.02	4.84	4.75	3.78	4.82	6.23	9.8	8.71	5.24	3.42	4.83	4.62	6.62	9.34	6.36	3.26	5.64	5.35
ADRA1A	1.71	3.07	4.62	1.49	0	0.25	0.56	1.42	1.44	0.1	3.07	1.22	0.31	1.22	1.17	2.04	1.08	0.07	2.95	2.51	0.4	2.31	0.29	7.64	1.52	2.62	1.06	1.16	1.94	0	0.94	1.11	0.09	1.94	2.53	0.47	2.22	0.09	0.5	0.55	1.68	0.84	0.55	4.14	4.53	0.72	2.98	2.67	1.16
ADRA1B	1.28	1.27	0.8	0.48	1.24	0.04	1.43	0.12	2.42	0.36	0.49	1.49	1.58	1.24	0.78	2.09	0.31	1.13	0.13	2.03	0.17	3.21	0.7	0.09	1.19	2.01	7.22	1.33	0.53	0.94	1.68	0.55	0.21	2.07	0.47	0.53	3.99	0.72	0.43	0.1	1.31	2.85	4.01	2.1	0.55	1.09	9.55	1.05	0.78
ADRA1D	0.36	9.87	0.68	0.14	0.88	7.6	0.35	1.02	1.93	0.98	0.43	0.58	0.3	5.19	0.32	0.3	2.46	4.24	0.16	0.79	0.15	0.76	0.33	2.02	0.48	1.11	0.66	1.6	0.31	0.73	0.36	0.34	0.95	0.61	0.31	0.17	2.63	0.78	0.67	1.04	0.07	0.55	0.14	3.72	0.05	0.42	0.61	0.14	0.04
ADRA2A	0.16	1.34	1.87	0.51	0.27	0.47	3.38	0.16	0.85	0.03	0.85	2.54	0.37	1.22	0.09	0.79	2.43	0.41	0.04	2.44	1.16	1.35	0.17	2.01	1.57	0.8	4.39	0.55	1.52	0.53	0.85	0.21	0.07	0.96	0.15	0.21	0.59	0.67	0.25	0.42	0.32	0.63	1.83	3.01	0.39	0.49	2.69	0.41	0.19
ADRA2B	0.14	0.95	0.38	0.41	1.73	0.58	0.11	0.27	0.07	0.08	0.12	0.5	0.1	0.46	0.07	0.48	1.72	0.51	0.29	0.2	0.14	0.47	0.09	0.01	0.36	0.12	0.41	0.11	0.82	0.77	0.11	0.35	0.02	0.04	0.82	0.07	2.13	0.36	0.26	0.18	0.8	0.28	0.76	1.15	0.13	0.25	0.04	0.26	0.33
ADRA2C	0.55	1.35	0.45	0.24	2.95	0.4	1.52	1.43	0.3	0.09	0.59	1.09	0.7	0.06	0.06	1.43	0.47	2.21	0.21	0.61	1.13	0	0.21	1.19	1.25	2.42	3.12	0.14	0.09	0.11	0.32	0.95	0.63	0.19	1.31	0.45	0.97	0.52	0.35	1.5	0.43	1.9	3.47	1.01	0.3	0.32	3.17	18.1	0.18
ADRB1	0.27	1.08	1.04	1.32	0.2	0.67	0.7	1.85	1.14	3.36	0.75	0.75	3.24	1.32	0.51	1.6	1.24	1.45	1.32	1.18	0.71	0.85	3.1	1.05	0.79	3.02	5.59	0.84	0.4	0.21	1.02	0.64	0.26	1.66	1.63	0.48	1.1	0.93	0.34	0.39	1.89	8.47	2.7	2.84	0.37	1.82	5.11	0.74	0.26
ADRB2	1.56	2.63	1.34	2.89	1.76	1.19	0.8	0.23	1.32	1.29	1.91	1.08	0.51	2.23	0.72	1.32	2.68	1.89	4.21	4.91	0.84	7.28	0.37	2.57	2.11	2.47	1.57	4.11	8.84	1.61	0.59	1.3	0.48	2.25	2.1	2.71	5.66	0.76	1.98	1.91	1.96	2.22	1.42	4.51	2.94	3.61	2.03	0.13	3.37
ADRB3	0.1	0.19	0.05	0	0.24	0	0	0.1	0	0	0	0.24	0.11	0.04	0	0.02	0	0	0	0.04	0	0	0	0	0.3	0.33	0.04	0	0.1	0	0.04	0.05	0.11	0	0	0.02	0.46	0	0.13	0	0.11	0.09	0.12	0.39	0.1	0.05	0.33	0	0.09
ADRBK1	82.89	39.13	20.89	34.69	36.84	37.18	25.27	37.99	28.78	32.55	33.42	36.2	27.73	45.3	27.93	25.69	46.29	34.82	24.06	37.88	28.74	46.34	29.6	22.98	39.8	37.32	46.85	34.37	46.01	32.48	46.86	73.12	22.87	42.88	35.08	112.5	30.56	17.26	44.06	17.09	42.86	31.95	48.46	18.96	29.55	25.64	40.28	39.08	35.03
ADRBK2	4.44	1.43	2.01	4.35	4.22	1.45	2.47	3.16	1.56	3.07	3.17	2.64	3.49	1.9	1.44	3.68	5.22	0.91	3.62	2.36	1.5	3.72	0.8	1.86	1.36	1.66	7.77	2.35	3.92	2.03	1.1	1.84	0.7	1.1	2.81	3.6	2.38	2.37	1.87	2.25	2.07	6.99	2.38	2.96	3.92	6.36	11.71	10.96	1.62
ADRM1	74.66	140.26	75.06	60.78	102.03	143.09	51.89	58.98	63.96	60.54	58.31	100.96	73.5	108.41	91.65	49.83	76.9	117.67	51.92	55.4	66.06	94.12	79.43	54.72	80.14	86.11	56.72	64.83	51.58	101.07	108.68	79.79	76.19	91.41	51.26	95.35	86.66	98.31	95.01	57.93	97.81	40.7	82.91	47.72	57.09	50.37	37.66	157.44	74.73
ADSL	15.92	18.84	22.5	24.09	17.28	24.81	14.52	18.16	24.37	14.09	18.43	15.93	34.02	20.98	14.3	16.24	22.94	22.34	10.51	11.14	28.86	19.89	24.76	9.63	17.45	10.45	15.48	13.24	13.95	31.65	18.4	14.57	32.03	10.92	17.86	13.19	23.15	19.35	16.52	36.12	23.44	12.46	17.36	22.82	32.09	11.53	11.85	32.81	25.06
ADSS	8.64	18.29	13.44	17.69	13.07	8.42	17.2	5.11	15.27	11.96	16.41	25.85	12.08	21.64	26.07	10.5	35.8	12.69	10.5	20.88	16.76	10.72	8.51	16.51	18.62	9.87	25.8	17.16	16.5	17.86	20.92	8.62	12.93	16.3	15.18	15.54	26.29	18.71	25.15	19.9	15.67	10.94	12.73	16.19	14.75	17.68	17.35	10.84	14.32
ADSSL1	18.18	3.08	3.05	3.71	3.69	10.72	11.8	46.56	5.18	2.66	4.58	16.01	2.92	9.33	3.14	1.74	1.63	21.11	3.57	9.38	9.02	4.3	8.95	5.86	9.21	7.69	8.88	4.49	5	5.07	7.02	15	7.85	2.31	11.83	9.58	5.52	8.89	8.16	8.86	4.27	7.74	11.38	8.41	3.03	2.06	2.74	0.55	5.03
ADTRP	0	0.3	0.3	0.27	1.49	0.53	0.66	0	0	0	0.16	0.89	0.56	0.31	0.44	0.15	0.27	0.38	0.11	0.24	0.07	0.18	0.36	0.18	0.96	1.46	1.11	0.16	0.6	6.77	0.35	0.48	0	0.17	0.96	0.27	0.76	0.23	0.6	0.11	0.08	0.13	0.7	1.09	0.47	0.8	1.03	0.76	0.7
AE000661.37	0.39	12.81	0.95	0.8	2.68	0.5	0.08	1.22	1.24	0.4	1.14	0.81	1.76	3.28	0.13	1.22	0.14	1.98	0.74	1.4	1.36	0.8	0.99	0.38	0.55	0.07	0.17	0.9	0.81	0	1.13	0	0.27	1.44	1.51	1.74	1.05	0.64	0.03	0.83	0.55	2.19	0	1.57	5.05	0.46	0.88	15.58	10.85
AEBP1	96.47	64.39	306.31	81.01	261.47	155.82	200.41	267.29	131.61	74.84	138.86	150.73	6.14	56.75	529.81	24.22	2.68	259.32	85.25	427.09	84.7	95.65	193.65	42.4	246.41	534.34	4.05	168.45	399.07	132.85	231.75	302.3	238.06	1534.96	205.07	183.28	87.34	113.69	46.2	24.56	505.77	24.55	41.86	153.66	56.84	341.86	12.88	25.45	32.56
AEBP2	10.66	9.49	10.66	16.36	16.69	6.79	13.65	3.44	12.01	10.97	9.44	17.97	10.11	13.14	20.13	6.09	8.25	7.37	12.06	12.09	7.73	15.48	11.21	7.56	16.39	5.52	7.81	10.36	11.86	8.11	11.35	5.18	8.97	12.4	9.79	6.42	14.78	8.17	13.9	9.68	7.22	8.38	4.78	11.56	9.43	14.37	8.75	14.79	11.43
AEN	14.12	16.99	6.26	6.07	8.74	19.5	13.98	6.94	12.99	11.54	6.48	22.96	7.75	9.23	13.76	6.47	11.45	7.11	15.53	6.16	6.43	25.2	18.19	17.52	5.56	6.81	2.82	15.54	7.84	13.32	8.58	15.39	6.98	8.39	9.15	12.2	16.53	15.78	22.81	8.93	9.16	4.58	4.59	9.02	9.55	7.85	5.55	9.78	11.87
AES	383.53	389.09	220.71	123.48	228.19	490.76	140.61	362.08	361.31	192.3	167.3	169.38	325.75	208.6	210.48	215.08	292.08	230.17	177.49	206.7	290.37	366.57	389.71	272.81	260.61	276.5	403.66	200.13	114.93	225.2	251.06	309.31	384.27	187.27	207.2	260.08	202.67	343.5	221.23	409.27	352.63	333.5	309.93	197.43	291.87	128.22	328.94	355.13	115.07
AF001548.5	2.97	3.46	3.41	2.49	2.83	12.95	2.76	9.98	3.25	4.98	0.98	2.54	5.01	2.42	2.65	1.48	3.14	8.62	2.4	5.87	7.14	5.72	4.16	4.86	2.38	1.82	5.13	1.41	4.51	1.06	2.58	3.88	2.14	1.35	4.49	1.51	4.35	6.29	3.65	5.3	4.87	4.01	3.81	2.41	2.2	4.13	1.18	4.25	2.94
AF001548.6	0	0.18	0.2	0.16	0	0.33	0	0.49	0	0.17	0.18	0	0	0	0	0.17	0.24	0.11	0.19	0	0	0.17	0.19	0.12	0.13	0	0.15	0	0.48	0	0	0	0	0	0.11	0.27	0.26	0	0.2	0.2	0	0.16	0.37	0.15	0.16	0.18	0	0	0
AF011889.2	0.71	0	0	1.09	0.89	0.79	0.17	0.65	0.27	0	0.16	0.12	0.49	0.37	0.43	0	0.35	1.01	0.45	0.12	0.71	1.16	0	0	0.16	0.76	0.38	0.12	0.29	0.3	1.18	1.19	0.45	1.3	0.09	0.22	1.21	0	0.82	0.08	1.35	0.78	0.44	0.19	0.38	0.63	0.14	0	0.41
AF038458.5	0	0	0.17	0	0	0.29	0.17	0.87	0	0	0	0	0.75	0.54	0.2	0.4	0.63	0.99	0	0.26	0.42	0	0.16	0.21	0.11	0.85	0.13	0.13	0.14	0	0.12	1.18	0.45	0.14	0.19	0.12	0	0.28	0	0.09	0.87	1.16	0.66	0.13	0.27	0	0.14	0.83	0
AF064858.8	0.15	0	0.12	0.19	0.16	0.1	0	0.54	0.07	0.1	0.21	0.21	0.04	0.05	0.03	0.09	0.32	0.17	0.06	0.09	0.09	0.57	0	0.11	0.14	0.39	0.22	0.09	0.19	0.51	0.9	0	0.05	0.15	0.03	0.12	0.14	0.05	0.15	0.06	0.1	0.51	0	0.27	0.14	0.32	0.05	0	0.08
AF064860.7	0.04	0	0.39	0.15	0	0.09	0.4	0.09	0.22	0.27	0.17	0.1	0.11	0.44	0.51	0	0.69	0.37	0.3	0.29	0.04	0.23	0.05	1.21	0.8	2.86	0.04	0.32	0.43	0	1.02	1.36	1.03	0.58	0.48	0.04	0.09	0.55	0.14	0.08	0.64	0.12	0.05	0.08	0.5	0.86	0	0.17	0.14
AF127577.10	1.76	0.28	1.64	9	5	14.32	3.23	6.47	3.15	1.46	0.16	2.46	7.32	22.96	0.86	7.44	0.29	21.95	0.68	18.51	9.21	0	0	0.09	8.85	7.55	12.71	15.32	4.27	13.7	8.77	11.7	9.02	11.69	5.66	25.33	9.42	15.34	15.08	7.68	14.65	25.51	25.04	8.23	8.2	0.48	6.19	4.38	1.44
AF127936.3	0.08	0	0	0.3	0.21	0.04	0	0.16	0.16	0.2	0.12	0.03	0.23	0.29	0.03	0.44	0.22	0.16	0.33	0.66	0.18	0.49	0	0.07	0.11	0.16	0.18	0.32	1.15	0	0.2	0.18	0.04	0.2	0.26	0.3	0.43	0.38	0.12	0.06	0.24	0.32	0.05	0.07	0.15	0.21	0.34	0.18	0.07
AF127936.5	1.55	0.45	0.42	2.04	2.74	0.58	0.27	0.12	0.75	1.85	3.04	0.31	0.1	0.66	0.32	1.85	4.35	0.48	3.46	1.94	0.44	3.86	0.4	0	1.28	1.39	1.72	2.96	8.05	0.27	0.19	0.41	0.37	1.05	1.48	2.46	3.95	0.8	1.08	1.62	1.55	0.36	0.13	0.88	0.34	3.48	1.24	0.22	1.78
AF127936.7	0.58	1.09	0.7	0.94	0.9	0.57	1.7	0.53	1.45	0.85	0.48	0.94	1.73	2.59	0.78	0.77	2.18	0.81	1.03	1.54	0.99	0.9	0.78	1.23	1.35	0.62	1.14	1.96	1.52	0.97	0.63	0.74	0.97	1.1	0.97	1.11	2.62	1.64	1.61	1.21	0.44	0.59	0.84	2.39	1.2	1.65	0.64	0.58	1.64
AF129075.5	0.3	0.56	0	0.28	0.33	0.39	0.11	0.1	0.21	0.41	0.32	0.6	0.42	0.74	0.27	0.37	0.43	0.07	0.22	0.64	0.46	0.31	0.22	0.44	0.5	0.19	0.18	0.44	0.58	0	0.16	0	0.1	0	0.59	0	0.29	0.67	0	0.31	0.2	2	0.23	0.37	0.38	0.54	0	1.13	0.08
AF129408.17	0.04	0.15	1.18	0.6	0	0.36	2.71	3.93	0.86	0.28	0.25	1.43	1.89	3.5	1.22	2.74	0	2.71	1.75	5.61	2.36	0	1.16	0	0.94	0.22	1.96	1.33	0	0.35	0	0	0.32	0.97	1.96	0.33	0.8	3.53	0	1.46	0.78	7.02	4.98	0	0.42	0.22	2.3	0	0.59
AF131215.2	1.54	2.53	3.38	12.61	1.63	2	2.22	2.37	0.77	3.25	7.28	4	0.8	2.94	2.89	3.51	1.85	0.45	3.75	1.92	4.82	2.34	2.29	3.86	1.53	3.02	1.35	2.36	2.95	1.19	2.49	1.13	1.75	2.8	4.27	2.54	1.58	3.16	2.94	4.49	2.99	0.64	0.4	3.68	5.77	2.52	3.11	0	0.66
AF131215.3	0.04	1.24	0	0.26	0.09	0.08	0	0.04	0	0.04	0	0.43	0.03	0	0.1	0.04	0.06	0	0.22	0	0.17	0.04	0.09	0.03	0.06	0.19	0	0.04	0.04	0	0.13	0.27	0	0.04	0.03	0.03	0.68	0	0	0.02	0.12	0.04	0	0.97	0	0.13	0.04	0.3	0
AF131215.5	0.03	0.6	0	0.03	0	0.03	0	0.06	0	0	0.03	0.1	0	0.06	0.04	0	0	0	0.03	0.08	0.03	0	0	0.02	0	0.06	0.03	0	0	0	0.15	0.07	0.03	0.03	0.06	0.03	0.22	0	0.06	0	0	0.03	0	0.14	0.06	0.1	0	0	0
AF131215.8	0.12	0.11	0.14	1.99	0.25	0.46	0.13	1.84	0.08	0.12	0.37	0.1	0	1.39	0.24	1.17	0.08	0.32	0.13	0.74	0.65	0.24	0.13	0.17	0	0.34	0.21	0.21	0.22	0	0	0.13	0.12	0	0.46	0.19	0.34	2.01	0.7	0.22	0.23	0.46	0.26	0.96	0.66	0.63	0.44	0	0.19
AF131215.9	1.42	1.59	1.88	8.99	0.84	3.22	2.06	10.29	0.35	2.35	4.94	3.04	0.49	5.43	1.28	6.73	0.78	2.05	2.04	5.04	4.3	1.52	1.75	2.22	1.68	6.91	1.8	1.49	1.93	0.95	6.72	10.21	3.52	4.01	3.66	5.19	1.61	5.07	2.35	4.59	7.56	3.24	2.99	4.05	4.15	1.53	2.54	0.38	0.44
AF131216.5	0.66	0.37	7.08	0.38	0.22	2.28	1.18	15.55	0.37	0.14	1.53	0.79	0.66	0.43	0.27	6.6	0.09	1.41	7.35	2.26	4.36	1.38	0.3	13.36	2.16	35.92	5.53	1.9	4.82	0.3	15.22	8.5	0.21	3.02	5.91	1.23	0.48	2.06	0.47	1.85	5.1	6.61	4.61	0.98	0.25	0.71	5.38	0.13	1.93
AF131216.6	0.01	0.46	0.03	0.05	0.13	0.01	0.05	0.05	0.02	0.09	0.1	0.16	0.05	0.06	0.09	0.06	0.05	0.01	0.05	0.02	0.05	0.04	0.04	0.06	0.07	0.11	0.04	0.08	0.07	0.01	0.05	0.09	0.07	0.01	0.06	0.01	0.27	0.05	0.03	0.05	0.02	0.14	0.04	0.28	0.29	0.27	0.11	0.21	0.08
AF131217.1	0.06	0.03	0.04	0	0.02	0.01	0.07	0.05	0.03	0.04	0.03	0.02	0.03	0.02	0.01	0.01	0.05	0.01	0	0.14	0.03	0.01	0	0.02	0.03	0.01	0.03	0.02	0.03	0.04	0	0.12	0	0.03	0.08	0.05	0.26	0.27	0.01	0.04	0.01	0.1	0.01	0.1	0	0.01	0.03	0.02	0
AF146191.4	0.09	0	0	0.09	0.34	0.29	0.17	0.36	0.06	0.27	0.52	0.17	0.06	0.23	0.13	0.07	0.16	0.06	0.22	0.08	0.21	0.16	0.59	0.28	0.72	0.15	0.15	0.08	0.26	0.31	0.09	0	0.27	0.17	0.36	0.23	0.07	0.4	0.26	0.09	0	0.41	0.13	0.42	0.11	0.29	0.26	1.3	0
AF186192.1	0.16	1.51	0.18	0	0	0.31	0.18	0.16	1.43	0	0.17	0.54	0.4	0.14	0.11	0.43	0.11	0.32	0.18	0.56	1.2	0	0.53	0.23	0.23	0.45	0.57	0	0.3	0.35	0	0	0	0.15	0.2	0.39	1.24	0.15	0.16	0.77	0.78	1.85	1.06	0.72	0.88	0.17	0.15	0	0
AF186192.5	2.44	5.19	1.49	0.23	0.2	3.11	2.03	1.29	4.75	0.16	4.89	2.47	0.81	0.88	1.17	1.42	1.07	1.3	1.07	1.5	3.98	0.44	2.68	12.7	1.12	6.21	2.27	0	3.03	0.81	0.29	1.38	0.93	0.24	2.53	0.79	3.47	1.26	0.24	9.99	4.84	2.03	0.54	7.14	5.04	4.36	1.92	0.23	1.19
AF186192.6	0	0.07	0.1	0.08	0.26	0.39	0.18	0.87	0	0.08	0.34	0.14	0.33	0.44	0	0.07	0.17	0.11	0	0	0.43	0.5	0.18	0	0.06	0.31	0.07	0.07	0.23	0.09	0.58	0.18	0	0	0.1	0.73	0	0	0	0.2	0.48	0.08	0.18	0.07	0.3	0	0	0	0.07
AF196779.12	0.13	0.35	0.1	0.06	0	0.07	0	0.06	0.05	0	0.19	0.07	0.1	0	0.07	0.1	0.17	0.04	0.17	0	0.1	0.18	0.16	0.27	0.19	0.51	0.35	0.14	0.1	0.08	0.16	0.45	0	0.23	0.15	0	0	0	0.07	0	0	0	0	0.08	0.13	0.09	0	0	0.19
AF196972.9	0	0.25	0	0.86	0.14	0.38	0.15	0.13	0.09	0.67	0.69	0.22	0.33	0.6	0.18	0.24	0.47	0.79	0.58	1.17	0.12	0	0.15	0	0.28	0.75	0	0.23	0.38	0.15	0	0.45	0	0.13	0.34	0.11	0.19	0.62	0.13	0.08	0.26	1.29	0	0.12	0.37	0.14	0.25	0	0.11
AF207550.1	0	0.18	0.23	0.18	0.53	0.09	0.22	0.1	0.14	0.1	0.1	0.08	0.41	0.45	0.2	0	0.28	0.13	0.11	0.09	0.18	0	0	0.21	0.28	0.38	0	0	0.19	0.22	0	0.22	0	0	0.32	0	0.07	0	0.1	0.06	0.1	0.1	0	0.18	0.46	0.1	0	0.55	0
AF230666.2	0	0.86	0	0.56	0.52	0.33	0.41	0.32	0.32	0.55	0.27	0.65	0.59	0.81	0.21	0.25	0.37	0.35	0.12	0.2	0.41	0.13	0.24	0.26	0.08	0.73	0.21	0.53	0.12	0.25	0.52	0.78	0.25	0.34	0.28	0.5	0.63	1.22	0.13	0.29	0.24	0.11	0.27	0.53	1.44	0.14	0.12	0.8	0.21
AFAP1	10.46	12.77	9.87	7.76	18.45	10.82	8.97	5.58	11.11	9.1	14.46	16.8	10.32	10.21	10.35	4.71	13.32	4.2	3.94	5.96	5.18	8.95	21.1	9.09	5.49	3.11	2.47	12.38	6.98	8.94	7.1	3.28	11.62	4.89	5.69	4.92	7.27	12.24	12.77	11.69	5.76	4.82	3.52	7.65	12.14	6.66	4.76	14.52	11.92
AFAP1-AS1	0.02	0.33	0	0.05	0.04	0.02	0.1	0.05	0.02	0.08	0.09	0.18	0.17	0.03	0.04	0	0.08	0.03	0	0.03	0.03	0.05	0.08	0.07	0.18	0.06	0.1	0.02	0.05	0.01	0.05	0.12	0.03	0.05	0.03	0.01	0.16	0.02	0.07	0.05	0.02	0.1	0.06	0.6	0.66	0.04	0.09	0	0.03
AFAP1L1	2.48	19.05	30.36	2.43	3.93	4.72	7.28	4.1	6.47	22.36	4.57	10.96	1.97	7.38	8.21	1.15	2.57	7.74	2.41	3.86	4.19	6.32	6.75	4.69	3.12	3.72	1.15	6.63	4.23	15.85	7.79	4.14	13.99	3.01	4.16	3.24	4.85	3.82	7.27	3.33	5.87	1.29	2.59	6.04	6.97	1.72	2.83	4.67	7.01
AFAP1L2	3.26	15.06	28.16	9.87	12.76	6.12	2.63	2.64	20.49	10.73	7.88	2.23	2.52	5.04	3.79	19.62	48.47	3.98	4.12	11.42	27.16	5.89	21.48	26.9	2.71	5.83	7.92	5.3	6.04	5.84	8.55	8.42	21.91	10.91	5.34	3.97	23.44	12.8	3.71	29.86	12.73	4.95	2.29	8.72	29.57	2.35	7.16	3.97	20.1
AFF1	5.74	6.23	9.73	8.65	9.39	4.95	10.72	3.22	5.83	8.25	8.61	8.77	4.13	6.65	9.54	4.49	4.13	3.69	12.36	5.74	5.77	11.44	10.09	11.66	7.15	4.76	5.68	7.02	9.83	4.47	4.53	5.81	5.04	6.76	7.71	5.82	8.65	5.32	7.72	5.95	5.57	4.73	3.3	13.11	5.53	6.66	6.08	15.59	9.83
AFF2	0.17	0.88	0.09	4.26	1.13	0.02	0.43	0	0.16	0.05	0.92	1.43	0.1	0.02	0.02	0.9	3.73	0.02	0.16	0.1	2.06	1.36	0.02	0.01	0.09	0.16	1.63	0.05	0.02	0.11	0.36	0.32	0.02	0.07	0.05	0.13	1.98	0.04	0.18	1.44	0.7	0.33	1.16	0.85	2.9	0.51	2.45	1.2	0.35
AFF3	0.97	2.56	2.1	2.17	1.89	1.58	2.46	1.81	1.74	5.32	4.54	6.51	7.64	1.46	2.5	2.76	17.17	0.22	1.56	1.86	4.67	1.17	4.81	1.1	1.13	2.67	3.42	0.3	3.82	0.38	2.6	0.54	0.67	1.19	1.69	0.42	1.68	2.88	1.14	1.53	1.46	1.98	1.54	9.03	8.6	9.19	6.6	3.11	0.94
AFF4	7.33	20.31	20.45	9.81	22.45	6.66	26.17	3.42	14.18	15.86	16.23	24.26	17.07	13.42	26.33	8.81	17.67	4.27	14.67	11.28	13.73	14.52	17.03	21.15	10.61	3.12	8.59	13.9	14.46	7.72	8.66	3.19	9.42	7.82	12.44	5.69	16.08	14.02	21.09	15.16	7.3	9.86	7.36	18.12	18.29	17.64	12.87	13.77	24.66
AFG3L1P	4.28	12.65	9.22	10.54	13.37	9.62	6.27	23.45	5.37	24.58	7.46	8.94	13.73	20.66	9.55	5.79	10.25	9.46	6.63	9.5	11.14	7.03	6.97	10.68	8.18	12.05	5.12	7.63	7.28	4.4	24.32	25.73	8.12	11.85	9.46	11.43	7.4	8.84	6.78	7.4	15.61	23.72	6.7	6.24	7.44	18.11	4.68	16.72	5.4
AFG3L2	10.18	43.58	19.31	9.78	14.32	10.36	23.69	5.59	19.54	19.96	16.91	26.56	22.11	21.83	23.55	14.41	37	19.54	17.87	29.04	14.36	14.83	9.12	28.23	12.33	13.32	27.49	11.12	16.14	14.94	20.03	9.54	26.88	21.94	14.71	10.93	18.65	19.1	21.37	15.2	16.44	6.55	6.29	22.64	14.2	19.45	19.9	31.44	11.8
AFMID	22.71	19.04	16.42	10.94	16.24	29.38	25.46	11.26	26.43	11.22	15.65	14.3	20.51	16.14	13	18.06	14.38	15.96	10.5	13.49	21.34	18.09	17.47	7.68	21.63	10.85	48.88	15.33	19.35	17.71	27.34	19.98	25.4	16.17	31.81	26.18	27.07	11.21	20.09	24.73	31.28	14.59	43.52	9.67	36.9	7.8	17.7	42.59	18.26
AFP	0.56	4.18	0.82	0.97	0.24	1.08	0.88	0	0.87	0	0	0.28	0	3.45	0.3	0	0	0.38	0.25	0.3	0.11	1.56	0	8.48	4.35	3.08	0.2	8.39	3.46	0.89	1.99	1.19	0	2.97	0.8	0.84	0.41	0.2	1.45	0.27	0.56	0.4	0.92	1.46	0	0	0	0	0.28
AFTPH	11.13	11.83	8.47	17.84	10.33	8.68	13.17	3.19	9.87	8.36	13.96	17.73	10.98	10.08	18.25	7.12	21.42	6.3	14.09	11.09	10.76	9.92	9.07	12.73	12.26	6.87	12.54	11.22	13.86	9.28	8.96	6.21	5.91	12.84	10.47	10.45	13.18	9.55	16.51	14.21	9.78	8.79	10.47	8.55	14.68	10.73	13.32	7.79	12.46
AGA	10.53	6.6	14.14	19.11	13.92	6.54	15.17	2.71	10.25	5.68	17.15	17.76	12.91	12.12	19.65	8.52	10.55	12.19	12.68	14.08	5.58	21.93	7.44	16.92	16.3	10.41	13.2	14.9	19.42	12.81	15.39	9.5	12.52	9.35	16.77	18.11	27.58	7.93	11.83	12.29	9.41	7.08	9.18	10.91	7.47	18.56	6.24	11.74	10.77
AGAP1	8.18	26.4	12.68	12.38	8.72	11.22	13.7	5.63	12.49	7.51	10.64	13.72	7.64	7.91	12.76	5.91	12.13	6.56	5.87	4.28	13.8	8.68	20.39	16.42	6.74	6.84	13.59	5.52	6.92	9.1	11.5	9.56	23.08	11.01	10.53	4.36	10.28	14.16	12.41	14.26	8.93	6.06	7.23	6.81	13.06	7.66	18.51	15.73	8.29
AGAP1-IT1	1.01	0.24	0.15	0.6	0	0.25	1.86	0	0.44	0.13	1.21	0.22	0.11	2.1	0	0	0.55	0.09	0	1.84	2.25	0.4	0.14	0.19	0.09	1.35	0.11	0	0.24	0.43	0	0.88	0.92	0.12	0.17	0	0.37	0.12	1.4	0.08	0.25	0.38	0.43	0.12	0.12	0	0.12	0.24	1.47
AGAP10	0.08	2.09	0.16	0.83	2.35	0.32	0.37	0.18	0.29	1.62	0.67	0.25	3.81	0.35	0.89	2.6	2.31	0.08	0.83	1.38	0.49	0.27	1.58	0.4	1.31	4.49	0.81	1.33	1.93	0.74	5.76	6.52	1.89	1.96	0.97	0.2	0.24	0.94	0.18	1.07	0.41	0.47	0.12	0.88	0.35	0.57	0.39	1.09	0.22
AGAP11	0	0.05	0.03	0	0	0.03	0	0.11	0.02	0.03	0.06	0	0	0.02	0	0	0.02	0.02	0.03	0.08	0.02	0	0.06	0.12	0	0	0.03	0	0	0	0.02	0.04	0	0.04	0.04	0	0	0.05	0	0.02	0.03	0.13	0	0.02	0.06	0.03	0.06	0.11	0.02
AGAP2	7.63	10.41	120.65	12.02	5.84	6.83	4.36	11.94	15.29	182.01	7.98	4.3	11.68	5.25	2.49	20.36	4.22	2.65	1.66	13.45	25.29	8.33	21.48	1.35	2.23	25.53	58.1	4.14	4.71	3.46	8.65	7.45	21	14.52	51.85	7.67	6.27	15.22	3.98	11.3	5.73	23.55	14.76	12.31	16.64	13.06	89.52	12.3	4.63
AGAP2-AS1	8.44	13.72	245.32	0.7	7.85	13.25	6.74	2.88	5.88	9.27	0.99	12.6	7.94	6.09	8.46	1.14	3.21	14.82	1.33	7.65	1.85	7.45	11.21	2.84	12.1	2.07	1.37	3.17	5.78	13.12	5.42	1.62	8.96	9.17	13.95	10.78	9.25	8.32	10.67	2.79	8.36	1.83	5.11	4.58	0.91	2.05	1.01	1.15	1.13
AGAP3	23.47	99.49	72.61	37.91	66.68	65.99	46.32	98.83	68.26	57.41	34.46	61.76	84.54	62.55	38.01	69.07	56.01	71.95	33.39	69.24	53.32	43.39	68.77	34.54	47.74	123.09	147.88	44.43	39.55	44.22	91.29	112.02	74.6	55.35	41.84	53.76	26.58	63.69	37.39	67.49	101.9	87.65	103.05	40.95	70.23	72.09	147.54	76.95	39.74
AGAP4	1.21	2.72	3.35	3.93	3.42	1.7	2.43	12.45	3.01	4.31	4.63	3.57	5.35	5.7	2.47	0.69	7.53	0.97	1.66	0.83	12.37	1.93	1.04	0.73	2.22	5.27	0.37	1.22	4.55	1.24	2.24	23.17	13.53	3.05	3.84	6.67	3.38	1.56	3.45	5.67	8.07	16.08	3.03	2.35	12.24	2.04	4.11	4.45	2.05
AGAP5	2.26	1.85	1.79	2.62	3.16	1.82	1.94	7.46	1.22	3.88	2.67	2.45	2.67	2.97	1.4	1.86	5.01	1.54	1.77	2.08	3.75	1.94	2.53	1.53	1.47	2.7	1.71	1.28	2.35	1.23	3.04	5.5	2.49	1.97	2.61	2.49	1.65	1.39	2.79	1.99	2.79	3.92	0.72	1.05	3.4	2.69	1.43	1.26	1.97
AGAP6	7.12	3.76	6.23	8.27	7.44	10.46	4.5	18.11	6.08	12.07	7.22	5.33	13.12	12.46	3.42	6.48	11.8	7.23	3.96	6.57	11.51	7.36	9.8	4.58	5.35	8.58	3.59	5.59	7.15	4.86	14.13	26.91	11.17	5.56	6.77	10.63	4.59	5.72	4.99	6.07	8.08	23.7	4.41	4.02	10.05	7.09	5.2	16.85	4.5
AGAP7	0.27	0.28	0.07	0.06	0	0.64	0	0.42	0	0.29	0	0.25	0.6	0.11	0.04	0.4	0.19	0.18	0.05	0.35	0.18	0.07	0.14	0.17	0.07	0	0.17	0.05	0.05	0.28	0.21	0	0.06	0.07	0.34	0.27	0.22	0.38	0.18	0.27	0.32	0	0	0.23	0	0.29	0	0	0.06
AGAP8	3.95	2.42	1.19	4.06	2.8	3.95	1.54	1.55	1.4	4.49	3.39	3.82	6.59	2.25	0.69	4.97	3.12	2.67	2	4.64	1.87	3.42	4.46	2.1	1.93	2.36	1.54	0.31	1.25	2.39	7.58	7.02	2.17	3.97	2.91	4.21	1.25	2.85	1.74	2.49	2.34	3.09	1.16	0.81	1.97	5.17	1.57	4.87	1.24
AGAP9	0.99	0	0.41	2.77	2.74	0.23	1.37	1.26	1.48	3.84	2.44	0.76	3.69	0.35	0.48	1.65	3.57	0.15	0.38	1.78	0.87	1.04	3.56	1.66	1.09	1.24	0.9	0.36	2.5	0.73	1.32	1.43	1.59	0	2.69	0.08	0.97	1.44	0.96	1.13	0.64	0.48	0.08	1.01	0.3	0.5	0.15	0.93	0.11
AGBL1	0.02	0.85	0	0.02	0	0	0.05	0	0	0	0.12	0.2	0.11	0	0	0	0.11	0	0	0.04	0	0	0	0	0.18	0.08	0	0.02	0.02	0.09	0	0.03	0.09	0	0	0	0.45	0.04	0.04	0	0.03	0.04	0	0.47	0.78	0	0.06	0	0
AGBL2	1.54	1.81	0.59	3.39	1.46	1.87	4.01	9.06	1.4	2.32	2.5	1.12	0.75	6.37	2.47	0.51	2.17	1.88	2.57	11.91	2.7	3.03	0.41	13.08	3.99	17.41	0.42	2.2	10.38	0.77	17.08	3.52	2.5	4.42	2.56	2.74	2.54	1.37	1.86	0.63	10.01	10.05	2.01	3.22	0.77	14.55	0.16	1.65	0.8
AGBL3	1.37	3.37	1.56	1.5	1.43	1.05	1.99	2.27	1.48	2	1.84	1.3	2.84	2.95	2.16	1.92	2.75	2.29	1.65	4.94	0.95	0.98	2.48	3.7	2.48	1.82	1.31	2.26	3.82	1.06	1.66	0.47	1.2	2.48	1.25	1.26	1.48	3.38	1.23	1.92	2.07	1.93	1	2.81	3.33	3.98	1.11	0.35	1.35
AGBL4	0.97	0.86	1.06	0.69	0.12	0.46	1.09	0.61	0.74	0.93	1.49	0.46	0.6	0.78	0.44	0.64	0.67	0.56	2.14	1.14	0.33	0.87	0.37	4.8	1.42	3.11	4.52	0.41	1.35	0	1.13	0.49	0.29	0.62	1.04	0.15	1.27	0.85	0.43	0.11	0.44	1.65	1.02	2.26	0.76	2.88	4.03	1.91	0.03
AGBL5	13.45	18.95	10.49	11.74	14.97	15.32	11.65	11.19	12.53	12.84	12.12	14.95	21.57	11.4	15.63	6.63	15.42	12.47	6.43	11.09	14.12	13.15	22.11	15.07	14.36	11.88	9.2	10.07	12.81	8.52	15.96	8.62	16.37	12.47	9.43	5.32	15.97	14.72	12.74	19	10.8	5.35	8.72	12.81	19.3	15.3	8.44	27.4	12.6
AGBL5-IT1	1.19	0	0.44	0	0.85	1.14	0	0	0	1.29	0	0	0	1.04	0	0	0	0.25	0	1	0	0	0.44	0.28	0.28	1.43	0	0	0	0.43	0.88	0.43	0.39	0.36	0.49	0.31	0.28	0	0	0	0.37	0.72	0	0	0	0.43	0	1.41	0
AGER	6.54	7.53	4.39	5.3	7.38	6.78	2.34	35.22	2.5	6.66	4.75	4.4	8.45	16.77	2.06	3.83	8.63	9.48	2.33	12.09	6.64	4.36	5.26	4.73	4.37	16.81	1.43	4.5	8.4	4.25	36.81	72.35	10.9	7.63	4.83	16.55	6.27	5.38	5.98	4.89	29.01	17.41	4.82	6.41	6.22	13.31	2.41	10.11	3.28
AGFG1	37.14	36.02	43.06	36.44	29.72	22.75	49.96	9.84	43.68	34.08	40.01	63.62	36.59	54.49	38.21	26.65	38.38	28.13	30.22	33.82	24	40.04	51.87	41.36	48.99	12.21	24.62	32.52	40.42	52.24	22.78	3.1	13.72	15.23	32.58	9.52	28.37	32.8	45.15	34.09	8.91	8.51	15.43	28.01	28.75	36.94	29.34	13.35	58.09
AGFG2	22.45	15.13	53.39	29.9	8.34	37.47	21.59	20.49	27.93	26.06	13.33	17.4	14.6	42.51	17.5	13.83	16.92	23.44	103.19	27.04	20.11	50.12	31.85	28.46	22.67	42.82	12.27	28.46	27.41	10.14	11.35	8.91	9.67	38.51	20.15	20.82	21.74	21.18	21.72	10.07	27.87	3.22	8.69	26.28	9.99	24.4	11.29	5.1	17.86
AGGF1	8.62	20.91	11.96	12.47	10.59	7.2	15.89	5.53	11.85	13.35	15.44	11.98	13.23	12.89	15.3	9.13	13.46	10.73	13.97	17.22	10.5	10.11	10.72	20.82	13.09	14.44	13.25	14.44	16.22	9.38	10.72	6.16	9.81	11.62	13.76	7.99	12.53	15.41	13.24	15.66	11.28	6.12	6.85	14.41	13.77	16.41	11.56	4.6	19.98
AGGF1P1	0.06	0.03	0	0.07	0.08	0.03	0	0	0	0	0	0.3	0.05	0	0	0.1	0.49	0	0.83	0.07	0.39	0.03	0	0.04	0.05	0.1	0.13	0.07	0.19	0	0.21	0.04	0	0	0.16	0	0.05	0.07	0	0.13	0.04	0.15	0.07	0.24	0.03	0.11	0.09	0	0.09
AGGF1P2	0	0.18	0	0.34	0.18	0.19	0	0	0	0.1	0.1	0.84	0	0.18	0	0.6	1.85	0	1.62	0.51	0.87	0.1	0	0.1	0.14	0.09	0.49	0.47	0.09	0.11	0.63	0.68	0	0.29	0.61	0.16	0.14	0.63	0.39	0.94	0.37	0.33	0	0.27	0.36	0.29	0.19	0	0.22
AGGF1P3	0	0.16	0.07	0.06	0.06	0	0.07	0	0.12	0.06	0	0.25	0	0.16	0.04	0.11	0.59	0	0.4	0.05	0.19	0.12	0	0.09	0.21	0.29	0	0.26	0.34	0	0.92	1.1	0.06	0.18	0	0	0.21	0.17	0	0.04	1.37	0.18	0.13	0.33	0.45	0.13	0.11	0	0
AGK	21.15	23.62	18.74	12.4	19.06	16.12	14.08	21.44	15.8	17.56	8.53	15.48	12.54	15.25	14.34	6.06	17.57	13.47	16.38	16.47	8.74	19.48	16.81	27.36	10.99	25.77	12.13	24.74	16.76	7.71	26.82	36.4	12.7	22.97	10.88	14.22	12.89	17.07	19.54	8.73	20.22	9.78	7.05	16.97	11.26	16.59	12.74	9.19	18.96
AGL	2.02	3.38	7.93	6.56	2.91	1.11	5.98	2.27	5.29	7.26	2.33	3.11	6.9	5.94	7.94	2.21	6.58	2.75	8.08	7.19	3.63	3.93	2.45	10.41	3.31	1.37	5.32	4.66	6.06	1.85	2.89	1.33	3.17	2.59	5.48	1.59	4.92	4.27	4.67	8.46	1.68	5.63	3.5	7.47	6.05	7.84	5.06	0.82	5.26
AGMAT	0.47	2.74	0.54	0.59	0.58	0.54	0.43	0.08	0.44	0.37	0.54	0.18	0.58	0.51	0.37	0.17	0.58	1.48	0.26	0.32	0.39	0.49	0.59	0.17	0.93	0.57	2.54	0.82	1.86	0.69	0.52	0.74	0.39	0.94	0.59	1.18	1.04	0.38	0.8	0.39	0.64	0.24	0.93	0.22	0.47	0.28	0.93	0.4	0.48
AGMO	0	6.82	2.18	0.45	5.98	0.1	0.63	1.21	0.07	3.1	0.17	0.63	6.82	2.53	1.2	2.44	0.04	0.33	2.93	2.09	0.18	2.12	2.42	3.56	0.15	0.76	0.62	2.97	1.15	0.27	0.4	0.03	1.23	1.96	0.76	0.56	1.62	2.17	2.36	0.18	0.51	0.57	0.24	1.22	1.89	2.27	1.01	0.05	0.07
AGO1	4.24	9.5	10.08	7.73	8.27	3.51	7.22	3.14	4.8	6.98	5.75	6.48	6.26	3.92	12.32	2.33	7.61	2.98	7.66	3.74	5.56	6.67	6.63	5.5	2.7	7.43	2.82	3.94	5.92	2.7	5.62	4.58	6.41	4.73	4.2	4.21	4.93	4.02	4.54	4.84	6.65	3.49	2.31	3.75	6.1	8.55	3.4	4.73	4.91
AGO2	3.11	12.53	5.24	3.73	9.56	2.59	3.79	2	3.17	5.99	3.31	6.52	7.46	6	6.29	0.98	4.55	3.56	2.46	1.23	1.5	3.38	7.05	3.61	2.82	0.99	0.52	2.7	2.28	3.13	5.02	1.57	2.73	1.95	3.49	2.5	2.69	2.89	6.19	2.98	1.94	2.33	1.79	1.62	8.49	3.84	2.21	3.25	3.03
AGO3	1.63	9.33	4.71	2.99	5.25	2.38	3.74	2.32	2.19	4.07	3.4	4.08	2.65	4.15	4.26	0.85	7.06	1.89	3.4	2.4	2.61	3.49	3.58	4.05	2.53	2.65	1.14	1.16	3.13	3.99	4.49	6.07	3.15	2.55	2.16	2.56	3.58	1.91	5.14	2.6	3.75	2.47	1.79	2.35	6.39	4.76	2.13	3.28	4.06
AGO4	13.9	6.17	4.74	5.15	12.35	4.47	4.31	3.14	6.09	7.26	6.88	6.43	7.69	5	5.87	3.56	10.18	2.85	4.94	5.44	5.84	7.56	7.29	5.86	3.68	3.8	2.97	3.81	8.3	5.13	4.43	5.64	5.85	3.8	5.82	8	9.78	4.97	5.85	6.75	5.43	5.12	2.06	5.32	8.77	6.62	3.68	9.19	4.7
AGPAT1	54.27	65.17	67.12	65.59	34.2	57.97	46.61	34.68	78.57	58.31	34.87	35.8	54.32	66.32	61.87	39.22	50.92	56.96	29.66	40.61	54.04	67.13	83.03	52.26	57.2	45.06	46.16	39.7	40.26	46.54	68.71	75	53.26	32.71	40.65	42.61	30.81	45.05	36.61	57.53	62.17	32.49	54.39	36.54	57.17	29.9	38.5	71.53	58.95
AGPAT2	8.59	13.51	8.99	4.36	13.8	27.16	10.07	6.97	3	3.53	8.26	27.46	7.13	13.33	11.54	7.39	6.78	25.12	5.72	14.28	14.16	11.61	9.53	9.19	21.76	5.7	6.6	8.51	7.67	23.18	7.83	11.67	8.42	7.35	7.98	17.1	7.97	10.34	21.85	3.39	8.08	6.5	15.04	9.26	4.39	2.82	5.5	1.35	14.51
AGPAT3	29.7	37.94	51.15	16.97	20.74	31.37	30.8	15.43	26.63	33.6	41.08	25.68	30.76	26.23	27.03	21.44	26.2	13.28	40.12	20.11	25.75	40.95	39.21	52.36	25.28	41.72	26.62	43.4	45.11	20.02	42.15	20.2	34.97	24.22	33.72	20.77	18.56	20.69	24.06	22.86	28.79	18.23	17.42	25.33	19.37	44.56	35.55	22.69	40.9
AGPAT4	3.48	12.38	11.64	8.55	12.47	10.16	6.42	9.78	14.61	11.64	9.1	8.85	6.14	17.65	4.73	5.56	11.4	9.41	4.62	10.09	18.14	6.9	9.05	11.14	7.5	15.29	22.31	4.77	11.17	7.5	18.33	20.87	14.35	7.91	18.69	6.64	11.24	9.87	8.05	17.39	9.28	10.25	19.15	8.9	21.68	13.15	7.77	19.09	10.83
AGPAT5	14.9	28.74	29.19	24.53	13.78	18.21	37	6.05	40.41	14.73	40.27	24.29	37.4	34.4	34.02	25.29	20.57	19.13	34.19	32.81	31.34	21.63	27.71	39.45	14.26	15.06	16.53	40.21	24.35	21.73	18.04	9.34	28.75	20.05	28.53	9.11	40.98	32.89	31.82	44.96	14.38	13.32	15.67	31.73	48.53	50.8	20.92	16.6	31.47
AGPAT6	41.36	80.28	47.74	53.49	67.87	39.34	59.01	23.93	69.81	47.13	36.89	80.1	49.41	55.38	66.03	24.15	34.53	37.51	28.98	24.73	36.89	56.16	54.73	52.22	49.66	38.5	26.04	48.44	49.64	93.46	77.83	30.81	62.17	67.25	52.96	72.9	57.23	32.88	71.33	53.51	70.1	14.2	18.83	45.92	72.02	43.82	23.44	20.01	77.32
AGPAT9	1.06	1.52	0.12	1.17	1.09	0.88	2.5	0.3	0.29	0.05	0.37	2.87	0.25	1.46	1.09	0.19	0.22	0.82	0.68	1.06	0.67	0.21	0.08	0.11	1.72	1.06	1.43	0.4	0.39	2.8	1.07	0.29	0.41	0.85	1.17	0.46	2.43	0.24	1.23	0.24	0.33	0.36	0.74	1.06	0.6	0.63	0.91	1.46	0.78
AGPS	3.54	10.97	5.25	8.32	6.88	2.89	6.01	1.54	8.39	5.59	9.14	7.78	7.32	5.53	7.25	5.61	10.1	4.73	5.74	5.65	5.55	4.42	4.66	7.99	5.34	3.69	6.02	8.1	9.58	6.03	7.46	4.44	5.9	4.48	7.07	5.41	8.09	7.18	8.36	8.03	4.81	4.04	5.75	6.99	6.73	8.64	5.22	6.51	9.75
AGRN	37.28	56.58	122.89	28.88	39.81	37.99	14.63	57.43	73.85	87.79	38.11	20.25	17.99	70.82	61.54	15.08	60.49	68.55	20.5	34.62	84.21	77.36	96.55	30.61	38.02	37.31	19.76	70.45	32.79	51.07	78.77	95.71	117.92	21.25	19.09	42.64	51.56	69.51	58.39	65.87	76.03	18.43	32.57	30.49	58.34	26.56	15.66	33.94	35.56
AGRP	0	0.39	0	0	0.23	0.41	0	0.1	0.07	0.11	0	0.27	0.09	0.29	0	0.29	0.15	0.21	0	1.14	0.1	0.11	0.12	0.08	0.08	0	0.28	0.09	0.1	0.12	0	0.48	0.22	0	0.14	0	0.98	0	0.32	0	0	0.32	0.47	0.29	0	0.11	0	0.2	0.35
AGT	24.69	154.11	359.33	332.13	10.9	304.41	244.71	415.4	66.67	104.71	138.81	22.14	176.94	246.47	115.67	169	62.13	487.6	204.68	226.48	76.87	65.06	97.73	89.64	87.45	578.1	101.7	41.59	244.38	30.6	286.9	160.06	194.65	285.59	121.88	63.26	133.63	336.12	16.85	79.41	597.2	29	93.34	94.35	81.51	241.66	122.69	7.48	151.39
AGTPBP1	6.87	2.29	5.63	8.19	3.83	2.91	7.18	1.13	8.03	4.61	6.4	9.04	4.95	6.61	6.25	5.33	19.9	4.02	6.06	7.55	7.74	4.79	1.87	6.27	6.39	6.35	18.53	5.38	8.58	4.57	10.15	3.52	3	4.23	8.17	7.23	7.73	6.21	6.23	8.24	8.3	5.16	6.11	3.65	15.83	8.65	14.59	7.93	6.63
AGTR1	0	2.51	0.14	1.31	1.3	0.77	0.24	0	0.15	0.11	1.54	0.91	0.04	0.21	0.5	0.09	0.49	0.16	0.17	0.34	0.16	0.44	0	0.18	0.55	0.06	0.08	0.05	0.47	0.44	0.33	0.7	0	0	1.23	0.31	1.2	0.49	0.05	0.09	0.09	0.35	0.26	2.07	0.23	0	0.12	0.34	0.07
AGTRAP	47.94	69.47	46.04	35.79	38.4	54.16	27.61	25.61	15.44	33.96	35.08	36.24	18.82	60.98	65.76	16.63	46.87	84.87	19.32	37.54	28.07	47.38	35.6	40.14	71.11	58.44	13.79	43.25	45.03	54.26	51.71	41.55	31.61	43.07	31.01	52.76	25.81	36.25	54.73	23.63	51.09	20.83	57.47	23.71	23.82	28.59	6.06	10.93	42.85
AHCTF1	6.57	17.77	21.87	13.82	13.43	10.27	16.48	10.41	8.97	16.29	9.45	18.73	13.21	15.92	20.04	7.21	28.64	6.69	11.86	7.98	9.75	16.55	12.95	8.51	10.64	5.04	5.85	12.32	10.05	13.03	12.05	6.83	7.91	8.49	6.68	4.25	16.19	23.18	18.17	8.5	8.66	6	5.16	13.48	8.2	13.61	9.32	8.62	10.02
AHCTF1P1	0.01	0.86	0.08	0.15	0.11	0.04	0.09	0.07	0.12	0.02	0.12	0.17	0.08	0.06	0.18	0.05	0.17	0.05	0.07	0.08	0.03	0.13	0.02	0.08	0.1	0.07	0	0.04	0.05	0.01	0.06	0.1	0.09	0.05	0.08	0.01	0.39	0.08	0.04	0.02	0.17	0.06	0.06	0.38	0.06	0.24	0.09	0	0.06
AHCY	38.03	73.1	41	29.33	40.66	80.05	41.78	24.84	92.89	35.26	32.9	45.27	86.57	72.58	44.59	33.6	94.7	72.24	35.26	31.26	68.65	52.78	66.21	72.56	48.21	35.49	35.58	53.49	35.26	64.19	57.64	44.64	52.91	41.7	34.61	27.66	46.02	57.06	53.01	70.56	29.78	27.93	33.29	97.44	52.97	27.35	22.43	44.51	59.53
AHCYL1	50.03	47.16	162.12	63.07	42.8	61.26	68.47	292.07	76.74	444.99	280.38	61.82	78.16	47.21	159.29	109.46	70.93	35.85	177	125.14	59.81	63.17	50.65	45.92	42.38	120.81	79.23	58.39	184	28.6	39.43	52.7	159.52	428.91	117.38	23.77	45.54	43.45	52.28	63.59	70.78	75.89	50.32	61.41	39.03	527.15	114.3	103.55	64.86
AHCYL2	8.62	12.22	49.27	25.07	6.73	15.43	17.22	14.12	19.88	25.8	20.14	6.2	26.01	21.54	23.26	16.5	19.63	10.4	85.55	28.61	17.58	13.88	26.9	80.53	19.73	29.29	20.02	26.57	21.96	5.21	11.78	9.72	20.01	19.73	23.79	8.84	9.71	25.65	19.77	24.45	20.44	8.93	9.92	27.11	7.43	47.62	30.19	3.4	16.65
AHCYP2	0	0.45	0.13	0.05	0	0.05	0.12	0	0	0.11	0.06	0.05	0.05	0.1	0.04	0	0.43	0	0	0.05	0	0.11	0	0.12	0	0	0.05	0	0.16	0	0	0	0.11	0	0.07	0.09	0.12	0	0	0.03	0	0.06	0	0.1	0.1	0.12	0	0.21	0.09
AHCYP3	0	0.3	0.73	0.1	0	0	0	0	0.04	0.06	0.23	0.05	0.05	0	0	0	0.08	0	0	0.05	0.1	0.06	0	0	0.32	0.11	0	0	0.38	0	0.09	0	0.06	0	0.15	0	0.2	0	0	0	0.06	0.11	0.06	0.21	0.05	0	0.05	0	0
AHDC1	5.87	17.43	30.19	8.1	12.19	6.21	10.03	21.59	13.19	18.87	9.95	7.13	7.17	7.59	17.59	5	22.3	6.2	14.9	15.5	7.11	13.84	11.25	18.07	9.69	17.24	5.37	8.64	8.87	3.72	10.38	6.64	13.95	14.1	8.62	5.91	4.99	7.54	7.59	6.46	10.07	9.08	4.4	10.59	8.41	18.93	9	23.04	7.92
AHI1	5.89	11.35	10.24	9.4	13.86	6.53	8.68	19.65	11.76	12.16	9.24	6.33	14	18.49	6.7	7.58	7.78	6.84	6.16	9.85	11.7	7.73	6.41	8.61	9.47	11.55	13.07	6.72	9.41	9.82	7.83	10.53	9.16	6.19	14.13	6.01	10.5	11.36	5.8	7.81	9.05	14.91	4.41	11.64	12.81	13.73	7.41	18.91	10
AHNAK	17.74	8.52	21.43	26.76	29.31	16.78	30.18	14.28	16.91	15.04	37.11	32.51	9.79	20.89	37.46	20.11	14.62	8.23	19.74	24.96	17.04	15.04	11.92	13.73	17.58	33.81	12.55	13.28	28.75	29.18	19.77	22.03	21.87	53.33	20.32	22.97	29.62	10.72	29.39	9.35	30.93	13.68	11.02	74.75	11.54	26.54	22.16	14.85	53.58
AHNAK2	6.35	6.71	0.43	1.51	3.58	6.99	17.35	7.83	17.07	0.04	1.16	11.83	1.09	17.99	6.82	0.95	2.04	7.24	1.15	5.87	5.61	2.68	3.93	4.17	3.92	6.7	6.58	3.99	3.21	1.52	15.08	1.07	0.65	2.55	6	3.4	3.68	3.67	32.1	1.05	1.71	2.92	9.06	14.36	3.12	0.58	5.98	0.93	9.75
AHR	12.87	10.66	4.22	17.33	12.34	4.4	13.16	0.7	3.69	3.5	26.3	73.56	0.63	9.49	17.36	2.5	9.64	2.72	17.7	15.83	9.98	6.33	16.84	2.67	9.58	1.09	3.17	7.31	11.11	8.06	2.06	2.12	2.26	16.86	9.49	12.22	9.74	18.64	19.05	4.3	4.37	1.72	5.33	14.03	16.08	1.89	2.41	0.79	4.49
AHRR	0.46	2.84	1.24	1.07	1.08	1.63	0.39	2.01	0.68	1.15	0.58	2.95	0.67	4	0.59	0.24	2.71	1.01	0.42	0.66	1.84	1.55	0.94	1.59	1.24	1.99	0.4	0.74	0.56	0.72	1.83	0.78	0.36	0.78	0.44	0.51	1.81	0.91	0.51	0.58	1.17	4.93	1.82	3.13	2.17	2.95	1.35	0.36	0.48
AHSA1	53.46	46.88	52.57	89.33	96.98	88.25	79.56	65.53	89.2	40.49	90.97	73.66	113.74	89.26	37.72	81.5	71.54	116.35	64.49	85.31	56.61	46.93	58.37	77.41	48.93	131.37	148.67	56.24	56.82	103.32	72.88	124.04	115.07	50.5	60.07	54.23	95.36	55.33	93.17	147.52	84.59	88.26	96.81	72.61	66.53	70.65	96.08	93.68	71.49
AHSA2	10.45	15.05	11.63	28.12	32.32	36.37	20.95	51.78	33.79	75.41	24.53	28.72	42.04	57.18	21.01	28.5	39.22	32.11	25.59	80.59	40.71	36.8	17.52	32.47	36.05	63.09	23.67	41.73	57.16	14.24	57.91	117.77	27.57	115.92	50.17	57.26	70.35	38.71	33.83	21.5	41.67	78.3	17.82	30.4	32.91	94.84	17.51	13.8	21.64
AHSG	0.14	2.99	0.12	0.14	0	0	0	0.53	0.04	0	0.05	1.12	0	0.08	0	0.42	0.08	0.21	0.15	0.04	0.04	0.05	0	0.07	0.33	0.13	0.12	0.12	0.04	0	0.04	0.19	0	0	0.11	0.11	0.75	0.29	0.09	0.05	0.05	0.2	0.05	0.85	1.03	0.05	0.04	0	0.04
AIDA	25.92	43.14	30.68	39.34	24.1	22.86	39.43	19.17	38.21	25.42	39.11	45.82	28.3	39.55	41.16	24.34	54.23	30.56	33.22	17.25	25.94	35.71	30.89	28.48	35.01	14.94	22.56	25.56	37.83	33.85	14.17	18.67	29.72	17.81	32.33	18.61	33.12	50.28	31.72	33.63	23.15	24.09	26.31	32.78	28.23	35.74	25.16	30.43	48.77
AIF1	369.98	68.27	31.49	134	158.81	106.9	108.13	19.16	49.87	41.82	113.01	108.67	23.2	162.32	48.33	63.86	68.97	256.6	83.59	141.35	35.35	162	42.97	38.31	241.71	137.25	50.26	205.79	317.77	225.39	115.73	124.76	48.82	94.94	110.68	651.61	153.77	78.87	199.99	91.43	186.24	57.54	174.06	49.74	42.98	97.74	27.41	20.09	283
AIF1L	54.27	7.86	15.18	106.03	6.6	81.46	44.2	9.26	72.83	14.53	50.8	9.13	81.74	23.66	36.26	31.75	75.62	42.22	44.85	25	54.75	16.03	44.89	78.18	19.07	23.38	72.99	54.48	32.78	14.43	50.23	68.99	68.16	6.87	60.59	13.22	50.09	87.15	25.27	77.38	79.82	29.86	106.01	9.74	45.24	13.38	17.83	3.79	33.16
AIFM1	9.3	28.64	13.79	13.84	15.78	11.87	10.03	14.17	11.95	14.27	9.5	13.95	13.47	28.36	12.85	11.89	25.07	38.45	14.71	17.54	15.83	10.38	10.93	16.58	15.38	27.59	13.41	15.86	12.94	16.62	39.72	29.53	19.13	20.26	11.42	25.34	11.1	20.2	14.46	20.34	45.21	15	15.59	16.77	20.3	14.22	11.57	27.72	14.32
AIFM2	3.98	8.16	3.72	0.9	3.39	5.07	4.13	2.6	4.94	2.27	4.27	11.1	3.74	4.73	6.72	3.08	9.8	5.17	4.19	2.54	4.84	3.82	5.29	4.87	5.81	2.75	2.66	4.09	4.29	8.31	6.58	5.08	3.73	7.09	3.56	2.89	5.31	3.49	6.51	2.13	4.52	2.28	3.07	3.16	2.1	1.87	2.88	0.89	11.89
AIFM3	2.17	1.28	30.99	2.39	0.81	2.01	1.62	13.99	7.85	3.17	3.93	1.16	4.29	1.26	0.28	13.64	1.26	1	81.53	8.71	9.07	3.36	0.7	61.96	0.98	80.33	42.02	6.54	7.83	0.87	4.13	7.78	0.53	2.02	5.75	2.55	1.22	1.74	2.16	3.43	17.83	18.26	12.54	7.31	0.95	22.55	27.47	0.58	0.98
AIG1	41.88	23.53	33.8	31.87	20.35	49.18	22.44	31.56	36.88	25.81	19.79	11.64	25.12	45.23	15.85	40.92	27.37	32.51	23.53	39.36	47.08	46.7	31.63	55.44	30.38	48.32	53.22	50.61	46.95	25.36	46.84	61.29	41.19	34.75	47.49	45.72	38.11	39.98	21.32	44.05	44.61	54.54	40.92	27.83	17.54	30.44	36.73	34.99	29.19
AIM1	3.48	3.93	0.41	2.31	3.39	2.22	2.88	0.22	0.97	0.44	0.7	7.45	0.3	1.57	2.82	0.58	1.37	0.99	1.68	0.47	0.44	5.21	1.53	0.27	5.78	0.19	0.36	2.03	2.65	2.48	1.74	1.37	0.26	1.45	1.71	3.83	2.01	0.86	2.34	0.13	1.17	0.33	0.97	1.19	1.14	0.36	0.27	0.32	3.44
AIM1L	0.33	3.2	0	0.09	0.66	1.13	0.14	0.21	0.02	0.05	0.23	1.65	0.04	0.07	0.38	0	0.3	0.37	0	0.04	0.3	0.05	0	0.02	0.74	0.45	0.11	0.28	0.42	0.33	0.09	0.62	0	0.66	0.51	0.83	1.75	0.04	0	0	0	0.41	0.54	1.86	2.22	0	0	0.4	0
AIM2	2.58	1.66	0.27	1.71	3.5	0.14	1.53	2.33	0.99	0.89	0.65	3.06	0.13	1.33	0.21	1.72	2.95	0.12	1.69	0.54	0.4	0.43	1.19	0.99	0.33	3.08	0.3	0.31	1.34	0.62	1.25	0.9	1.22	0.22	1.55	1.32	1.41	0.97	0.44	0.18	1.19	0.45	0.46	2.01	1.78	1.04	0.48	0.69	1.25
AIMP1	12.68	22.95	16.86	22.89	23.16	14.9	23.05	16.22	25.22	30.06	31.96	29.41	24.8	29.61	31.93	18.25	27.13	17.35	19.98	23.31	16.91	18.13	17.05	26.57	26.92	13.34	15.01	20.9	30	21.19	21.06	15.9	17.81	19.56	22.29	14.9	23.36	30.25	23.52	24.34	14.7	14.32	14.28	28.62	23.3	27.78	14.98	32.56	29.86
AIMP2	15.04	44.07	21.43	13.03	13.26	35.96	18.2	18.04	26.32	24.93	17.33	27.37	25.78	37.24	21.1	20.38	39.45	42.28	22.22	30.66	16.47	30.19	35.67	38.15	21.98	18.33	13.82	23.99	23.81	24.71	19.17	9.9	17.84	59.48	16.19	13.78	16.04	33.72	22.06	21.78	27.03	7.75	17.2	18.29	28.18	20.38	9.56	13.38	27.26
AIP	59.31	35.01	30.02	36.52	30.8	63.5	37.01	48.77	39.5	43.94	29.8	44.23	54.22	45.04	28.21	50.26	43.04	64.88	33.72	44.78	53.21	38.71	39.04	26.06	50.21	55.36	53.41	26.79	31.31	51.38	59.86	73.53	36.31	55.44	33.97	69.69	51.59	46.63	46.04	39.32	49.1	33.74	52.48	42.45	56.67	24.28	34.28	76.67	31.78
AIRE	1.28	1.7	0.61	0.86	0.22	0.84	0.19	0.67	1.19	0.3	1.16	2.42	0.27	1.45	2.13	0.28	0.38	4.85	0.13	0.48	0.66	0.49	0.47	0.14	1.41	6.31	0.86	2.12	2.39	1.44	4.6	3.97	1.12	0.57	0.55	0.3	0.47	0.15	1.08	0.1	0.98	1.67	0.59	0.32	0.79	0.05	1.38	0.06	0.94
AJ271736.10	4.73	1.39	0.25	0	0.41	5.91	0	1.62	0.44	0	0	0	0	0	1.05	0	0.77	3.82	0	0.05	0.06	1.24	0	0.14	0.48	0	0.33	0.46	0.69	0	0.05	0.74	0	1.1	0.04	2.16	0	0	0.11	0.18	1.65	0.22	4.4	0	0	0	0.75	0	2.85
AJAP1	0.16	1.86	3.92	0.25	0.06	0.78	0.77	0.11	0.66	2.32	1.04	0.68	1.02	0.42	0.9	1.12	5.17	0.3	0.45	0.77	0.95	1.29	0.31	0.57	0.38	1.82	4.05	0.38	1.57	3.02	0.34	0.7	0.54	0.29	0.86	0.26	1.18	0.45	0.68	0.95	0.63	4.37	0.91	0.33	0.85	0.59	6.51	0.16	0.45
AJUBA	3.85	5.3	1.64	0.55	7.77	2.3	3.45	0.74	4.34	3.32	4.19	3.09	4.1	3.96	4.74	1.09	3.64	5.16	0.55	8.59	2.73	1.72	1.6	14.76	2.71	2.14	0.2	3.49	3.59	3.01	2.97	4.96	3.8	4.47	3.88	3.9	5.05	0.74	5.33	5.4	3.22	1.82	1.2	6.22	2.99	1.52	0.54	3.29	3.39
AK1	52.78	33.07	158.78	76.2	21.1	148.58	65.39	151.44	47.73	39.91	160.5	50.08	82.72	149.29	83.6	115.42	123.44	129.93	134.83	426.26	61.75	45.88	62.93	352.8	216.64	1195.93	145.71	85.63	235.79	69.92	357.72	271.22	229.97	152.76	88.19	127.65	30.65	178.38	66.94	44.06	567.86	139.35	178.71	51.73	70.7	506.44	100.75	111.93	84.03
AK2	60.32	188.81	76.25	72.96	92.52	104.13	57.74	77.58	74.49	88.86	73.33	112.33	55.2	161.71	96.42	32.74	101.55	113.39	63.18	58.73	40.7	85.41	106.35	56.46	105.66	69.28	35.38	87.4	68.41	79.38	130.13	80.8	123.54	98.01	63.27	84.5	95.21	88.34	83.67	57.17	110.63	29	63.98	60.85	92.17	71.13	21.04	87.47	99.91
AK3	22.82	21.55	26.06	23.1	17.62	12.7	28.41	19.86	28.25	33.51	29.59	14.92	25.57	34.08	19.96	30.4	18.86	26.59	28.82	38.95	15.5	21.18	9.64	44.58	40.18	15.42	33.04	35.05	26.55	23.88	18.81	12.48	16.47	12.86	35.37	16.7	21.76	21.84	33.71	23.45	16.07	19.89	17.98	40.28	35.37	34	31.07	24.26	45.11
AK3P3	0.76	0.48	2.85	0.48	0.97	1.24	1	1	2.13	0.92	0.67	1.08	1.83	0.58	0.61	0.46	1.09	0.77	1.56	1.38	3.08	0.8	2.42	0.84	0.36	1.1	0.57	0.11	0.37	0.14	0.41	1.17	2.37	0.49	0.83	0.1	0.27	0.97	0.76	2.27	1.26	0.5	1	0.23	2.62	2.34	0.6	1.2	0.53
AK4	10.23	35.82	50.63	6.73	7.37	12.9	32.41	19.64	17.56	36.72	11.68	47.27	12.54	40.33	41.37	6.45	10.84	14.44	23.78	20.32	4.06	13.12	35.44	26.34	25.18	15.34	10.57	12.62	8.36	10.93	17.94	7.69	20.36	14.08	16.67	6.34	7.91	12.69	20.48	4.77	11.23	22.85	13.6	6.9	13.44	20.73	14	2.81	30.81
AK4P1	3.51	4.56	16.35	3.02	1.45	4.01	10.36	2.01	0.1	6.57	5.39	16.99	4.54	0.53	14.1	1.33	1.42	3.29	10.89	2.63	0.63	5.52	14.38	9.55	0.22	0.92	0.93	2.42	1.01	2.82	3.12	1.62	3.36	0.46	5.64	1.53	2.75	2.78	3.64	0	0.62	1.22	0.92	1.47	3.08	4.99	3.68	0.26	5.73
AK4P3	0.21	0.22	0	0.44	0	0.46	0.19	0.21	0	0	0.77	0.48	0	0.12	0.49	0	0.28	0	0	0.2	0.12	0	0	0.3	0.07	0	0.17	0.67	0	0	0	0	0.21	0.96	0	0	0	0.2	0.22	0.24	0.35	0.2	0	0.94	1.31	0	0.22	0	0
AK5	5.92	1.91	2.4	0.8	1.63	4.79	14.4	0.81	7.18	0.57	8.88	1.94	9.16	1.21	1.02	12.84	8.4	5.78	2.76	13.32	1.61	1.79	1.23	5.75	3.76	17.39	125.89	1.56	9.21	1.62	2.74	17.64	0.79	3.92	15.32	3.08	12.27	2.26	4.55	13.92	1.64	16.85	37.76	2.73	0.3	10.44	90.51	1.58	4.36
AK7	2.23	0.37	0.41	0.28	0	0.17	0.17	0.08	0.1	0.04	0.32	0.35	0.15	2.18	0.76	0.46	0.11	0.7	0.83	1.26	0.27	0.23	0.27	22.95	2.03	12.55	1.35	0.37	3.54	0.16	0.28	0.51	0.23	0.17	0.8	0.61	0.73	1.57	0.44	0.36	1.97	0.78	1.37	0.25	0.15	2.57	1.39	0.41	0.57
AK8	1.53	0.51	0.74	1.54	0.39	2.39	1.48	8.48	0.38	1.43	3.63	1.82	1.91	3.2	1.97	6.57	1.4	2.75	3.14	7.73	4.94	0.81	0.83	4.29	2.78	15.52	2.73	1.99	3.86	0.87	6.74	5.53	2.46	5.89	3.19	2.09	0.67	1.7	2.11	1.99	4.89	8.12	4.47	1.63	0.9	5.73	2.59	0.32	1.02
AK9	2.35	1.9	3.24	3.83	1.31	2.12	1.6	4.46	2.59	4.55	6.53	2.58	3.75	4.24	2.71	3.07	5.01	0.83	4.84	16.81	3.31	2.59	3.35	11.99	2.49	20.44	4.49	2.47	9.2	1.95	10.39	3.47	5.95	4.96	5.24	2.35	3.77	5.06	0.87	3.39	14.22	4.71	1.86	2.83	7.62	13.57	4.44	24.71	2.73
AKAP1	10.73	14.13	28.32	12.62	9.79	19.35	14.45	13.2	16.85	18.51	14.96	12.33	12.58	7.51	10.42	12.77	9.87	9.74	12.3	13.12	12.12	14.92	9.58	29.28	13.46	24.06	16.05	9.18	12.9	10.23	33.13	16.19	31.61	40.95	19.49	17.17	10.12	10.8	11.33	9.87	27.42	7.41	4.59	10.29	28.1	17.9	18.37	27.4	11.86
AKAP10	11.7	6.84	6.98	9.54	12.19	8.02	11.03	10.91	7.98	10.09	22.97	9.68	10.44	8.02	8.59	6.11	7.89	6.18	8.51	9.94	8.64	9.46	10	11.11	6.33	8.31	10	11.07	11.73	7.63	9.73	12.88	11.94	10.04	9.42	15.15	11.46	9.7	12.58	7.85	9.72	5.36	6.34	9.55	12.74	12.32	9.24	9.14	11.28
AKAP11	5.14	6.33	5.74	7.67	6.46	3.76	14.92	1.79	9.94	9.47	14.91	12.58	10.97	4.2	11.11	10.23	14.9	5.47	13.35	11.71	10.08	7.31	7.34	13.98	5.81	3.25	21.89	9.86	11.75	4.2	2.59	2.02	5.38	4.1	8.76	3.38	10.94	9.65	6.58	9.71	5.38	7.27	5.72	12.53	13.58	17.74	28.9	5.08	10.63
AKAP12	43.04	31.56	31.32	101.78	15.33	21.56	55.77	33.89	59.76	13.82	16.22	31.73	23.31	97.4	28.88	7.62	7.23	20.24	4.6	7.06	17.9	14.7	36.65	17.81	35.69	5.8	22.35	24.37	4.19	16.44	58.02	5.64	14.19	5.15	20.53	4.94	34.38	10.38	33.65	3.76	10.94	4.47	11.86	5.68	28.36	18.91	28.55	2.59	6.43
AKAP13	20.98	39.3	22.44	32.18	41.66	17.87	30.6	14.75	17.04	23.03	19.45	29.31	18.73	37.54	22.93	15.98	18	28.09	26.22	22.6	16.5	29.38	15.01	16.6	18.26	14.12	7.09	25.37	22.99	26.09	12.18	16.37	15.78	16.17	14.86	19.49	30.08	25.83	23.72	11.79	18.95	32.62	17.76	31.88	22.89	24.5	9.11	16.46	19.5
AKAP14	0.57	0	1.85	0	0.87	0	0.29	0.28	0.19	0	0.29	0.07	0.47	1.93	0.05	0	0.15	0.53	0.98	3.9	0.07	0.21	0	0.6	0.76	17.89	0.23	0.71	8.05	0	9.42	1.33	0.27	1.21	0.05	0.22	0.19	1.52	0	0.09	7.97	2.33	0.87	0	0.24	11.25	0.61	0.98	0
AKAP17A	8.29	16.58	9.26	7.57	25.66	10.04	6.1	12.78	7.05	12.22	8.61	14.91	4.94	15.01	9.33	6.46	10.12	9.34	5.76	9.84	10.67	12.03	7.04	8.93	12.72	11.14	4.71	8.36	10.63	8.36	18.45	10.08	9.74	10.36	9.09	14.2	9.04	9.99	11.56	5.34	14.09	10.5	4.65	9.05	3.53	11.4	4.01	25.12	6.96
AKAP2	9.81	25.03	30.92	16.24	30.16	10.97	24.99	1.82	12.62	25.42	7.88	19.8	16.03	7.8	30.8	2.96	15.29	6.15	13.57	7.56	10.57	11.83	14.92	15.04	9.7	7.52	5.23	13.25	15.15	25.7	5.34	5.59	16.53	5.75	10.15	7.71	10.31	16.77	13.3	3.32	7.16	2.9	5.14	6.65	8.26	7.05	8.53	11.6	39.28
AKAP3	1.7	3.09	2.31	0.82	1.39	1.17	0.97	0.77	3.87	2.7	3.06	1.98	2.59	1.08	1.09	1.14	4.2	0.74	2.27	1.73	1.69	1.64	1.41	2.03	1.53	3.9	2.8	1.3	4.77	1.41	2.86	3.14	2.8	2.04	2.25	1.38	2.74	0.3	1.74	1.92	2.29	2.39	0.69	2.32	2.73	2.51	1.37	2.11	0.41
AKAP5	0.22	0.95	0.46	0.57	1.01	0.21	0.36	0.31	0.97	0.58	0.83	0.6	1.53	0.61	0.3	1.18	0.76	0.21	0.2	1.72	1.87	0.13	0.59	0.48	0.4	1.06	5.23	0.34	0.27	0.3	0.24	0.27	0.56	0.21	0.49	0.16	0.77	0.9	1.54	0.48	0.15	2.52	1.54	0.91	1.01	1.43	6.01	0.35	0.18
AKAP6	6.04	11.3	4.81	5.49	3.23	8.87	9.3	3.18	13.65	2.91	14.67	3.96	10.95	4.65	7.77	7.07	6.3	4.98	6.2	7.39	9.7	4.19	8.62	13.91	2.43	3.91	20.1	8.92	8.3	2.84	3.01	6.72	8.23	6.61	10.29	1.01	15.94	3.74	14.66	15.35	3.7	4.52	7.08	8.57	14.21	6.98	27.3	11.69	7.53
AKAP7	3.67	19.97	4.87	11.12	3.68	5.19	4.75	4.23	6.9	20.27	16.5	3.35	10.63	6.66	3.57	11.67	24.45	7.99	6.02	13.7	14.28	4.14	5.03	11.58	3.62	5.05	8.57	7.16	6.23	3.72	3.25	5.67	6.24	3	5.64	5.65	39.56	19.72	3.65	10.37	14.39	8.53	6.76	20.89	32.99	10.74	10.28	1.43	3.89
AKAP8	11.2	19.43	10.03	8.76	10.67	13.91	10.51	14.1	12.26	13.36	12.1	14.81	16.2	14.2	13.32	7.32	16.39	14.38	6.42	10.42	8.51	16.05	13.52	13.22	9.79	12.73	7.6	10.63	9.76	10.12	19.13	14.54	19.01	11.77	9.33	13.73	11.28	10.65	11.71	10.34	15.55	9.86	4.97	8.67	13.48	10.78	5.16	21.03	7.23
AKAP8L	30.56	47.27	57.91	31.96	37.54	36.87	26.73	115.88	57.01	84.04	31.9	33.15	53.21	66.99	22.45	37.15	46.02	79.73	33.81	68.17	42.31	58	40.86	59.44	33.45	57.83	31.32	37.28	40.13	25.69	64.19	64.62	50.77	44.43	46.93	38.86	30.65	43.83	30.82	42.03	52.43	72.95	26.43	44.16	71.57	53.5	28.75	62.9	22.26
AKAP9	6.87	14.39	10.24	9.14	19.81	7.27	15.55	9	10.4	12.59	7.2	12.43	20.23	16.86	13.61	12.12	11.37	11.85	11.14	26.36	8.92	9.04	8.18	15.49	7.5	10.21	14.67	12.2	14.53	6.23	10.42	7.57	12.33	9.43	10.49	8.57	10.73	12.03	12.72	12.26	13.87	11.02	11.6	19.95	21.32	16.24	13.88	7.18	7
AKIP1	26.14	32.64	15.11	20.02	14.18	20.2	14.1	15.79	19.26	18.63	29.3	22.79	18.88	21.54	28.87	18.44	39.98	23.2	24.74	24.65	20.12	32.77	21.77	23.32	33.19	28.35	15.2	25.33	30.28	21.36	34.68	24.48	31.62	52.13	17.65	41.26	23.7	26.21	32.57	18.45	34.56	9.11	20.25	21.94	17.11	23.18	12.17	25.02	30.93
AKIRIN1	31.38	67.71	48.5	46.81	41.14	23.41	51.11	9.04	34.79	54.58	49.86	48.14	38.46	58.58	62.2	15.49	54.69	31.46	48.04	37.87	31.97	47.82	50.17	76.14	47.14	35.62	35.33	44.51	48.67	27.7	44.89	21.64	41.24	46.7	35.37	29.39	42.62	42.62	56.83	53.49	35.04	13.99	24.3	31.87	39.52	53.41	29.07	40.05	42.65
AKIRIN2	30.62	21.89	32.43	42.87	36.58	45.83	18.53	21.83	46.04	35.51	36.73	29.13	45.61	52.88	18.42	31.87	31.06	30.89	18.29	38.52	32.09	35.26	45.12	26.73	50.61	19.81	31.23	37.39	38.09	39.16	66.15	24.18	34.62	16.79	42.7	28.63	34.59	51.1	32	47.35	26.77	22.54	43.92	20.09	30.41	26.87	30.93	43.34	33.12
AKNA	24.32	9.47	5.78	13.85	12.65	9.57	6.29	5.4	5.99	3.62	10.49	13.57	2.73	9.9	4.76	5.93	8.32	4.04	10.1	6.43	5.69	14.39	6.69	10.21	13.79	8.05	2.65	9.05	14.87	9.55	10.85	6.23	9.31	6.75	9.38	17.98	5.93	8.54	8.35	2.43	7.6	6.18	5.68	4.44	9.31	11.27	2.68	2.21	5.66
AKNAD1	0.46	8.71	4.8	0.79	0.72	1.23	0.34	3.61	2.36	0.71	2.9	0.64	31.07	2.97	1.06	0.61	6.21	1.26	0.44	2.29	0.88	1.25	2.47	1.1	1.43	4.27	0.27	0.9	2.56	0.55	6.25	7.72	1.24	2.72	2.32	0.36	1.5	1.26	0.04	6.49	3.29	4.38	1.07	4.87	6.64	0.66	0.77	0.69	0.69
AKR1A1	77.04	100.48	65.25	52.73	89.1	94.56	65.25	52.39	49.93	54.08	69.95	75.29	63.03	87.99	78.61	53.24	92.58	125.75	46.43	79.77	51.79	75.25	60.41	42.06	91.27	68.31	46.45	79.28	103.31	81.69	99.52	98.87	87.72	60.73	77.63	156.91	79.18	53.81	103.62	103.6	72.58	81.54	100.09	77.32	75.72	47.81	27.34	41.72	75.23
AKR1B1	141.15	153.37	57.47	50.9	102.63	132.62	93.87	52.23	80.08	41.59	64.55	105.38	91.2	95.65	69.56	85.5	93.42	165.62	125.64	117.79	53.81	152.97	87.25	106.89	133.86	70.01	82.67	139.02	131.53	121.55	64.69	63.3	67.74	79.31	115.57	101.23	104.93	144.27	115	86.82	93.41	30.68	104.82	81.3	110.34	93.94	55.68	82.99	100.42
AKR1B10	0.28	2.76	0	0.4	0.76	0.47	0.32	0.14	0.38	0	0.18	0.94	0.04	1.45	0.29	0.41	0.03	0.38	0.59	0	0	1.3	0.05	0	0.83	0	0.12	1.12	4.19	0.2	0.32	0.62	0	1.24	0.29	0.45	0.99	0	0.65	0.08	0.68	0	0.81	0.5	0.38	0.1	0	0	0.51
AKR1B15	0	0.71	0.08	0	0	0	0.1	0	0.11	0.07	0.06	0.11	0	0.45	0.54	0.06	0.13	0.36	0.16	0.06	0.07	0	0.13	0.05	0.92	0.07	0	0.13	1.28	0.59	0.15	0.5	0	0.21	0.17	0	0.26	0.03	0.06	0.02	0.13	0.16	0.1	0.63	1.49	0.35	0	0	0.73
AKR1C1	2	1.08	3.08	0.89	0.12	4.65	2.55	0.32	1.36	4.35	3.07	1.18	1.86	0.55	0.77	34.95	1.33	1.93	1.82	2.28	3.67	0.69	0.12	20.14	5.31	10.1	14.36	1.86	1.24	4.16	1.86	2.65	0.03	1.92	6.4	2.18	1.37	0.8	1.97	2.9	3.14	1.43	5.37	2.56	1.43	1.58	7.05	2.26	0.98
AKR1C2	0.55	0.41	0.81	1.13	0.52	0.55	0.94	0.38	0.26	0.46	0.52	0.46	0.45	0.14	0.24	7.72	0.87	0.27	0.41	3.64	1.37	0.36	0.05	0.13	0.6	3.95	11.36	0.95	0.11	0.83	0.26	0.65	0.11	0.9	1.34	2.62	0.72	0.56	0.31	0.49	0.51	1.33	2.23	0.89	0.36	1.22	7.04	2.49	0.09
AKR1C3	15.89	4.43	10.86	7.63	5.23	7.68	6.79	0.62	3.87	6.06	3.36	5.47	2.18	2.88	0.76	85.27	22.63	3.15	7.53	8.04	10.15	5.51	1.58	18.07	18.28	26.06	9.89	9.24	4.33	15.18	9.04	15.83	0.6	4.91	22.8	6.82	6.09	2.72	5.99	6.4	7.48	7.8	8.96	15.41	2.61	10.83	16.78	1.93	4.58
AKR1E2	1.03	2.41	0.33	0.37	0.08	0.24	0.19	0.27	0.15	0.24	0.3	0.52	0.32	0.5	0.29	1.02	1.16	0.59	0.21	0.55	2.12	0.31	0.1	0.13	0.74	0.78	0.87	0.44	0.18	0.91	0.15	0.45	0.34	0.27	0.48	0.33	1	0.24	0.27	2.51	0.08	0.6	0.49	0.67	0.66	0	1.21	5.53	0.17
AKR7A2	29.77	79.9	64.88	30.99	35.42	31.06	17.81	14.9	23.31	26.23	27.92	33.6	31.33	44.27	43.84	31.53	57.98	62.82	42.16	51.69	25.12	36.13	34.51	46.58	45.77	56.16	34.26	45.59	37.29	27.69	30.58	19.65	45.02	45.42	32.22	28.46	43.55	35.04	56.43	49.28	41.79	13.47	32.25	54.39	32.25	56.9	21.44	35.46	32.18
AKR7A2P1	0	0.46	0	0.08	0.09	0	0.09	0.16	0.12	0.34	0	0.28	0.28	0.15	0.39	0.08	0.24	0	0.56	0.15	0.08	0	0.19	0.06	0.06	0	0	0	0.08	0	0.27	0	0.09	0.16	0.05	0.07	0.3	0.16	0.42	0	0	0	0	0.38	0.16	0.18	0	0.16	0.07
AKR7A3	0.67	0.65	5.91	1.09	1.13	2.32	0.57	2.49	0.14	0.7	0.95	0.64	1.91	0.98	0.53	0.85	1.36	1.62	3.54	1.67	1.43	0.5	0.77	1.31	1.01	3.81	1.05	0.61	2.45	0.23	2.99	3.15	3.37	1.51	1.23	0.74	0.57	0.88	0.52	2.04	2.13	1.77	1.79	0.85	1.19	2.39	0.86	0.31	0.63
AKR7L	0.23	1.92	0.95	0.72	0.78	1.1	0.37	3.49	0.12	0.89	0.53	0.88	0.9	1.42	0.38	0.38	1.1	1.39	0.43	1.15	0.8	0.14	0.59	0.75	0.65	2.37	0.55	0.44	0.95	0.24	2.21	4.28	1.06	0.41	0.62	0.53	0.21	1.3	0.25	0.45	1.17	3.08	0.8	0.77	1.48	1.33	0.53	0.52	0.22
AKT1	80.46	83.78	75.04	44.32	102.55	64.23	62.13	91.88	122.44	75.45	61.73	54.1	73.37	86.8	51.72	35.94	75.82	79.19	48.81	56.56	77.98	68.85	111.35	77.58	56.53	51.82	33.63	71.03	40.55	74.74	67.44	85.62	116.66	46.51	52.05	73.91	66.29	85.74	68.44	78.02	63.97	52.04	48.31	67.74	70.26	35.3	31.63	109.24	90.57
AKT1S1	48.5	43.12	31.2	19.77	26.75	61.34	18.56	52.61	29.35	25.54	23.11	32.14	23.33	33.62	27.38	12.54	36.73	43.96	20.91	17.9	24.88	49.79	45	29.99	38.17	17.22	14.69	24.41	17.59	34.55	32.18	20.98	26.27	28.15	30.18	20.98	17.78	24.34	33.85	29.59	24.64	20.35	31.76	23.73	13.77	19.63	12.54	49.89	30.36
AKT2	47.14	92.77	58.91	52.65	56.77	56.03	41.91	45.16	90.57	64.58	57.56	54.04	43.66	40.76	59.37	13.34	83.5	37.49	51.86	40.23	45.89	74.52	91.23	88.59	35.63	30.06	18.35	54.96	34.23	42.33	32.65	21	65.08	41.18	43.8	25.24	53.02	55.89	55.82	47.36	35.72	28.76	15.48	76.49	46.59	44.67	25.51	62.49	44.18
AKT3	8.3	16.52	15.82	10.42	7.21	7.75	11.13	4.43	12.45	17.66	16.11	15.34	18.39	5.5	13.22	9.55	36.1	2.6	9.42	23.55	13.5	9.21	11.13	8.2	7.29	11.21	17.76	7.45	9.46	7.69	14.9	11.01	11.72	8.46	11	4.23	11.17	9.08	16.14	15.79	6.52	6.99	6.05	9	14.95	14.99	22.23	38.03	6.52
AKTIP	22.7	19.04	41.06	20.79	29.2	20.03	27.31	8.73	30.88	28.92	35.03	21.56	26.26	25.82	32.54	39.57	28.92	24.97	31.57	50.5	25.69	35.89	28.56	50.18	20.7	34.21	56.67	24.03	23.73	18.8	26.37	28.27	17.4	43.48	35.81	12.1	28.51	34.25	21.53	39.24	21.41	49.85	26.97	21.13	25.06	52.36	39.84	19.7	26.21
AL009178.1	0	0.27	0.52	0	0.18	0.05	0.08	1.57	0.25	0.5	0	0.14	0.1	0.04	0.1	0.07	0.03	0.06	0.21	0.02	0.44	0.12	0.78	0.18	0.14	0.29	0	0	0.27	0.94	0.38	0.62	0.78	0	0.16	0.1	0.02	6.09	0.05	0.88	0.95	2.37	0.38	0.09	0.41	0.31	0	6.03	0.02
AL020996.1	0.21	1.05	0.67	0.89	0.72	0.45	0.5	0.42	1.01	0.83	0.66	0.64	0.39	0.38	0.68	0.19	0.88	0.1	0.4	0.3	0.6	0.51	0.13	0.96	0.68	0.38	0.27	0.86	1.45	0.11	0.69	0.41	0.34	1.24	0.84	0.34	0.43	0.28	0.38	0.27	0.23	0.38	0.15	0.24	0.81	0.83	0.62	0.74	0.36
AL021068.1	0.28	0.56	1.2	0.94	0.31	0.23	0.79	0.19	0.96	1.06	0.79	0.85	0.59	0.13	0.6	0.58	2.27	0.07	0.64	0.22	0.42	1.19	0.32	0.98	0.34	0.56	0.56	0.43	0.64	0.22	0.12	0.11	0.5	0.57	0.72	0.16	1.1	0.6	0.19	0.15	0.48	0.29	0.11	0.88	1.03	1.32	1.36	0.27	0.35
AL022341.3	0	1.23	0.34	0.29	0.32	0	0	0	0.42	0	0.33	0	0.26	0	0.21	0.26	1.08	0.2	0.33	0.52	0.31	0	0	0.22	0.21	0.55	0	0.78	0.28	0.98	0	0.67	0.3	0	0.75	0.24	0	0.56	0.59	0.36	0.57	0.84	1.31	0.27	0.28	0	0.28	0	0
AL022344.7	0.08	0.07	0.19	0.15	0	0.46	0	0	0.05	0.08	0.16	0	1.04	0	0.1	1.29	0.17	0	0.09	0.21	3.44	0.08	0.96	0.11	0	0.23	0	0	0.08	0	0	0.99	3	0	0	0.19	0.11	0.07	0.08	2.73	0	0.24	0	0.29	0.51	0	0.15	0	0.06
AL022393.7	1.01	0	0.47	3.85	0	0.59	1.38	9.13	0.56	4.25	4.36	0	0.52	0.73	0.42	4.13	1.01	0	0.22	1.96	0.39	0.85	0.68	2.36	1.01	2.87	0.36	0.18	4.83	0.9	0.48	12.58	0	0.38	0.39	0.49	1.3	0.96	0.2	2.71	3.36	1.56	2.02	0	1.32	0	3.04	0.37	1.5
AL022476.2	0.32	0.08	0.12	0.22	0.04	0.3	0.14	0.2	0.06	0.04	0.17	0.16	0.3	0.08	0.05	0.19	0.11	0.26	0.23	0.09	0.4	0.3	0.54	0.09	0.06	0.06	0.93	0.07	0.04	0	0.41	0.44	0.48	0.23	0.11	0.16	0.15	0.12	0.03	0.31	0	0.3	0.06	0.24	0.2	0.46	0.51	3.05	0.35
AL031663.2	0.09	0.04	0.1	0.22	0.31	0.21	0.14	0.74	0.13	0.18	0.04	0.15	0.15	0.37	0.2	0.13	0.12	0.34	0.09	0.12	0.22	0.06	0.05	0.03	0.17	0.09	0	0.04	0.22	0	0.27	1.76	0.09	0.19	0.29	0.13	0.07	0.14	0.28	0.11	0.09	0.18	0.05	0.09	0.19	0.07	0.02	0.35	0.09
AL031666.2	0	0.51	0.04	0	0	0.09	0.03	0.03	1.18	0.09	0	0.35	0.1	0.11	0.1	0.03	0.17	0.08	0.13	0.03	0.08	0.12	0.03	0.02	0.26	0.12	0	0.05	0.03	0.17	0.05	0	0	0	0.02	0	0.65	0.06	0.03	0	0.15	0.12	0	0.58	0.42	0.19	0	0	0.05
AL034548.1	6.57	5.61	2.52	6.15	10.21	15.07	4.92	5.35	6.9	7.73	4.43	4.55	8.77	12.23	10.7	5.39	17.23	11.38	3.14	12.33	4.71	6.28	9.11	6.4	7.21	11.34	6.38	3.59	5.38	5.89	12.71	13.6	13.39	5.61	7.57	7.64	4.44	9.89	5.58	9.15	13.5	6.81	5.02	20.16	8.42	8.89	5.55	22.79	5.24
AL049840.1	0.15	1.3	0.6	0.41	0.84	0.19	0.87	3.76	0.45	2.1	0.63	1.24	2.22	1.25	0.38	0.33	1.17	0.73	0.59	1.45	1.51	0.37	0.69	1.04	0.13	1.33	0.24	0.3	0.19	0.3	0.96	0.68	1.6	0.71	0.44	0.6	0.89	0.61	1.47	0.43	1.53	0.59	0.15	0.6	0.13	0.53	0.42	2.52	0.24
AL078585.1	0.06	0.82	0.08	0	0	0	0.07	0	0.09	0.07	0	0.6	0.11	0	0	0.06	0	0	0	0.06	0	0	0	0	0.32	0.19	1.1	0.06	0	0	0.26	0.15	0	0	0.04	0	0.6	0	0	0.12	0.39	0.13	0.15	0.47	0.55	0.14	0.06	0	0.85
AL079342.1	0	0.29	0	0.08	0	0.03	0	0.03	0.06	0.08	0	0.09	0	0.03	0	0.03	0.06	0.02	0.03	0	0.02	0	0.06	0	0.04	0.11	0.02	0.02	0.05	0	0.11	0.06	0.06	0	0	0	0.1	0	0	0	0.03	0.08	0.03	0.22	0.08	0	0.03	0	0
AL109927.1	0	6.48	16.79	0	11.99	39.49	0	3	0	3.4	11.07	5.83	0	0.53	0	0	12.51	8.59	7.2	31.86	0	2.21	22.85	10.13	0	0	6.59	26.94	0	0	13.91	0	25.57	5.34	0	13.51	8.25	23.15	3.38	0.38	0	1.14	0	6.88	0	24.02	0	0	0
AL118506.1	0.2	0.59	0	0.57	0	0.97	0.23	0.59	0	1.06	0	0.51	0.69	1.27	0.69	0	0.86	0	0.22	0.18	0.2	0.42	0	0	0.29	1.52	0.18	0.35	0.58	0.89	0.31	0	0.21	0.57	0.13	0.65	0	0	0.4	0.12	0.2	0.39	0.22	0.18	0	0.44	0.19	0.74	0.33
AL121761.2	1.54	0.69	0	0.37	0.99	0	0.36	0	3.02	0.99	0.84	0	0	0	1.78	0.26	0.88	0.2	0.84	0	0	0.92	0.35	1.28	0.54	0.56	0	0.53	0.7	0.67	0	0	0	0	0.77	0	0.65	0.57	0.61	0.74	0	1.71	0	0.65	0.46	0.67	0	0	0.25
AL132709.1	0	0.46	0.64	0.32	0.38	0.16	1.24	0.45	0.24	0.17	0.56	0.28	0	1.06	0	0.3	0	0.43	0.35	0.15	0.17	0	0	0	0	0.66	0.54	0.6	0	0	0.13	0	0	0	0.11	0.28	0.35	0.52	0	0	0	0.5	0	0.62	0.46	0	0.77	0	0
AL132709.5	1.21	0	0.64	0.93	3.34	0	0.51	7.16	1.96	1.37	2.36	0.57	1.12	0.58	0.38	2.05	0.15	3.4	0.25	0.78	0.48	0.21	1.76	0.1	0.19	3.15	6.78	0.94	0	0.23	1.33	3.93	3.78	0	1	0.21	0.85	1.75	0.61	2.11	0.2	3.24	9.41	3.38	0.98	1.25	1.36	0.38	1.54
AL132709.8	0.14	0	0.16	0.88	1.57	0	0	0.14	0.58	0.14	0.69	0.35	0	0.13	0.09	0.84	0	0.37	0.15	0.09	0.78	0	0.47	0	0	0.55	0.34	0.37	0	0	0.11	0.48	0.86	0	0.42	0	0	1.28	0.14	0.26	0	0.74	1.15	0.85	0	0	0.44	0.26	0.08
AL132989.1	0	0.18	0.08	0.18	0.64	0.38	0.15	0.13	0.14	0.4	0.41	0.17	0.43	0.3	0.09	0.12	0.33	0.04	0.22	0.18	0.12	0	0.07	0.29	0.09	0.06	0	0.12	0.32	0	0	0.3	0.14	0.06	0.39	0.05	0.19	0.13	0.07	0.12	0.13	0.2	0	0.18	0.12	0.21	0.25	0	0.11
AL133458.1	1.28	1.63	1.59	6.27	2.75	0.48	0.92	0.57	1.18	2.99	1.79	1.56	0.59	2.07	0.27	0.94	1.98	0.95	5.27	1.17	1.16	9.26	0.68	0.7	2.35	0.97	0.47	2.97	7.69	1.15	0.52	1.31	0.6	1.15	2.67	1.36	3.66	0.2	1.25	0.45	0.67	1.89	0.1	1.73	0.46	9.74	1.21	0.39	2.24
AL133493.2	0	0	0	0.27	0.14	0	0.28	0	0.09	0.13	0	0.21	0.11	0.11	0	0	0	0	0.14	0	0.32	0.26	0.14	0	0.14	0	0	0	0.12	0	0.1	0	0	0	0.16	0.1	0.09	0.12	0	0.06	0	0.12	1.26	1.03	1.24	0	0.12	0	0.1
AL136115.1	0	0.91	0.05	0.21	0.87	0.09	0.1	0.17	0.15	0.04	0.32	0.3	0.18	0.16	0.12	0	0.09	0	0.1	0.2	0.04	0.14	0	0.1	0.25	0.09	0.04	0	0.21	0.05	0.11	0	0.18	0.04	0.17	0.11	0.7	0	0.13	0.03	0.18	0.18	0.1	0.61	0.21	0.14	0.17	0.25	0.07
AL136218.1	0	0	3.22	0	0.97	0	0	0	2.79	0	7.44	6.32	3.28	1.89	10.89	0	9.25	0	0	0.94	5.29	0	0	1.85	1.8	0	2.73	2.86	2.14	0	2.01	3.53	2.83	0	3.36	0.37	0	0.84	5.93	0	4.06	0	0	0	1.03	0.91	6.04	0	0.43
AL136419.6	1.36	2.21	0.62	0.59	1.07	1.57	0.39	2.55	1.5	1.46	1.34	1.15	0.71	2.03	0.44	0.92	0.51	1.17	0.26	0.91	1.01	1.12	0.88	0.61	1.27	1.88	0.63	0.57	0.59	0.78	1.41	3.1	1.58	1.68	1.85	1.22	1.53	0.59	0.85	0.92	1.44	1.2	0.86	1.36	1.99	0.95	0.9	0.71	0.54
AL136531.1	0	0.05	0	0.1	0.17	0.1	0	0	0.19	0.22	0	0	0.13	0.1	0.18	0.05	0.04	0.04	0.12	0	0	0.11	0	0.12	0.08	0.05	0	0	0.1	0.12	0.13	0.19	0	0	0.07	0	0.04	0	0	0.03	0.05	0.27	0	0	0.05	0.06	0	0.1	0
AL137059.1	0.44	1.72	0.25	0.42	1.65	0.85	0.5	1.93	0.3	2.07	0.47	0.75	1.13	1.38	0.6	0.58	1.25	1.01	0.48	1.15	0.43	0.91	1.72	0.48	1.39	0.41	0.2	0.95	0.83	0	0.34	0.49	1.78	0.83	0.97	0.88	1.56	1.85	0.87	0.27	0.85	1.46	0.73	0.79	2.02	2.38	0.2	0.8	0.18
AL139099.1	0.1	0.14	0.06	0	0.28	0.19	0	0.15	1	0.35	0.05	0.13	0.23	0.47	0.07	0.24	0.19	0.06	0	0.13	0.26	0.24	0.24	0.14	0	0.45	0.04	0.18	0.14	0.06	0.16	0.17	0.2	0.16	0.16	0.27	0.23	0.1	0.16	0.39	0.3	0.45	0.12	0.1	0.24	0.15	0.22	0.58	0.27
AL139147.1	0	0.17	0	0.06	0.27	0.06	0.14	0	0	0.06	0	0.16	0	0	0.25	0	0.09	0.04	0	0	0	0.07	0.07	0.09	0.09	0.06	0	0	0.12	0.07	0.1	0.07	0.07	0	0.12	0	0	0.18	0.13	0	0.06	0.19	0	0	0.06	0	0	0	0.1
AL139385.1	1.58	2.49	0	4.83	0.12	17.51	1.19	41.8	0	1.75	1.8	0	0.9	16.83	2	18.39	0.89	35.2	0	16.12	11.48	2.35	3.32	0	6.67	18.29	10.64	8.5	1.8	6.99	11.32	63.95	5.2	6.97	81.37	14.12	4.42	31.59	0	8.12	19.07	56.09	32.62	10.84	8.35	6.55	3.75	0	3.6
AL161668.5	0.22	0.2	0	0	0	0.21	0	0.84	0	1.15	0.46	0	0.56	0.19	0	0.19	0.15	0.29	0.49	0.19	0	0.22	0	0.48	0	1.41	0.39	0	0.21	0	0.17	0.49	0.44	1.22	0.7	0.17	0.31	0.22	0.21	0.39	1.26	0.22	0.24	0	0	0.48	0.62	0	0
AL161915.1	1.88	1.07	1.83	2.4	1.08	1.68	1.51	4.19	0.93	1.81	2.02	1.48	1.98	1.45	1.5	1.5	2.27	2.24	1.74	3.62	2.48	1.66	2.17	1.7	1.07	5.87	2.62	1.06	2.14	0.74	3.32	6.79	3.51	3.37	2.77	2.66	1.1	1.37	1.42	3.04	4.71	1.95	1.6	2.64	2.12	2.85	1.34	1.46	0.91
AL162407.1	2.08	1.55	1.37	2.73	2.08	3.15	2.01	3.45	2.27	2.95	0.64	1.27	4.72	4.18	1.93	4.52	0.43	4.22	2.02	7.28	8.5	1.94	3.37	1.03	1.87	1.86	2.76	3.1	1.91	1.84	1.54	4.23	2.36	2.97	3.87	3.66	2.48	6.08	1.32	3.53	4.3	16.25	4.45	3.93	6.47	1.94	2.38	5.55	1.05
AL163636.6	1.83	0	0	1.22	1.78	2.89	3.07	0	0.23	0	1.27	5.86	1.43	6.33	3.92	0	1.86	5.23	0.69	5.6	1.31	0.46	3.91	3.03	4.21	0	0.9	0.95	3.32	0	1.34	0	0	0	7.51	2	4.47	0	7.46	2.64	0	1.09	0	0.44	0.89	2.09	0.95	0	2.46
AL163953.3	0.32	0	0.19	0.15	1.76	0	0.19	0	0.23	0	0	0.28	0.14	0	0.11	0.15	0.12	0	0.18	0	0.31	0	0.18	0	0.35	0	0.73	0	0	0	0.38	0.92	0	0.8	0.52	0.4	0.12	0.31	0	0.4	0	0	0	0.91	0.15	0	0.46	0	0.13
AL353791.1	0.58	0.06	0.25	4.08	0.65	2.85	1.47	0.15	0.86	0.21	0.21	0.17	0.43	3.66	0.89	1.83	0.54	2.1	0.09	1.9	1.82	0.81	0	0.9	1.01	0.92	0.97	5.09	0.62	1.02	0.53	1.67	0	0.13	1.78	1.12	3.64	0.48	1.11	0.88	1.92	2.06	1.21	0.12	0.4	0.38	1.48	0.12	1.06
AL353898.2	0.04	0.39	0.14	0.33	0.17	0.15	0	0.47	0.08	0.2	0.04	0.13	0.29	0.18	0.16	0.15	0.03	0.13	0.13	0.14	0.1	0.12	0.18	0.14	0.11	0.23	0	0.14	0.23	0	0.29	0.32	0.49	0.23	0.31	0	0.34	0.11	0.12	0.12	0.16	0.32	0.13	0.07	0.33	0.17	0.04	0.45	0.06
AL354718.1	2.51	0	0	1.3	0	3.71	0.84	1.67	0	1.34	0.79	0	5.86	0.34	1.19	3.09	1.07	0	0	0	1.61	2.19	1.63	0.04	1.65	0.66	1.68	1.72	2.22	0.71	1.45	1.14	0	1.43	0	2.09	0	0	0	0	0.62	0	0	0.6	0	0	1.98	1.18	0
AL354993.1	0	3.1	0.23	4.15	6.47	2.65	2.29	1.2	0.25	0	1.88	2.15	0.07	0.48	0.36	1.86	3.42	0.06	2.39	1.23	1.23	0.56	1.22	1.37	1.29	7.35	0.28	1.47	0.61	3.11	3.66	3.73	0.09	9.54	4.2	2.76	5.14	1.79	2.7	1.93	1.41	2.8	0.93	7.47	1.04	1.91	0.46	5.27	0.1
AL356356.1	0	0.68	0.32	0.83	2.05	0	0.74	0.15	0.73	0.79	1.5	0	0.55	1.35	0	0.31	1.04	0.41	0	0.38	0.66	0	0.21	0.55	0.77	0.5	0.17	0.96	4.11	0.87	0.6	0	0.16	0	0.93	0	0.81	0.15	1.08	0.28	0	0.19	0.04	0.28	0.18	2.33	0.32	0.29	0.59
AL356740.1	8.41	2.17	9.34	18.66	8	12.75	7.63	2.5	3.82	6.52	5.44	2.66	8.4	3.7	3.43	4.26	4.34	2.37	3.99	4.09	11.78	4.17	3.48	0.43	4.36	1.4	2.41	6.66	6.29	3.86	0.15	0	0	0	64.89	0.81	3.35	6.97	2.86	4.58	0	0	2.4	2.18	3.16	1.1	2.01	0	3.13
AL357153.1	0	0.03	0	0.12	0	0.01	0	0.15	0	0.19	0.19	0.09	0	0.02	0	0.04	0	0	0	0	0	0.05	0	0.02	0	0	0.08	0.08	0.08	0	0.11	0	0.51	0.17	0.02	0.04	0	0	0.02	0.01	0.07	0	0.02	0	0	0.05	0.27	0.6	0
AL357673.1	2.13	3.74	2.66	3.24	2.21	2.18	2.97	3.65	2.18	3.73	3.23	2.16	3.7	2.61	4.79	1.27	5.54	2.14	2.82	3.09	2.12	2.01	3.01	2.41	2.75	3.67	1.77	2.24	3.13	1.32	4.54	3.67	5.18	3.92	2.98	1.56	1.56	2.84	2.38	2.08	4.94	1.92	1.46	2.06	3.62	2.75	1.24	2.21	1.16
AL358113.1	0	0	0	2.18	0.19	0	7.51	0	1.08	2.93	9.8	4.16	18.2	16.61	7.87	29.42	0.41	21.97	0	58.08	5.11	0	0	4.8	6.84	12.28	15.68	9.92	5.79	7.79	11.67	24.62	9.23	8.08	21.15	6.8	4.4	17.07	7.26	5.15	15.01	7.4	6.31	1.23	4.53	5.55	10.55	0	15.03
AL358333.1	0	0.81	1.28	15.71	10.17	0	5.71	0	29.76	3.14	15.19	0.37	2.38	15.02	8.83	21.48	21.14	34.69	13.29	27.73	63.24	0	0	9.01	9.11	0	43.18	6.91	11.49	17.16	0	0	0	0	15.56	0	7.73	7.19	5.6	32.59	0	43.62	79.21	26.94	49.88	0	36.38	0	8.55
AL358813.2	0.68	0.39	0.48	0.65	0.74	0.53	0.61	1.21	0.19	0.42	0.14	1.28	0.12	1.62	0.09	0.99	0.98	0.37	0.46	0.49	0.77	0.14	1.07	0.5	0.39	1.31	0.98	0.48	0.26	0.61	0.44	1.56	2.39	0	1.15	1.12	0.39	1.04	0.68	0.33	0.54	1.89	0.31	1.25	0.64	0.29	0.9	0.26	0.23
AL359091.2	0.15	0.17	0	0.07	0.04	0.18	0.12	0.29	0.08	0.41	0	0.09	0.33	0.27	0.05	0	0.21	0.08	0.08	0.1	0.35	0.04	0.25	0.03	0.08	0.07	0.03	0.07	0.07	0.04	0.3	0.73	0.35	0	0.12	0.09	0	0	0.07	0.02	0.52	0.11	0.29	0.1	0.17	0.04	0.07	0.28	0
AL359878.1	0	0.36	0	0.1	0	0.04	0.04	0.04	0	0.11	0	0.03	0.15	0	0.02	0.03	0.23	0.02	0.12	0.1	0.16	0.04	0.04	0.03	0.31	0	0.1	0	0.07	0	0	0.04	0	0	0.1	0.03	0.21	0.03	0	0.07	0.11	0.3	0.08	0.27	0.71	0	0.1	0.07	0
AL360004.1	0.04	0.41	0.07	0.09	0.22	0.06	0.09	0.02	0.1	0	0.1	0.22	0.06	0.13	0.07	0	0.06	0.1	0.11	0.09	0	0.02	0.04	0.03	0.33	0.14	0.05	0.05	0.11	0.02	0.08	0	0.08	0.42	0.03	0.02	0.16	0.06	0.1	0.02	0.08	0.04	0	0.18	0.52	0.02	0	0.23	0
AL445199.1	0	0	0.3	0	0	0	0.14	0.38	0.09	0.13	0.27	0	0.32	0.12	0	0.23	1.18	0	0	0.23	1.07	0	0.43	0	0	0	0.57	0	0	0	0.1	0.29	0.13	0	0.08	0	0	0	0	1.05	0	1.14	0	0	0	0.6	0.24	0	0
AL450307.1	0	0.19	0	0.04	0	0.02	0	0.02	0.01	0	0.04	0.1	0.58	0.02	0	0.05	0.15	0.01	0	0.74	0.02	0	0.04	0.03	0	1.06	0.33	0	0.02	0	0	0.22	0.04	0.08	0.01	0	0.12	0.02	0	0.05	0	0.41	0.11	0.14	0.02	0.06	0.27	0	0
AL450992.2	0.95	0	1.99	0.54	0.21	0.92	1.08	0.19	2.65	0.2	0.2	1.79	1.3	0.35	1.05	0.51	13.22	0.63	2.11	1.69	0.37	1.99	2.14	0.28	1.89	1.44	3.24	2.34	2	0	2.69	0	1.95	2.54	0.85	0.15	1.91	4.87	1.52	0.23	0	0.18	0.21	8.3	0	1.03	2.87	0	0.16
AL512652.1	0.12	0.22	0.14	0.07	0.13	0.31	0.04	1.46	0.19	0.92	0.46	0.03	0.49	0.22	0.05	0.56	0.14	0.14	0.22	0.15	0.07	0.08	0.18	0.38	0.03	0.98	0.14	0.04	0.08	0.05	0.33	0.56	0.38	0.24	0.24	0.2	0.12	0.12	0.04	0.02	0.6	2	0.18	0.04	0.26	0.81	0.27	0.46	0.13
AL513477.1	0.17	0	0.51	0.82	0.36	0.43	0.09	0	0.33	0.2	0.23	0	0.16	0	0	0.06	0.15	0	0.17	0	0.57	0.63	0.34	0.16	0.57	0	0.18	0.12	0.38	0.08	0	0	0	0.17	0.29	0	0.39	0.59	0.78	0.1	0.51	0	0.23	0	0.7	0	0.15	0	0.22
AL589739.1	0	0.22	0	0	0.24	0	0.25	0.43	0	0.7	0.24	0.19	0.19	0	0.46	0.19	0.32	0	0	0.19	0.22	0	0	0.32	0.16	3.11	0.39	0	0.84	0	0	0.75	0.22	0.42	0	0	0	0.21	0	0.27	0.43	0.42	0	0	0	0.72	0	0	0
AL589743.1	4.92	2.22	6.6	20.37	58.06	2.52	5.14	1.15	3.52	8.55	7.41	1.25	2.27	8.58	4.71	7.7	8.31	2.84	1.85	1.22	68.52	3.29	7.72	1.72	1.2	2.85	4.1	2.96	11.78	11.67	1.32	4.16	1.71	1.33	19.3	3.63	8.43	2.82	2.99	98.12	16.32	5.83	5.17	1.3	27.95	6.8	3.61	0.9	6.08
AL590369.1	0.45	0	0	0.32	0	0.89	0	0.42	0.39	0	0.14	1.56	0.26	0.57	0.55	0.33	0.11	4.89	0	0.47	0	0	0.82	0.1	0	2.48	0.8	0	0	2.8	0.6	0	0.64	0.96	0.25	0.42	0.45	0.39	0.46	0.08	1.9	0.63	0.86	1.05	0	0	0.65	0.32	0
AL590452.1	0.03	0.06	0.08	0.12	0.04	0.13	0.07	0.26	0.07	0.16	0.03	0.03	0	0.03	0.26	0	0.02	0	0.4	0.03	0.06	0.07	0.15	0.05	0	0.03	0.03	0.03	0.16	0.04	0	0.11	0.03	0.1	0.02	0.16	0.02	0.06	0.03	0	0.36	0.37	0.19	0.06	0.06	0.21	0.06	0.19	0
AL590708.2	0.12	3.02	0	0.23	0	0.58	0.13	0.47	0.42	0.49	0.38	1.22	0.2	0.22	0.08	0.22	0.6	0.16	0.53	0.22	0.55	0.12	0.27	0.09	0.17	0.46	0.11	0.21	0.57	0.13	0.19	0.14	0.12	0.12	0.47	0.3	1.2	0.34	0	0.22	0.59	0.36	0.27	2.4	0.89	0.13	0.23	0	0.1
AL590762.11	0	0.49	0.29	0.24	0.53	0	0	0.24	0.17	0.79	0	0.21	0.22	0.22	0.17	0.22	0	0	0	0	0	0	0	0	0.17	0	0	0	0.24	0	0	0.55	0	0	0.16	0	0.18	0	0.25	0.15	0.48	0.23	0	0.67	0.46	0	0.23	0.91	0
AL590822.1	0.17	0.17	0.25	0.15	0.24	0.14	0.07	0.06	0.45	0.03	0.16	0.13	0.1	0.18	0.25	0.05	0.19	0.19	0.21	0.17	0.16	0.4	0.2	0.25	0.14	0.77	0.11	0.11	0.18	0.29	0.11	0.22	0.13	0.13	0.04	0.22	0.07	0.36	0.19	0.04	0.24	0.16	0.13	0.09	0.15	0.31	0.21	0.11	0.02
AL590822.2	0	0.42	0	0.28	1.16	0	0.04	0.13	0.87	0.17	0.36	0.78	0.94	1.15	1.39	0.53	0.05	0.97	0.14	0.8	0.68	0.04	0	0.41	0.66	0	0.26	0.14	0.4	0.03	0	0.08	0	0	0.63	0.43	0.43	0	1.09	0.24	0	0	0	0.41	0.52	0.34	0.02	0	0.29
AL591479.1	3.95	1.8	0.64	1.36	1.96	5.79	1.35	4.02	1.22	1.92	0.72	1.46	3.11	3.26	1.27	1.99	3.88	1.72	1.18	3.69	2.47	0.92	4.45	0.3	1.46	6.04	2	0.75	1.55	0.96	2.74	3.37	2.25	1.91	1.09	2.02	0.91	0.76	2.92	1.48	3	0.95	3.18	0.64	2.11	1.01	1.3	0.96	0.39
AL592284.1	7.89	1.36	1.68	3.83	1.08	4.24	1.84	6.63	2.98	1.8	1.24	2.24	0.63	3.51	2.77	2.12	6.21	3.97	2.69	10.27	2.11	3.92	2.26	4.37	3.31	15.93	2.03	2.87	5.66	1.73	6.69	12.05	4.98	5.89	5.15	3.93	1.23	2.11	4.05	1.65	5.69	2.09	3.21	1.22	3.68	1.43	1.35	0	1.39
AL592494.5	1.97	0.48	0.8	1.72	0.84	1.17	1.27	1.25	0.88	1.9	2.71	0.46	1.26	0.98	1.18	0.56	1.04	1.08	1.19	2.49	1.13	1.16	1.09	0.6	0.49	1.58	1.65	2.34	3.15	0.62	0.45	0.9	1.16	1.8	2.54	1.9	1.42	1.38	1.1	0.99	0.97	1.88	0.8	0.57	0.93	2.59	1.3	0.1	1.83
AL592528.1	0	0.03	0.09	0.09	0	0.13	0.14	0.06	0.01	0.11	0.12	0	0.44	1.18	0.15	0.1	0.04	0.74	0.14	0.96	0.19	0.02	0.06	0.96	0.46	1.66	0	0.18	0.72	0.02	0.78	1.13	0.19	0.78	0.22	0.25	0.04	0.34	0	0.3	0.68	0.08	0.02	0	0.19	0.51	0.05	0.11	0.05
AL626787.1	2.58	0.06	0.7	1.86	0.72	4.19	4.6	2.16	4.06	0.32	0.12	1.53	0.25	8.83	1.64	2.02	0.37	6.37	0.61	1.37	0.95	6.98	0.41	2.21	4.16	0.99	2.35	2.72	1.39	1.28	0.64	0.96	0.79	2.69	2.31	1.13	2.39	1.15	1.59	0.87	0.42	5.23	1.18	0.91	0.89	0.36	1.22	2.08	3.56
AL627171.2	0	0.72	0	0	0.12	0.17	0	0.17	0	0	0.06	0.24	0.05	0	0	0	0.04	0	0.06	0	0.05	0.06	0	0.04	0.08	0	0	0	0	0	0	0.13	0	0	0.04	0.05	0.69	0	0	0	0	0.11	0.06	1.19	0.16	0.12	0.05	0.32	0
AL627309.1	13.11	1.36	2.67	10.05	13.56	2.85	2.07	2.97	1.41	4.01	0.67	3.09	0.95	9.11	1.82	0.95	0.83	3.78	2.45	2.26	1.35	15.77	2.45	1.26	7.03	0.5	1.28	6.4	11.51	5.01	1.46	1.58	0.34	1.08	3.88	6.63	2.28	0.17	7.61	0.47	1.53	4.53	2.68	1.27	0.69	1.35	1.59	0.38	3.79
AL645728.1	1.16	4.62	1.05	0.69	1.44	0.64	0.16	1.01	1.58	0.89	0.54	1.49	0.85	0.41	0.49	0.61	0.52	0.94	0.24	0.07	0.33	1.44	1.72	0.37	0.63	1.71	0.66	0.85	1.27	0.33	1.13	0.42	0.3	0.86	0.53	0.55	1.63	0.42	0.88	0.59	1.47	0.81	0.33	1.95	0.48	0.7	0.62	0.28	0.66
AL672183.2	0	0	0.62	0	0	0.78	0.91	0.61	0	0	0.36	0.37	1.84	0.8	0.45	0.5	0.48	0.36	0	0.3	0.42	0	1.49	2.67	0.52	0	0	0	1.7	0.33	1.45	0	0	0	0.37	0	0.35	1.97	0	1.73	0	0	0	0.91	0.55	2.1	0	0	0.59
AL773604.8	0.14	0.4	0.17	0.2	0	0.21	0.08	0.71	0.3	0.37	0.53	0.18	0.48	0.53	0.1	0.33	0.36	0.1	0.08	0.46	0.06	0.22	0.16	0.11	0.31	0.42	0.13	0.13	0.35	0	0.41	1.17	0	0.14	0.28	0.12	0.05	0.07	0.22	0	0.58	2.11	0.24	0.07	0.07	0.39	0.07	0	0
AL807752.1	0.47	3.65	2.59	0.91	0	0	0.55	2.24	3.58	1.54	2.62	2.01	3.39	2.02	1.32	1.54	4.69	0.89	0	2.32	2.52	0	0	3.34	3.22	3.73	1.64	4.75	2.62	0.5	0.34	1.01	0.46	0.83	1.98	0.35	1.31	1.69	3.17	2.49	0.87	0.41	0.99	1.65	3.37	1.54	2.57	0	1.52
AL953854.2	1.25	0.03	0.15	3.64	0.68	4.03	3.12	0.09	0.22	1.49	0.12	0.51	1.26	3.59	0.78	1.13	0.59	3.36	1.22	2.74	0.83	0.64	0.95	0.81	1.61	0.36	1.86	4.49	1.57	0.3	0.91	1.26	0.52	0.35	0.47	0.82	1.59	0.52	1.56	1.26	0.83	2.24	1.46	0.15	2.8	0.48	1.03	0.13	0.04
ALAD	33.34	13.59	20.89	45.12	11.82	41.46	26.09	27.39	23.01	25.79	79.04	16.91	28.44	21.15	18.25	29	43.08	13.7	36.23	32.14	24.91	20.34	30.98	20.01	28.67	54.72	35.81	35.7	32.53	14.92	37.59	52.44	32.27	16.37	44.83	27.62	24.34	16.57	23.7	27.11	31.47	21.13	30.85	29.01	22.82	45.72	29.18	13.36	23.86
ALAS1	18.34	41.79	19.79	32.3	23.53	40.96	14.56	18.2	19.08	25.15	29.47	19.16	19.87	23.5	19.91	13.98	29.62	38.2	25.34	27.88	24.55	33.16	24.12	24.68	21.62	23.45	25.09	25.79	21.77	14.06	22.81	17.89	24.74	23.32	19.32	25.74	16.79	22.62	29.04	25.08	30.26	11.93	31.97	20.65	18.1	19.52	19.55	15.45	33.41
ALAS2	0.44	0.26	0.49	0.37	0.07	0	0.09	0.22	0.05	0	0	0.21	0.13	0	0.77	0	0.17	0.49	0.14	0.03	0.14	0.16	0	0.03	0.39	0.26	0.03	0.37	0.15	0.31	0.06	0.04	0.08	0.38	0.1	0.1	0.13	0.55	0.54	0.16	0.39	0.24	0	0.27	0.59	0.33	0.35	0	0.06
ALB	1.69	7.39	0.16	0.13	0.69	0.79	1.38	3.08	0.81	0.48	0.38	4.68	1.17	0.66	0.03	1.81	0.64	0.29	0.59	1.25	0.66	1.22	0.1	0.28	1.84	2.18	1.33	0.37	0.74	0	1.41	2.28	0.37	0.51	0.61	0.79	2.72	0.33	0.28	0.62	1	3.24	0.57	5.14	3.27	0.41	0.27	0.18	0.21
ALCAM	22.64	26.51	8.7	15.66	9.38	15.6	22.79	11.24	33.06	9.74	42.99	29	5.93	13.42	11.77	29.33	22.34	9.47	16.27	13.66	18.02	21.88	26.31	13.77	16.84	7.83	42.62	20.57	29.54	16.08	16.78	12.81	19.13	19.31	25.87	8.7	34.23	27.54	27.89	61.57	15.08	9.4	15.27	11.08	36.45	26.43	30.79	1.6	38.25
ALDH16A1	14.09	18.89	14.89	7.65	14.2	10.74	7.85	11.3	8.85	6.88	6.01	10.57	8.15	22.01	7.12	5.63	5.51	37.49	8.46	13	9.92	16.29	7.87	6.25	14.36	9.8	3.64	12.12	12.22	13.86	22.45	22.72	7.94	14.12	9.05	28.42	10.24	12.96	12.34	11.84	12.63	10.03	17.16	11.17	4.61	6.79	3.7	7.4	8.5
ALDH18A1	16.51	30.07	18.46	15.3	28.46	13.54	12.67	11.77	29.96	14.95	10.16	22.69	19.68	15.98	24.27	10.96	64.11	13.41	8.91	11.2	20.54	16.56	36.6	10.91	13.85	13.49	9.08	17.63	13.74	17.77	22.36	24.64	18.57	14.5	9.86	16	17.36	16.83	17.03	34.03	20.65	10.9	11.83	25.86	48.67	10.22	7.79	44.82	21.35
ALDH1A1	9.24	1.35	37.73	14.44	9.65	23.37	17.44	19.32	6.35	73.56	4.9	2.43	13.65	11.1	3.35	70.35	2.36	3.69	41.71	36.58	72.73	6.02	1.63	24.47	5.97	46.69	46.06	32.35	24.62	12.24	7	23.81	2.67	8.15	27.28	27.14	10.06	11.03	2.1	13.34	80.96	20.52	27.76	36.96	3.5	95.09	34.38	0.42	2.65
ALDH1A2	1.04	2.78	1.71	2.57	0.44	0.72	1.76	0.76	7.13	0.51	1.04	0.66	1.63	3.89	1.69	1.29	1.66	2.65	0.78	2.26	2.05	1.61	1.56	0.97	1.19	2.82	1.26	1.09	0.79	2.86	1.05	25.94	2.27	2.55	1.37	1.73	2.51	1.25	1.38	1.06	0.59	1.35	2.2	63.82	1.34	1.18	3.13	0.88	0.85
ALDH1A3	7.93	1.6	0.06	1.89	36.68	5.83	2.15	0.04	3.22	0.03	1.56	1.54	0.19	0.1	0.94	0.13	0.73	2.27	0.33	4.31	8.84	0.45	0.78	0.15	4.52	0.44	2.97	1.19	1.68	12.05	0.84	0.18	0.78	0.72	0.83	6.8	1.51	0.58	15.53	0.21	0.96	1.28	0.94	40.3	0.91	0.08	0.32	52.21	0.98
ALDH1B1	7.24	8.34	5.88	6.36	6.02	6.49	8.12	2.7	8.57	5.79	6.43	10.9	3.67	7.06	7.52	4.03	11.98	6.99	6.95	6.91	4.64	4.95	10.77	7.49	4.84	4.76	5.21	7.2	5.66	7.04	9.3	7.21	9.74	2.62	5.81	5.86	3.13	5.03	7.76	4.29	8.08	2.83	4.8	5.62	9.84	3.83	3.73	22.3	8.49
ALDH1L1	7.94	11.11	50.45	25.9	1.4	21.14	25.42	50.42	28.95	135.66	37.73	12.61	5.48	33.24	27.87	23.84	14.95	14.92	91.55	48.96	9.18	11.36	17.56	76.19	7.36	37.89	24.36	53.03	20.33	0.43	20.54	16.61	19.59	113.4	28.85	17.14	62.33	29.31	15.3	8.92	48.04	21.18	12.47	51.51	5.6	73.15	20.95	2.67	10.75
ALDH1L1-AS2	1.04	0.38	2.94	1.23	0.03	3.75	1.57	7.95	1.84	18.46	2.01	0.51	0.58	3.09	2.33	0.85	0.68	1.78	12.57	6.5	0.5	1.62	1.72	5.48	0.37	5.18	1.8	5.7	1.31	0.03	0.82	6.75	2.15	8.9	3.05	1.68	2.47	10.71	0.57	0.44	13.23	4.71	0.65	2.78	0	5.99	1.92	0.06	0.38
ALDH1L2	1.66	2.39	2.44	1.71	6.37	0.96	2.25	0.86	1.86	0.6	2.9	6.7	2	0.66	1.58	1.83	2.5	0.66	1.77	0.81	2.12	3.51	2.23	2.51	0.94	1.08	0.76	0.67	2.17	2.18	2.81	0.67	1.99	4.9	2.39	1.45	1.09	1.39	2.94	1.57	1.55	1.05	0.65	2.4	5.29	1.12	1.08	1.88	3.38
ALDH2	98.08	13.87	95.5	59.1	30.34	66.12	62.08	44.71	51.88	54.01	67.99	25.82	48.46	30.68	71.13	170.16	31.04	60.12	182.56	113.93	63.27	60.73	20.67	97.77	51.42	209.78	133.99	104.47	116.08	25.3	90.16	112.47	52.27	215.91	99.47	176.95	44.63	56.59	35.65	91.89	200.62	117.63	72.2	79.33	38.92	136.18	185.45	37.32	73.3
ALDH3A1	1.11	1.9	7.75	0.29	0.06	4.41	1.18	1.2	0.58	0.42	2.68	1.4	0.93	6.34	1.34	0.46	0.2	2.51	1.72	6.18	0.56	0.92	1.09	0.74	8.82	23.83	0.2	1.05	1.44	0.12	4.86	1.26	0.78	7.25	0.78	0.63	0.99	0.34	0.26	0.38	3.03	0.94	1	1.96	0.24	2.26	0.35	0	0.25
ALDH3A2	23.62	32.99	33.44	32.92	14.27	37.85	47.85	19.59	28.89	43.5	161.1	23.34	56.98	18.09	40.76	25.28	21.56	29.35	43.87	55.25	37.1	25.45	38.97	63.28	24.07	32.11	22.15	25.24	36.53	19.74	22.48	28.43	63.41	36.8	37.57	15.29	27.23	33.64	26.36	34.85	27.04	14.48	24.2	30.3	40.65	44.29	17.64	34.04	28.44
ALDH3B1	15.51	4.81	1.77	9.23	8.02	16.75	6	3.33	3.54	2.86	3.94	20.02	3.42	6.02	4.57	2.84	3.61	9.67	6.21	2.86	1.71	11.87	4.32	3.3	7.96	2.95	2.69	9.59	9.5	9.05	5.13	6.28	1.83	5.47	6.98	18.82	4.95	3.1	16.35	3.22	6.92	4.98	8.07	2.84	2.25	1.73	2.04	1.22	9
ALDH4A1	19.71	17.11	29.93	11.67	2.41	19.17	23.72	12.6	22.9	17.21	23.52	5.61	28.09	29.39	29.06	18.88	19.06	17.23	59.96	45.53	19.02	14.73	24.7	88.4	25.47	52.9	31.28	26.3	32.08	12.19	16.55	23.87	34.67	31.74	33.98	10.61	8.37	14.85	11.49	37.3	15.69	11.76	15.37	20.13	15.68	31.55	24.59	5.14	36.33
ALDH5A1	6.63	3.15	19.62	7.33	6.13	6.66	14.97	7.33	10.37	19.83	18.46	2.63	6.97	2.7	7.4	25.13	7.6	5.59	9.48	12.96	17.94	9.81	12.39	23.47	3.77	13.96	18.89	14.53	13.22	1.64	7.7	6.66	16.99	6.16	10.16	4.34	8.4	17.63	3.4	15.21	8.3	17.84	7.08	12.5	11.34	22.33	33.54	1.22	8.32
ALDH6A1	12.19	10.71	14.69	10.99	4.05	16.55	16.69	14.44	17.8	14.38	32	8.87	17.9	7.58	9.41	24.7	8.54	8.49	24.7	13.84	14.33	12.43	18.52	35.92	4.84	18.48	23.58	15.45	10.45	4.26	7.26	12.21	21.42	13.55	20.16	5.36	16.11	5.75	10.77	27.31	7.19	23.42	12.54	24.6	6.1	20.95	50.98	7.44	18.4
ALDH7A1	20.98	47.7	170.72	31.27	37.52	32.16	40.79	74.77	52.49	122.73	63.84	34.27	40.31	40.32	47.55	47.92	72.79	75.05	69.67	68.52	9.29	29.38	57.08	106.43	32.21	164.85	62.46	58.56	49.06	29.45	108.82	68.35	143.05	130.6	29.79	41.43	78.1	71.46	50.99	11.62	96.02	55.08	32.36	93.77	20.37	243.81	61.69	51.49	65.47
ALDH7A1P1	0.04	1.02	0.22	0.04	0	0	0.3	0	0.06	0.14	0.05	0.12	0.19	0	0.06	0	0.16	0	0	0.13	0.04	0	0.1	0.15	0.39	0.32	0.04	0.08	0	0	0.11	0.32	0.1	0	0.14	0.04	0.46	0.13	0	0	0.05	0.09	0	0.63	1.5	0.1	0.09	0	0.08
ALDH8A1	1.1	2.97	0.32	0.86	0.5	1.06	1.46	2.35	0.13	1.35	0.76	1.57	0.85	2.33	0.22	0.61	0.22	0.33	0.06	0.62	0.36	0.35	0.26	0.06	0.93	0.73	0.54	0.08	0.75	0.35	3.93	0.95	1.38	0.17	0.84	0.33	1.92	0.69	0.82	0.06	0.84	1.42	0.6	1.71	0.65	0.19	0.32	0.16	0.89
ALDH9A1	33.87	27.75	94.94	42.38	22.37	22.19	49	24.43	37.39	41.71	73.97	39.51	35.89	41.77	74.29	65.47	94.51	51.36	46.63	93.97	53.28	32.19	30.52	77.81	65.77	88.74	47.33	52.35	73.04	28.56	55.78	30.46	59.56	83.41	64.04	42.5	44.46	71.73	45.82	61.2	57.7	28.75	32.12	85.16	30.91	100.69	39.96	22.99	79.71
ALDOA	1389.49	2125.11	1405.51	708.11	1348.7	1949.45	933.68	1685.21	1077.14	664.08	527.52	2363.92	964.56	1825.65	1257.13	730.03	593.59	1564.51	949.65	607.7	579.7	1344.59	1804.33	1018.14	2215.81	1082.93	1398.27	696.4	653.2	1217.06	1410.97	625.4	1040.7	1203.52	880.84	759.89	624.69	793.98	1137.88	462.17	930.26	643.99	1947.76	420.64	583.68	422.32	1036.69	301.53	1228.85
ALDOB	0.24	0.14	0.06	0.13	0	0.26	0.06	0.32	0.21	0	0.19	0.27	0.09	0.1	0.18	0.13	0.17	0.02	0.06	0.07	0.21	0.06	0.06	0.04	0.06	0.05	0.36	0.05	0.13	0.06	0.2	0.06	0.28	0.05	0.14	0.14	0.19	0.42	0	0.28	0.35	0.25	0.58	0.42	0.36	0.03	0.18	0.51	0.07
ALDOC	84.39	22.82	1165	51.65	20.58	51.7	40.62	427.38	113.52	74.7	283.25	64.67	102.99	35.14	53.15	574.11	101.42	52.81	684.07	130.69	224.57	93.6	200.85	250.61	21.53	495.39	458.02	87.04	125.09	21.02	95.98	121.47	176.56	229.19	197.32	19.12	52.34	141.77	27.72	219.14	264.43	247.13	133.52	105.23	74.85	184.93	865.1	1.48	53.04
ALG1	13.96	27.23	16.57	16.39	20.3	16.47	9.42	6.86	12.85	13.26	8.19	13.1	10.47	20.78	16.64	9.48	17.51	22.86	14.23	13.92	5.32	20.09	13.4	20.08	14.15	13.3	11.36	20.53	17.8	14.82	14.21	9.1	8.39	13.9	12.78	15.55	13.61	19.72	18.49	6.83	15.45	7.44	9.61	14.88	9.86	11.68	7.07	7.25	16.88
ALG10	0.85	3.73	1.81	1.74	2.24	1.22	1.23	0.24	2.43	1.38	1.5	2.68	2.25	1.61	2.07	0.73	2.6	0.93	1.78	1.28	0.96	2.84	1.45	1.2	2.18	0.54	0.72	1.24	2.96	0.99	1.29	0.39	0.34	0.74	1.88	0.4	3.8	1.11	1.92	3.85	0.98	0.69	0.65	2.75	7.7	3.22	0.68	0.96	1.61
ALG10B	0.63	2.53	1.05	1.46	0.76	0.63	1.5	0.16	1.53	1.26	1.9	1.68	0.91	0.58	1.86	0.43	1.99	0.21	1.29	0.38	1.11	1.41	1.2	1.91	1.18	0.02	0.53	1.67	1.64	0.33	0.33	0.22	0.84	0.48	0.88	0.19	2.42	0.77	1.27	1.35	0.54	0.55	0.29	2.01	2.43	1.76	1.14	0.76	2.18
ALG11	1.51	3.69	2.07	2.39	3	1.33	4.34	0.59	3.05	3.17	6.36	5.98	2.63	1.92	5.03	1.18	8.39	0.6	3.64	0.88	2.13	3.72	2.26	6.1	2.28	0.95	1.67	2.66	2.97	1.59	2.18	2.47	2.49	1.06	2.34	1.41	4.29	1.85	3.28	2.02	2.07	0.57	0.46	6.34	3.84	5.88	2.1	6.36	4.22
ALG12	9.32	8.5	10.52	9.44	9.25	14.43	4.96	4.89	8.62	3.92	5.11	9.86	6.09	5.56	6.89	3.03	4.99	5.59	6.38	2.33	5.16	16.48	11.77	3.42	7	2.37	5.47	7.38	7.91	9.38	4.12	2.61	6.7	4.55	9.62	7.58	6.99	3.99	6.64	5.8	7.49	3.16	6.07	7.97	3.88	2.52	3.3	6.71	11.2
ALG13	17.8	21.75	32.84	24.17	30.45	20.82	17.66	23.29	18.37	33.17	21.68	19.09	24.29	27.01	14.76	15.99	24.86	30.83	18.36	20.91	13.73	27.16	22.02	18.69	22.54	46.55	12.84	22.51	25.24	17.95	37.21	29.14	22.64	25.5	20.84	34	21.03	21.22	16.69	20.97	30.2	19.24	18.58	20.52	19.6	41.47	13.68	30.65	17.05
ALG14	4.06	1.95	2.74	1.12	1.66	3.03	13.05	0.6	2.92	2.12	3.31	3.55	3.6	6.43	5.12	1.88	2.78	3	2.88	2.86	3.45	2.81	4.69	1.86	3.42	4.63	3.45	5.5	3.81	3.26	3.46	1.85	5	2.98	3.47	3.85	5.99	4.61	4.96	7.28	5.27	0.86	2.98	4.45	9.58	2.33	3.64	2.69	3.36
ALG1L	0.32	1.2	0.45	0.32	0.11	0.12	0.13	0.84	2.1	0.97	2.2	0	1.38	0.15	0.58	2.86	1.26	0.92	0.25	2.14	0.66	0.33	0.28	2.09	0.27	1.21	1.34	1.23	0	0	0.41	2.2	0.72	0.22	0.85	0	0.79	0.78	0	3.02	1.03	3.78	2.64	0.37	0.22	1.63	1.04	0	0.4
ALG1L13P	0.29	0	0	0	0.68	0	1.59	0.18	0	0.19	0	2.87	0.16	0.5	0.41	0	0	0.28	0	0	0	0.17	0.5	0	0.63	0.17	0.15	0.31	0	2.05	0	0	0	0	0.64	0.23	0.13	0	0.17	0.1	0	0.18	0	0	0	0.31	0.34	0	0.14
ALG2	14.69	14.49	10	25.08	20.83	23.44	18.86	10.63	13.72	13.41	17.05	54.09	17.51	26.65	27.6	10.85	35.77	18.96	15.31	17.56	16.11	13.1	13.95	17	24.98	9.84	9.9	17.95	22.52	23.64	14.24	8.24	9.21	8.29	18.16	14.48	14.2	19.13	29.82	16.74	16.23	16.94	16.14	12.96	19.53	15.17	9.54	12.48	22.82
ALG3	23.4	58.58	20.15	26.1	35.35	34.69	14.53	21.83	16.16	18.86	11.83	49.02	15.79	29.99	22.61	8.42	13.8	30.7	17.9	13.83	14.53	33.32	23.09	17.87	22.71	9.67	7.59	20.48	16.88	25.54	18.55	12.02	12.84	11.19	19.23	26.35	17.55	19.13	23.99	13.97	24.33	10.39	23.65	15.72	18.22	10.26	6.06	18.39	14.45
ALG5	19.45	18.12	11.72	13.96	17.72	25.28	22.41	14.74	27.61	22.29	24.4	38.94	23.82	21.74	22.82	20.89	35.34	42.97	16.05	35.1	21.63	23.86	20.77	22.52	30.61	12.38	17.37	26.71	15.37	31.71	14.95	12.14	20.03	13.37	19.45	23.43	32.79	38.07	20.06	23.17	25.7	27.34	24.03	32.35	32.06	14.82	12.51	18.85	31.05
ALG6	2.11	8.66	6.88	7.03	5.06	5.56	5.63	4.56	8.83	12.17	5.81	6.43	8.07	9.7	10.52	4.48	12.08	10.85	7.96	8.03	4.98	6.18	5.12	10.38	5.26	3.29	3.4	5.43	7.43	7.01	8.8	1.19	10.88	5.32	5.28	5.95	8.64	11.43	8.62	6.46	13.86	6.92	4.16	8.48	10.38	6.07	2.49	4.46	6.7
ALG8	21.78	13.42	10.98	22.75	11.93	33.14	15.67	41.48	16.45	20.4	17	23.45	18.89	30.84	22.35	19.76	27.59	36.41	18.89	29.49	19.87	31.41	22.13	23.1	28.69	14.03	13.44	24.87	25.98	21.26	24.5	23.53	11.19	16.13	18.65	15.03	17.92	33.45	22.42	16.03	19.68	24.24	30.49	20.46	27.7	15.44	11.04	7.68	21.06
ALK	2.61	3.9	0.5	9.04	0.58	2.23	0.8	0.19	11.05	1.72	3.52	2.82	0.11	1.12	0.6	1.36	4.44	0.88	18.78	0.57	0.28	3.9	1.6	4.37	0.73	2.55	0.68	2.24	0.11	1.18	1.61	0.6	2.11	1.02	0.8	2.27	2.68	0.37	2.32	0.16	0.95	1.77	0.23	2.25	5.07	0.44	1.3	6.48	0.54
ALKBH1	5.64	3.52	2.68	4.6	6.43	9.93	4.68	5.4	4.3	3.54	6.17	4.25	5.53	7.77	4.3	4.54	3.78	6.47	2.91	5.8	4.72	4.91	6.48	3.99	4.9	4.64	4.03	4.19	4.59	6.15	3.15	2.95	5.74	2.05	4.9	4.36	7.44	4.43	6.77	5.57	3.88	1.67	3.85	4.28	5.01	2.16	2.63	6.82	4.59
ALKBH2	11.61	36.22	18.93	22.18	13.06	32.28	16.75	41.72	25.08	27.37	23.23	17.36	31.9	30.84	20.73	25.56	25.63	40.22	11.12	23.83	34.42	21.19	27.9	19.2	21.49	40.93	10.59	17.99	17.47	22	87.4	96.53	63.55	65.01	20.42	32.04	23.72	36.17	17.79	31.79	52.57	29.67	17.2	22.75	42.89	25.9	8.65	20.52	17.74
ALKBH3	18.9	31.22	8.64	10.15	11.64	25.52	12.36	18.01	15.22	14.52	11.28	18.29	17.54	30.59	16.11	20.04	17.61	33.38	7.89	20.11	16.25	15.55	12.76	14.66	23.42	27.18	12.72	15.22	15.02	19.55	33.48	31.57	22.82	26.65	14.4	21.43	15.31	20.92	14.31	15.09	20.98	16.79	21.68	24.06	25.27	12.54	8.81	37.89	14.97
ALKBH3-AS1	0.84	0.68	0.04	0.16	0.23	0.69	1.14	0.17	0.12	0.18	0	0.29	0.32	0.46	0.6	0.76	0.29	0.36	0.56	0.45	0.19	1.17	0	0.89	0.63	0.2	0.18	0.3	0.32	0.19	0.56	1.15	0.52	0.16	0.69	0.03	0.48	0.64	0.17	0.62	1	0.49	0.57	0.15	1.01	0.91	0.35	0.63	0.47
ALKBH4	8.82	19.54	11.96	7.36	8.82	18.6	7.81	14.69	10.67	10.48	6.35	10.67	16.73	15.26	13.01	8.76	12.97	17.29	9.18	12.7	9.09	12.42	17.62	16.39	9.72	16.94	12.56	12.93	8.89	7.24	16.04	15.56	15.63	11.33	10.3	13.91	9.29	20.54	10.01	8.76	25.35	7.53	9.71	17.02	11.12	10.24	8.66	9.18	9.64
ALKBH5	51.1	58.57	35.89	36.83	62.02	69.39	44.78	57.78	29.05	27.64	65.72	74.55	35.82	40.73	58.68	22.82	23.15	50.07	25.21	37.77	28.95	62.33	60.59	24.83	33.4	57.63	37.82	29.43	32.61	33.67	35.69	39.3	60.84	64.81	32.19	43.97	33.63	31.36	42.52	31.52	44.02	16.05	50.12	39	39.87	24.18	29.71	99.36	39.23
ALKBH6	17.69	23.4	21.06	13.17	10.89	24.49	12.11	26.54	12.52	14.12	11.78	15.51	10.71	16.11	10.53	7.97	19.73	28.97	12.57	12.28	11.24	19.69	16.16	18.65	17.92	41.37	17.47	13.21	12.18	11.9	50.77	25.7	27.61	48.76	16.38	31.21	12.44	11.36	15.63	10.99	32.46	23.53	29.91	9.42	12.63	11.72	11.88	38.36	14.36
ALKBH7	45.79	103.06	34.13	14.37	16.86	79.58	17.21	34.97	42.9	14.89	29.4	40.32	40.38	42.39	23.87	63.31	22.97	87.54	26.18	52.39	51.01	41.98	34.89	49.21	35.94	43.48	45.77	44.3	32.52	36.55	41.61	56.6	67.93	72.33	39.15	53.68	53.51	43.22	36.72	81.28	53.42	25.91	62.9	38.91	37.83	24.49	34.76	65.57	28.92
ALKBH8	2.28	2.96	1.85	3.83	2.82	2.18	3.66	1.05	4.73	2.97	4.65	3.23	3.16	2.83	3.4	2.73	6.28	1.27	3.56	3.96	3.7	2.12	3.55	3.41	2.14	1.51	2.16	4.1	3.91	1.74	2.17	1.61	2.57	2.58	3.31	1.95	6.43	4.82	3.96	2.43	2.05	2.44	1.28	3.78	7.27	3.33	2.5	2.57	3.84
ALLC	0	0.41	0.15	0	0.05	0.11	0	0.57	0.16	0.16	0.1	0.29	0	0.16	0	0.11	0.18	0	0.24	0.09	0.17	0.05	0.11	0	0.08	1.85	0.31	0	0.12	0.13	0.18	0.22	0.47	0	0.1	0.09	0.31	0.11	0.05	0.07	0.46	0.2	0.11	0.27	0.41	0.59	0.24	0.21	0
ALMS1	2.87	8.89	6.03	3.49	3.33	5.6	5.12	3.42	4.58	5.28	5.58	5.47	12.79	7	11.72	5.84	9.22	11.44	4.58	7.36	10.66	2.43	6.06	4.5	5.03	8.05	3.87	6.67	5.15	4.71	16.12	7.23	9.58	9.78	5.41	5.95	5.84	11.26	5.44	11.42	12.8	6.44	5.49	6.27	16.53	6.61	3.62	18.82	4.34
ALMS1-IT1	0.19	0.09	0.11	0.21	0.14	0.12	0.35	0.13	0.11	1.02	0.16	0.62	0.47	0.18	0.32	0.39	0.29	0.37	0.18	0.18	0.22	0	0.07	0.07	0.27	0.31	0.29	0.14	0.06	0.18	0.44	0.41	0.3	0.32	0.19	0.56	0.16	0.28	0.22	0.2	0.22	0.23	0.36	0.06	0.24	0.27	0.24	2.24	0.13
ALMS1P	0.17	0.08	0.79	0.32	0.19	0.25	0.14	0.65	0.12	0.17	1.7	0.28	0.58	0	0.34	0.5	0.96	0.06	0.46	0.08	0.39	0.18	0.19	0.31	0.16	0.34	0.23	0	0.42	0.15	0.28	0.55	0.22	0.43	0.32	0.04	0.22	0.24	0.09	0.21	0.22	0.26	0	0.23	0.51	0.99	0.74	0	0.2
ALOX12	0.09	1.07	0.2	0.14	0.3	0.3	0.03	0.33	0.21	0.61	0.11	0.76	0.44	0.15	0.29	0.25	0.19	0.19	0.34	0.67	0.35	0.1	0.11	0.24	0.11	0.38	0.13	0.13	0.49	0.17	0.55	0.7	0.64	0.44	0.33	0.61	0.78	0.72	0.2	0.15	0.51	0.84	0.16	1.14	0.62	0.56	0.07	0	0.15
ALOX12B	0.03	0.41	0	0	0.14	0.1	0	0.05	0.02	0.03	0	0.79	0.15	0	0.02	0.22	0.13	0.02	0	0.24	0.02	0.03	0	0.07	0.08	0.47	0.49	0.12	0.03	0	0.11	0.31	0.03	0.03	0	0	0.65	0.13	0	0.03	0.09	0.27	0.18	0.24	0.57	0	0.42	0	0
ALOX12P2	0.48	0.41	0.24	0.73	0.36	0.29	1.46	1.55	0.71	0.42	0.12	0.96	0.09	1.13	0.16	0.81	0.21	0.75	1.77	1.77	2.76	0.87	0.4	3.31	0.54	2.03	1.09	1.2	0.33	0.22	2.07	1.14	0.38	1.51	0.29	1.11	1.49	1.57	0.46	1	0.39	2.71	0.26	2.83	0.53	4.51	0.74	0.06	0.04
ALOX15	0.39	0.33	0	0.03	0.08	0.12	0.03	0	0	0	0.03	0.18	0	0.14	0.02	0.03	0.06	0	0.03	0.14	0.16	0.03	0	0.04	0.11	0.4	0.02	0	0.05	0.07	0	0.03	0.03	0.12	0.06	0	0.02	0.06	0.06	0.12	0.49	0.05	0.07	0.48	0.2	0	0.05	0.17	0.53
ALOX15B	2.88	0.14	1.38	3.1	0.08	1.95	4	0.22	0.09	0.25	0	4.02	1.88	1.03	0.09	4.56	0.06	0.65	14.27	4.76	0.02	8.6	0.08	0.95	11.85	0.49	0.3	0.02	0.37	2.28	0.21	0.73	0.03	0.39	2.74	1.17	2.8	0.73	0.71	0.05	0.08	9.33	1.04	2.66	0.27	0.85	0.13	0	0.66
ALOX5	85.5	11.76	5.98	24.22	24.62	24.09	15.74	8.75	7.44	10.82	14.32	55.58	3.17	24.89	11.75	5.81	14.35	23.43	27.51	9.03	6.81	61.09	6.61	9.3	43.08	14.66	4.67	35.93	46.53	34.56	12.95	9.13	4.62	9.69	23.04	89.19	20.08	6.51	28.12	4.99	17.66	13.36	12.24	4.69	4.23	16.82	4.21	1.38	37.37
ALOX5AP	119.59	30.79	27.09	97.56	62.61	117.05	190.71	8.62	40.67	72.09	29.2	326.67	19.13	168.16	114.3	16.15	45.07	379.31	91.29	50.6	14.51	180.41	96.41	35.29	250.76	23.28	21.83	91.65	178.44	512.09	48.09	9.2	31.41	32.08	91.56	121.7	117.24	36.25	168.38	38.97	37.32	5.33	39.18	17.68	35.79	55.97	6.17	2.27	294.09
ALOXE3	0.06	0.39	0.02	0.02	0.12	0.21	0.09	0.32	0.06	0.02	0.02	0.62	0.34	0.1	0.07	0.15	0.09	0.03	0	0.29	0.14	0.07	0	0.02	0.46	0.18	0.5	0.13	0.02	0.02	0.03	0.37	0.11	0.1	0.07	0	0.14	0.1	0.43	0.2	0	0.85	0.48	0.14	0.91	0.23	0.66	0	0.09
ALPK1	6.26	7.22	4.94	6.86	9.07	3.39	3.98	0.62	2.29	3.64	2.84	9.3	1.15	6.83	6.19	1.69	3.13	3.56	7.11	2.93	0.92	11.14	0.84	2.55	9.72	5.58	1.2	7.84	10.67	5.37	6.12	5.17	0.77	5.24	7.8	10.73	5.36	1.72	5.14	1.26	5.93	7.23	2.97	5.15	2.12	3.92	0.92	3.84	8.11
ALPK2	0.87	3.67	0.23	0.33	1.34	0.5	1.07	0.2	0.88	0.09	0.95	3.37	2.79	0.52	1.21	0.04	0.44	0.64	0.16	0.09	0.27	0.35	2.84	0.17	1.63	0.03	0.01	0.11	0.98	9.09	1.68	0.19	0.42	1.02	0.29	0.96	2.46	0.9	0.37	0.14	0.45	0.2	0.48	2.97	1.86	0.05	0.23	0.1	7.84
ALPK3	1.24	10.98	8.31	2.29	0.83	1.94	5.73	1.46	1.82	4	1.62	4.61	1.16	2.18	12.26	0.76	3.16	5.27	9.51	1.5	2.8	1.83	1.06	1.69	5.4	1.32	0.92	3.45	3.63	2.76	10.85	1.48	1.57	22.34	1.76	2.31	1.64	1.27	3.63	0.64	3.18	0.99	0.59	1.64	1.62	3	1	0.61	0.92
ALPL	13.04	2.89	5.55	5.56	6.98	7.6	7.71	19.15	1.07	2.99	7.02	4.44	3	2.76	5.09	9.08	2.05	4.58	2.17	6.45	10.82	4.29	7.02	2.19	7.41	7.12	2.82	2.61	4.26	16.14	2.29	6.62	16.57	24.18	4.54	4.59	2.62	4.86	4.41	4.12	6.66	8.82	9	2.47	2.16	2.14	4.07	6.34	3.68
ALS2	3.7	9.92	8.74	9.1	6.86	4.4	10.38	3.81	8.19	10.29	8.19	9.91	9.6	7.08	11.73	5.93	18.06	5.55	5.51	6.56	11.58	6.44	7.38	9.86	7.72	5.05	7.87	6.87	7.71	5.04	9.64	8.91	7.64	7.79	6.52	4.45	9.69	7.18	7.61	9.44	6.4	5.57	3.3	7.98	9.16	10.05	9.38	14.73	8.4
ALS2CL	1.26	1.53	1.7	3.1	10.67	1.53	1.66	2.19	0.29	1.89	1.26	2.93	0.35	7.83	7.49	1.82	0.31	2.6	2.05	3.87	1.53	1.82	0.18	5.81	5.61	3.32	3.12	1.67	3.73	1.51	30.89	8.57	3.59	1.51	1.46	2.76	1.66	0.85	0.59	0.86	4.69	4.71	0.83	3.91	2.65	0.93	2.25	0.88	0.71
ALS2CR11	0.06	2.38	0	2.57	0.08	0.03	0.1	0.04	0.02	0.02	0.12	0.4	0.1	0.03	0.06	0.06	0.65	0.11	0.22	0.08	2.07	0.17	0.03	0.03	0.29	0.01	0.17	0.05	0.09	0.06	0.03	0.01	0	0.06	0.03	0.18	1.24	0.06	0.03	1.03	0.01	0.63	0.12	1.75	0.75	0.11	0.07	0.08	0.07
ALS2CR12	0	1.95	0.61	1.24	1.09	0.68	1.35	1.28	0.58	0.98	0.48	0.67	0.72	0.98	0.71	0.33	1.5	1.67	1.15	0.46	0.44	0.23	0.87	6.04	0.82	3.43	1.07	2.05	3.03	0.59	0.84	2.71	0.34	2.23	0.79	0.37	0.82	1.52	0.7	0.16	0.52	0.54	0.24	1.71	1.2	6.56	0.43	0.41	1.07
ALX3	0	1.17	0.23	0.54	0	0.59	1.05	0.16	0.68	0.51	0.2	3.03	0.78	0.36	0.21	0.07	0.14	2.44	3.43	0.86	0.31	2.78	1.27	0	0.15	3.36	0.11	0.26	3.46	0.15	1.51	0.48	0.08	6.9	0.38	0.66	0.48	0.77	0.13	0.13	1.02	0	0.12	0.8	0.08	2.75	0.13	0	0.18
ALX4	0.11	0.3	0.36	0.03	0.1	0.03	0.42	0.1	0.05	0.19	0.19	0.12	0.04	0.13	0.23	0.12	0.09	0.08	0.01	0.38	0.3	0.03	0.02	0.05	1.18	0.41	0.06	0.02	0.16	0.09	0.05	0.14	0.24	0.1	0.09	0.06	0.14	0.03	0.01	0.03	0.28	2.54	0.09	21.76	0.57	0.07	0.18	18.14	0.02
ALYREF	27.4	64.3	45.86	35.2	74.99	47.32	23.79	28.04	87.11	39.69	37.2	52.71	68.12	60.47	40.69	38.85	50.92	118.23	23.84	55.52	34.82	33.59	42.3	24.44	63.39	45.18	24.3	36.88	28.29	58.13	111.89	31.44	91.08	51.88	30.95	45.92	58.17	79.39	55.71	53.59	96.63	9.62	41.95	39.66	92.82	43.65	17.29	193.89	47.93
AMACR	5.05	9.96	8.96	11.84	8.17	5.76	2.98	2.78	11.43	6.21	7.92	8.79	6.68	6.32	4.72	6.03	11.86	4.74	9.98	6.38	9.25	10.68	5.18	24.62	7.96	6.44	11.75	17.01	26.7	3.72	4.87	3.32	7.25	11.12	6.72	12.7	15.36	7.91	16.67	10.02	7.25	4.76	5.8	7.59	6.39	11.37	12.3	3.29	18.01
AMBP	0.1	1.23	0.06	0	0	0.05	0.17	0	0	0	0.2	0.43	0	0.18	0.11	0	0.07	0.03	0.16	0	0	0.16	0	0	0.46	0.14	0.05	0	0.52	0	0.16	0	0	0.1	0.14	0	0.52	0	0.15	0	0.1	0	0.08	0.69	1.39	0.11	0	0.66	0
AMBRA1	8.77	13.7	7.37	9.12	7.25	10.05	7.94	5.31	12.11	8.81	6.58	12.41	12.2	8.95	11.42	5.72	13.63	10.38	11.87	8.84	7.95	12.72	9.81	7.69	8.9	8.3	6.48	7.41	9.73	5.95	9.83	5.47	10.99	17.23	5.89	9.61	9.86	10.42	8.89	3.96	12.31	4.75	4.08	11.25	9.81	10.2	6.38	27.01	7.57
AMD1	47.79	44.43	12.44	69.48	27.19	100.65	56.61	19.11	37.6	19.56	31.95	24.64	36.24	66.25	22.64	22.38	17.4	30.34	23.58	28.39	23.18	53.17	46.41	16.28	31.37	19.07	50.63	41.34	41.66	42.25	28.82	38.51	29.17	20.04	51.4	24.42	51.94	27.3	57.24	34.33	27.9	18.64	51.44	36.28	39.81	20.42	39.33	70.09	54.06
AMDHD1	1.42	0.47	0.27	1.42	0.38	1.01	0.57	0.8	0.32	0.22	0.23	0.6	0.27	1.4	0.05	1.26	0.4	0.52	0.33	0.55	0.39	0.5	0.54	1.39	0.77	1	0.93	0.69	1.14	0.32	1.61	2.31	0.39	0.33	2.15	1.67	1.34	0.61	0.82	0.59	1.04	0.49	0.71	0.82	0.49	0.13	0.48	0.07	0.55
AMDHD2	14.94	30.71	13.37	12.36	24.04	21.64	6.41	10.15	12.7	18.32	12.56	15.88	12.59	23.83	16.63	12.93	13.58	19.65	9.58	12.19	12.58	18.39	18.39	11.58	22.2	9.12	10.28	13.2	26.07	26.47	17.88	14.77	8.52	10.94	20.04	13.95	12.25	10.85	27.01	15.24	7.77	5.48	9.41	13.73	11.07	11.89	8.49	11.54	14.55
AMER1	0.37	2.35	0.74	0.77	0.78	0.53	0.95	0.65	0.8	0.99	0.7	1.57	1.21	0.38	1.5	0.29	3.03	0.91	0.85	0.42	1.03	0.72	0.77	0.52	1.31	0.76	0.69	0.44	0.52	0.41	1.25	0.87	0.68	0.35	0.62	0.47	0.84	0.7	0.89	0.84	1.18	0.52	0.38	1.88	5.6	0.94	0.71	6.71	0.71
AMER2	1.95	1.85	6.54	4.26	0.06	5.17	13.2	7.76	8.28	27.58	11.33	1.59	10.19	1.09	2.5	18.09	3.32	6.26	13.29	18.27	5.09	4.41	3.04	22.02	2.28	5.92	29.03	3.9	8.94	1.07	1.6	6.96	5.24	1.23	18.85	1.62	16.08	4.63	2.87	9.13	6.9	9.78	9.41	3.96	9.59	19.7	20.09	13.97	4.89
AMER2-AS1	0	0	0.15	0.06	0.14	0.31	0.21	0.38	0.4	2.12	0.26	0	1.1	0.12	0	0.65	0.14	0.13	0.07	0.58	0.11	0.07	0	0.32	0	0.56	1.77	0.28	0.24	0	0.05	0.81	0.07	0.13	0.42	0.16	0.5	0.18	0	0.35	0.38	1.03	0.93	0.17	0.12	0.81	0.84	0.12	0.1
AMER3	0.01	1.29	0.15	0.03	0	0.11	0.23	0.06	0.23	0.01	0.16	0.62	0.38	0.01	0.01	1.37	0.4	0.01	0.01	0.36	1.67	0.13	0.08	0.05	0.13	0.67	3.32	0.05	0.03	0	0.22	0.21	0.03	0.17	0.24	0	0.67	0.09	0.01	0.08	0.18	0.98	1.13	1.04	1.51	0.28	3.29	1.51	0
AMFR	65.51	62.68	94.5	53.92	66.94	72.77	55.45	26.86	63.62	36.96	50.51	83.6	59.3	70.57	71.4	41.58	45.74	52.9	84.12	77.96	74.58	73	50.23	55.06	68.95	99.54	49.74	63	35.33	31.9	107.65	71.74	104.11	181.83	54.52	80.53	69.69	53.04	66.21	44.33	107.19	35.21	53.44	61.42	41.35	48.03	41.2	30.99	57.22
AMH	1.56	16.5	3.09	0.66	1.27	0.88	2.6	33.97	5	3.94	4.62	11.06	2.79	16	0.03	17.66	8.54	11.8	9.06	3.76	6.4	1.2	9.48	3.34	1.46	2.77	1.19	3.46	14.78	0.48	24.97	12.7	9.61	2.96	4.66	1.38	2.2	3.1	1.16	9.63	25.07	9.45	1.21	4.85	15.68	40.52	3.25	14.91	0.46
AMICA1	21.71	3.82	0.77	6.07	6.72	1.79	3.89	0.46	0.66	0.67	0.82	5.77	0.31	3.89	2.16	2.87	0.54	1.31	1.93	10.1	1.21	1.99	0.58	1.06	7.59	0.72	1.28	2.57	4.7	7.65	0.83	3.13	0.34	0.86	5.21	23.33	2.31	0.38	6.86	0.35	0.73	1.21	9.17	1.93	1.31	0.51	0.36	3.76	6.86
AMIGO1	3.63	4.57	5.29	4.52	0.72	3.04	5.49	3.15	5.1	6.53	6.37	3.23	9.05	2.51	7.52	3.09	15.4	3.46	9.42	5.37	3.26	3.5	2.08	13	2.03	5.39	14.98	4.31	4.32	0.6	3.11	4.8	1.93	6.25	3.64	2.64	2.75	2.72	3.15	2.55	4.68	5.65	3.43	4.24	3.38	6.1	14.23	3.63	4.86
AMIGO2	1.76	3.21	4.55	10.91	3.13	2.36	4.19	0.7	1.83	1.1	2.8	5.99	0.41	4.24	4.86	1.97	7.92	2.44	10.44	7.41	0.76	4.88	0.72	15.46	7.44	6.72	2.82	3.9	5.44	1.7	7.47	0.47	0.71	6.42	8.15	2.05	26.89	1.22	14.61	0.84	2.08	1.73	1.61	2.61	0.54	4	3.26	0.52	1.76
AMIGO3	1.81	7.43	4.85	2.71	1.9	3.05	1.48	6.05	2.2	4.19	2.24	6.04	2.39	5.65	3.08	1.21	2.86	4.28	2.37	2.93	2.87	4.38	4.04	2.07	3.22	3.3	1.03	1.92	3.62	1.35	6.4	3.22	4.63	4.97	3.05	1.51	2.35	3.56	2.13	2.44	4.24	3.07	2.08	3.98	2.81	3.62	1.45	2.14	2.04
AMMECR1	1.02	7.72	1.52	3.06	4.14	1.12	1.8	1.11	2.19	1.74	1.72	1.8	2.05	2.27	2.33	0.93	4.36	1.9	0.46	1	2.31	1.17	2.05	0.74	1.15	0.41	0.64	1.65	1.36	2.02	1.32	1.21	1.48	0.4	1.51	1.54	1.57	1.51	3.46	1.84	2.45	0.9	1.57	6.22	3.89	1.38	1.28	3.12	1.97
AMMECR1L	4.8	6.87	6.62	7.3	9.41	5.44	7.05	4.36	7.62	7.99	7.9	9.44	10.14	8.11	11.68	4.07	13.87	4.53	4.78	6.38	7.09	5.8	10.04	6.25	5.59	3.77	3.31	5.79	6	5.96	8.4	5.53	7.55	4.77	6.48	4.45	6.47	8.71	9.86	6.38	5.77	4.68	2.89	6.15	12.18	7.67	4.09	9.65	7.48
AMN	0.1	0.89	0.17	0.14	0.46	0.11	0.04	0.25	0.09	0.09	0.06	0.56	0.24	0.65	0.08	0.26	0	0.47	0.1	0.4	0.03	0.06	0.2	0.43	0.35	0.36	0.26	0.37	0.17	0.24	0.17	0.2	0.04	0.33	0.16	0.02	0.47	0.22	0.06	0.17	0.28	0.32	0.41	0.72	0.12	0.31	0.12	0.11	0.14
AMN1	4.74	2.29	9.66	8	6.36	5.96	7.55	4.9	8.51	9.34	10.46	10.1	8.67	4.98	5.71	13.36	6.24	5.78	10.49	13.14	9.07	7.88	7.83	11.51	8.2	6.37	32.66	5.29	10.47	7.13	6.53	4.92	7.93	4.8	8.64	2.91	11.04	11.32	5.64	16.88	4.41	19.54	13.28	10.61	13.69	13.79	23.64	10.98	7.26
AMOT	4.05	3.31	28.76	9.65	2.16	1.45	13.16	2.85	5.81	15.49	13.39	2.43	10.65	7.91	10.34	11.16	16.84	2.77	34.95	16.45	7.15	5.84	3.14	49.88	5.79	15.57	9.93	11.33	20.09	0.63	5.55	9.38	2.27	11.13	13.48	2.96	4.05	3.18	6.99	7.91	10.29	4.45	6.12	7.62	9.94	36.6	25.55	3.27	10.46
AMOTL1	6.63	19.45	11.57	10.82	9.63	4.61	7.89	1.94	9.96	11.73	6.59	10.47	7.1	8.96	9.76	4.74	16.84	2.15	7.7	4.43	6.15	8.72	7.98	16.12	5.4	4.49	3.21	11.49	6.77	7.14	6.05	4.1	6.27	3.42	6.17	3.38	10.01	4.18	15.78	4.71	3.58	1.13	2.99	15.81	15.92	7.33	5.05	8.27	9.12
AMOTL2	11.59	7.18	16.41	6.97	20.55	11.14	10.43	6.12	15.47	9.44	10.87	8.94	6.97	4.65	8.45	17.79	13.58	3.48	3.17	18.98	11.62	3.44	7.96	27.96	9.74	2.87	18.08	6.27	10.21	5.01	17.53	10.66	14.2	4.16	15.6	21.97	7.71	9.63	19.29	24.61	35.59	4.1	11.35	6.86	19.28	2.86	8.36	18.53	13.9
AMPD2	44.91	60.51	30.78	45.86	68.69	32.59	42.38	41.44	35.81	44.42	20.29	58.77	44.35	70.98	50.89	20.61	60.79	41	30.72	29.12	29.39	37.97	28.09	22.54	49.64	24.9	45.46	36.52	30.6	35.35	27.47	13.94	31.92	23.61	27.67	33.1	34.02	20.3	41.79	21.33	25.96	13.93	16.35	41.78	38.3	31.53	38.59	66.05	23.53
AMPD3	20.58	7.63	2.51	6.22	7.72	11.61	9.61	2.47	6.85	3.47	3.24	20.68	3.07	9.86	5.66	3.73	3.01	7.86	9.36	2.85	2.13	16.83	5.73	12.84	14.93	6.01	11.21	9.65	14.83	26.06	6	3.56	1.86	8.8	17.38	11.08	23.9	2.38	15.74	4.91	3.33	4.62	8.93	4.58	3.98	9.81	4.35	0.86	14.54
AMPH	4.96	19.9	1.89	2.56	4.82	2.38	9.53	5.46	7.91	2.77	11.41	3.79	5.52	7.37	1.25	8.28	7.36	2.5	3.86	4.09	11.78	2.59	13.63	3.91	4.81	4.09	45.01	2.57	5.06	2.19	5.26	5.81	10.44	18	6.62	2.02	4.27	16.33	2.24	7.01	8.83	5.55	7.62	12.76	15.87	11.22	45.79	4.39	11.01
AMT	9.85	19.46	8.52	6.52	10.94	8.4	8.67	46.94	11.78	28.75	11.9	8.94	11.56	15.38	9.83	19.64	10.89	12.49	17.59	32.16	25.16	9.9	8.37	22.55	12.58	21.66	7.67	13.66	10.83	2.8	12.82	13.58	13.29	5.63	13.3	13.04	21.42	7.05	10.9	5.4	16.82	15.49	2.98	18.89	9.72	18.87	8.38	11.25	3.84
AMY2A	0.2	0	0	0.22	0	0	0	0.14	0	0	0	0	0	0	0	0.13	0.1	0	0	0.11	0.17	0	0	0.13	0	0.17	1	0.15	0	0	0	0.67	0	0.17	0.37	0.15	0	0	0.05	0	0.18	1.91	0.31	0	0.21	0.15	0.86	0	0
AMY2B	5.22	0.9	4.87	20.74	5.98	6.29	13.6	36.82	3.25	17.36	15.21	10.95	10.62	12.13	12.5	7.34	6.28	8.07	8.6	27.16	7.28	6.36	2.27	13.09	9.04	14.71	10.54	4.98	14.42	2.36	19.59	26.61	14.91	3.93	13.27	15.83	5.46	4.29	5	11.87	14.87	40.23	6.93	6.45	15.5	5.32	5.63	2.12	2.78
AMZ1	2.28	0.96	0.32	1.48	0.14	0.9	0.88	3.27	1.58	0.8	1.77	1.09	1.08	0.2	0.43	4.14	0.67	0.2	0.53	0.98	0.9	0.31	1.69	0.58	0.59	2.25	0.84	0.68	0.46	0.44	0.48	0.17	3.49	0.22	1.02	0.39	0.92	2.25	0.18	1.16	0.57	1.35	0.77	0.7	0.58	1.02	2.95	0.14	0.51
AMZ2	64.56	35.7	80.38	59.52	62.27	64.31	69.11	59.36	70.31	60.87	84.16	66.96	62.35	54.9	54.31	96.92	66.17	88.63	73	101.18	52.11	84.64	65.9	83.93	58.9	94.47	80.45	57.72	92.54	40.98	87.11	78.06	52.95	64.4	61.82	49.17	59.59	74.66	58.5	66.6	65.66	119.28	69.52	59.36	57.56	71.35	58.57	48.5	58.66
AMZ2P1	13.62	4.12	11.63	6.76	6.49	12.65	10.09	14.13	12.49	10.52	18.73	6.96	13.62	8.92	8.48	18.79	13.48	14.79	15.03	26.09	10.99	11.1	10.96	14.51	9.32	15.28	23.24	9.3	19.7	5.35	12.43	10.84	10.86	14.55	13.77	5.14	7.7	18.04	6.48	14.66	12.09	17.11	10.74	16.21	20.79	22.22	14.14	7.94	8.29
ANAPC1	3.62	8.69	4.41	5	6.72	4.38	5.73	7.63	5.56	7.16	4.34	8.15	7.71	7.83	9.61	2.87	10.74	4.51	4.46	4.24	4.82	5.07	6.39	6.67	4.69	4.43	4.01	4.95	6.68	4.01	4.29	4.5	5.59	5.53	4.53	2.53	6.56	6.08	7.58	4.4	3.95	3.38	3.12	5.33	11.88	7.07	3.75	9.9	6.28
ANAPC10	8.36	7.58	11.27	11.63	13.74	13.26	12.14	4.63	10.51	13.38	16.8	11.49	16.19	14.23	13.43	12.36	11.49	14.71	8.69	14.4	15.5	8.74	11.6	9.99	12.36	11.92	12.71	15.76	13.53	11.73	16.94	13.68	11.62	14.64	7.98	10.85	14.48	21.41	12.52	19.83	10.28	11.36	11.43	14.8	12.9	19.55	11.29	20.06	14.24
ANAPC11	62.18	208.7	76.54	53.84	62.87	122.03	62.98	131.46	134.02	72.88	92.5	85.13	111.32	100.4	78.73	126.43	68.78	260.28	50.67	185.34	99.88	84.3	104.2	104	128.25	190.64	100.61	115.49	69.01	119.61	209.36	208.61	244.16	184.87	91.05	161.46	124.91	222.33	113.82	115.03	240.62	73.54	160.92	89.89	147.04	99.94	60.42	238.63	98.53
ANAPC13	37.74	45.13	35	50.94	23.27	51.69	28.72	35.89	43.95	42.52	55.17	37.53	43.92	58.77	38.38	62.36	43.09	58.15	35.3	73.23	24.26	23.13	36.51	41.47	49.98	51.4	58.61	45.96	58.44	47.46	42.06	48.55	55.16	44.31	39.53	34.28	46.82	73.93	40.83	59.11	56.42	64.29	52.99	76.9	38.27	52.77	47.13	45.95	43.04
ANAPC15	25.36	35.37	22.12	30.09	17.06	43.14	23.11	37.87	18.18	25.93	17.37	20.33	20.7	33.4	20.67	33.61	22.21	53.51	26.84	31.13	17.82	26.29	43.82	23.56	23.8	74.32	36.41	26.76	28.83	37.68	42.98	34.46	60.47	32.9	16.75	45.14	27.14	45.49	34.5	22.57	50.68	30.59	42.97	23.02	29.16	36.86	31.82	47.64	29.6
ANAPC16	37.27	33.41	24.96	42.1	22.49	25.86	29.62	16.67	33.61	21.31	59.23	39.92	37.39	46.52	25.81	42.45	56.26	42.24	29.58	39.5	47.87	22.13	31.18	28.75	39.23	48.45	34.4	35.38	43.13	47.17	44.89	71.75	28.38	47.68	34.54	64.46	39.33	50.02	33.99	74.28	55.98	36.94	40.23	42.46	50.67	29.59	28.57	28.19	46.69
ANAPC1P1	0.06	0	0.08	0.03	0.04	0	0	0	0	0.07	0.03	0.05	0	0	0.02	0	0	0	0.04	0	0	0.07	0	0.02	0	0	0.03	0.06	0.06	0	0	0	0	0	0.02	0	0.02	0	0.03	0.02	0	0	0	0.09	0	0.1	0.09	0	0
ANAPC2	18.59	18.07	16.36	16.59	19.64	36.64	9.5	66.05	11.21	38.4	27.76	22.03	32.41	51.28	19.24	24	39.41	39.07	15.66	30.13	32.25	14.75	17.28	27.29	18.89	32.14	20.22	21.53	22.4	14.39	43.52	39.14	30.75	19.92	25.74	27.24	13.29	23.61	25.04	25.54	34.14	29.65	14.09	12.95	28.03	27.14	12.98	16.06	12.36
ANAPC4	5.36	8.78	9.97	12.43	11.21	6.77	11.96	8.59	10.37	14.02	15.03	13.71	15.32	20.46	13.56	10.74	13.12	13.61	8.67	21.16	6.61	10.17	8.28	12.26	12.6	7.06	10.7	11.16	15.74	9.56	14.7	18.79	10.56	9.18	12.47	8.42	15.44	14.27	11.89	16.67	11.26	17.66	8.14	14.04	26.64	16.4	8.08	11.56	12.97
ANAPC5	41.34	48.14	48.83	57.59	79.05	67.27	50.79	81.64	46.75	61.22	44.48	49.04	58.16	63.95	48.23	45.23	53.21	70.51	31.01	70.66	46.09	82.33	50.45	51.02	48.44	40.88	75.01	52.79	54.61	46.98	54.56	67.34	40.44	45.81	51.28	43.06	62.01	64.61	48.94	72.51	46.1	57.19	68.98	75.61	68.76	73.22	40.18	85.79	40.1
ANAPC7	19.75	21.84	35.9	35.66	31.63	37.6	22.91	62.33	33.88	46.68	31.83	29.81	49.91	42.87	24.78	22.35	33.23	36.92	30.64	31.32	34.63	34.62	36.27	32.9	24.88	46.05	26.98	27.78	36.57	25.42	83.8	59.32	64.99	54.34	29.65	48.51	30.76	46.13	31.96	39.95	71.7	24.36	24.86	32.71	51.98	34.41	21.58	45.43	29.79
ANG	9.78	4.16	4.55	4.02	6.17	17.93	7.7	8.37	2.81	2.36	1.62	15.4	4.29	11.64	7.52	1.9	3.6	15.24	3.17	13.35	2.47	5.55	9.2	3.89	7.36	6.04	2.35	1.94	3.53	5.6	4.23	8.56	4.41	2.22	9.45	3.34	9.05	2.1	19.91	3.69	4.25	2.94	4.08	7.74	3.89	2.06	0.85	2.27	4.96
ANGEL1	10.72	3.76	8.36	10.59	11.24	17.99	10.85	31.69	12.52	11.44	14.41	5.92	16.97	9.36	4.87	7.68	12.7	6.86	10.69	12.53	6.96	13.35	12.27	13.66	8.43	8.33	8.69	10.59	14.42	6.84	6.12	10.03	12.38	5.92	15.87	7.22	16.53	4.87	9.55	8.2	6.93	9.36	4.58	7.97	7.26	13.26	8.36	5.32	6.99
ANGEL2	10.1	17.04	13.85	13.57	12.23	10.88	12.92	7.32	9.82	18.28	15.03	11.56	16.69	10.28	19.83	10	25.79	9.89	9.44	7.47	12.71	12.2	15.81	15.06	9.61	6.31	10.15	12.88	11.35	6.98	9.27	8.08	19.38	8.39	10.81	6.97	13.45	22.83	9.17	13.17	9.92	14.69	7.46	14.27	15.67	14.32	10.89	10.61	11.07
ANGPT1	0.96	0.56	4.62	11.45	4.81	1.1	1.48	0.32	5.85	4.69	1.31	7.31	0.65	1.31	11.35	2.29	4.63	1.29	10.88	16.75	2.25	3.68	3.28	4.98	2.87	2.34	1.12	7.82	3.24	1.1	3.44	1.48	2.63	1.79	5.59	1.96	9.22	0.79	8.9	1.11	1.83	1.92	1.04	7.52	2.48	14.68	1.46	0.74	0.67
ANGPT2	9.44	3.96	75.29	7.54	10.52	11	14.34	9.46	30.8	108.48	3.22	8.38	3.94	28.99	31.64	1.61	3.35	17.85	5.31	2.42	3.95	28.82	13.7	10.92	13.15	10.54	1.14	28.99	13.56	53.2	13.54	6.53	30.83	0.99	10.68	8.81	13.19	10.71	28.11	4.01	18.51	0.79	7.79	3.19	21.35	1.82	2.29	5.93	25.33
ANGPT4	0.04	0.25	0	0.08	0.09	0.17	0	0.04	0	0.04	0	0.44	0	0.03	0	0.13	0.06	0	0.09	0.04	0.09	0.07	0	0.03	0.06	0	0.09	0.04	0.04	0	0.03	0.05	0	0.1	0.05	0.03	0.38	0.04	0	0.11	0.08	0.04	0	0.45	0.53	0.26	0.08	0	0
ANGPTL1	0.09	1.62	2.91	12.82	14	0.63	2.85	1.17	0.86	8.54	10.58	4.07	13.52	0.14	1.11	1.11	2.27	0.2	8.27	1.71	1.07	3.78	3.8	1	1.42	3.04	2.18	1.45	3	1.89	2.32	0.98	3.07	7.65	1.67	2.08	4.82	4	1.1	1.76	6	0.79	1.53	29.06	0.87	5.32	2.18	0.06	5.09
ANGPTL2	34.04	26.79	20.49	24.08	49.65	63.03	34	12.67	57.41	18.3	65.81	16.16	20.2	26.37	22.14	26.03	47.86	47.11	10.54	39.86	11.96	26.34	31.3	15.58	18.13	4.71	5.57	27.35	43.89	36.25	22.26	33.76	36.73	20.67	29.05	12.43	11.76	13.17	22.34	12.43	36.17	4.43	12.6	18.12	42.89	5.67	3.91	212.43	21.8
ANGPTL3	0	1.16	0	0	0	0	0.2	0.02	0	0.11	0.02	0.21	0	0.04	0.24	0.1	0.05	0	0	0	0.02	0	0	0.02	0.02	0.02	0.12	0	0	0	0.02	0	0	0	0.02	0	0.42	0	0.02	0	0	0.11	0	0.65	0.23	0	0.02	0	0.04
ANGPTL4	8.74	1.68	18.02	9.17	9.35	17.02	45.48	87.81	48.86	19.15	3.19	123.24	4.08	56.58	21.93	5.96	1.81	96.44	5.37	5.59	3.06	64.92	32.65	3.14	294.66	2.67	7.32	13.26	4.56	224.76	54.71	7.75	11.48	1.23	26.09	54.22	10.27	20.17	74.31	5.76	10.02	4.03	32.83	6.18	43.49	2.3	5.41	0.61	30.74
ANGPTL5	0.06	0.55	0.03	0.08	0	0.03	0.03	0	0.1	0.03	0.16	0.17	0.05	0.03	0.02	0.39	0.24	0.1	0.03	0.26	0.37	0.03	0	0.16	0.1	0.25	0.23	0.05	0.05	0.03	0	0	0.03	0	0.17	0.48	0.4	0.03	0.06	0	0	0.14	0.1	0.8	0.21	0.3	0.08	0	0
ANGPTL6	3.35	1.68	1.14	0.35	0.41	0.32	0.51	0.41	0.27	1.02	1.44	0.74	0.75	1.09	0.86	0.49	1.04	1.92	1.51	1.82	0.68	2.63	0.51	0.47	3.01	2.31	0.66	1.93	2.54	1.41	1.87	0.15	0.51	0.54	0.9	1.08	4.1	0.76	1.99	1.22	2.8	1.53	0.6	10.34	0.29	2	0.73	0	1.1
ANGPTL7	0.03	0.51	0.04	0.27	0.03	0.06	0.16	0.06	0.29	0	0	0.45	0.07	0	0.04	0	1.81	0.1	0	0	0.34	0.03	0	0.04	0.61	0.09	0.05	0.03	0.23	0	0.05	0.1	0.03	0	0	0.12	0.19	0.28	0	0.22	4.12	0.42	0.16	0.79	0.92	0.03	0.08	0.06	0
ANK1	2.55	11.09	1.11	2.16	2.56	3.07	2.82	1.02	2.37	0.57	1.02	4.2	1.46	1.86	0.75	5.41	1.29	1.64	1.93	1.57	5.41	4.31	0.63	1.55	0.91	3.21	5.36	6.63	2.56	1.93	0.98	2.12	4.49	5.06	0.99	1.64	4.17	1.75	3.98	2.6	1.55	2.92	2.49	4.96	2.91	1.47	5.21	6.85	1.12
ANK2	41.06	50.98	56.87	70.77	13.05	32.41	55.61	7.3	59.1	50.02	86.86	26.41	86.28	35.53	43.86	30.21	61.21	19.44	98.24	47.91	48.19	29.35	37.62	90.19	20.47	69.64	82.48	67.63	94.52	12.02	44.07	21.7	73.13	92.78	62.13	20.76	80.06	24.98	42.24	22.45	29.79	32.87	34.97	65.83	21.25	83.95	96.09	41.81	63.15
ANK3	9.58	4.36	4.14	9.87	6.51	3.38	6.32	2.21	4.97	4.6	13.55	1.51	10.23	2.15	1.53	4.9	2.54	0.83	4.65	6.87	12.46	4.38	9.76	8.05	1.98	5.73	30.88	3.49	4.08	0.7	1.92	2.42	0.42	6.7	8.4	2.47	6.04	3.97	2.5	5.74	5.12	5.14	8.9	3.68	6.17	4.06	20.6	3.78	2.99
ANKAR	0.81	1.84	1.76	1.64	1.19	0.89	1.41	1.66	0.84	1.22	1.59	1.69	1.02	0.69	1.52	0.59	3.84	0.61	1.97	1.04	1.62	1.02	1.1	2.09	0.5	0.85	0.64	1.46	1.72	0.3	1.15	1.08	0.75	2.21	2.11	1.26	1.93	0.62	0.66	0.6	1.35	1.81	0.35	2.09	0.62	2.73	1.02	2.59	0.66
ANKDD1A	4.9	6.21	5.86	4.02	3.95	4.74	3.21	9.81	4.9	8.3	7.48	3.76	7.5	4.75	4.92	3.75	4.47	8.02	3.48	7.56	4.47	3.11	6.35	3.37	2.54	5.36	5.18	6.01	6.05	2.55	6.81	9.95	10.77	4.54	4.02	3.23	3.07	6.89	2.84	2.62	5.17	7.85	2.95	3.87	4.01	5.09	5.63	3.3	4.56
ANKDD1B	0.04	0.13	0.04	0	0.47	0.05	0.08	0.36	0.08	0.04	0.27	0.06	0.42	0.36	0.14	0.14	0.16	0.17	0.08	0.07	0.13	0	0	0.94	0.11	1.12	0.14	0.19	0.44	0.12	0.39	0.39	0.11	0.15	0.16	0.09	0.07	0.14	0.08	0.16	0.61	0.46	0.2	0.24	0.12	1.78	0.07	0.36	0.33
ANKEF1	0.64	1.23	0.14	1.24	1.24	0.37	1.04	0.05	0.66	0.16	0.79	1.01	0.17	2.15	1.75	0.22	1.24	0.8	1.8	0.82	0.25	1.42	0.13	5.36	0.82	1.09	0.7	1.36	1.62	0.59	1.27	1	0.02	0.94	1.02	0.92	0.64	0.41	1.29	0.35	0.66	0.21	0.54	0.71	1.13	1.47	0.5	0.7	0.64
ANKFN1	0.95	2.36	2.93	1.3	0.18	0.71	2.01	2.87	2.74	3.62	3.62	1.36	5.2	0.74	1.62	1.57	2.68	0.97	2.09	3.36	1.29	0.71	1.57	6.87	1.19	3.55	0.18	0.93	2.48	0.14	2.12	3.04	2.54	2.29	1.64	0.39	1.33	1.6	0.25	1.31	2.64	2.29	0.46	1.43	2.31	6.26	1.16	0.99	1.59
ANKFY1	12.21	14.13	35.77	19.32	17.74	14.06	19.57	19.78	19.01	32.09	25.42	16.9	28.9	11.46	23.7	16.68	19.91	9.79	30.59	22.96	17.47	17.49	25.91	37.99	11.96	16.77	9.89	20.85	26.05	9.04	8.99	13.74	25.51	20.02	23.37	7.81	17.79	18.7	18.85	14.22	13.04	13.53	6.3	22	19.99	35.22	15.41	8.59	21.78
ANKH	39.32	13.74	48.42	93.02	139.36	36.05	74.86	6.52	40.2	18.94	32.45	42.19	11.15	21.28	41.18	17.34	21.77	28.32	36.66	10.33	50.61	39.67	25.36	25.82	33.14	25.43	37.63	37.82	39.34	44.4	34.28	19.5	36.59	23.4	53.9	54.35	66.75	19.95	68.31	30.67	18.01	9.11	21.74	14.96	32.38	29.67	35.51	41.41	38.89
ANKHD1	23.11	44.09	29.32	14.57	20.85	40.25	35.35	49.82	25.2	59.66	23.05	41.55	40.38	27.01	37.95	13.9	37.42	12.69	20.3	18.49	28.57	29.84	31.06	34.3	22.49	27.31	14.76	23.86	30.62	17.42	38.71	30.89	28.87	34.57	20.81	26.39	27.53	24.47	26.73	21.63	36.74	21.84	30.83	29.23	35.43	27.05	17.97	33.57	33.21
ANKHD1-EIF4EBP3	3.53	1.32	1.64	5.1	6.36	7.08	3.51	4.8	4.23	3.03	1.76	2.87	3.11	5.7	4.21	1.66	1.33	2.47	4.95	3.49	3.07	3.77	5.16	0.69	4.91	0.43	3.09	2.95	4.43	6.31	0.46	0.87	0.43	0.83	4.02	0.31	3.87	7.23	4.15	5.69	0.69	3.05	2.18	3.77	1.7	0.71	0.4	0.38	2.58
ANKIB1	8.03	28.85	35.23	19.98	19.3	12.34	25.56	13.05	22.2	26.64	29.7	28.5	31.6	17.54	22.1	14.45	27.58	9.74	40.89	22.07	19.24	24.98	30.92	48.14	12.67	19.52	14.64	21.39	30.49	10.49	16.7	11.89	51	19.53	23.74	9.03	16.04	25.82	20.64	23.99	21.97	11.43	9.56	21.84	22.16	45.47	17.6	9.66	31.24
ANKK1	0.33	1.37	0.31	0	0.64	0.03	0.61	4.45	0.17	0.21	0.03	1.44	0	0.34	0.09	0.02	0.09	0	0.35	1.76	0.02	0	0.03	0.19	0.35	1.25	0.18	0.07	1.1	0	1.26	0	0.03	2.55	0.35	0.09	0.65	0.28	0.16	0.02	0.6	0.19	0	1.05	0.46	0.58	0	0.15	0.09
ANKLE1	0.29	1.58	0.51	0.32	0.24	0.49	0.4	1.25	0.55	0.78	0.29	1.52	1.38	0.83	0.36	0.26	0.94	0.93	0.42	0.5	0.77	0.2	0.5	0.57	0.81	0.44	0.51	0.22	0.35	0.1	1.51	0.98	0.66	0.36	0.93	0.56	1	0.18	0.37	1.28	0.53	0.63	0.49	1.17	2.25	0.51	0.29	0.69	0.24
ANKLE2	16.94	17.36	23.92	17.65	45.37	25.52	18.89	26.24	24.95	24.89	17.91	37.4	32.15	46.76	22.66	10.2	20.19	23.43	12.74	15.87	19.59	33.81	26.11	17.76	28.43	16.93	13.08	19.55	20.31	22.98	34.82	21.32	23.71	22.57	18.37	19.63	21.41	25.07	26.83	19.84	25.97	12.69	11	17.94	29.19	18.46	10.52	27.11	35.2
ANKMY1	5.22	6.94	6.15	4.08	7.4	3.36	3.5	6.09	5.61	7.08	5.33	5.14	5.26	5.28	3.21	5.68	8.73	5.04	4.92	7.29	5.6	6.97	5.59	7.33	5.81	8.16	3.71	7.01	5.31	3.3	6.65	4.17	4.91	5.92	4.32	5.72	6.42	4.01	6.01	4.83	4.02	6.36	1.7	5.45	6.83	6.82	3.22	3.44	3.62
ANKMY2	12.72	11.33	16.24	9.63	9.69	10.02	18.34	7.58	17.14	13.07	16.15	18.02	11.46	13.72	18.92	11.61	16.03	11.21	18.29	23.27	12.24	11.94	14.5	39.38	14.38	12.34	20.79	16.38	23.29	8.62	12.24	3.9	15.3	27.82	15.36	6.16	13.99	18.16	16.97	18.39	11.14	4.38	6.85	28.26	13.13	27.58	16	5.34	14.76
ANKRA2	8.95	8.6	9.71	6.73	9.81	8.26	11.32	6.28	10.64	14.33	13.38	11.88	15.25	14.99	10.21	15.78	11.39	10.01	6.5	20.95	12.65	7.76	7.22	14.41	13.44	5.6	11.23	16.57	12.94	7.1	10.13	9.8	7.77	7.31	15.05	6.94	17.65	15.21	19	18.1	8.49	13.18	6.58	15.61	18.88	13.96	9.15	5.24	8.48
ANKRD1	0.5	0.79	0.16	0.19	0.19	0.3	1.54	0.03	0.17	0.03	0	0.11	0.14	0.6	0.16	0	0.14	0.14	0	0.03	0	0.25	0.15	0.02	0.2	0	0.12	0.15	0.72	3.61	0.03	0.36	0.04	0.14	0.56	0.83	0.29	0.07	3.01	0.04	0.24	0	0.31	0.53	0.35	0	0.74	0	4.1
ANKRD10	33.5	50.01	32.56	47	43.86	130.07	33.77	97.82	232.5	216.55	78.6	43.42	38.46	76.15	53.58	59.32	146.92	102.8	57.25	89.77	64.66	46.38	98.47	40	68.45	50.96	33.2	77.51	49.94	35.72	63.56	404.6	99.13	25.76	968.54	69.28	101.33	102.56	41.06	71.76	89.09	92.3	29.7	59.47	169.87	70.81	32.82	142.95	53.38
ANKRD10-IT1	0	0	0	1.2	1.35	0.3	1.45	0	6.34	12.8	1.72	1.34	1.38	3.62	4.39	2.42	6.08	0.41	1.38	1.35	2.57	0	0	0.91	1.1	0.29	0.56	1.89	3.27	1.02	0	0	1.89	2.9	36.59	3.45	6.22	1.16	0.62	0.95	2.39	0.29	0	3.94	3.17	6.18	1.17	9.08	2.06
ANKRD11	26.73	63.44	38.97	25.88	54.65	29.22	21.69	25.18	24.89	31.15	22.12	44.4	33	23.58	24.92	17.93	24.84	19.07	20.88	23.26	25.43	34.28	28.27	23.36	24.34	37.29	23	27.47	17.1	22.2	41.21	27.16	24.36	21.01	26.09	32.53	24.96	20.11	27.08	22.61	43.79	22	18.76	23.82	29.59	23.63	24.95	31.22	20.59
ANKRD12	21.69	20.04	9.97	4.23	5.7	18.3	10.31	28.63	9.95	7.8	11.77	8.27	8.75	5.54	11.44	5.04	11.39	2.7	9.54	6.86	6.53	11.44	20.04	9.92	2.85	9.17	8.35	4.25	9.98	5.41	10.85	12.7	34.24	20.97	7.84	15.54	9.18	8.98	8.08	6.72	19.54	7.75	21.62	8.06	10.76	9.24	7.8	13.78	6.39
ANKRD13A	13.7	17.53	35.67	14.41	19.51	12.93	12.08	13.52	18.09	11.59	17.3	17.65	15.7	11.92	11.49	10.16	10.52	12.55	9.91	12.63	11.14	20.37	12.69	8.61	12.83	13.53	10.5	13.97	30.07	12.85	17.38	16.63	12.28	21.03	16.66	15.42	17.11	14.3	22.21	18.07	16.93	10.36	9.86	17.91	31.49	14.28	9.2	19.93	24.18
ANKRD13B	3.61	14.31	13.46	10.7	2.58	7.17	5.37	33.9	7.44	15	11.38	5.32	16.11	3.32	15	7.58	10.24	5.47	6.53	10.78	17.65	8.12	16.43	7.41	5.58	11.46	10.27	1.77	10.15	4.17	21.12	19.33	16.15	10.07	15.05	2.87	6.03	10.89	7.05	16.72	19.64	14.28	9.92	4.79	27.51	23.77	9.35	26.99	5.41
ANKRD13C	5.21	14.03	11.02	9.18	12.55	5.62	8.21	2.58	8.18	11.97	11.33	9.72	10.44	11.58	12.67	5.17	15	6.55	7.15	9.12	8.46	6.26	7.69	6.62	7.55	4.91	10.31	9.03	8.16	6.77	7.34	4.43	9.58	7.74	8.12	5.72	9.61	11.1	8.98	11.8	7.03	6.99	6.08	9.94	12.74	9.88	8.32	4.36	10.41
ANKRD13D	48.54	17.26	13.8	18.85	27.94	46.24	17.26	51.56	16.08	19.71	19.38	32.03	21.81	42.99	16.08	20.19	26.46	37.68	13.49	30.41	24.81	31.29	22.17	19.73	27.38	34.09	21.74	27.31	31.44	24.07	42.77	74.34	12.99	25.73	23.86	68.78	19.66	20.65	25.19	14.32	41.56	47.76	31.95	18.63	26.36	22.31	19.53	18.51	18.21
ANKRD16	3.54	4.5	4.05	2.23	3.67	4.45	3.2	1.69	6.62	3	2.32	3.05	8.76	1.71	2.43	4.06	10.07	3.51	3.06	1.57	5.49	3.1	5.57	2.96	2.04	1.51	5.31	3.36	2.45	2.05	2.65	3.22	4.83	2.53	3.07	1.71	3.56	3.77	2.17	5.79	2.76	1.96	3.6	3.88	4.6	3.03	4.62	6.11	4.19
ANKRD17	10.37	21.09	14.95	18.73	18.16	17.92	16.45	46.05	13.02	17.99	15.14	14.61	25.21	14.05	18.16	7.47	14.26	5.25	13.76	11.78	21.13	15.28	17.65	15.59	13.5	19.36	16.7	12.11	14.25	8.95	18.87	38.82	12.7	12.16	15.5	15.09	15.69	15.83	15.03	13.6	17.15	8.02	23.99	17.77	27.23	16.58	15.51	14.78	15.77
ANKRD18B	0.39	0.43	0	0.26	0	0.39	0.18	0.16	1.09	0	0	0.15	0.07	0.21	0.01	0.5	0.46	0	0	0.05	0.34	0	0.2	0	0.01	1.2	0.51	0	0.02	0.22	0.01	0.19	0.02	0.07	0.02	0	0.22	0	0.02	0.16	0.95	0.5	1.59	0.14	1.42	0.05	0.55	0.04	0.01
ANKRD18CP	0.13	0.12	0.03	0.04	0	0.06	0.02	0.04	0.08	0.02	0	0.02	0.11	0.33	0.01	0.31	0.14	0.01	0.12	0.08	0.06	0	0.1	0.4	0.09	0.48	0.2	0.12	0.29	0.02	0.18	0	0	0.02	0.09	0.04	0.02	0.11	0.03	0.16	0.04	0.36	0.05	0.02	0.06	1.67	0.1	0	0.09
ANKRD18DP	0	0.12	0	0	0.13	0.07	0.1	0.03	0.12	0.03	0.13	0.06	0.28	0.11	0.02	0.03	0.09	0.02	0	0.12	0.05	0.1	0	0.04	0.13	0.04	0.32	0.03	0.04	0.18	0.06	0.07	0	0	0.16	0.29	0.02	0.03	0.11	0.02	0.09	0.16	0.03	0.17	0.14	0.11	0.23	0	0.06
ANKRD18EP	1.08	0.42	0.63	1.84	2.75	0.71	2.19	0.3	1.43	1.2	1.34	0.8	1.55	0.65	1.77	0.63	1.15	0.48	0.19	0.65	1.15	1.03	0.69	0.93	0.92	1.48	0.61	1.65	0.72	0.51	0.88	0.26	1.23	0.37	1.15	0.63	1.17	0.56	0.7	1.66	0.33	0.28	0.03	2	2.63	1.38	0.92	2.48	1.22
ANKRD19P	0.38	0.2	0.38	0.64	0.06	1.41	0.38	1.05	0.33	0.12	0.09	0.1	1.1	0.44	0.34	1.39	0.61	0.46	1.2	0.74	0.79	0.21	0.63	3.44	0.16	5.37	1.95	0.11	0.28	0.13	0.48	2.09	0.06	0.17	0.34	0.54	0.25	0.96	0.31	0.28	0.17	9.76	1.18	0.23	0.61	0.66	4.9	0.22	0.1
ANKRD2	0.07	0.14	0.29	0	0	0.38	0.23	0.15	0.37	0.07	0.1	1.34	0.24	0.19	0.05	0.27	0.14	0.05	2.57	0.4	0.31	0.07	0.31	0.1	0.1	0.67	2.48	0.13	0	0.05	0.91	0.45	0.05	0.67	0.19	0.06	0.15	0.28	0.2	0.08	1.07	0.42	0.49	0.18	0.18	0.07	0.96	0	0.44
ANKRD20A1	0.21	0.31	0.31	1.07	0.15	1.47	0.11	0.29	1.28	0.33	0.34	0.14	0.5	0.76	0.17	0.23	1.56	0	0.25	0.66	1.09	0.06	0.04	0.17	0.06	0.2	0.17	0.04	0.43	0.1	0	0.52	0.2	0.11	0.07	0.05	0.68	0.78	0.6	0.45	0.97	0.15	0.7	0.1	2.65	2.31	0.38	0	0.07
ANKRD20A12P	0	0.07	0.2	0.18	0	0	0	0.13	0	0.03	0.26	0.1	2.51	0.01	0	0.11	0.05	0.04	0.26	0.2	0.37	0.04	0.07	0.07	0	0	0	0.14	0.22	0	0	0.12	0.05	0	0.8	0.03	0.65	0.23	0.03	0.85	0	0	0.05	0.5	0.02	2.18	0.04	0.05	0.25
ANKRD20A14P	0	0.09	0.61	0.72	0.04	0	0.04	1.15	0	0	0.44	0	2.39	0.22	0	0.12	0.37	0	0.07	0	0.4	0	0.13	0.25	0	0.02	0	0.14	0.21	0.04	0	0	0.07	0	0.77	0	0.07	0.1	0	0.94	0.04	0	0.04	0	0.44	2.26	0.15	0	0
ANKRD20A2	0.41	0.31	0.08	0.86	0.18	1.92	0.31	0.19	0.92	0.05	0.93	0.13	0.14	1.21	0.52	0.11	1.09	0.33	0.48	0.44	0.82	0	0.17	0.36	0.13	0.18	0.08	0.29	0.17	0.06	0.54	0.52	0.22	0.03	0.04	0.04	0.86	0.39	0.21	0.18	0.71	0.06	0.44	0	1.02	1.31	0.53	0	0
ANKRD20A3	0.23	0.12	0.67	2.17	0.19	2.64	0.67	1.79	1.9	1.32	0.8	0.44	0.46	0.25	0.31	0.45	1.4	0.79	0.08	0.72	1.52	0.25	0.21	0.64	0.1	0.82	1.18	0.21	0.78	0.62	0.15	0.42	0.35	0	0.09	0	0.82	0.61	0.38	0.8	1.5	0.57	0.3	0	3.26	2.74	0.66	0	0.12
ANKRD20A4	0.14	0.2	0.71	0.51	0.06	0.4	0.94	0.77	0.23	0.72	0.27	0.11	0.9	0.14	0.23	0.11	0.09	0.36	0.22	0.08	0.13	0.19	0.11	0.09	0.27	0.39	0.22	0	0.62	0.23	0.79	0.25	0.6	0.2	0.01	0.21	0.04	0.23	0.63	0.3	0.93	0.18	0.32	0.05	3.21	0.82	0.48	0	0
ANKRD20A5P	0.06	0.06	21.97	0.08	0	0.06	0.1	0	0.06	0	0	0	0.12	0	0	0.2	1.27	0.06	0.57	0.5	0.25	0	0	0.32	0.17	0.27	0.62	0.11	0	0.03	0.1	0.45	0.03	0.61	0.46	0.39	0.06	0.26	0	0	0	0.39	0.55	0.23	0	0.16	0.48	0.52	0
ANKRD20A7P	0.07	0.11	0.04	0.03	0.71	0	0.19	0.26	0	0.32	0	0.13	0.71	0.03	0	0.05	0	0	0.15	0.13	0	0	0	0.49	0	0.12	0.37	0	0.22	0.35	0.18	0.1	0.15	0.03	0.09	0.16	0.53	0.29	0.91	0.26	0.03	0.22	0.96	0.08	0.91	0.4	0.12	0	0.15
ANKRD22	2.11	2.82	2.85	13.6	2.88	2.45	1.81	1.03	4.89	3.35	4.62	0.4	1.37	5.62	1.15	2.78	5	5.24	11.35	1.31	1.56	14.12	1.64	0.93	2.96	4.63	0.19	7.72	6.29	1.87	3.47	5.48	1.4	3.86	2.71	8.56	10.35	7.02	3.13	0.75	4.1	5.02	1.42	1.75	1.55	8.09	0.29	0.33	7.48
ANKRD23	0.61	1.21	3.54	1.1	2.05	1.87	2.86	4.58	1.21	3.85	2.36	1.34	1.87	1.92	1.81	2.16	8.18	1.78	3.73	3.61	1.63	2.42	1.44	3.26	1.6	1.65	2.39	2.5	2.43	1.23	3.46	3.09	2.17	1.94	2.89	0.56	1.32	2.04	1.88	1.33	2.16	5.72	1.77	1.72	3.63	4.65	1.28	6.4	0.82
ANKRD24	2.04	1.7	2.05	2.5	2.21	2.33	2.64	16.07	1.53	4.69	2.08	2.66	2.88	4.26	1.7	4.94	1.13	3.35	2.22	3.95	0.88	0.94	1.05	3.67	1.6	7.46	10.21	1.92	2.49	0.68	5.62	5.05	2.54	7.91	3.43	2.67	0.76	1.14	4.54	1.27	1.66	10.28	3.38	1.02	0.84	2.49	6.84	0.15	1.44
ANKRD26	1.99	3.44	1.53	2.85	1.51	1.06	3.47	2.08	2.07	2.8	3.41	1.26	4.37	2.53	1.52	3.41	5.16	0.85	1.39	1.76	3	0.95	3.05	2.4	1.67	0.9	2.62	1.18	1.78	1	1.85	1.22	1.44	1.1	1.72	1.06	3.08	2.94	1.06	2.11	2.27	3.28	1.86	2.77	7.44	1.97	3	1.53	2.23
ANKRD26P1	0.13	0.73	0.02	0.02	0.02	0.5	0.17	0.04	0	0.13	0.03	0.14	0	0.04	0.01	0	0.04	0.1	0	0.01	0.05	0	0.14	0.04	0.2	0	0	0	0.63	0	0.11	0.34	0	0	0.09	0	0.32	0.36	0.02	0.03	0.15	0	0.03	0.3	0.16	0	0.02	0.24	0.01
ANKRD27	4.77	9.09	7.22	5.61	5.98	6.12	9.73	3.98	6.48	7.09	6.03	12.43	8.54	6.99	9.76	2.86	10.07	7.77	7.49	7.72	4.22	8.7	6.6	14.01	7.25	5.29	6.05	4.86	5.82	5.27	9.2	6.11	4.2	7.91	8.45	4.5	7.25	5.96	7.23	5.57	5.99	6.39	4.1	7.01	8.39	11.81	6.58	10.79	10.13
ANKRD28	6.19	12.07	16.65	8.62	17.46	8.76	19.11	8.11	10.68	9.26	13.56	29.62	20.39	10.66	18.68	8.35	16.88	5.34	12.61	11.22	9.94	11.5	14.48	13.84	13.85	6.72	8.77	7.44	9.52	10.28	17.44	4.92	20.55	7.75	11.28	4.5	10.04	11.18	5.79	11.43	10.19	6.61	6.11	13.27	26.21	12.31	9.68	13.12	7.72
ANKRD29	1.54	3.53	2.01	0.73	0.71	2.31	6.53	0.19	0.87	0.24	0.33	1.95	1.07	1.7	2.03	3.78	1	1.4	5.53	2.21	1.22	1.15	0.17	7.56	2.84	4.04	8.47	0.67	0.91	0.59	3.21	0.81	0.16	0.55	1.95	1.52	1	1.54	1.92	0.83	0.88	4.01	2.2	2.43	0.55	1.22	6.62	0.22	2.3
ANKRD30B	0.09	0.27	0	0	0.26	0.1	0.11	0.03	0.02	0	0	0.05	0.11	0	0	0.03	0.04	0	0	0.22	0	0	0	0	0	0.23	0.57	0	0	0.08	0.02	0.13	0	0.02	0.07	0	0.06	0.1	0	0	0	1.6	0.21	0.16	0.1	0.04	0.41	0.12	0.02
ANKRD30BL	0.11	0.02	0	0.05	0	0.43	0.05	0	0.1	0	0.05	0	0.16	0	0	0	0.01	0.01	0	0.09	1.21	0	0.06	0.04	0.14	1.01	0.5	0	0	0	0	0.61	0	0	0	0	0.04	0.25	0	0.67	0.14	0.42	0	0.21	0.3	0	0.3	0	0
ANKRD31	0.16	1.4	0.05	0.1	0.15	0.14	0.08	0	0.01	0	0.04	0.39	0.08	0.05	0.01	0.17	0.24	0	0.15	0.02	0.05	0.12	0.05	0.05	0.18	0.02	0.19	0.08	0.07	0.01	0.17	0.1	0.02	0.06	0.12	0	0.8	0.02	0.23	0.13	0.19	0.06	0.08	1.03	0.65	0.2	0.13	0	0.05
ANKRD32	1.85	3.62	3.85	1.35	2.85	1.66	3.55	3.96	2.96	3.55	5.27	3.07	3.44	4.56	3.8	2.78	3.29	3.55	2.59	6.97	5.2	2.24	2.91	3.64	3.81	3.56	4.45	2.55	3.04	2.81	4.14	3.12	4.54	3.54	2.64	2.23	3.2	5.3	4.22	4.9	3.89	3.86	4.78	4.07	4.28	6.23	2.95	11.78	2.84
ANKRD33	0.02	1.55	0	0.04	0.6	0.06	0.09	0.3	0	0.08	0	2.04	0.05	0.04	0	0	0.13	0.28	0	0.39	0.08	0	0.06	0.03	0.39	0.1	0.08	0	0	1	0	0	0	0.05	0	0.05	0.98	0.11	0.08	0	0	0.12	0	1.46	1.47	0	0	0.04	0
ANKRD33B	0.04	1.43	0.53	0.08	0.24	0.17	0.78	0.22	0.18	0.31	0.92	0.74	0.25	0.53	0.21	0.29	0.53	0.27	0.25	0	0.12	0.09	0.2	2.16	0.44	0.09	0.44	0.24	0.09	0.55	0.47	0.1	0.05	0.17	0.09	0.11	0.13	0	0.62	0.16	0	0.09	0.05	0.37	0.79	0.33	1.05	0.17	1.09
ANKRD34A	0.98	3.11	0.58	0.93	1.25	1.41	0.49	1.11	2.25	0.7	0.77	0.62	1.61	0.25	0.61	1.07	3.71	0.38	0.52	0.97	2.98	0.63	1.01	0.57	0.71	2.58	6.33	0.54	0.6	0.53	0.53	0.77	1.19	1.01	0.68	0.78	1.58	0.83	0.59	1.31	0.72	2.69	2.45	1.59	2.94	1	6.01	0.41	0.44
ANKRD34B	0	0.81	0	0.02	0	0.05	0.02	0.02	0.01	0	0.03	0.18	0.03	0.02	0.03	0.03	0.06	0.08	0	0.03	0.1	0	0	0	0.14	0.02	0.25	0	0	0	0	0.02	0	0	0.01	0	0.83	0.05	0	0.09	0	0.12	0.02	0.61	0.49	0.09	0.11	0.03	0.04
ANKRD34C	0.01	3.21	0.01	0.01	0.03	0.01	0.05	0	0.01	0	0.04	0.69	0.76	0	0.02	0.04	0.07	0	0	0.26	0.24	0	0.01	0.02	1.2	0.17	0.91	0.04	0.01	0	0	0	0.01	0.07	0.01	0	1.82	0.04	0	0.02	0.02	0.13	0.04	2.56	2.79	0.14	0.91	0	0.01
ANKRD35	3.03	7.84	2.42	1.68	0.51	1.51	2.44	1.55	3.88	3.87	4.67	3.23	1.44	3.44	5.69	1.56	10.81	5.91	6.51	7.24	0.92	4.56	0.41	4.91	5.29	11.98	4.57	6.66	5.54	1.15	7.36	2.95	0.87	5.72	4.53	3.13	3.3	6.3	2.16	0.85	11.47	4.99	3.94	8.94	0.93	5.67	2.06	1.41	0.94
ANKRD36	0.91	1.84	1.18	2.39	1.67	3.57	3.62	9.07	2.38	5.45	3	2.77	5.51	4.94	2.13	7.8	6.5	2.7	1.05	6.69	3.74	1.91	2.5	3.36	1.83	2.66	4.41	2.41	3.8	2.46	4.29	3.38	2.06	1.42	3.98	1.2	3.99	4.7	2.53	3.57	1.69	10	4.12	3.32	13.34	4.52	2.99	1.77	2.87
ANKRD36B	1.16	3.99	1.43	3.13	3.95	4.42	1.78	6.4	3.18	2.82	2.55	2.46	4.79	1.78	2.97	2.49	3.08	1.42	0.73	4.06	3.47	1.79	1.88	1.99	0.95	1.44	2.54	1.5	2.79	1.6	2.88	3.52	2.54	2.31	4.22	0.58	2.74	3.88	0.69	3.67	0.79	9.41	3.11	3.66	10.91	3.83	2.68	0.73	1.8
ANKRD36BP2	0.4	0.04	0.01	0.74	0	0.03	0.07	0.76	0.13	0	0.07	0.03	0.11	0.07	0	0.25	0.25	0.06	0	0.29	0.59	0	0.11	0.14	0.3	0.25	1.76	0	0.1	0	0.06	0.36	0.01	0.35	0.25	1.54	0.44	1.22	0.06	0.04	0	1.19	0.24	0.51	0.12	0.14	0.73	0	0
ANKRD36C	0.82	1.39	1.39	1.01	0.63	2.78	1.42	2.78	1.93	1.86	1.81	0.76	1.63	0.88	1.45	2.31	3.22	0.52	0.91	2.44	1.55	0.86	1.51	1.12	0.47	0.98	2.24	1.92	0.81	0.36	1.87	1.73	1.44	0.51	1.29	0.59	1.6	1.35	0.96	1.6	1.06	3.08	1.72	1.38	5.53	2.42	2.71	0.26	1.6
ANKRD37	6.07	9.8	7.18	8.5	6.04	4.67	6.87	17.45	4.92	5.78	9.68	16.62	8.09	14.58	9.85	6.52	1.27	9.58	6.85	11.03	3.52	4.2	4.96	10.34	15.11	6.13	9.43	3.79	9.14	13.78	13.79	9.43	12.94	9.93	7.98	7.82	6.4	7.09	4.38	4.23	8.62	6.85	5.6	4.11	16.27	7.85	6.77	4.92	7.69
ANKRD39	7.51	11.68	13.77	5.47	11.58	17.52	5.13	5.55	8.18	4.28	6.16	7.33	6.32	7.52	8.06	8.58	8.82	10.06	6.17	6.48	8.44	11.33	10.62	4.28	9.56	9.79	21.39	8.77	7.25	9.22	9.61	8.23	8.48	7.99	6.26	6.27	12.33	12.32	5.02	7.13	10.45	12.07	15.05	5.93	10.39	7.13	11.84	15.19	8.66
ANKRD40	25.64	18.2	30.21	27.25	29.48	30.04	34.51	11.05	30.15	23.01	34.99	23.38	21.46	12.66	22.31	19.97	11.44	11.36	25.04	23.91	16.11	25.63	22.43	27.41	19.79	33.71	31.84	25.39	33.02	16.89	18.26	35.04	23.1	18.77	46.77	15.78	29.78	19.35	26.55	20	13.94	17.23	27.81	19.76	13.9	30.15	22.94	17.7	25.58
ANKRD42	5.64	6.94	4.98	8.11	5.72	7.33	10	2.66	4.74	5.87	5.57	12.45	3.1	9.48	11.46	3.77	6.75	5.57	7.79	7.93	7.44	8.54	3.67	15.75	8.99	10.61	8.38	7.78	8.78	5.5	8.6	9.86	4.76	20.74	6.04	8.44	7.44	6.5	8.42	5.44	9.81	12.35	5.31	7.29	5.96	10	9.05	3.27	7.5
ANKRD44	8.08	7.58	10.69	11.28	8.29	1.66	6.58	1.02	3.5	9.4	10.38	3.6	6.6	2.56	3.66	4.18	12.63	0.63	13.4	4.25	4.77	14.89	4.96	7.5	3.22	2.63	3.17	5.42	13.92	3.33	1.86	2.15	4.42	6.65	8.72	5.1	8.96	5.79	4.09	4.36	3.05	1.34	1.95	10.4	7.53	13.73	3.9	2.59	6.04
[truncated: 22,695 more rows]
[truncated: 276 more columns]
