# Supplementary material for: Identification and validation of a three-gene signature as a candidate prognostic biomarker for lower grade glioma
Source: PeerJ. 2020 Jan 3;8:e8312. doi: 10.7717/peerj.8312 (PMC6944128; doi:10.7717/peerj.8312)
Supplement: Supplemental Information 7 [file peerj-08-8312-s007.gz]

Archive with 1 entries (1 files):
- HiSeqV2
