# Supplementary material for: Identification and validation of a three-gene signature as a candidate prognostic biomarker for lower grade glioma
Source: PeerJ. 2020 Jan 3;8:e8312. doi: 10.7717/peerj.8312 (PMC6944128; doi:10.7717/peerj.8312)
Supplement: Supplemental Information 7 [file peerj-08-8312-s007.gz › HiSeqV2]

sample	TCGA-E1-5319-01	TCGA-HT-7693-01	TCGA-CS-6665-01	TCGA-S9-A7J2-01	TCGA-FG-A6J3-01	TCGA-FG-6688-01	TCGA-S9-A6TX-01	TCGA-VM-A8C8-01	TCGA-HT-A74L-01	TCGA-S9-A7QY-01	TCGA-DB-A4XA-01	TCGA-HT-A4DV-01	TCGA-WY-A85A-01	TCGA-E1-5311-01	TCGA-E1-A7YI-01	TCGA-E1-5305-01	TCGA-F6-A8O4-01	TCGA-HT-8113-01	TCGA-DH-A66G-01	TCGA-HT-7620-01	TCGA-P5-A731-01	TCGA-HT-7480-01	TCGA-HT-7689-01	TCGA-HT-8109-01	TCGA-E1-A7YE-01	TCGA-S9-A7R1-01	TCGA-FG-A710-01	TCGA-S9-A7J0-01	TCGA-DU-A6S6-01	TCGA-HT-7877-01	TCGA-QH-A6CU-01	TCGA-HW-7486-01	TCGA-FG-7634-01	TCGA-DU-6407-02	TCGA-DU-6407-01	TCGA-P5-A735-01	TCGA-HT-8010-01	TCGA-P5-A5F1-01	TCGA-VM-A8CF-01	TCGA-DU-6542-01	TCGA-FG-7638-01	TCGA-VW-A8FI-01	TCGA-DH-5143-01	TCGA-DU-A7TI-01	TCGA-DU-8165-01	TCGA-DU-7013-01	TCGA-DU-7011-01	TCGA-TM-A84Q-01	TCGA-DB-5281-01
ARHGEF10L	10.1208	11.8084	10.1872	10.9576	10.6724	10.8633	10.8391	11.6596	11.3861	10.5840	10.8418	10.6317	11.4274	10.5326	10.1522	11.4051	11.3268	10.2308	11.6887	10.1233	10.9303	10.9267	11.7583	10.5254	12.0654	10.0330	10.6297	10.8540	11.1955	10.5064	10.9238	10.4134	10.2307	10.5123	11.7546	12.1548	10.3820	11.8520	10.6933	11.7549	10.3455	11.6320	11.3420	11.5272	10.5550	11.3781	10.7055	11.5512	11.8665
HIF3A	10.4506	10.5173	3.6466	4.8099	2.7785	9.6182	10.7530	8.5622	10.8749	8.3809	8.3836	9.6514	9.4213	10.5805	7.7704	8.5894	10.3690	9.4895	6.7895	9.7646	9.4913	9.7247	7.2068	8.5921	7.0192	9.6591	9.2545	7.1808	9.3802	10.4116	10.8945	6.1926	5.3079	4.2239	7.6041	9.6009	10.1643	11.0296	11.4038	6.5664	6.0736	11.0308	8.4146	8.5621	3.6160	7.5286	6.9768	8.9581	7.0678
RNF17	0.0000	0.0000	0.0000	0.4657	0.0000	0.0000	0.0000	0.0000	0.0000	1.9759	0.6343	0.0000	1.0396	8.0002	0.0000	0.0000	0.0000	0.0000	0.0000	0.0000	0.5284	0.3807	0.0000	0.4550	0.0000	0.0000	1.0382	0.7128	0.0000	1.5174	0.0000	0.0000	0.3804	0.44825	0.0000	0.0000	0.5117	0.0000	0.8117	0.0000	0.0000	0.0000	0.0000	0.0000	0.0000	0.9775	0.0000	0.4304	0.0000
RNF10	11.2171	11.8974	11.5369	11.2675	11.8158	11.4792	11.4128	11.2677	11.1470	11.3921	11.4094	11.7092	12.4244	11.2742	11.9358	11.6087	11.8093	11.6439	11.6673	11.3091	11.6894	11.2287	11.4252	11.2524	11.5753	11.5054	11.4721	11.8677	11.2569	11.2175	11.5483	11.5264	11.5678	11.8649	11.6655	11.6863	11.2640	11.5849	11.6464	12.0759	11.3595	11.6146	11.5743	11.4783	11.3961	11.1015	11.5712	11.8112	11.8080
RNF11	11.0023	11.6861	11.2861	10.1761	10.1598	11.2928	10.2826	11.3549	10.5408	10.9538	10.5850	11.1237	11.6818	11.0972	11.1332	11.7632	11.8899	12.5236	12.0214	11.1086	11.8009	11.0284	11.3680	11.9071	11.4239	11.1160	10.7724	11.0482	11.3060	11.4232	10.6462	11.0946	10.7174	10.88185	11.5664	11.1247	11.7225	11.5524	10.9801	11.3616	11.2523	11.0357	11.8022	11.7912	11.5702	11.1598	11.9110	11.4699	11.6446
RNF13	11.7490	11.1187	11.8786	10.4769	11.3562	11.7867	10.8785	10.8579	11.1287	11.0370	11.0868	11.7493	10.7399	10.6693	10.7505	11.3385	10.8227	10.8346	10.9237	12.2590	10.8517	11.0392	11.7553	11.3562	11.5288	10.3145	11.0033	10.2158	9.7867	11.2013	11.6130	12.2869	11.4377	10.71765	11.0881	10.6069	11.0966	11.4908	11.0403	11.4132	11.2353	11.0761	11.0904	11.0565	10.9169	11.6773	11.2993	11.3768	10.5087
GTF2IP1	13.5671	13.4718	13.4038	13.0456	13.0616	13.4063	13.2455	13.2560	12.9450	13.7568	13.0188	13.3614	13.8328	13.4500	13.4695	13.1626	13.5500	13.3143	13.6525	13.6094	12.6762	13.5922	13.3421	13.0156	13.4062	13.4186	13.3291	13.8395	13.0290	13.2440	13.0114	13.4948	13.6880	13.77195	14.1961	13.2925	12.9373	12.8834	12.9026	13.4190	13.0925	13.7545	13.3164	13.2761	13.4877	13.7112	13.5494	13.5583	13.1585
REM1	3.6141	2.1136	10.9520	3.2299	5.0662	3.2485	3.9000	5.9962	1.2494	2.9459	3.2145	3.2928	2.9749	3.3594	6.4431	5.3856	6.7183	3.5509	2.9928	3.5927	4.0808	3.2414	8.5900	3.0732	8.2748	3.4409	4.2143	5.4637	3.6426	2.7863	3.1360	2.2954	2.9888	4.838	8.4481	4.9483	4.5322	6.0434	7.5742	9.6458	3.7630	3.3131	7.3902	6.4812	3.3763	2.7164	4.5128	4.1157	4.3536
MTVR2	0.0000	0.4540	0.0000	0.4657	0.0000	0.0000	0.0000	0.0000	0.0000	0.0000	0.0000	0.0000	0.0000	0.0000	0.4123	0.5201	0.0000	0.0000	0.0000	0.0000	0.0000	0.3807	0.0000	0.0000	0.4034	0.0000	0.0000	0.0000	0.0000	0.0000	0.0000	0.0000	0.6810	0.31485	0.0000	0.0000	0.0000	0.0000	0.0000	0.4880	0.0000	0.0000	0.0000	0.5234	0.0000	0.3130	0.0000	0.0000	0.3725
RTN4RL2	6.4151	4.4401	6.3754	8.7533	5.5327	3.9466	8.7792	5.3570	6.0159	7.3356	8.1285	7.2192	6.6009	8.4508	8.0853	7.3208	7.4925	8.7080	7.7629	5.1819	7.2588	7.9173	6.6691	7.6554	7.2010	7.0016	8.2402	5.3440	8.6720	6.5083	4.6072	6.2203	5.5500	7.339	7.7559	7.2650	6.8089	6.6605	3.7098	7.5213	7.4104	4.0439	8.4115	7.7024	3.3763	6.1599	7.0318	6.7180	7.8523
C16orf13	9.0320	9.4371	8.8441	9.0658	10.7821	9.2063	9.1107	9.6244	8.5118	9.5857	9.3091	9.5380	9.2838	8.8449	8.8665	8.8119	9.5914	9.4064	8.3790	8.7083	9.2422	8.7326	8.5499	8.5456	8.3452	9.4362	9.6268	9.2616	9.6472	8.8096	10.0806	8.9532	8.1465	9.37265	9.0247	9.6190	9.4167	9.8145	11.1551	8.6080	9.2107	10.7012	9.2834	8.7065	8.1764	8.3727	8.6996	9.0280	8.3743
C16orf11	0.0000	0.4540	0.4210	0.0000	0.0000	0.0000	0.4954	0.0000	0.0000	0.8783	0.0000	1.3785	0.0000	0.6938	0.4123	0.0000	0.7277	1.2265	2.0162	0.0000	0.9143	0.0000	0.0000	1.3123	0.0000	0.0000	0.7677	1.3771	0.0000	1.1647	0.0000	0.0000	0.0000	1.0376	0.0000	0.0000	0.8887	0.0000	0.0000	0.4880	0.9010	0.6744	2.9505	1.8575	0.0000	0.0000	0.0000	0.0000	0.6683
FGFR1OP2	9.2399	9.9776	8.9993	9.2314	8.0970	8.9915	8.9213	9.1889	9.2845	9.2144	9.0648	9.1174	8.9438	9.5184	9.5846	9.3851	9.5197	10.3398	9.5179	9.5246	9.0665	9.3991	9.4952	9.8254	9.5277	9.3308	8.8633	10.0474	9.0523	9.3740	8.9534	9.2283	9.1931	8.96155	8.8710	8.7312	9.4749	9.1592	8.8343	9.1407	9.1392	8.6767	8.9971	10.0830	9.3854	8.9385	9.1796	9.3777	9.4039
TSKS	0.4871	1.5104	0.0000	0.0000	1.0466	1.0767	1.3998	1.6216	1.0237	1.1746	0.0000	0.8480	0.6115	0.0000	0.7326	0.0000	0.9883	0.0000	0.5211	1.0382	1.2183	0.6818	0.0000	0.0000	0.0000	0.0000	0.4342	0.7128	0.0000	0.3901	1.6897	0.0000	0.0000	0.7867	0.0000	1.4454	1.4346	0.5809	2.9630	1.7718	0.9010	0.6744	1.5207	1.4590	1.5245	0.3130	1.3251	0.7615	0.3725
ATRX	11.3399	11.2001	9.8489	11.1306	6.9365	10.8256	10.5325	8.0740	11.7101	10.7721	10.5943	10.1326	9.6761	11.7021	9.9197	10.1333	9.6840	11.2560	10.4945	11.3352	10.6675	11.6648	10.0546	11.8046	11.1709	11.3789	10.7954	9.6965	10.8546	11.5352	9.8372	11.1579	11.9194	8.8912	9.2073	9.0233	11.3444	9.0887	8.3444	10.3480	11.2160	10.3661	9.2651	10.2821	12.1343	11.6913	10.4996	9.5475	10.2790
PMM2	7.3041	7.9395	8.3676	7.8320	8.9806	8.3852	7.4547	7.7636	7.1960	7.9463	7.8755	7.8959	7.5310	7.7087	7.8852	7.4749	7.5016	7.4033	7.9323	7.6485	7.9711	7.9216	7.8570	7.2592	8.2127	7.6031	8.1787	8.6696	7.7906	7.6320	7.9537	7.3954	7.9409	8.9769	7.2934	7.6700	7.0291	6.8811	7.6208	8.1026	7.2933	8.5453	7.3512	7.8096	7.9518	8.4484	7.2210	7.9034	7.9170
LOC100272146	3.8332	5.2186	4.1656	6.0393	5.9104	4.4399	5.0602	5.1405	6.4388	6.2323	4.5631	4.4463	5.0064	3.6705	5.2991	3.9378	5.1203	4.1315	4.7132	5.6739	4.3548	5.4756	4.3982	4.1745	5.2517	4.7240	5.0273	5.9547	5.0476	5.5143	4.0515	3.7859	4.4472	4.34685	3.7193	4.5129	4.8629	4.8213	7.0324	5.3520	4.3586	6.6514	3.4718	5.1693	4.5560	4.4325	4.2529	5.6441	3.8035
ASS1	8.5048	4.3644	8.5383	5.5222	10.4454	9.0631	7.2061	4.5441	3.9826	8.2300	7.7124	8.6984	7.6013	8.2664	6.2868	7.3326	8.9578	9.7586	9.3033	6.9141	8.8868	7.5048	7.2876	8.9391	6.1167	8.7967	8.0601	6.6445	9.4976	8.4382	7.3629	7.4077	6.4965	7.84205	6.3133	5.1249	9.2299	8.0755	8.1624	7.6425	8.0968	8.5286	8.3317	8.0458	8.7306	7.3516	8.9616	5.3319	9.0202
NCBP1	9.8591	9.9696	10.0838	9.8508	9.6766	9.8152	9.0750	9.7287	9.8414	9.5466	9.4706	9.2484	10.0232	10.0049	10.3594	9.8648	9.2656	9.4187	9.9752	9.5142	9.7710	10.0513	9.6374	9.7410	9.1290	9.4329	9.6463	10.5478	9.1072	9.7594	8.7816	9.7152	9.9422	10.24655	10.1323	9.5455	9.7240	9.8614	8.7380	10.0001	9.7480	9.4937	9.9626	9.7821	11.3847	10.1628	9.7116	9.9387	9.9158
ZNF709	7.0783	7.6724	6.7009	7.3413	5.8975	6.8205	6.8796	7.0986	7.5937	6.9272	6.9168	6.6921	7.1651	7.5554	7.4375	7.6394	6.7799	6.5394	7.0626	6.9758	6.9741	7.1130	7.1697	7.3360	7.1062	7.7293	7.5180	7.9010	6.8019	6.9499	6.9344	7.0879	6.8229	6.9693	7.5325	7.3589	6.7757	6.7694	7.1212	7.0333	6.8677	6.8729	7.2484	7.4298	7.8871	7.8238	7.0151	7.3969	7.4327
ZNF708	8.9109	8.6195	9.0333	8.6895	7.8628	8.8793	8.8565	9.3201	9.7474	8.8726	8.1844	9.0537	8.3908	8.4934	9.1598	8.0542	8.0392	8.2451	9.1124	9.4677	7.7397	9.0536	8.8494	9.1969	9.3819	9.1437	8.0865	9.1353	8.0142	9.3288	8.6011	9.0010	9.0542	8.3488	8.0870	8.2495	8.3424	7.2312	7.5685	8.9775	8.1329	7.7637	7.8183	8.8556	8.0695	8.5238	8.2080	9.1671	8.7460
RBM14	9.8529	10.5933	10.2426	10.2795	9.9448	9.8457	10.2413	10.3267	10.0468	10.3463	10.1883	10.0473	10.1868	9.9723	10.1774	9.9124	9.9900	9.6510	9.8576	9.9705	9.9462	10.2118	9.9554	9.7955	10.3205	9.7817	10.1738	10.7983	10.2539	10.0859	9.9676	10.1538	9.9336	10.46355	10.3725	10.3958	9.6822	10.0793	10.3339	10.3402	9.9289	10.0939	10.0940	10.1747	10.2191	10.2835	9.6113	10.0786	10.2910
NCBP2	11.1360	11.6063	11.1373	11.4469	10.5805	11.4371	11.2528	10.8252	11.7967	11.3927	11.2273	10.8956	11.6081	11.1194	10.5047	11.1377	11.6922	10.6257	10.9140	11.2992	11.6441	11.3082	11.3455	11.2405	11.2634	11.3318	11.4822	10.0365	11.1669	11.3017	11.5965	11.1669	11.2483	11.58445	11.4218	11.4021	11.6263	11.5832	11.1956	10.9254	11.5326	11.5908	11.3775	11.4692	11.4123	11.9819	11.5493	11.5642	10.9777
DISC1	9.6441	8.2168	9.7668	10.3542	7.4532	8.4992	9.4240	8.1965	9.7445	8.8512	9.0347	9.1277	8.3259	9.2348	10.3288	8.8760	7.3576	7.7893	9.8791	9.2219	8.5308	9.9634	9.5428	8.4933	10.4949	8.0758	10.1673	9.4735	8.7088	9.8464	8.2519	9.4081	10.0426	8.82345	8.3749	7.6778	9.4621	7.0755	8.3410	9.9680	10.1402	9.2903	8.5957	9.0656	8.1422	9.9518	8.8970	8.7676	8.1791
CAMK1	9.1828	9.4375	8.4029	9.0149	10.0377	9.4011	9.3708	9.4511	8.8786	9.3876	9.3894	9.7230	9.6050	9.5478	9.3443	9.7412	10.0078	10.1754	10.0969	8.7373	10.0029	9.2444	9.2161	9.5078	9.6827	9.4034	9.7429	9.1711	10.0352	9.3740	9.2634	9.0259	9.1222	9.52055	9.2781	9.4588	9.7422	9.6774	9.9123	9.1965	9.5309	9.0450	9.8883	9.2673	8.7192	8.6701	9.3268	9.1670	9.9445
RPL37	12.4010	12.4842	12.8065	12.7284	13.3065	12.4576	12.5440	12.6090	12.5234	12.6882	12.7866	12.2797	12.8228	12.8000	12.2852	12.7337	12.4569	11.5505	11.1568	12.4998	12.2333	12.5961	12.8911	11.9206	12.2423	13.5837	12.8424	12.5572	12.0961	12.5709	12.7987	12.6351	12.1388	13.39585	12.6720	12.6366	11.9153	12.1835	13.5584	12.8144	12.9052	13.4357	12.7831	12.4847	11.8144	12.0118	13.2013	12.9481	11.8013
SPR	8.6775	7.6326	7.4361	8.6881	8.4709	8.8611	9.0077	8.3965	8.3537	8.7655	8.4189	8.0843	7.5856	7.5122	6.6281	8.2825	8.6048	7.8492	6.8287	8.5368	8.9384	8.3258	8.2267	8.1437	6.5027	7.7573	8.7595	7.5660	8.6430	7.8443	9.7754	8.2982	8.3929	7.61305	8.6604	8.7467	8.8507	9.2963	9.6909	8.1079	8.4781	8.5991	8.5532	7.5424	8.9325	8.0102	7.9091	8.2368	7.6868
ZNF700	7.0170	8.0316	7.0087	7.7127	7.3995	7.0471	7.3104	7.8681	7.9027	7.5952	7.4822	7.0290	7.5816	7.4950	8.0132	7.0690	6.9806	6.7695	7.1711	7.3743	7.1905	7.3890	7.2034	7.2079	7.8213	7.8315	7.7429	8.7506	6.9433	7.5418	7.1812	7.7690	7.0402	8.05085	6.8633	7.0691	6.8992	6.9711	7.6467	7.2812	6.9255	7.8408	6.9456	7.2957	7.9008	7.9935	7.5140	7.7812	7.2464
ZNF707	7.3259	8.0639	7.3428	7.8261	8.1921	7.8046	7.8429	7.2440	7.7449	7.9337	7.6700	8.1385	8.0722	7.4600	7.3110	7.9441	8.3195	7.5896	7.6674	7.5508	7.6053	7.6871	7.4339	7.2682	8.1977	7.5847	7.9270	8.4375	8.2728	7.6902	7.9579	7.3238	7.5220	8.082	8.3246	8.4665	7.4593	8.3889	8.7123	7.7993	7.3994	8.1380	7.6160	8.1338	7.4893	8.1323	7.0565	8.3379	7.6235
CAMK4	6.5324	1.9848	2.3412	6.7506	1.8735	6.4206	7.0808	3.2969	7.6090	5.9586	5.4435	5.7495	6.9355	8.0797	4.2120	6.2333	6.8055	8.2344	7.1224	6.1512	5.4268	7.6267	3.7651	7.7529	2.8976	7.7152	7.1518	4.8478	8.2503	7.3046	4.9039	6.5343	7.7595	3.1202	3.8818	3.0821	7.9857	1.7988	2.2559	5.2024	7.4575	5.1764	6.6664	5.9895	5.2960	6.8829	7.1164	3.3273	6.4335
ZNF704	9.0638	8.2080	8.4205	8.5231	5.2185	7.1025	7.9920	7.4637	9.2956	8.4308	7.4277	6.8605	7.9482	9.3882	9.5721	9.2943	8.3180	7.8796	8.4650	9.0339	7.7780	9.1233	8.8893	9.6286	8.6625	8.9931	7.6194	9.2457	8.9680	8.6659	6.7378	8.7751	9.3190	7.85865	9.8941	7.8178	8.4393	7.3717	6.1849	9.0754	7.7084	6.6935	8.1537	8.8866	8.8184	10.4539	8.2153	8.6969	9.0461
LOC339240	0.4871	1.5104	1.2362	0.4657	0.0000	0.7986	0.8634	2.0411	1.2494	1.4203	0.6343	1.7655	0.6115	0.9458	1.8665	1.2031	0.4093	1.2265	0.9030	1.0382	0.0000	1.4918	0.7492	0.8004	0.9766	0.0000	0.0000	0.0000	0.0000	0.6968	1.9193	1.2759	1.6377	1.0407	0.8361	0.0000	0.0000	0.9940	1.3280	0.0000	0.0000	1.4791	0.0000	0.5234	0.0000	2.9149	0.0000	0.0000	0.0000
GOLGA6B	0.8506	2.8651	1.4301	3.6793	0.0000	3.1912	3.2635	1.8466	4.1873	3.5725	0.6343	2.3219	2.9749	1.1603	1.2161	2.5298	3.6415	2.4507	2.1636	3.5282	2.1822	2.8158	3.4426	3.0732	1.8403	1.3543	1.6358	2.2732	2.8526	4.1760	1.9193	1.2759	2.3849	2.37725	2.6098	0.6549	2.7081	1.3147	0.8117	2.3290	0.0000	1.9927	1.0852	3.2848	2.2491	1.9662	3.1544	2.7885	2.6560
RNF115	8.9617	8.6059	8.6810	8.5066	7.5751	8.6960	8.4085	8.9926	8.7577	8.4043	8.1623	8.1709	8.5698	8.7947	8.5889	8.4673	8.7046	8.4744	8.7303	8.4612	8.2073	8.3434	8.8505	8.7446	8.9863	9.0394	8.2131	8.7388	8.1223	8.8901	8.1454	8.3958	8.6733	8.2718	8.0361	7.8999	8.7111	8.0675	8.4479	8.5503	8.5550	8.2123	8.3233	8.7050	9.0228	8.5742	8.5968	8.7256	8.6488
RNF112	9.4541	9.3766	8.9408	10.6975	10.2242	8.5725	10.9960	10.3031	10.3935	10.2400	10.4968	10.1067	9.0639	10.1537	9.3087	9.3907	10.4785	10.3212	10.0749	9.6481	10.3987	10.5057	9.7902	9.8142	10.5973	10.2310	10.6214	10.7357	10.9495	10.0874	9.9274	9.7973	9.9186	10.051	9.0301	10.1931	9.8885	9.7636	9.2250	10.0023	9.9150	9.6855	9.4038	9.8917	8.6111	9.6979	9.2338	10.1973	9.6310
ZC3H14	10.1338	10.3990	10.1758	10.3866	9.0588	10.2266	10.0120	9.7234	10.2686	9.9441	9.8564	9.6180	9.8863	10.4758	9.9514	9.7807	10.1294	9.9596	10.1111	9.9928	9.7569	10.4457	9.6682	10.2084	10.1606	10.1712	9.8865	9.3756	9.6728	10.1764	9.7954	10.0357	10.2672	9.78835	10.0929	9.8529	10.0180	9.9894	9.2610	9.5476	10.0686	10.1933	9.7990	9.9585	10.3803	10.4588	10.3121	10.1278	10.2933
SPN	4.9028	7.1219	8.1043	4.2114	6.4830	7.9192	5.0061	6.2633	6.0005	4.6616	6.5929	6.0224	5.8970	4.4793	5.0908	5.7768	4.8019	4.7499	5.9418	6.7753	5.7569	4.4289	6.2264	5.5426	4.9085	3.5083	7.2877	6.1229	4.2259	4.5262	5.9847	6.2476	6.7601	6.3506	5.9781	6.0675	5.9214	5.3281	8.1081	6.9929	5.0671	6.6080	6.0456	6.6095	7.0608	7.2288	6.8694	5.9663	4.9148
HMGCLL1	5.4184	4.6670	4.9929	7.1610	3.4756	5.0991	7.2841	7.0199	8.8882	7.3870	7.4955	7.3165	7.3445	6.9743	3.4494	6.7048	7.6841	9.0604	6.7493	6.0744	6.5663	7.2596	6.2264	7.6501	4.0430	7.3976	7.4986	4.5462	7.1275	7.6099	8.2728	7.3365	6.1247	4.08615	5.0008	3.9943	7.7577	7.5917	6.0434	4.6054	7.7670	4.6687	6.3988	6.8904	6.2206	5.1751	8.0221	4.0262	6.7020
NACAP1	6.8957	6.9855	7.0049	6.4447	8.0630	6.7871	7.4145	6.2338	6.6661	6.5744	7.2612	6.7682	6.9724	7.8500	6.0189	7.3747	6.2807	6.7336	6.0594	6.3875	6.2346	6.8514	7.2686	7.0187	5.8921	7.4370	6.6191	6.0130	6.0776	6.7972	7.5155	7.1613	6.8795	7.2226	7.6751	7.4938	6.0567	6.6816	7.0975	7.1319	7.3272	6.5723	7.2590	6.5366	6.5618	6.2221	7.5021	6.8885	7.1658
LRRTM1	6.6175	5.6058	7.9878	8.6908	6.9737	5.5153	8.4665	6.4548	6.4040	8.5175	8.2195	7.9081	8.6133	8.5228	7.4013	7.2152	7.7114	9.0113	8.0093	6.9514	7.8898	8.3870	7.4168	7.9839	8.1510	7.5331	8.9752	7.8012	9.2342	7.7826	5.9066	7.4197	7.3646	7.0344	6.3204	7.4799	7.7969	5.4960	4.5175	8.1391	8.4729	7.1762	7.6884	7.5390	6.4973	6.5846	7.4840	7.3048	8.2458
GRIN1	9.5956	8.0994	9.1351	10.8521	4.6115	9.0267	10.8051	9.7056	9.7164	11.0496	10.2092	11.7181	9.3177	11.3404	7.4729	10.4486	11.8000	13.8118	12.0551	9.8996	11.0826	11.3688	8.6215	12.0616	8.7473	11.4040	11.3565	7.2701	13.5329	11.4873	8.2091	10.2373	8.5074	6.8333	5.9137	9.2714	12.2765	6.7496	6.5761	10.1071	10.9974	5.1764	10.7658	11.2275	4.6013	7.9938	10.5742	8.9296	11.4881
RBMY1A3P	0.0000	0.0000	0.0000	0.0000	0.0000	0.0000	0.0000	0.0000	0.0000	0.0000	0.0000	0.0000	0.0000	0.0000	0.0000	0.0000	0.0000	0.0000	0.0000	0.0000	0.0000	0.0000	0.0000	0.0000	0.0000	0.0000	0.0000	0.0000	0.0000	0.0000	0.0000	0.0000	0.0000	0.0	0.0000	0.0000	0.0000	0.0000	0.0000	0.0000	0.0000	0.0000	0.0000	0.0000	0.0000	0.0000	0.0000	0.0000	0.0000
DHX8	9.9474	9.5736	10.1712	9.8703	9.2527	9.6504	9.6908	9.3798	9.9821	9.1198	9.3340	9.1339	9.2814	10.0930	10.3973	10.0395	9.5048	9.4513	9.6866	9.5941	9.3836	9.8556	9.5932	9.6380	9.8155	9.7287	9.6100	10.3429	9.5138	9.7561	8.5969	9.8348	10.3093	9.71965	10.0693	9.4645	9.2041	9.0187	8.7633	10.1430	9.6269	9.0888	9.5259	9.4535	10.1528	10.6722	9.7070	9.7486	10.2146
DHX9	12.2335	12.0767	12.3426	12.1195	11.6502	11.8870	11.8205	12.1906	12.1532	11.8810	11.7636	11.6407	12.0782	12.2205	12.4803	12.0935	12.0115	11.6031	11.9766	12.1827	12.0716	12.2382	12.3752	12.0232	11.9958	12.3004	11.8630	12.6087	11.6381	12.1592	11.6794	12.1535	12.2148	12.4665	12.3119	12.0505	12.0245	11.9014	11.4360	12.3154	11.8229	11.7630	12.2714	12.1581	12.5843	12.5002	11.8883	12.1166	12.0921
LOC441204	6.0545	7.4155	5.0822	7.6756	5.1552	7.3151	3.5424	7.7478	2.0354	6.3992	6.5929	3.0356	5.0758	5.0221	7.5462	7.9916	8.0374	7.0958	8.0430	6.8095	5.5680	7.3664	6.6739	7.9168	2.3768	7.9052	4.4177	7.1323	7.6790	8.1724	6.4286	7.0380	8.7860	7.4148	8.3404	6.8423	5.6792	7.5655	6.4571	6.8187	7.4432	8.0401	7.4775	8.2061	8.4547	7.6863	8.2936	6.5569	7.1449
TCOF1	9.2981	9.4107	9.8064	9.4514	9.8942	9.9432	10.1411	9.2591	9.2925	9.6831	9.7280	10.0093	9.2150	9.3701	10.1221	8.2684	9.6892	9.9674	9.1482	9.9004	9.6585	9.8362	9.7238	9.3597	8.9167	8.8705	9.5259	10.2529	10.2180	9.5928	9.2429	9.7623	9.6413	10.3665	9.7257	10.4439	9.2227	9.5310	9.9185	10.1228	9.5168	9.8037	9.4212	9.4060	9.9098	10.0442	9.3548	9.4949	9.7138
LRRTM3	9.7105	9.1670	9.3208	10.7787	7.8890	7.3383	9.6950	9.0956	10.0897	9.5515	9.3365	9.1027	10.1015	10.1779	8.7406	9.1908	9.2991	9.9141	10.1803	9.0288	9.1753	10.2537	9.1097	10.0372	8.9713	9.9694	10.0300	8.7579	9.5891	10.1537	7.3026	9.9818	9.7644	8.9262	9.2356	9.2673	9.0991	8.3166	6.7277	9.2562	10.2030	7.8104	9.5360	10.0392	4.9690	9.2896	10.1570	10.2058	10.2665
NUP98	10.4389	9.9215	10.3939	10.5329	9.5633	10.4239	10.2016	10.1825	10.3580	10.2623	10.3023	9.7364	10.1067	10.6625	10.0636	10.9158	10.3364	9.7653	10.0002	10.3043	10.1922	10.6384	10.7043	10.5467	10.1700	10.5450	10.1280	10.1451	9.8494	10.4499	9.9752	10.4956	10.8758	9.94175	10.6685	9.8249	10.1945	9.9936	9.3236	11.0429	10.1962	9.9868	10.3250	10.2045	10.7758	10.9906	10.4819	10.3808	10.9256
XPC	10.2454	10.4744	10.2624	10.2270	9.3324	10.7745	10.5297	10.1413	10.2131	10.3455	10.2833	10.2482	9.9007	10.4275	9.4090	10.0136	10.0013	9.6877	9.9642	10.6874	10.9662	10.3860	10.6588	10.0754	10.0578	9.8060	10.2987	9.7739	10.3019	10.0456	10.5118	10.5663	9.9969	10.19375	10.2804	10.3307	10.0617	10.4090	10.3452	10.0981	9.9566	9.5939	9.9555	9.8327	10.4361	10.1630	9.9564	10.2194	10.0738
SLC12A2	10.6390	9.0309	11.3560	9.7213	9.3920	10.5051	10.1243	9.4681	9.4697	10.5017	10.3446	11.3717	9.7487	9.8356	10.1238	9.9492	9.3553	10.4876	8.9262	12.2865	9.3865	10.0979	10.7743	10.6951	9.9894	9.2884	9.1891	9.5245	9.2727	10.4636	10.0107	11.8184	10.9221	10.0712	9.5081	9.3624	10.1198	9.0608	9.1075	9.9208	10.3173	8.9806	9.0581	9.6311	9.6973	9.6049	10.3649	9.4498	9.6554
GRINA	12.8946	12.0909	11.7199	13.0337	12.1267	12.6082	12.7698	12.0424	12.8787	12.8704	13.1945	13.2323	12.8810	12.6988	10.8355	13.0565	12.7348	12.8536	12.5410	12.5231	12.7954	12.7650	12.3904	12.6744	12.4299	13.2412	13.3019	11.7510	13.1189	12.6462	13.5351	12.5249	12.4702	12.1499	13.2905	13.0344	12.9314	13.8528	13.4459	12.3223	13.1586	12.1264	13.1055	12.8979	11.2318	11.8097	12.2770	12.5592	12.4969
LRRTM2	9.9190	9.3474	9.4488	10.4827	7.6188	7.8970	10.5213	10.0102	11.3602	10.1158	9.3537	9.2427	9.2777	11.2154	10.2682	9.6535	9.7432	10.5400	10.0754	9.8420	9.5306	10.3112	9.6346	10.8578	9.4360	11.0398	9.9246	9.6382	9.9450	10.1029	8.1623	10.0800	10.1314	9.2958	9.5927	8.8616	9.7384	7.5037	5.8679	10.1322	10.0951	8.4861	9.5570	10.3566	5.0567	10.4124	10.1321	9.8874	9.7655
NUP93	9.6593	9.8522	10.0986	9.6069	10.3857	9.5881	9.5521	9.6711	9.5528	9.2984	9.5082	8.9938	9.7138	9.5779	10.8901	10.1057	9.6479	9.1241	9.8196	9.1535	9.6804	9.5042	9.7039	9.3125	10.1406	9.7304	9.5719	11.3000	9.4391	9.2734	8.9822	9.6890	9.7735	10.67645	9.7924	9.6939	8.9397	9.5879	9.4828	9.9685	9.4041	9.6301	9.8302	9.7078	9.9205	10.0818	9.7232	10.3717	9.6202
HAP1	9.4274	8.7738	9.6195	10.4528	8.5773	8.6126	10.8241	7.3069	9.6462	9.9043	10.3017	8.5086	6.2471	9.5808	11.2998	9.6157	6.6540	8.1047	10.0608	8.9912	9.6546	9.1519	9.7667	9.2042	12.0319	8.3389	9.4483	7.3654	9.5269	7.7642	8.0667	9.5094	10.1166	9.0294	7.8547	7.2101	9.0504	8.1147	7.6683	8.7509	9.7395	10.2608	7.8420	8.5111	5.1511	8.9221	8.0934	9.0241	8.8547
KLRA1	3.8332	6.1474	3.9921	5.8038	2.9868	4.5578	4.6769	4.9354	6.5960	5.7497	5.0456	4.8580	5.5027	4.5758	4.9590	5.2274	4.6963	4.7737	5.4329	5.4136	4.6371	5.6933	5.9918	5.3462	5.6633	4.6364	5.3341	7.0054	5.0265	5.7238	5.0803	4.3099	5.2519	5.52305	3.5361	4.8367	4.9843	4.0331	2.4677	4.9995	3.7630	6.3479	3.0186	5.9182	5.8594	4.6430	4.4144	6.0059	4.2679
CAMKV	8.2697	5.2186	9.0022	8.3704	5.8975	8.1878	9.4711	7.7443	6.4671	9.7414	9.2645	10.5378	7.9937	9.7850	8.4457	8.7376	10.1788	12.4161	10.4034	7.1835	10.2085	9.9988	8.0999	11.1190	7.4844	10.0387	10.0224	7.4679	11.8022	10.3484	7.5067	9.2024	7.7433	9.1313	6.9391	9.0121	11.3311	7.5503	6.8270	8.9844	9.8856	6.9092	9.9364	9.7131	8.4029	8.7758	10.0824	7.0749	9.1395
SPPL3	10.8255	10.3903	10.6488	11.0075	11.2200	10.6664	10.7761	10.4209	10.5803	10.7367	10.8410	10.8494	11.3148	10.6891	10.6337	11.5898	10.5972	10.7334	10.8467	10.7135	10.6131	10.7839	10.9841	10.6512	11.2403	10.7480	10.8381	10.2502	10.4980	10.5578	10.9059	11.0164	10.9424	10.7544	10.9281	10.8227	10.5808	10.5772	10.5847	11.7522	10.9314	10.2830	10.7735	10.5138	10.1423	10.5308	10.6498	11.0693	10.9822
GOLIM4	11.1210	11.2476	10.7999	10.9302	9.1631	12.0139	11.5571	11.4785	12.2118	11.4546	10.4554	9.6312	11.0803	11.1612	10.2262	12.5845	11.8008	10.1817	12.2550	10.8153	11.6834	11.3791	12.7674	11.8973	11.5853	11.0338	10.1558	11.1092	11.6467	11.1580	10.4275	11.1647	11.5088	10.26825	13.1368	11.7871	11.3952	11.7472	8.3410	12.1618	10.8391	9.3216	12.1538	11.6060	11.7728	11.8294	12.0383	11.8185	11.6827
ZNF646	9.1054	9.2395	8.8850	9.2567	8.8212	9.0030	9.6024	9.2639	9.5906	8.9783	9.1832	9.2987	9.0610	9.5148	9.6691	8.8477	8.7678	8.5707	9.0271	9.3281	8.6736	9.1830	8.9482	9.1183	9.4705	9.1893	9.4175	10.1042	9.5584	9.4744	8.5181	9.2596	9.1751	9.5868	9.3736	9.5377	8.8034	8.7808	8.7431	9.7027	8.7094	8.7584	9.1436	8.9143	9.3360	9.5612	8.9084	9.3216	9.1582
OPA3	8.0686	8.5444	8.6999	7.8993	9.2962	8.8449	8.0013	8.3188	8.0030	8.2440	8.4715	8.3047	8.6816	8.0830	8.7627	7.2811	8.2023	8.9591	8.8150	8.2552	8.1965	8.3149	7.8568	8.4722	8.2103	7.7293	8.4314	8.7855	8.5557	8.4902	7.5965	8.4787	8.2993	8.27025	7.8765	8.6302	8.5335	8.1070	8.5932	8.1205	8.2730	8.4098	8.3955	8.4053	8.8563	8.8944	8.2849	7.8437	8.7696
OPA1	10.8636	10.9641	10.9772	10.6613	9.4525	10.7533	10.5408	9.5956	11.0297	10.7388	10.5897	10.4432	10.8048	11.1548	10.2530	11.1299	10.8509	11.5454	11.3464	10.9906	10.7853	10.9134	10.8979	11.4660	10.9967	10.9906	10.6460	10.0228	10.6429	11.1215	10.4609	10.9194	11.0520	10.685	10.6333	10.1360	11.1634	10.2571	9.5307	10.9730	11.1315	10.3900	10.8547	10.9714	10.7528	11.5014	11.2428	10.8172	11.0976
RHEB	10.7379	11.5280	10.2419	10.0965	10.5573	11.3526	10.8445	10.9996	11.3270	11.0931	10.6726	10.3951	10.7703	10.4346	10.4215	10.7471	11.3049	10.6290	10.6090	10.8482	11.6635	10.2524	10.6040	10.7480	10.3100	11.3030	10.4149	10.7254	10.9477	10.5116	11.8703	10.5119	10.6306	11.0546	11.0280	10.8163	10.9186	11.9042	10.7090	9.9208	10.7173	11.4042	10.9992	10.7823	10.9957	11.0735	11.1445	10.4512	10.6635
RAB40C	8.9559	9.3318	9.0874	9.8079	9.4861	9.1024	9.6757	9.2554	9.1485	9.7708	9.9592	10.2126	9.4542	9.9767	9.3363	9.3691	10.0834	10.7510	9.9491	9.0325	9.5597	9.6845	9.0692	9.5923	9.2748	9.7609	9.7490	9.6376	10.6728	9.7883	9.5561	9.0846	8.7246	9.3297	9.1704	9.9848	9.8141	9.3200	9.4813	9.4405	9.5245	9.5337	9.4918	9.5576	8.2386	8.9896	8.8306	9.4519	9.6691
RAB40B	9.6260	8.4696	10.2318	8.3836	10.3078	10.1606	9.4918	9.3865	8.2416	10.3050	9.4717	11.1039	9.0962	9.0386	8.3318	9.2487	9.8720	10.5222	9.5171	10.9466	9.2231	9.1867	9.8919	10.1475	8.3889	8.7882	9.0002	8.7959	10.1786	9.6652	10.3897	10.6037	9.1706	9.13525	8.4723	9.5004	10.0992	8.7244	9.4965	8.8347	9.1990	9.2528	9.2826	9.1256	7.9454	8.2483	8.8868	9.0910	8.7889
RAB40A	3.2378	3.7625	3.5244	3.9162	4.2567	2.2318	3.7323	2.3657	3.8851	4.0079	3.4514	3.7004	3.8274	3.6705	4.5744	3.4574	3.5635	3.8026	3.0696	3.4608	2.3163	3.8967	3.3967	3.0082	4.2283	3.5726	3.2372	4.5264	4.3664	3.9337	2.9407	3.0811	4.2781	4.34855	2.6098	3.4284	3.1842	1.3147	2.4677	4.0262	2.8219	4.0439	2.6403	3.7273	3.7428	3.6861	3.0921	3.8976	3.0644
COL7A1	5.8079	9.4471	4.9140	9.0933	8.5509	7.0186	9.5902	7.6355	8.1710	9.6337	7.6060	7.4009	8.8610	6.7853	7.6184	4.8471	7.9935	7.5420	8.3292	8.8336	8.4924	7.9599	7.8944	6.4678	9.5834	9.2860	7.1518	9.0308	8.6704	7.7266	7.6414	4.9472	8.0430	8.6374	2.5138	9.2967	8.2845	6.7954	8.7123	9.5987	5.2590	8.6470	1.6975	8.4016	6.1152	6.1353	5.5864	8.3670	6.2221
MDP1	8.1342	8.1175	7.6439	7.1010	9.1760	7.7668	7.5833	8.2760	7.4818	7.7308	7.5544	8.0360	7.5794	7.3782	7.3826	7.7454	7.6064	7.6361	7.4073	7.6777	7.9841	7.3602	8.1953	7.4587	7.6364	7.5054	8.0366	7.8435	7.6840	7.5436	8.2459	7.9317	7.5380	7.83375	6.7744	7.6669	7.6636	8.1579	8.5377	7.7130	7.3421	7.6521	7.7859	7.5899	6.8079	6.9771	7.3762	7.7139	7.3130
GTSE1	3.1094	5.5837	6.9227	5.3306	7.1355	6.5458	6.5979	4.9597	6.4388	4.6852	4.9713	3.0356	4.9084	6.2543	9.6129	6.8367	5.9619	3.2459	6.0781	5.1394	5.6843	4.7536	4.9363	5.4959	6.6351	4.1380	7.1010	9.3074	5.1484	5.0021	3.7271	5.1772	7.3751	8.83225	7.1088	6.0426	2.8848	4.1586	3.2185	6.1906	5.7052	8.5879	5.6215	6.7450	8.7771	8.8655	5.0107	4.4499	7.2295
FAM183A	0.0000	1.0768	1.0121	0.0000	0.0000	7.7732	0.0000	1.3549	0.0000	0.0000	0.0000	0.0000	0.0000	0.0000	0.0000	0.0000	3.0948	0.0000	0.9030	0.0000	1.4694	0.0000	0.4227	0.0000	0.0000	0.0000	0.0000	0.0000	0.5643	0.0000	0.6383	0.0000	0.6810	0.6463	2.1807	0.0000	0.0000	1.3147	8.7097	0.0000	0.0000	3.0270	2.3541	0.0000	9.4863	3.8885	0.8097	0.0000	0.0000
ARFRP1	9.1242	10.3602	9.2407	9.6026	11.2566	9.7738	9.9374	10.2870	9.2539	9.9416	9.9775	10.2866	9.6780	9.3285	9.1879	8.8036	9.7700	9.5764	9.0427	9.2111	9.7218	9.0363	9.1877	9.0783	9.0657	9.9821	9.8453	9.6078	10.0908	9.4432	10.3453	9.3138	9.0320	9.84535	9.1967	10.2023	9.6601	10.0500	10.7019	9.1570	9.4611	9.8114	9.1738	9.3305	9.2787	9.0269	8.8868	9.6988	9.1060
OVCH1	0.0000	1.9848	0.7467	0.4657	0.0000	0.7986	0.8634	1.0276	0.7559	1.1746	0.6343	0.0000	0.0000	0.6938	1.2161	0.5201	0.4093	1.4786	1.4542	0.6106	0.0000	0.3807	0.7492	0.8004	0.9766	1.0271	0.4342	2.4523	1.5434	0.9496	0.0000	1.4734	0.9298	0.4323	0.0000	0.6549	0.5117	0.5809	0.0000	0.0000	0.5197	1.7586	1.0852	0.9066	0.0000	1.1450	0.0000	0.7615	0.0000
FAM183B	0.8506	0.7987	1.4301	0.4657	0.0000	0.4539	0.0000	0.0000	0.0000	0.5050	0.0000	1.3785	0.6115	0.0000	0.0000	0.0000	0.0000	0.5328	0.5211	1.0382	0.5284	0.9306	1.6053	0.0000	1.1956	0.0000	0.7677	1.8302	0.5643	0.3901	0.6383	0.0000	0.6810	0.62705	0.0000	0.0000	0.8887	0.0000	0.0000	0.4880	0.0000	0.6744	0.0000	1.2091	0.0000	0.3130	0.0000	1.0305	0.3725
PSAP	15.3851	15.4670	15.2490	15.4932	15.9757	15.3847	15.3876	16.1372	14.9372	15.1241	15.2994	15.1353	15.0861	14.7884	14.6376	15.8682	15.5191	15.1335	15.4583	14.9447	15.4836	15.0970	15.6463	15.4913	15.9173	15.0327	15.3513	14.5647	15.2173	14.8492	15.7084	15.2913	15.3475	15.17205	15.7396	15.2907	15.4401	16.2086	16.2209	15.8502	15.2714	13.7977	15.8970	15.3063	14.8786	14.8310	15.6811	15.6500	15.8219
KIAA0831	8.9973	10.0311	9.0847	9.3140	8.4490	9.2699	9.2306	9.4350	9.7686	9.5123	9.0898	9.3668	9.5106	9.2229	9.1036	8.6883	9.3269	8.8997	9.5946	9.5173	8.7993	9.4055	9.1835	9.3192	10.2129	9.5683	9.2004	8.6916	9.1382	9.5233	9.2323	9.2521	9.0077	9.122	9.2738	9.1744	8.9596	8.8706	9.0073	9.2947	8.9860	9.6159	8.5618	9.4409	8.2984	9.4137	9.1982	9.4252	9.1098
SPPL2A	8.3695	8.4206	8.6300	8.0207	8.1789	8.1915	7.2495	8.0173	8.6787	7.6920	7.2869	6.8605	8.1627	8.0054	9.0914	8.5615	8.1466	7.4529	8.8357	8.2872	8.0740	7.9493	8.5006	8.4662	8.8964	7.6156	8.2552	8.9009	7.6654	8.3667	7.4249	8.1971	8.8600	8.4045	8.2315	7.4470	7.9857	7.6137	7.5336	8.5794	7.9753	7.7073	8.1134	8.4832	9.8594	9.4336	8.5912	8.3394	8.8297
SLC46A1	9.4774	8.7777	10.0486	10.1206	9.3465	9.9887	9.6095	10.3055	9.4028	10.2170	10.2267	9.9229	9.6625	9.5698	8.2354	9.9218	9.7397	9.3619	9.2104	10.1276	9.9647	9.9504	10.1236	9.3386	9.2055	9.8980	9.8816	8.5364	9.8471	9.6663	10.0929	10.1041	10.0626	9.3821	9.8281	9.6251	10.0985	9.3441	9.8823	9.4981	9.9221	9.5529	9.9673	9.5426	10.4218	10.4328	10.0152	9.8580	9.9663
TGFBR2	10.0898	10.4552	11.1539	9.0368	9.0472	10.5602	8.9798	9.3201	9.9997	8.4361	9.6890	8.9664	9.0893	9.4551	9.4388	9.8778	8.6491	9.0336	9.5701	9.9427	9.6209	9.2954	9.7808	9.9404	10.6506	8.9115	9.3807	8.8327	8.1662	9.5354	8.7521	9.6847	10.8687	9.6126	9.7177	8.5921	9.8879	9.5125	9.3185	10.3493	9.4770	8.6123	9.6646	9.3247	10.6638	10.6519	11.3363	9.9851	10.1791
ITGA8	6.4083	5.1897	0.7467	2.1469	0.0000	2.4427	5.4191	1.3549	6.4502	4.4565	2.9310	0.8480	0.6115	7.0569	1.7293	4.7103	2.3033	4.7737	2.9117	4.3571	5.0180	4.6004	1.0153	6.5095	2.0793	5.4954	5.4661	2.1745	4.9165	6.3250	1.9193	5.9571	7.0202	2.6583	2.1807	0.6549	4.3930	0.0000	0.0000	2.6397	3.0656	0.6744	1.8549	2.0219	4.7893	2.5473	3.0270	3.0530	4.2457
ITGA9	5.6321	6.2769	7.1113	5.5693	3.4048	4.6668	3.7323	4.3738	6.2029	4.0079	4.6608	2.5361	6.4171	7.3927	3.5749	6.1475	5.2626	7.0769	7.2140	4.6872	5.8372	5.0050	5.2390	7.0912	8.0667	5.2617	5.1322	4.3568	6.3043	6.5424	3.2245	5.6140	6.7028	5.0519	5.9781	3.6427	6.3927	4.4804	2.9630	6.2298	4.8015	2.6698	6.8692	7.0465	6.3590	5.0750	7.0400	5.2152	6.5829
STK40	9.1180	9.9536	10.4711	8.9055	11.9001	10.5683	9.2560	9.8010	8.6306	9.0823	9.6177	9.2896	9.5749	8.9232	11.0454	9.6574	9.3910	9.1561	10.7274	9.0179	10.2568	9.1957	9.7886	8.9337	11.1786	8.8151	9.4504	10.4718	9.2502	8.9807	8.9501	9.1725	9.3804	10.86195	10.0189	10.0674	8.9296	9.8622	10.3890	10.3400	8.9662	9.8768	9.8831	10.0417	10.3888	10.6116	9.6801	10.1636	10.2296
MYO3B	2.6371	1.8433	2.8280	3.9872	0.0000	1.5103	3.9771	1.6216	3.7805	2.4881	3.0318	1.3785	1.0396	3.2698	5.9511	3.5133	1.2091	2.5640	3.8126	3.0663	5.5132	2.8158	2.1389	4.5619	5.9685	6.1924	2.1739	1.8302	2.6475	2.3323	1.0793	3.8226	2.2079	1.4226	1.3620	1.7215	2.7081	1.5770	0.0000	4.1293	3.4560	1.1322	0.8055	2.0219	1.7015	2.4225	2.0040	1.4531	6.1640
ATP2A1	2.0748	3.5961	2.3412	3.1077	4.1740	4.1705	4.8509	4.1389	4.1873	4.8198	3.5225	3.1699	5.0982	2.0313	4.1595	2.7319	4.0078	3.4949	4.0956	3.2372	3.1637	3.1462	3.3967	2.6303	4.8781	3.2177	3.8070	6.5976	3.2655	3.6424	3.3868	3.0811	3.3291	5.9833	1.7466	3.9943	3.3739	2.9895	3.2185	3.9151	2.0128	5.4951	2.3541	4.0273	3.1510	3.4823	2.8119	4.7770	1.9804
ATP2A2	13.2573	12.5735	12.8010	13.3375	10.9349	12.4459	12.9422	12.0762	13.1477	12.7717	13.0917	12.5977	12.2734	13.5107	13.3095	12.8082	13.0026	13.7953	13.4416	12.9266	12.9980	13.4808	12.9729	13.6534	13.2581	13.2268	12.9462	12.8631	13.2048	13.2686	12.1297	13.0908	13.5072	12.63005	13.1690	12.5613	13.3878	12.2135	11.0179	13.7825	13.6183	11.8235	13.3065	13.1605	12.5857	13.3398	13.0922	12.7613	13.6763
ATP2A3	4.1913	6.6611	6.8735	4.2978	6.8789	6.1168	4.5565	4.5441	2.8477	5.3059	6.0952	5.2705	5.7349	4.2643	7.5840	4.7103	4.6021	6.3937	6.3637	5.6887	6.1109	5.6331	5.0444	5.0232	4.9986	4.9827	6.3098	4.6416	5.3481	5.9215	4.7924	4.7132	6.5988	5.12545	5.7445	4.6512	6.5777	5.7431	5.3849	5.1045	5.6187	6.1196	5.4470	5.1157	6.9859	5.9722	6.9106	4.9329	6.8345
ITGA1	8.6712	9.2640	8.4319	7.1220	7.2358	6.7725	7.5084	5.3418	7.5337	6.1936	6.7343	5.1127	5.7772	8.6329	9.4540	7.6044	5.5215	5.9176	6.9300	7.3182	8.9824	7.4535	6.0677	7.3982	8.7946	7.2131	6.8213	6.8779	5.7065	8.3323	5.4743	7.3956	10.3506	7.9318	7.3539	4.6838	7.4896	5.7431	4.9287	6.7394	7.2804	6.6439	5.8906	6.3635	9.4063	9.1886	9.0386	6.2494	8.1342
ITGA2	8.0159	8.2116	9.0041	6.3468	6.5420	8.9789	6.9530	6.2923	7.3566	7.7521	6.3112	7.3663	4.9582	4.9228	6.5690	6.4986	6.9387	7.2562	6.9756	9.2921	8.7689	8.2984	7.8094	7.4627	5.1635	5.2811	5.8290	7.6602	6.4848	7.8187	8.5290	8.7949	9.2705	7.4882	10.0534	6.8920	7.1095	7.0488	7.9275	8.7237	6.9510	6.4200	7.5684	5.6048	10.2120	8.3769	7.0442	6.4804	6.5695
ITGA3	9.1651	9.0269	9.1316	9.3269	10.8849	9.8538	9.4951	9.3820	9.4892	8.6332	9.5289	8.7635	8.2628	8.8507	11.2603	8.8203	8.4016	9.4244	10.1981	8.0177	9.6087	8.5318	9.4183	8.9216	9.9244	8.6081	8.9893	8.1387	9.5147	8.5356	9.0260	8.4801	9.8996	9.6106	9.2168	8.9664	8.9645	9.1987	9.1807	10.3888	9.9926	9.4960	9.2431	8.6495	8.2458	9.8313	9.1046	9.4281	9.8581
ITGA4	5.9771	5.9819	7.5488	7.3860	6.1653	6.0760	5.6140	3.7279	4.6720	3.8704	6.3262	4.3260	5.4407	6.0448	4.7448	5.8445	5.6041	5.5313	5.3602	4.6934	6.8769	6.8999	3.8939	5.2036	7.7126	5.8555	6.5094	6.1550	5.7188	5.8171	4.6605	3.4000	8.8281	7.43215	3.8660	2.2095	6.4800	5.8584	5.5510	7.7032	6.3606	5.4652	4.6076	5.0766	9.5129	7.6374	6.8108	5.8009	5.4824
ITGA5	8.3358	10.7516	9.0230	7.5045	9.5815	9.6683	7.9059	7.4030	8.0729	6.7974	8.1734	7.5683	7.6438	8.4160	9.1780	8.2417	6.3863	6.5043	9.4288	7.9548	9.5923	7.8696	7.6227	7.4444	9.0036	8.5313	8.8719	8.0318	6.8743	8.5559	7.9993	7.9036	10.3975	9.1879	7.8200	6.9468	8.0380	7.7954	8.4067	8.3637	8.5213	8.4022	7.8373	8.2125	9.4757	9.4112	9.3507	8.6046	9.2602
ITGA6	10.6077	9.8112	10.5085	9.9419	9.3988	12.3644	9.6779	11.4434	10.2190	9.9174	10.7729	9.6399	10.5370	10.4381	10.7072	11.1178	10.4071	9.7630	10.3273	11.4369	10.7986	10.5528	10.4184	10.8824	10.3224	9.8472	9.8796	8.5756	10.2017	10.7251	10.6452	10.3922	10.6679	9.37735	10.8526	9.7187	11.1947	11.4058	10.1757	9.6886	11.2597	10.6604	10.7964	10.7312	11.6342	10.2057	11.7235	9.5053	10.1435
ITGA7	10.4005	10.3089	9.6362	11.8303	10.0980	10.9487	11.3065	8.6469	10.9723	11.0064	10.5699	10.4784	9.3319	9.6412	12.3469	10.3373	9.3783	10.0061	10.5904	9.5142	10.9735	10.8879	9.4468	9.6266	12.1895	10.1602	10.0848	9.3915	10.8134	10.7526	9.3806	9.5510	9.5132	10.70015	8.8891	9.1113	10.2760	10.7929	9.7704	9.3438	9.4646	11.8025	9.2359	9.3863	11.0638	11.6007	9.8171	9.0057	10.2422
TRHR	0.0000	1.5104	1.2362	0.0000	0.0000	0.0000	0.0000	0.0000	0.0000	0.5050	0.0000	0.0000	0.0000	0.9458	1.4082	0.0000	0.0000	0.9210	0.5211	1.0382	0.0000	0.0000	0.0000	0.8004	0.4034	0.0000	0.0000	0.4000	0.5643	0.6968	0.0000	0.4387	0.3804	0.31485	0.4778	0.0000	0.8887	0.0000	0.0000	0.0000	0.0000	0.0000	0.4583	1.2091	0.0000	0.5701	0.0000	0.4304	1.1233
LOC100132288	8.0534	4.2287	9.2946	9.4452	9.3619	6.3174	8.2350	7.1731	9.8332	8.6347	9.2800	8.4894	6.9041	8.5972	9.4908	6.7978	8.6456	5.8058	8.1530	8.7653	7.9322	6.9070	7.5720	7.1970	8.3889	8.4263	7.9039	7.7741	5.6527	6.6666	7.6574	7.1791	7.7754	8.46015	7.8250	9.4479	8.2179	8.8994	6.4446	7.8975	8.0266	9.8161	8.3859	6.1040	7.4277	8.4666	8.3294	8.5346	8.1231
DENND4A	9.5783	9.3718	9.5611	9.2286	6.6982	8.5066	8.3095	8.6838	9.3245	8.5946	8.0344	7.7774	8.7019	8.8784	8.6291	9.5412	8.9492	8.8929	9.7723	9.4286	8.7318	9.2759	9.5598	9.7024	9.3811	9.1943	8.7746	8.9463	8.4151	9.3174	7.6130	9.4701	9.3856	8.47855	9.1275	8.0883	9.0492	8.0460	7.5512	9.7977	8.8257	7.2683	9.0357	9.3615	9.4316	9.3145	9.3306	9.3813	9.4269
DENND4B	9.7515	10.6297	10.7555	10.6339	9.8787	9.9375	10.6902	10.4093	10.2706	10.5222	10.4445	10.4395	10.6644	9.9741	10.8821	10.1029	10.4651	11.0880	10.7106	10.4910	10.1527	10.3965	10.5171	10.5627	10.9115	10.3923	10.2400	11.1150	11.0955	10.6621	9.9236	10.3732	10.1715	10.7939	9.9311	10.6487	10.6664	10.0573	10.1615	10.7499	10.0672	10.2747	10.2351	10.4565	10.3300	10.3163	10.2458	10.3660	10.8327
DENND4C	10.2425	10.3943	9.7750	10.4865	8.1276	10.0522	9.6465	9.9141	10.7627	9.9441	9.9079	9.2522	10.1300	10.5623	9.4607	10.2730	9.3379	9.2406	9.8681	10.1536	10.0935	10.4519	9.4945	10.3463	9.3155	9.9725	9.9968	9.1402	9.5455	10.3087	10.0384	9.9076	10.5288	9.75745	9.7264	9.4586	10.4730	9.8560	9.7132	9.7513	10.1145	9.6138	9.7893	10.1539	10.8546	10.4371	10.2339	9.9435	9.5869
SWAP70	8.8829	8.9706	10.3121	8.2937	8.7154	10.6898	8.6050	8.6450	8.8861	8.3989	8.5795	8.7122	8.2378	8.4597	8.2636	8.4387	7.2024	9.0507	9.2963	9.6117	9.2210	8.3922	9.1767	9.2006	9.7825	8.0018	8.7677	8.3498	7.7221	9.2412	8.5420	9.5115	9.7357	8.68555	8.4020	7.8754	9.1061	8.1044	9.1407	8.8039	8.5433	9.8398	8.7057	9.4180	10.2051	10.2422	9.9360	8.2318	8.9272
RARRES1	5.1994	0.7987	2.2413	4.0876	4.0402	3.9808	1.9515	2.3657	5.1612	4.3714	5.0212	3.8679	3.2396	3.9553	2.4934	3.4574	2.3961	4.4880	3.2780	4.5959	5.7803	3.1462	1.7583	3.3074	4.0710	4.6662	4.4871	3.2183	4.5545	4.1255	4.5397	2.3963	3.8949	3.54545	2.9401	2.7538	5.1141	4.0761	5.2193	2.9712	4.2962	5.1280	2.2446	2.5386	5.2960	5.5481	3.6631	1.9187	3.4997
LOC100132287	6.9715	7.7783	7.5912	8.1521	7.4355	7.3612	8.3608	8.8026	8.0949	9.1467	8.4826	8.4102	8.2200	7.5696	8.2194	6.9114	8.7905	7.1005	8.0263	8.1114	7.2794	7.7931	7.9431	7.6096	9.1952	7.9391	8.2452	8.4794	8.3146	7.8345	8.0756	7.1397	7.1080	8.14395	6.7935	7.8894	8.1761	7.0913	8.2687	7.7326	6.6103	9.2472	6.3467	8.5537	8.0472	7.1399	7.3373	8.3050	7.3067
PHLDA3	10.0983	6.8159	9.3837	9.4011	11.2629	11.2851	10.3210	8.7462	7.5359	10.4002	9.9220	11.2193	7.4176	9.3457	8.5008	8.5763	8.5541	9.8661	8.4417	9.8042	10.5839	8.9614	9.5074	9.2585	9.4013	8.8217	9.7857	6.9837	9.7129	9.3901	11.1216	10.4698	8.8288	9.48325	7.3945	8.4642	9.7627	8.8303	11.1494	8.8835	10.3484	10.5654	8.3350	7.8491	7.6134	9.1353	8.0754	7.9630	8.3142
PHLDA2	0.4871	2.7107	1.6010	1.5385	4.5797	2.1135	1.7899	1.3549	0.7559	1.4203	0.6343	0.8480	0.0000	1.3470	9.0479	2.0139	1.9825	3.6569	3.4020	1.3677	5.4707	0.9306	0.7492	0.4550	2.4637	2.7460	4.1587	2.8218	2.4082	3.0251	1.4165	1.2759	3.8352	4.8625	0.8361	0.0000	2.5067	1.5770	2.4677	2.0771	0.9010	2.9175	1.3194	2.8323	2.4606	1.5549	2.6483	0.0000	2.7219
TACO1	8.7452	8.5111	8.4820	8.4668	10.1347	8.7809	8.7452	9.1002	8.3852	8.6797	8.8485	8.7286	8.4267	8.3452	8.1337	8.8299	9.2559	8.5893	7.9369	8.4084	9.0181	8.2448	8.5499	8.2318	8.3075	8.4110	8.7919	8.4948	8.5902	8.3100	9.2053	8.5879	8.3760	8.8629	8.5694	8.9158	8.4198	9.2180	9.3202	8.5284	8.7287	8.7683	8.8223	8.2209	7.8641	8.8767	8.5912	8.7268	8.6498
PMM1	9.3752	9.6950	8.9576	9.7624	10.6568	9.7622	9.9271	10.0658	9.1067	10.0322	9.8110	10.1752	10.3165	9.9920	9.2361	10.0460	10.2781	10.1928	9.4151	9.2590	10.2463	9.6529	9.8564	9.5125	8.4205	9.7687	9.8113	9.1589	10.2197	9.2390	10.5337	9.4795	9.1261	9.84655	9.9723	10.4925	9.9494	10.8866	10.5582	9.5202	9.8385	9.5055	10.2361	9.8656	9.0699	9.2033	9.8368	9.5995	9.5097
GAP43	10.5954	11.5847	12.1462	10.9339	15.0610	11.7985	10.9385	10.2017	10.9890	11.2374	11.1875	11.6729	10.3887	11.5024	13.9309	10.7591	11.0740	13.2795	13.2793	9.9264	12.4603	11.9450	11.5674	11.9045	14.2016	10.8754	11.7183	11.8091	12.4632	12.0075	9.7963	11.1682	12.4121	13.6592	10.3687	9.2954	11.5632	9.1654	9.8623	11.7786	11.5766	12.0386	11.1566	11.3128	10.7271	14.0009	11.3413	13.0590	11.3462
NENF	10.1699	9.5910	10.2432	9.1707	12.3079	10.6177	10.3970	10.4049	8.8272	10.5741	10.3719	11.0330	9.9569	9.3097	9.5027	9.7085	10.0720	9.7239	9.1680	10.4292	9.9812	9.2906	10.1661	9.4397	10.1736	10.3338	10.3230	9.5407	9.5043	9.5154	11.0888	10.8682	9.4024	10.17345	9.8064	9.9424	9.5709	10.4179	12.1844	9.8120	10.1357	10.9251	9.9342	9.4969	10.2324	9.1428	9.7873	9.9353	9.4244
SQLE	9.9069	8.5852	10.7218	9.9430	8.4089	9.6761	9.2733	9.1152	9.2733	10.4047	10.2352	9.8890	10.1609	9.6495	11.0894	10.4036	9.2636	9.7001	10.6373	10.8249	9.1864	10.5238	9.9472	10.6482	9.1768	9.4394	9.8546	9.9147	9.5928	10.3590	8.9806	10.6875	10.1776	10.32865	10.3194	9.2182	9.5587	8.6426	9.3405	9.6851	10.1790	9.0809	9.6439	9.5493	10.6497	10.2801	9.3523	9.6885	10.0564
MRPL28	10.2868	10.1902	9.7755	10.1641	12.2378	10.3535	10.3714	10.5888	9.6561	10.4215	10.7532	10.8299	10.4570	9.9784	9.9173	10.1300	10.7198	10.4749	9.8681	9.9980	10.6033	9.7813	10.2822	10.2769	9.8476	10.4079	10.5743	10.2630	10.5869	9.9301	11.1176	10.3211	9.8927	10.7295	10.3653	10.7075	10.3224	11.1082	11.5857	10.0147	10.6422	11.0304	10.7172	9.9855	9.0988	9.8132	10.0974	10.2920	9.9717
LOC100289341	6.3095	6.8347	7.4104	6.5064	7.0967	7.8858	6.6693	7.6317	5.8099	6.8507	6.4176	6.9472	6.9417	6.0940	6.4863	5.8762	6.6159	6.8499	6.6020	7.1571	6.9842	6.7976	6.7671	6.8247	6.1629	6.3476	6.3034	6.7381	7.1175	6.4274	7.2140	6.9537	6.4019	6.81275	6.3692	7.1176	6.8836	6.8398	7.0653	7.0640	6.2401	5.6572	6.6342	6.5434	5.7630	6.0107	6.6107	6.5355	6.3886
FBXL13	2.8925	4.4401	2.2413	2.6631	1.3777	5.1146	2.0967	2.7468	2.3597	3.0949	2.9310	0.8480	1.3693	1.9179	2.2138	2.4171	3.7509	3.4949	3.6719	2.9726	3.2995	2.3864	2.9007	3.0732	2.8976	2.8535	2.3827	2.5341	2.6475	2.5771	3.0416	2.6623	3.8044	2.7767	3.7617	2.9807	2.8848	3.3111	4.3134	2.8149	2.5286	2.5280	2.4559	3.2186	7.0849	4.4486	3.5284	2.6355	3.1143
FBXL12	7.7269	8.1472	7.8009	7.7617	7.6912	7.9081	7.9328	8.2832	7.9991	8.2138	7.9240	7.8985	8.1547	7.8364	8.6673	7.7941	7.7383	7.3100	7.9598	7.7546	7.8068	7.6200	7.8589	7.2115	8.3623	8.4329	8.0658	8.8358	7.9403	7.6902	8.1873	7.4346	7.4616	8.44365	7.7375	8.0606	7.6518	7.9247	8.3577	7.8200	7.2053	8.6276	7.9131	7.9622	8.0655	8.2217	7.4347	8.1299	8.0172
FBXL15	7.6965	8.6195	6.6580	8.6185	9.6308	6.9512	8.5302	8.4681	7.6810	8.9997	8.6955	8.5086	8.3163	8.1251	7.5334	7.3011	8.7851	9.0796	7.5450	7.3788	8.3685	7.5048	7.3063	7.6921	7.3596	8.6196	8.7665	8.1239	9.2319	8.2944	8.5760	7.4137	6.9760	8.1915	8.1035	8.7754	8.7459	8.5748	9.5174	7.8174	8.0193	7.3443	8.0456	8.0742	6.5845	6.7431	6.8413	8.2116	7.9431
CYP27B1	2.0748	3.3567	4.5878	2.7473	4.9957	2.7898	2.0967	3.0479	3.3152	3.7627	2.5776	2.5361	4.0734	1.7950	4.4045	3.3992	3.0948	1.6931	3.5699	3.2372	3.0907	2.9345	3.0857	2.5412	4.2771	3.2960	2.7268	4.0853	2.5328	3.0791	0.6383	2.1870	2.8142	4.90895	2.0500	2.9807	3.1842	1.9910	1.7075	2.4402	1.2023	11.6157	0.4583	4.1743	4.3851	7.2404	2.8872	3.3764	3.0644
FBXL17	10.1829	9.6285	9.2187	9.9761	8.6595	9.7979	9.7086	9.8570	10.4595	10.1234	9.9334	9.8682	10.2930	10.1084	9.3311	10.0257	10.5184	10.7035	10.1965	10.0964	10.1813	10.1564	10.1618	10.7395	10.0622	10.1719	10.0096	9.0810	10.0067	10.3658	9.4602	10.1403	10.0545	9.35695	10.0427	9.6564	10.7940	9.8843	9.6054	9.9446	10.6213	9.5079	10.2481	10.3436	9.8512	9.8030	10.4182	9.9450	10.1707
FBXL16	10.3121	10.0599	10.6955	10.5637	10.2242	9.8468	10.6371	10.4011	9.9856	11.9937	11.2478	12.1141	11.8608	12.1237	10.9906	11.4864	12.5594	13.7925	12.4591	10.1020	12.1879	12.0475	10.5464	12.7681	10.6065	12.0819	12.0003	10.8952	13.8974	13.3319	10.4111	10.4406	9.9594	11.06175	10.3610	11.2870	13.6970	10.3466	9.8866	11.1931	12.0040	9.7785	12.3781	12.1900	6.5618	10.1045	11.8721	10.6873	11.7581
FAM169A	11.1010	11.4404	9.4256	10.2015	7.8261	9.8364	9.9749	10.0804	11.6461	10.0788	10.0295	9.5718	9.8221	10.7781	9.5519	10.2745	10.1982	10.8211	10.4209	10.2958	10.8531	10.2304	10.1944	10.9978	10.1034	10.7357	9.9110	9.5245	9.8922	10.5790	10.6847	10.5438	10.0327	8.89505	10.4507	9.5543	10.7533	10.4923	9.5425	9.8036	10.5214	9.2171	10.2030	10.3513	9.3846	10.0551	10.4643	10.3427	9.9023
FAM116B	7.3438	8.4786	7.4529	8.5410	8.9149	9.0789	7.9400	9.3445	8.0010	8.8893	8.6307	8.7011	8.7326	8.1091	8.0694	8.4796	9.3224	9.3591	8.7925	7.7511	8.4942	8.4948	8.5141	8.7320	7.1462	8.3866	8.5099	7.4963	9.4351	8.1615	9.2548	7.8446	8.1556	8.07235	8.5813	8.8599	8.9434	9.2252	10.2073	8.1514	8.0691	8.8965	8.9112	8.7584	8.9869	8.0893	8.2744	8.0355	8.4637
FAM116A	8.7276	9.4131	9.1847	8.9146	9.3478	8.9736	8.4781	8.8375	9.2260	8.8739	8.7667	8.5615	9.0409	9.1177	9.3785	9.1059	8.9682	8.1233	8.8883	8.8987	8.6689	8.9657	9.1222	8.7570	9.4738	8.8382	8.6350	8.7665	8.2205	8.9583	8.8938	8.7432	9.1323	9.39145	8.9151	8.5149	8.6390	8.6587	8.8462	8.8724	8.6185	8.7364	8.4459	8.7858	9.5656	8.9951	8.9682	9.0096	8.9061
FAM169B	0.0000	0.0000	0.0000	0.0000	0.0000	0.0000	0.0000	0.0000	0.0000	0.5050	0.0000	0.0000	0.0000	0.0000	0.0000	0.0000	0.0000	0.9210	0.0000	0.0000	0.5284	0.0000	0.0000	0.0000	0.0000	0.0000	0.0000	0.0000	0.5643	0.0000	0.0000	0.0000	0.0000	0.0	0.0000	0.0000	0.5117	0.0000	0.0000	0.0000	0.0000	0.0000	0.0000	0.5234	1.0882	0.0000	0.0000	0.0000	0.0000
RALGAPA2	7.9773	8.6032	8.1583	7.8572	4.0402	6.9075	7.1448	6.9183	8.6628	7.2308	6.4082	5.9864	6.8589	7.9271	8.1523	8.0136	7.8675	7.3579	8.0383	8.1440	7.3319	8.4936	8.0170	8.1884	7.3709	7.4413	7.1375	9.1500	7.8262	8.6681	5.7808	8.0500	9.0228	6.96435	8.0122	6.4170	7.6939	5.3976	4.4691	8.3424	6.6730	5.8632	7.3998	7.8131	9.8048	8.7139	7.6688	6.3756	7.9205
GHDC	10.1704	7.2038	9.2640	10.0655	10.1347	9.7578	9.8279	9.7287	9.5321	10.0252	10.0922	9.7999	8.4066	10.0600	8.1388	9.2383	9.3994	9.3384	9.1124	9.8436	9.3547	8.8842	9.6052	9.5847	8.4340	9.8537	9.6591	8.5277	9.9837	9.2255	10.1164	9.3814	9.7680	8.80005	8.8405	8.6633	9.8950	9.9429	8.8812	9.1042	9.7621	9.6203	8.7363	8.4511	8.4029	9.5185	8.6839	9.8596	9.3305
H19	3.8332	4.0789	11.7964	4.6873	9.7605	4.1998	7.0046	1.6216	4.6890	2.6889	3.5902	2.7225	3.6568	4.0116	14.9358	2.9902	5.4583	3.4949	1.8520	1.3677	11.3031	3.6059	3.0266	2.5412	8.4367	4.0044	6.0819	3.7845	2.8526	2.8499	2.9407	2.0698	4.5622	11.1957	3.8818	2.9807	3.1842	2.7971	1.3280	2.7300	5.4284	5.1524	3.9960	4.3701	3.5712	7.7031	3.7464	4.3551	6.3526
SDK2	7.4799	6.3636	6.3214	8.1463	5.6597	8.3322	7.4419	7.3985	6.5753	8.1256	7.9881	7.6395	7.9727	7.5364	5.9356	7.5817	8.8347	8.0739	7.8361	6.7959	7.9760	7.9009	7.5590	8.4012	5.3801	8.1827	7.9186	5.6859	8.6481	7.9016	7.7794	8.2092	8.1918	6.3866	8.6421	8.0944	8.3348	7.5037	7.9585	7.9711	8.2025	7.1092	7.7040	7.5692	9.0475	6.4391	7.7289	6.5355	8.1247
GRP	2.7274	0.4540	4.3686	3.9872	4.3350	1.8432	3.0659	0.6034	2.1518	2.6889	4.5631	2.3219	2.8746	2.5705	1.8665	2.0139	4.0369	3.6049	3.2119	3.8776	3.3629	2.7525	2.8334	4.5844	0.7183	2.8535	2.0570	1.1878	3.9855	3.9337	2.4468	2.9546	2.7509	3.35675	3.4350	1.4454	3.8703	1.5770	3.3310	1.3839	2.9888	0.0000	2.8037	2.6433	1.3228	2.1348	3.3798	4.2536	1.3063
TPRN	9.5203	8.6127	9.7244	9.3337	10.9151	10.0477	10.1593	9.7145	8.3042	10.5273	9.9560	11.2748	9.0380	8.8613	8.7638	8.4441	8.9568	9.5957	8.1104	10.7448	8.7703	8.8600	9.6633	9.1731	7.6395	8.7626	9.3138	9.2510	9.6220	8.9869	10.6326	10.3520	8.7184	9.7741	8.8293	9.7652	8.9901	9.0131	10.0497	9.6617	9.5860	9.3350	8.5998	8.4654	8.3524	7.7703	8.5160	9.0385	8.9744
THSD4	9.6863	7.0831	7.3726	11.4503	4.3350	7.3514	10.7106	7.0710	9.9658	8.9083	8.6994	8.8685	9.9173	10.3127	6.4863	10.1300	7.5988	8.5520	8.4932	8.5989	7.3437	10.0457	9.3219	9.0041	8.3090	8.5513	9.7707	6.9946	9.4191	10.0255	6.9079	8.5253	7.5869	6.1017	7.7922	9.4384	8.9633	7.4516	4.9985	6.7175	10.9117	5.7559	8.2113	7.6085	6.5211	6.7100	9.3680	6.1957	9.0605
KIAA0895L	9.1901	10.1040	9.0963	11.3679	9.1684	8.4467	11.5651	10.6478	11.4577	11.5828	10.5589	10.3441	10.6603	9.8493	10.6449	9.0775	9.8306	10.2483	10.3500	10.7481	9.7088	10.7907	9.7150	10.1644	10.5996	10.3416	10.1853	11.5642	11.7130	11.0308	9.4846	9.2459	9.4185	9.91255	8.5757	10.7062	10.5602	8.8114	9.7779	9.9619	9.1025	10.6624	8.8840	10.3031	8.5057	8.9842	8.9429	11.0426	9.3026
CHST9	9.2786	10.4464	7.5317	9.3624	9.8623	8.5037	8.9334	11.4171	11.1097	9.1446	7.6503	7.2798	8.1838	8.6040	5.6137	11.3748	10.5821	7.4156	10.9499	9.3962	11.8143	8.5974	10.3761	9.8888	10.9589	10.2471	9.1279	8.9529	8.9790	9.7320	9.8275	9.6946	9.3640	9.90835	10.6272	11.1949	6.5841	10.7031	10.3946	10.0320	5.9676	8.7161	10.4750	10.7758	11.1106	10.3829	11.1908	11.3876	9.3032
CHST8	6.8157	4.2287	5.0233	4.6440	5.4115	6.6018	6.0563	5.5452	6.5276	6.0436	6.2393	6.3681	4.2439	7.3080	8.4553	4.2325	5.1203	7.3618	6.2692	3.7135	7.4678	6.1328	5.3989	5.1790	5.7085	5.8471	6.5612	6.0412	6.9035	6.1148	6.5536	5.0436	5.8732	6.6253	4.7711	5.5709	5.9415	5.4801	6.8649	7.5022	6.3515	8.3158	7.0510	6.4235	4.9729	7.3015	5.1700	6.4405	6.1933
COL4A5	10.3266	9.2735	10.7394	8.7001	9.1536	10.8362	9.8036	9.0989	9.8316	10.7571	9.2211	11.5284	8.2226	8.6602	8.0298	8.2965	9.3357	10.1054	10.5195	11.5578	9.6695	9.7108	10.8953	9.6353	8.8677	7.4327	8.4092	9.6393	8.7639	10.5008	10.7755	11.0064	9.4050	8.67715	9.0580	9.8176	9.6364	9.7387	9.4174	9.8338	9.8331	10.4034	8.9168	9.1323	11.2709	8.2298	9.0493	9.0164	8.3909
COL4A4	6.7845	7.6434	5.2066	6.8300	3.9436	5.2469	6.9483	4.4784	8.5586	9.1563	7.9818	5.7495	4.9084	7.8128	4.5744	4.5323	5.3809	5.3489	6.7018	6.1078	6.2176	8.3987	7.1663	6.2104	5.5487	6.4960	5.4076	5.6218	5.9494	6.4274	4.8492	5.7440	6.7561	3.7838	7.8957	6.9128	6.1889	5.2921	5.2483	6.8593	5.9167	5.2906	5.0015	5.8651	8.0451	5.7304	7.3204	7.2564	6.8082
COL4A3	4.9598	7.2916	4.2958	6.0309	0.6162	4.8444	6.5227	3.7509	7.5937	8.9541	6.7491	5.3001	3.9800	6.3115	2.7979	3.5133	4.3236	4.6508	6.5560	5.5333	5.1675	6.3080	5.5945	4.9899	5.0971	4.8591	3.9450	4.0579	4.9835	5.5530	4.0515	3.7859	4.9896	2.4089	5.5766	6.3576	5.8698	3.7962	4.4190	5.1379	4.4473	5.2685	2.9505	5.4547	7.6353	4.7892	6.1111	5.4853	5.4598
COL4A2	9.3425	12.5826	11.5474	9.8537	12.4352	10.8906	9.8606	8.7584	9.7200	8.2599	9.9038	7.9507	8.8966	9.9691	12.9925	9.4402	7.5185	8.3416	11.1518	9.2239	12.8049	9.6317	8.3401	8.9608	12.8964	8.9484	10.2420	10.2434	9.1197	9.1071	8.7907	9.0229	14.3454	11.7217	9.9791	8.2303	8.6889	8.4576	8.6211	8.9413	9.1894	11.1464	7.9375	8.3051	12.6955	12.5194	11.9087	9.4512	11.2674
COL4A1	9.2796	12.5586	11.4394	9.0913	11.6711	10.8585	9.2336	7.6837	9.5421	7.5346	8.9915	6.7682	8.3163	9.9454	12.7809	9.1507	6.5518	6.8665	10.9962	8.5571	12.8356	9.2482	7.5975	8.3064	12.8849	8.3481	9.8988	9.9686	7.6449	8.9338	7.2775	8.7068	14.5475	11.5191	9.7397	6.8131	7.8957	7.5155	7.1598	8.4292	8.6593	11.0365	6.7389	7.6500	12.9380	12.7020	11.8746	9.3434	11.0421
SLC35D2	8.7680	8.2471	9.1872	7.6124	10.5059	8.8645	8.5429	8.7462	8.1021	8.3046	8.3473	8.9027	7.9544	8.1010	9.4613	8.7609	7.7646	7.1693	8.0572	9.1509	7.7867	7.9564	8.8236	8.0660	8.5379	7.5169	8.4875	8.4120	6.8861	8.0810	8.8562	8.9387	8.5381	9.26455	8.2278	8.2247	7.6579	8.0324	8.9200	8.3968	8.1897	9.0126	7.9528	7.9997	9.3535	8.7081	8.2353	8.9682	8.1093
CHST1	8.9950	8.1714	8.2892	10.4500	7.8858	8.5725	9.2780	10.3961	10.5132	10.5273	11.1526	11.1760	11.6473	10.5000	7.4153	9.5752	10.7550	11.4918	10.7564	10.0627	10.1851	10.6821	8.8409	10.6351	7.1264	10.9274	10.6301	6.2494	11.8637	10.7461	10.8482	10.5670	9.1811	8.36725	9.9195	11.0875	11.4863	9.9378	8.6808	8.6154	11.3745	7.6740	10.8235	10.6346	7.3098	7.5788	9.9968	7.0486	10.6679
ZNF879	6.5511	6.8671	6.0607	6.6556	5.8043	6.4696	6.7262	6.5538	6.5490	6.3407	6.4269	6.3399	6.4951	6.5345	7.0976	5.7066	5.8267	5.3956	5.9418	6.9141	6.0350	6.3620	6.6497	6.5443	6.2139	6.4624	6.3905	6.7424	6.2955	6.6928	6.2397	6.5617	6.2951	5.66905	6.4875	6.6494	6.0474	5.9070	6.4571	6.7716	6.5246	6.9926	6.3132	5.0601	7.0648	7.0399	6.1575	6.7968	6.1933
CHST3	11.2507	10.0524	10.1809	11.0687	10.3247	10.2644	11.3888	10.7020	10.7558	10.8103	10.6395	10.3086	10.5299	10.7010	10.8846	10.7493	10.7153	9.2006	10.8488	10.3770	9.8615	10.8399	11.9645	10.4875	11.2583	10.8865	10.5603	10.3742	10.0346	10.9975	10.1704	10.6295	10.5547	10.9811	11.1149	10.9564	9.7907	9.5588	9.8410	11.8389	10.3532	8.6893	10.4138	11.5328	9.9388	9.4969	10.2299	10.9181	11.1011
CHST2	8.9048	8.4002	8.7221	7.7075	9.7174	10.7702	8.7859	10.4077	9.0497	8.6914	8.9884	9.0965	8.7784	8.9387	9.9533	8.6184	10.0468	9.5637	9.5145	7.4282	10.1304	7.8807	8.3746	8.5627	10.0761	8.1249	8.2993	7.9725	9.1840	8.6245	9.4139	8.5946	8.8440	8.77195	9.1295	8.2136	8.9233	10.0913	9.5055	8.0234	8.5162	9.1953	8.7401	9.0913	9.2263	9.1740	8.7956	8.0770	9.4707
CHST5	3.7102	4.5183	2.6098	5.0435	5.0890	5.5542	4.6586	5.4868	3.9939	5.1708	5.2497	5.2717	5.1755	4.6412	4.2466	3.6226	5.6914	5.7240	4.8579	4.8075	5.0997	4.6734	5.1916	4.8312	5.0085	5.0810	4.8711	6.2712	6.1897	5.0096	5.5271	4.1830	3.8678	5.1956	3.9680	4.9266	5.4753	5.6523	6.9646	4.9864	4.0979	5.4201	4.5101	5.6074	6.2283	3.9418	4.2831	5.5224	4.4072
CHST4	0.0000	0.4540	1.0121	0.8172	0.0000	0.4539	0.4954	1.0276	0.4270	2.3760	0.6343	2.3219	0.0000	0.0000	0.7326	0.9016	0.0000	1.6931	0.5211	1.0382	0.0000	0.3807	0.4227	1.0790	0.0000	0.0000	0.0000	0.0000	1.9532	0.0000	1.0793	1.4734	0.9298	0.44825	0.0000	0.0000	0.0000	0.0000	0.0000	0.4880	0.0000	0.0000	0.0000	1.2091	2.3587	0.0000	0.0000	0.4304	0.0000
CHST7	8.1299	8.5023	6.7964	9.3707	7.6420	7.0021	8.4979	7.9061	7.3072	8.4926	8.2222	7.6682	8.6629	8.0994	8.0461	8.3084	7.8285	7.2895	7.9698	7.1029	8.3877	7.7593	8.0837	8.1994	8.5798	7.5169	8.7300	7.6511	8.4332	7.8656	8.4691	7.2848	7.7187	7.30355	7.5687	8.9312	8.9559	9.0338	8.2473	7.3786	8.3089	8.6427	8.0146	7.7762	6.4485	8.3674	7.6033	6.5192	8.0624
CHST6	8.1484	3.6817	9.5907	5.9443	9.3920	10.7699	8.5222	7.6727	6.4445	9.4401	8.0852	9.1215	7.0719	6.0743	8.0497	7.3934	7.1765	7.6867	8.6166	9.3030	7.7722	7.4976	8.8290	8.0459	9.2008	6.6530	7.0174	6.5093	6.5889	7.5751	8.8069	9.4723	7.9226	7.90085	7.3945	7.6044	9.0353	9.0020	9.3933	7.1767	7.8934	8.7182	7.7523	7.7234	9.7729	8.5417	7.7417	7.5249	8.3393
ITGAX	6.8761	9.0811	10.3251	8.0375	9.2452	10.7347	8.8294	9.6244	9.3575	8.5192	9.7950	9.5271	9.2642	6.5489	8.6894	7.8193	7.2560	6.6905	8.5361	9.3654	8.7645	8.2099	9.2511	8.4028	8.7122	6.6897	10.1905	8.7463	7.0721	8.3156	8.7048	8.7456	9.1554	9.38805	8.6590	9.1248	7.9464	7.9188	10.9703	9.8075	7.6535	10.6051	8.5020	10.5596	8.9578	9.2228	9.0937	7.5546	7.0422
OR8J1	0.0000	0.0000	0.0000	0.0000	0.0000	0.0000	0.0000	0.0000	0.0000	0.0000	0.0000	0.0000	0.0000	0.0000	0.0000	0.0000	0.0000	0.0000	0.0000	0.0000	0.0000	0.0000	0.0000	0.0000	0.0000	0.6030	0.0000	0.0000	0.0000	0.0000	0.0000	0.0000	0.0000	0.0	0.0000	0.0000	0.0000	0.0000	0.0000	0.0000	0.0000	0.0000	0.0000	0.0000	0.0000	0.0000	0.0000	0.0000	0.0000
SNORD115-17	0.0000	0.0000	0.0000	0.0000	0.0000	0.0000	0.0000	0.0000	0.0000	0.0000	0.0000	0.0000	0.0000	0.0000	0.0000	0.0000	0.0000	0.0000	0.0000	0.0000	0.0000	0.0000	0.0000	0.0000	0.0000	0.0000	0.0000	0.0000	0.0000	0.0000	0.0000	0.0000	0.0000	0.0	0.0000	0.0000	0.0000	0.0000	0.0000	0.0000	0.0000	0.0000	0.0000	0.0000	0.0000	0.0000	0.0000	0.0000	0.0000
BCL2A1	4.3418	6.2974	9.4690	4.4055	7.7848	6.2972	2.9936	2.2125	2.6242	3.3534	4.5964	3.6088	4.2031	3.2698	3.7268	4.7803	3.6789	3.5509	7.2598	1.0382	5.2369	0.9306	1.7583	2.5412	7.2899	4.8591	7.6825	3.6067	1.2846	3.4509	5.0564	3.7096	5.6136	6.259	4.1285	1.4454	2.7992	3.1592	6.9199	5.6234	3.0656	6.4498	3.0186	8.2209	5.2398	5.1058	4.6050	6.2691	3.4225
GPSM2	10.8343	11.1725	11.6184	11.2912	10.0120	10.3208	10.5318	10.4449	9.9563	10.1833	10.3075	10.5287	10.8928	11.0855	11.0988	11.3387	10.8372	9.3830	10.1361	10.0965	9.4633	11.2130	11.4388	10.1638	11.7005	10.2056	10.4890	11.2143	9.8348	10.5241	9.7066	10.8330	10.0488	10.57175	11.0908	10.1361	9.7237	10.2313	8.7469	11.2605	11.1992	10.2547	10.6645	10.3757	10.7035	10.8231	10.0652	10.7537	9.8163
HLCS	8.5332	7.7661	8.9820	8.4543	8.1221	9.2000	8.5093	8.2590	8.7600	8.1704	8.2874	8.5767	8.3817	8.3105	8.6778	8.4814	8.3343	8.6547	8.8602	9.1589	8.1067	8.8382	8.6584	8.9260	8.0190	8.1409	8.5141	8.6770	8.3168	8.9655	8.1595	8.9491	9.4056	9.0018	9.0061	6.9996	8.7023	7.7986	7.5856	8.9067	8.2403	8.2296	8.4304	8.5737	9.7084	9.4754	8.6799	8.2217	8.9193
NOG	9.7408	8.4636	6.1111	10.0624	5.8975	4.6668	9.2227	7.0765	8.1272	9.1919	9.6995	8.1548	8.5374	9.8731	4.0194	7.5148	7.3946	7.0283	6.5759	9.0208	8.0331	9.1671	6.7894	8.1903	6.6583	8.4671	9.8557	7.2369	9.0181	8.2182	8.3462	8.2586	7.9118	4.8945	7.4212	9.3586	7.1139	7.2072	5.3586	8.0211	9.3370	6.6514	7.5164	8.4708	6.8516	5.0541	6.8078	8.6823	8.3301
LIPG	4.8232	7.8331	7.8777	8.1751	5.6597	8.2575	3.4908	6.4376	4.1598	6.0158	6.0112	6.6467	8.1440	3.5988	2.9904	5.6946	7.2806	5.7471	8.8192	6.8027	6.6061	8.6623	6.9687	7.1260	6.9189	4.8591	8.2651	6.8740	5.6933	8.0425	6.2291	7.4726	9.0152	6.5682	7.4344	7.5166	5.9809	7.9039	6.4446	8.5284	6.9255	6.7821	7.6831	7.7877	9.2036	7.3409	8.6464	5.6934	7.5185
ITGAV	12.9997	12.8251	12.0095	12.0369	11.4069	11.8315	12.0536	12.3187	12.3801	11.5649	11.6855	11.5516	11.6270	12.3164	12.8273	12.8527	11.8733	11.3367	12.9492	12.0186	12.1106	12.1376	12.8793	12.3351	12.8136	11.6118	11.8146	12.4253	11.1403	12.2439	11.8345	12.1294	12.6073	11.9102	12.1274	11.1501	12.1970	12.1205	11.5352	12.3437	12.3121	11.5802	12.0712	12.2464	12.7591	13.2304	12.3886	12.3418	13.1204
HIBCH	9.2542	8.9524	8.2543	9.0051	9.1153	8.9863	8.9054	9.9071	9.0479	9.3251	8.5351	9.4858	9.9515	8.5516	8.4278	8.5515	8.8222	8.6674	9.0126	9.8788	9.4617	8.8740	9.6052	9.3392	8.6522	8.9975	8.8955	8.9361	8.4272	9.5510	8.8406	9.3853	9.2922	9.2079	8.8807	9.2634	8.8061	9.7210	9.4078	9.2362	9.2389	9.1323	8.7922	8.9581	9.4371	9.1434	8.9562	9.1548	8.0040
ZNF703	7.0654	6.3441	6.0009	8.0541	6.5906	7.6512	8.6746	9.5613	9.0413	7.9966	6.6653	6.7892	7.8193	7.2092	7.3525	7.6766	8.6085	7.0958	7.1269	6.1405	7.2335	6.6007	8.3141	6.5727	7.4125	7.6194	7.5961	8.6509	7.9290	8.0694	7.3432	6.6254	6.2270	7.46535	8.8698	8.5329	7.4023	7.0595	6.9987	7.0245	7.5770	7.3014	7.8397	8.5902	7.2612	7.1174	6.6652	6.6794	8.1292
ITGAL	5.1675	7.4586	10.1386	6.0140	7.9084	8.1878	5.7834	6.4718	6.0760	6.6426	6.8493	6.9841	6.5931	4.8780	5.8136	7.4976	5.5621	5.4259	6.7781	6.9391	6.5863	5.3741	7.0854	6.7016	7.2599	4.0503	9.0641	6.6898	4.3326	5.5045	6.3223	7.2914	8.2771	8.34655	7.4571	6.5556	5.8802	6.8584	7.9140	8.6649	5.8853	7.8923	7.0832	8.2336	8.9762	8.2609	8.5968	7.7040	6.5650
ITGAM	6.9529	8.9969	9.8108	7.3714	8.5672	8.9831	7.8710	8.8060	8.3582	7.0646	7.3997	7.8492	8.5618	6.3338	6.4969	7.6797	7.7160	6.6968	8.4561	8.8923	8.2540	7.7911	8.6277	8.4059	9.1607	4.9345	8.5884	7.7908	6.8919	7.2170	7.8884	7.9705	8.5311	8.18505	8.2409	8.6836	8.6513	7.8859	9.2769	9.4995	7.0952	7.8066	9.1234	9.0820	9.3999	8.4557	9.5730	8.2133	7.5045
LOC286359	0.0000	0.0000	0.4210	0.0000	0.0000	0.0000	0.0000	0.6034	0.0000	0.0000	0.0000	0.0000	0.0000	0.0000	1.2161	0.0000	0.4093	0.9210	0.0000	0.6106	0.5284	0.0000	0.0000	0.4550	0.0000	0.0000	0.0000	0.4000	0.5643	0.0000	0.0000	0.0000	0.3804	0.0	0.0000	0.0000	0.5117	0.0000	0.0000	0.0000	0.5197	0.0000	0.0000	0.5234	0.0000	0.3130	0.0000	0.0000	0.0000
HLF	10.5338	8.6411	9.3961	9.9728	7.1190	8.8449	10.3575	9.5494	8.8424	9.8878	10.2685	10.2548	8.9894	10.4197	8.0243	10.4342	10.5846	12.3113	9.9730	9.9687	10.0093	10.1333	10.1336	11.1619	8.8304	10.7734	10.0052	8.2729	10.9613	10.6049	9.6167	9.5393	8.6860	7.31375	9.4908	8.5639	11.4649	10.1635	9.2449	9.2591	10.8574	8.5052	9.8308	10.0242	7.4680	9.1968	10.5301	8.7859	9.9517
NOV	5.7444	7.3152	8.1429	2.9741	8.4446	5.0025	5.2891	5.7400	2.3597	6.6843	6.0112	6.9565	3.9800	6.3503	7.0262	6.3758	6.5417	8.4995	7.5416	6.0744	6.8075	6.2746	6.9046	7.6394	7.7145	6.8924	6.5231	6.5194	7.8945	6.4785	4.0991	5.6140	7.5173	8.7039	6.1394	4.3189	7.0365	5.4640	5.4611	7.5771	7.2138	4.4889	6.3467	7.0888	6.9203	5.3134	7.2472	7.3577	7.9117
FAM134C	10.2620	10.2796	10.2224	10.4166	11.4145	10.1703	10.1547	10.3742	10.1633	10.2857	10.3458	10.2444	10.4417	10.4480	10.2338	10.5780	10.3520	10.2399	10.2608	9.6538	10.1971	10.2452	10.1371	9.8004	10.3008	10.6517	10.6409	10.5809	10.3540	9.9965	10.3236	9.9445	10.1334	10.33765	10.3768	10.4499	9.7435	10.2442	10.7233	10.2972	10.1161	10.3661	10.2723	10.0894	9.7148	10.3293	9.9597	10.6797	10.4234
FAM134B	10.0780	9.0042	10.3071	8.9043	10.9297	9.9583	9.4468	9.9493	9.7135	10.0287	10.1744	10.6075	7.2526	8.8708	9.0773	9.7062	9.7618	10.5708	10.1781	10.8577	10.1708	9.4177	10.5974	10.5771	10.8562	8.7678	9.8236	8.2714	9.4755	9.7648	10.9729	10.7759	10.5513	9.3836	9.2874	8.4333	10.6250	10.2090	10.2527	9.7654	10.4512	9.2055	9.2878	9.0855	9.7334	9.9999	9.9487	10.3842	9.7057
FAM134A	12.3297	11.8155	11.3655	12.5241	11.6919	12.1285	12.4682	11.9416	12.1557	12.4222	12.5299	12.4209	11.8497	12.6695	11.1739	12.6562	12.3391	12.5545	11.9716	11.8839	12.4686	12.2897	11.8774	12.3045	11.0778	12.4744	12.4611	11.3388	12.7721	12.0557	12.3815	12.4690	11.9316	11.6478	12.1560	12.2425	12.2115	12.0084	11.7027	11.8451	12.4120	11.2658	12.1293	11.7589	11.5904	11.6024	12.1075	11.6740	12.2640
SERPING1	10.2008	8.2312	10.4617	7.8596	11.4357	11.7877	9.2752	7.9762	8.7917	8.4825	9.2423	9.5380	8.7290	8.8372	9.5702	9.7878	8.6000	9.3324	11.2968	8.8386	10.6616	9.2864	9.1536	9.1823	9.5309	10.2116	10.3015	8.1106	8.6115	9.1111	12.1960	9.7179	9.6979	10.02935	8.6743	7.7956	9.7886	9.9936	10.2722	9.9870	8.7866	12.2797	8.8494	10.1732	12.0627	11.4656	10.1951	9.4619	9.6342
SMAD9	9.6884	8.4065	7.9820	10.1560	2.2418	7.0062	8.9054	7.8291	9.8256	8.1850	7.6100	6.3820	8.4377	9.1736	6.5437	9.8844	8.6794	7.6741	8.9480	8.8891	8.6179	10.0436	8.8258	9.0073	7.9207	8.4458	8.5510	8.9788	9.3177	9.5576	5.9462	8.9819	9.5215	5.814	9.2609	8.2164	8.7140	7.2120	3.5328	9.3500	8.7922	6.3479	9.2895	8.5487	8.0162	8.3179	8.4446	8.2384	9.4868
TRERF1	7.9042	7.9477	8.6738	8.8458	7.1733	7.0309	8.7630	7.5541	8.2118	7.8783	8.3177	7.3663	8.6723	8.6256	8.9852	8.3627	8.3733	8.3808	8.5462	7.7009	7.7217	8.9856	8.4255	8.3513	8.7133	7.8478	8.3025	9.1548	8.6027	8.3184	6.5536	7.6490	8.5110	8.43375	8.2706	8.2522	8.1176	7.1276	6.9109	9.0625	7.9753	7.7478	7.8207	8.4493	8.4853	7.8886	8.4477	8.7397	8.8052
LOC653501	7.6042	8.0499	8.1078	8.0375	6.0445	8.0396	7.2339	8.1471	7.8563	7.4014	7.4091	7.2724	7.4743	8.3506	6.2868	7.8413	7.1434	7.7022	7.4867	7.7440	7.2462	8.2202	7.7237	8.4138	6.7258	7.8049	7.8478	7.4886	7.2951	7.9959	7.1419	7.5153	7.8696	7.23245	7.8250	7.1236	7.8025	6.5880	6.1080	7.6798	7.2180	6.6684	8.0517	7.0560	9.3326	7.7687	7.5200	7.2888	7.4951
LRPAP1	10.9875	10.5775	10.7102	10.8165	11.7387	11.3460	11.1012	11.3087	10.6525	11.1610	11.2634	11.7483	10.7260	11.0255	11.1470	10.6279	11.1457	11.5469	10.8930	10.6277	11.4502	10.7494	10.7648	10.8716	10.9526	11.0977	11.5522	10.4010	11.7151	10.6963	11.7691	10.7588	10.6712	10.8144	11.0177	11.2847	11.3184	11.8566	12.2654	11.0030	11.0151	11.0063	11.5147	11.2367	10.7565	10.8762	10.9985	10.6652	10.8787
LQK1	4.9028	5.1750	5.1248	4.8676	6.4916	3.7624	4.8509	6.1518	4.2144	4.4004	5.2686	5.0790	4.8828	2.7796	4.8962	5.3400	4.9002	2.9449	4.5620	4.8542	5.3969	4.3669	3.3493	5.8789	5.6541	6.0641	5.2830	4.4011	4.7974	5.7238	5.3203	4.9962	4.5249	4.73	3.8029	3.1768	4.7070	5.1781	5.3045	4.9440	3.3978	3.7565	4.7641	4.8573	5.6271	5.1259	4.6489	5.2683	4.6359
SMAD6	4.7389	6.5113	5.4043	6.6281	6.0092	5.1146	6.5732	4.6373	4.9524	6.0344	6.7116	5.0790	6.1323	5.5163	5.6896	5.8547	5.5820	5.1454	6.0018	5.5496	5.4119	5.1714	5.7486	4.9730	7.3223	5.3561	6.7519	5.7643	6.2048	5.7406	5.6904	5.4477	4.8456	5.16135	6.3623	6.2636	5.7607	6.1480	5.2193	6.2064	6.4621	5.4759	5.6105	6.3787	6.9730	4.2425	7.3033	6.7463	6.4037
SMAD7	8.7693	8.8589	8.7822	8.7584	6.9365	8.8121	8.8203	9.3012	8.3027	8.5678	8.3859	9.1174	8.2825	9.3748	6.9510	8.8105	8.9153	8.9317	8.7020	9.1157	8.0951	9.0027	8.9767	8.9757	8.3861	8.9346	8.8258	8.4322	9.2970	9.4687	8.8649	9.1238	8.7831	7.80635	8.8867	9.7227	8.5401	8.3717	8.8005	8.9589	8.6777	7.7950	9.0045	9.8041	7.9388	7.5934	8.3462	8.9162	9.4410
GOLPH3L	9.4002	8.9296	8.6102	8.5817	8.2513	9.2836	8.4412	8.5463	8.7264	8.1788	8.4782	8.2677	8.2123	9.0563	8.5191	9.0023	8.7668	8.7050	8.5695	8.5141	8.6721	8.8777	8.8290	8.6625	8.7022	9.0979	8.5183	8.7334	8.2089	8.6481	8.5844	8.7479	8.1602	8.10285	9.0999	8.2791	8.5516	8.9908	9.4798	8.7265	8.4623	8.2123	9.0264	8.4493	9.9081	9.0601	8.7895	8.8028	8.6101
SMAD1	9.9462	10.3393	9.8404	10.2574	9.3619	10.8827	10.1269	10.5419	10.9109	9.7777	9.9301	9.3668	10.2411	10.6152	9.8878	10.3149	10.3042	9.1640	10.2271	10.1082	10.8438	10.4312	10.5559	10.3984	10.4536	10.4903	9.8530	9.1402	10.0971	9.9987	10.3801	10.0890	10.4142	9.56665	10.9425	10.5785	9.9319	10.6264	9.9431	10.6104	9.8562	10.1509	10.7423	10.5508	10.2819	10.8954	10.5563	10.6565	10.5594
AFTPH	9.6355	10.2259	9.5245	9.7141	8.6151	9.5901	9.3073	9.1734	9.6567	9.3401	9.4750	9.5943	9.3033	9.9647	9.1497	9.8804	9.6229	10.2804	9.9935	9.6242	9.7120	9.9101	9.9007	10.0433	9.5663	10.1397	9.6635	9.4572	9.4832	9.8985	9.2640	9.6033	9.5000	9.16285	9.4099	9.4551	9.9078	9.3771	9.5130	9.8628	9.7263	9.1627	9.4608	9.5710	10.1885	9.5289	9.7238	9.5354	9.8609
SMAD3	9.5669	10.2120	9.6630	10.1846	9.0888	9.7943	10.3320	10.8144	10.0744	10.8113	9.7950	8.9478	10.4769	10.2453	9.1993	10.8673	11.2508	10.2179	10.5957	8.9534	10.1922	10.0694	11.3850	10.0234	10.7007	10.2335	10.5826	9.3963	10.3619	9.9960	9.9241	9.8818	10.5320	10.23135	11.1087	9.8511	10.5017	9.9494	9.8207	11.8494	10.5188	9.8986	10.9163	11.0132	10.3778	9.5246	10.8478	10.8513	10.6897
MUS81	9.0153	10.4759	8.9713	9.9854	9.2312	9.3980	10.0883	10.0559	9.4899	10.2954	9.9079	9.8319	9.5548	9.4047	9.9819	8.9739	9.3959	9.0200	9.1427	9.5901	9.3711	9.5613	9.4075	9.2716	9.5870	9.5633	9.4677	9.9214	9.8885	9.4882	9.3950	9.0959	9.1630	9.67995	9.0279	9.7822	9.1704	9.8050	10.3718	9.6837	9.0512	9.7824	9.0500	9.1557	8.9458	9.2477	8.7048	9.8805	9.4331
AMMECR1L	9.2099	9.5827	9.1914	9.6334	8.9970	9.1082	9.1455	9.2917	9.8930	9.1209	9.0301	8.8660	9.7408	9.4583	10.0778	9.6874	9.2047	8.7728	9.3853	9.1800	9.3683	9.5659	9.5348	9.1374	9.7799	9.1777	9.3050	9.8998	9.1888	9.5049	8.7706	9.3621	9.7016	9.68265	9.8108	9.4609	8.7881	8.9638	8.5297	9.7660	9.1797	9.4001	9.2800	9.3529	9.2840	9.7130	9.2275	9.7538	9.8406
IL1RAPL1	6.2345	4.0144	6.0009	5.7019	2.0694	4.8068	5.0952	4.2215	5.9125	4.6375	4.0410	3.6088	4.4669	5.6817	4.7620	6.0469	4.0369	5.6218	5.3429	6.8950	3.9215	6.1077	5.3989	6.1959	4.4360	4.9588	4.7545	3.6067	5.2607	5.9794	3.3080	6.7449	6.5671	3.1	5.1032	4.6179	4.6592	1.7988	1.3280	5.4349	5.0483	2.9175	4.7032	5.2871	1.8590	5.3821	5.2435	3.8635	5.3702
TMPRSS11B	0.0000	0.0000	0.0000	0.0000	0.0000	0.0000	0.0000	0.0000	0.0000	0.0000	0.0000	0.0000	0.6115	0.0000	0.0000	0.0000	0.0000	0.0000	0.0000	0.0000	0.0000	0.0000	0.0000	0.0000	0.0000	1.0271	0.0000	0.0000	0.0000	0.0000	0.0000	0.0000	0.0000	0.0	0.0000	0.0000	0.0000	0.0000	0.0000	0.0000	0.0000	0.0000	0.0000	0.0000	0.0000	0.0000	0.4609	0.0000	0.0000
IGF2R	11.3718	10.8649	11.3856	11.2755	9.6152	10.4000	11.2002	9.8077	11.0531	10.3658	10.6672	10.0160	10.5401	11.5063	10.8394	10.6370	10.1918	10.1367	11.0993	10.8474	10.5145	11.2653	10.2036	10.7827	11.2781	10.7488	10.6072	10.9477	10.5080	11.1033	9.6116	10.8927	11.4544	10.9352	11.2160	10.5011	10.4030	10.1809	9.0936	10.4689	10.8927	9.4513	10.3467	10.4275	11.3021	11.1031	10.8625	10.4690	11.6195
TMPRSS11D	0.0000	0.0000	0.0000	0.0000	0.0000	0.4539	0.0000	0.0000	2.0354	0.0000	0.6343	0.0000	0.0000	0.0000	0.4123	0.0000	0.0000	0.0000	2.8258	0.0000	0.0000	0.3807	0.0000	0.0000	0.4034	2.6298	0.0000	0.4000	0.0000	0.3901	0.0000	0.0000	0.0000	0.47185	0.0000	0.0000	0.5117	0.0000	0.0000	0.0000	0.0000	0.0000	0.0000	0.0000	0.0000	0.3130	0.0000	0.0000	0.3725
TMPRSS11F	0.4871	0.4540	0.7467	0.4657	0.0000	0.0000	0.0000	0.6034	0.7559	0.5050	0.0000	0.0000	0.0000	0.0000	0.4123	0.5201	0.9883	0.0000	0.0000	0.0000	0.0000	0.0000	0.7492	0.0000	1.1956	1.6210	0.4342	0.4000	0.9689	0.3901	0.0000	0.0000	0.0000	0.17445	0.0000	0.0000	1.1873	0.0000	0.0000	0.0000	0.9010	0.0000	0.0000	0.5234	0.8080	0.3130	0.0000	0.7615	1.1233
ZC3H10	7.9306	7.9945	7.8526	7.8807	9.3035	7.8236	8.2172	7.7617	7.9356	7.6684	7.7535	7.8240	7.5290	7.9031	7.9276	7.9313	7.3719	6.7214	7.3587	8.0060	7.7896	7.8068	7.8440	7.5250	8.1961	7.7364	7.8389	8.2848	7.5559	7.8617	7.7903	7.9185	7.9475	7.97025	7.9562	8.3771	7.1704	7.9158	8.2220	7.7783	7.4681	6.8875	7.7845	6.5899	7.8264	8.3611	7.7109	8.0144	8.0892
RAD21L1	0.0000	0.4540	1.2362	0.4657	0.0000	0.4539	0.0000	0.0000	0.7559	0.5050	0.0000	0.0000	1.0396	0.0000	0.0000	0.5201	0.4093	0.0000	0.5211	0.0000	0.0000	0.3807	0.0000	1.3123	0.0000	0.0000	0.4342	0.0000	0.0000	0.3901	0.0000	0.0000	0.0000	0.44825	1.1229	0.0000	1.1873	0.9940	0.0000	0.0000	0.0000	0.6744	0.0000	1.2091	0.8080	0.0000	0.0000	0.4304	0.0000
IL1RAPL2	2.4377	0.0000	0.4210	1.5385	0.0000	0.7986	0.8634	0.0000	0.7559	0.0000	1.6820	0.0000	0.0000	2.1363	2.7276	2.6344	0.7277	3.8480	2.4196	0.6106	2.0342	2.4675	0.4227	3.0082	0.0000	1.6210	1.9298	2.6851	3.1142	3.0791	0.0000	0.0000	0.9298	0.17445	1.3620	0.0000	2.1395	0.0000	0.0000	2.0771	2.4159	0.6744	1.5207	0.9066	0.0000	1.9662	2.2521	0.0000	2.5144
SLC36A3	0.4871	0.0000	0.4210	0.8172	0.0000	0.0000	0.4954	0.0000	0.4270	0.0000	0.6343	0.0000	0.0000	0.0000	0.0000	0.0000	0.4093	0.0000	0.5211	0.0000	0.5284	0.6818	0.4227	0.0000	0.7183	0.6030	0.0000	0.7128	0.0000	0.0000	0.0000	0.7746	0.3804	0.44825	0.0000	0.0000	0.0000	0.0000	0.8117	0.0000	0.5197	0.0000	0.0000	0.0000	0.0000	0.0000	0.0000	0.4304	0.3725
CKS1B	7.0523	6.9384	7.7788	6.7557	9.5231	7.8948	7.2916	7.4763	6.9333	7.3393	7.3807	7.4545	7.6013	6.6094	9.4688	7.4518	7.1633	6.5736	7.0997	7.2747	7.6151	7.1287	7.1560	6.9641	7.2870	6.6000	7.7756	9.5444	6.5153	7.0547	6.9860	7.5540	7.5755	9.2045	7.2420	7.4983	7.3125	7.4310	8.5790	7.1401	7.1224	7.6485	7.1417	6.9323	8.4624	8.1570	7.2365	7.1296	7.3542
SLC36A1	8.3322	7.1929	7.9187	8.4016	7.4792	8.1657	8.4682	8.3023	9.0748	7.9238	7.6060	7.7774	7.8657	8.6335	8.4512	7.9080	8.4099	9.2459	8.7005	7.9487	7.8068	8.7223	8.1834	8.7118	8.2957	8.5433	8.1574	8.3413	8.6956	8.9771	6.9146	7.6206	8.6583	7.66825	6.9112	6.8495	7.5506	7.5388	7.1055	8.6734	8.4245	8.3765	8.1211	8.2991	7.6161	9.9039	7.7083	7.5385	9.3259
ST13	13.2249	12.9537	12.7888	12.7609	12.3417	12.4756	12.9615	12.7278	13.1740	12.7814	12.8814	12.5033	12.6516	13.0490	12.2431	13.0289	12.6015	12.2129	12.1558	12.9104	12.4954	13.2880	12.7257	12.8640	11.5299	13.0642	12.7911	11.6878	12.4408	12.6674	13.0574	13.0457	12.7345	12.2647	13.1143	12.8593	12.7990	12.6276	12.2487	12.4897	12.9667	12.1450	12.8563	12.7366	11.5930	12.3918	13.0062	12.6805	12.5476
RPL31P11	0.8506	1.3098	1.4301	1.8746	2.0694	0.4539	2.2287	1.6216	2.0354	1.4203	1.4095	0.0000	1.8636	3.7051	1.7293	0.5201	0.0000	3.1764	0.5211	1.3677	2.0342	0.3807	0.7492	2.7935	1.7041	2.2118	2.1739	0.7128	0.5643	1.1647	2.1173	1.6472	0.9298	1.8049	0.8361	2.3281	0.0000	2.3123	2.0076	1.3839	1.6637	1.9927	1.6975	1.6720	1.0882	0.5701	2.4638	1.0305	3.0644
C14orf115	0.0000	0.4540	0.4210	0.0000	0.6162	0.0000	0.8634	0.0000	0.7559	0.0000	0.0000	0.8480	1.0396	2.2342	0.0000	0.5201	0.0000	0.5328	0.0000	0.6106	2.1822	0.0000	0.0000	1.3123	0.0000	0.6030	0.0000	0.0000	0.5643	0.0000	0.0000	0.4387	0.0000	0.2738	0.4778	0.0000	0.8887	0.5809	0.0000	0.8519	0.0000	0.6744	0.4583	0.0000	0.0000	0.7881	0.0000	0.0000	0.3725
ZC3H15	10.2396	10.2975	10.1750	9.9131	9.2986	10.0073	10.1338	9.7935	10.3274	10.0356	9.9656	9.9452	9.8496	10.5074	10.4471	10.0654	10.1743	10.7887	10.1431	10.2898	10.1873	10.3587	10.2123	10.4367	9.5208	10.2679	10.0091	10.5043	10.1624	10.2569	9.8590	10.2254	10.0757	10.399	9.8208	9.9057	10.0156	9.8828	9.5322	10.4725	10.1882	10.0724	10.1720	10.0998	10.3606	10.0841	10.2705	10.0993	10.3000
TMEM213	0.4871	2.4428	1.0121	2.0172	0.0000	0.4539	1.7899	0.0000	2.1518	1.8134	0.0000	0.0000	1.3693	0.6938	0.7326	0.5201	1.4005	0.9210	0.9030	0.0000	0.9143	2.1119	1.2398	0.8004	1.3857	2.3650	0.7677	2.1745	1.2846	1.3518	1.4165	1.2759	0.6810	0.53325	0.0000	1.1037	0.8887	0.5809	2.0076	0.8519	0.0000	2.1940	0.4583	1.6720	0.4599	0.3130	1.7041	0.4304	0.0000
C14orf118	7.5710	8.0639	8.5304	8.4822	5.8583	7.5805	7.5309	7.7090	8.6979	7.5346	7.2560	6.6118	8.0262	8.5301	8.4457	7.9236	7.8573	7.2392	8.2674	7.9791	7.2035	8.7130	7.1456	8.3480	8.5931	8.1168	7.7476	7.6395	7.5705	8.5038	6.4563	8.4004	8.7541	7.52585	8.1561	7.1704	7.6998	6.9364	6.3138	8.0077	7.7380	6.9445	7.4562	8.3170	7.6756	8.8198	8.2043	7.9590	8.2886
ARTN	1.5888	3.1914	0.7467	2.2660	3.7285	4.9344	2.3496	4.1389	1.6165	3.2930	3.2979	1.7655	3.5951	1.5123	3.1601	2.2948	3.8851	3.6569	4.3320	2.3827	3.5918	2.6863	2.7628	2.6303	4.2283	3.3703	2.4767	6.2853	3.3356	2.9107	2.1173	1.2759	0.9298	4.649	1.3620	3.3493	2.5067	3.7438	3.7098	2.5434	1.8488	6.0693	1.6975	3.5768	4.4608	2.5473	2.5590	2.1621	2.3574
ART1	0.8506	0.7987	1.0121	0.4657	0.0000	0.4539	0.8634	0.6034	0.0000	0.0000	2.2825	0.0000	0.0000	1.6605	0.0000	1.2031	0.0000	1.2265	0.9030	0.0000	0.5284	0.9306	0.0000	1.3123	0.0000	1.0271	1.0382	0.9697	1.2846	2.7863	0.0000	1.0469	0.3804	0.0	0.4778	0.6549	1.1873	0.5809	0.0000	0.4880	1.6637	1.1322	0.4583	0.5234	0.4599	0.5701	0.4609	0.4304	0.3725
HRH3	6.5756	7.4403	5.0822	8.7456	3.5431	6.4392	9.4636	5.2626	9.2782	9.4931	8.8029	8.1467	6.4610	9.0412	2.4061	6.3376	7.3017	9.8339	7.2801	7.7009	7.5450	7.8621	5.3273	8.5796	2.4637	8.3319	8.2250	6.5688	9.6255	8.2915	6.9986	9.0130	6.1556	5.66395	4.4979	7.1818	8.9233	5.3976	4.3672	5.3662	7.7526	1.9927	7.9019	6.9323	3.3232	2.9149	7.4991	4.9653	5.6580
ART3	6.3022	4.2000	4.8132	1.8746	1.8735	5.7112	5.2430	4.4443	4.0441	5.8580	3.0318	5.7708	3.2396	3.5988	5.7171	4.7340	5.5621	7.3657	4.4226	6.7613	4.9370	5.0713	6.1245	5.6423	2.4637	4.8331	4.3938	3.3141	4.7974	4.8551	5.9199	5.0436	4.8456	4.80755	4.2819	3.5747	5.8906	4.2740	5.5798	4.0958	4.1974	5.7559	4.2151	3.7273	3.6595	4.6707	4.6916	4.3551	2.3574
HERC2P2	9.3611	9.8881	10.2997	10.9081	8.4358	9.3415	11.9688	11.3535	11.2991	11.5542	11.1738	10.7185	11.4401	9.7194	12.0813	9.1184	11.4199	10.3982	10.7103	11.9114	9.7876	11.0744	11.1624	10.7803	11.3733	9.6765	10.7331	12.1494	11.5313	11.8690	10.0566	9.8752	9.7280	10.94385	7.9004	10.5011	10.7919	9.4678	10.5105	10.1954	9.4315	12.6084	8.5503	11.3582	11.1876	10.5353	9.9689	11.0793	9.6143
ART5	0.8506	0.7987	1.2362	2.6631	2.6618	2.8650	2.9174	1.8466	0.0000	1.8134	2.7053	0.8480	2.7669	1.1603	0.0000	0.9016	2.3961	0.9210	0.9030	0.6106	1.6832	1.4918	0.7492	0.4550	0.0000	1.3543	2.5650	0.4000	2.8526	2.2405	0.6383	1.0469	2.8142	1.1154	2.7844	2.3281	1.1873	1.9910	0.0000	0.4880	3.4560	1.1322	0.8055	1.4590	2.0011	2.3558	1.0902	1.9187	1.6146
ART4	0.8506	2.5378	0.0000	0.0000	1.3777	1.0767	1.6080	0.0000	0.4270	0.0000	0.0000	1.3785	0.0000	0.0000	0.0000	0.0000	0.0000	0.0000	0.0000	0.0000	0.9143	0.0000	0.0000	1.9879	0.0000	1.3543	1.2660	0.0000	0.0000	1.8006	0.6383	0.7746	0.6810	0.44825	0.0000	0.0000	1.4346	0.0000	0.0000	0.0000	0.0000	0.0000	0.0000	0.0000	0.4599	0.3130	0.0000	0.0000	0.0000
RNF111	9.6572	9.3092	9.6399	9.5324	7.0854	8.4174	9.1021	9.0058	9.7270	9.0185	8.6742	8.6532	9.3200	9.0729	9.7090	9.7843	9.2774	9.6156	9.5651	9.4688	9.1157	9.4455	9.4993	9.8136	9.2934	9.4340	9.0354	9.7048	9.4241	9.5812	8.2466	9.5489	9.2370	9.0819	9.8333	9.2416	9.1271	8.6300	8.0185	9.6617	9.2022	7.9139	9.4322	9.0656	9.4817	9.8800	9.6487	9.3845	9.5685
TCEA2	9.8031	10.5918	9.6964	10.4150	11.7653	10.1828	10.6842	10.5554	10.1946	10.6423	10.6189	10.8280	10.8226	9.8636	9.0325	9.9793	10.6719	10.6245	9.8748	9.9861	10.5805	10.1337	10.0747	9.9404	9.6033	10.2606	10.6557	10.4683	10.9369	10.0637	11.1589	10.0171	9.9302	10.6128	10.3866	10.9934	10.4885	10.3728	11.4257	9.7337	10.2745	10.8992	10.4548	10.1106	10.0240	9.5649	10.0869	10.6441	9.8332
TCEA3	4.6723	2.5378	6.4444	2.4782	6.0676	5.1299	4.9306	4.5758	2.5413	6.3630	5.4974	4.8176	5.2053	3.8665	4.1595	4.0555	5.3580	6.1704	5.5580	4.4295	7.8681	4.9776	5.8961	5.6636	5.1635	6.1297	4.9800	3.4039	6.1279	4.5646	6.4099	4.7893	3.8352	4.56025	2.4111	3.6427	5.6054	5.3806	6.3409	4.0614	5.6314	7.3757	4.4305	5.0788	9.2831	6.5136	5.2998	4.1444	5.6153
TCEA1	10.6505	11.0155	10.4351	10.5067	9.8162	10.7527	10.4521	10.7419	10.8927	10.7041	10.6953	10.4028	10.6565	10.4271	10.3827	10.7706	10.7240	9.7315	10.1020	10.6069	10.8214	10.3607	10.4990	10.5406	10.3158	10.7002	10.5915	10.2208	9.6044	10.4099	11.1816	10.5677	10.5562	10.64415	11.2536	10.2876	10.5956	11.3995	11.4528	10.3569	10.7478	10.9158	10.6396	10.3225	10.3742	10.8385	10.9064	10.7920	10.8084
MGC57346	8.0705	8.4152	8.5889	8.4919	7.4435	7.0978	7.8361	7.9514	8.2616	8.0042	7.8739	7.6046	7.9789	7.9304	8.4648	8.4122	7.9609	7.6957	7.8722	8.4104	7.5404	8.4892	8.0038	8.2422	7.4348	7.8698	8.3266	8.6486	7.6859	8.2641	6.7378	8.1953	8.5614	7.8786	8.1549	8.3123	7.4989	7.6903	7.5374	8.3280	7.8283	7.1751	8.1327	8.3299	8.3557	8.6548	7.8445	8.2713	8.1287
COX4I2	3.6607	3.9810	4.2451	3.2299	5.6134	3.4077	4.2184	3.4418	2.7770	4.1846	4.8384	4.0179	3.7728	2.7132	2.4061	3.8964	2.9796	3.3758	2.6370	3.7135	4.3232	3.7424	2.8334	3.1354	2.4637	3.3703	4.2940	2.1745	2.4082	3.3224	4.8492	3.7096	4.1854	3.7311	3.9567	1.7215	4.3025	4.4479	5.4108	1.5909	3.6176	4.6687	3.9960	2.8323	2.8086	3.4183	4.6489	1.9187	3.1143
COX4I1	12.6354	12.2666	12.1690	12.3590	13.8769	12.6562	12.6441	12.5341	11.9291	12.7425	13.0271	13.0249	12.6502	12.6526	11.6264	12.4141	12.8193	12.8201	11.8350	12.3465	12.6820	12.3227	12.3236	12.2450	11.8911	12.9940	12.8810	12.1548	12.5146	12.4449	13.3644	12.5937	11.9331	12.40545	12.3100	12.8268	12.7113	12.8819	13.7663	12.1018	13.0094	12.9878	12.7020	12.1589	11.3100	11.7524	12.7272	11.6223	11.9215
BFAR	9.8295	9.4501	9.3823	9.5891	9.2950	9.6637	9.8318	9.3843	9.8140	9.2496	9.6947	9.4939	9.4146	10.4203	9.8203	9.7693	9.3076	9.3254	9.5889	9.5215	9.3537	9.7216	9.7497	9.4242	9.5791	9.5801	9.6753	9.8133	9.2871	9.6795	9.3278	9.6791	9.8084	10.0563	9.5532	9.5751	9.1293	9.2501	9.0634	9.8029	9.7137	9.3403	9.4608	9.2888	9.8060	9.7963	9.7005	9.6276	9.4574
ZC3H18	9.8709	9.8453	10.2540	10.2334	9.3805	9.8474	10.7046	9.8506	10.2499	10.1428	10.1936	9.9358	9.9126	10.2516	10.5509	9.8026	10.0526	9.6955	9.8768	9.9075	9.8281	10.2592	9.8182	9.6286	10.2908	10.0536	9.9993	11.2707	10.5851	9.8886	9.7155	10.0245	9.8594	10.4782	10.2350	10.5204	9.6310	9.8683	9.8540	10.2986	9.8303	10.1486	10.0047	9.8307	10.0416	10.1612	9.6781	9.3193	10.0019
TMEM212	0.0000	0.0000	3.4368	0.0000	0.0000	2.4427	0.0000	0.0000	0.0000	0.5050	0.0000	0.8480	0.0000	0.3882	0.0000	0.0000	0.0000	0.0000	0.0000	0.0000	0.5284	0.9306	0.0000	0.0000	0.0000	0.0000	0.4342	0.7128	0.0000	0.0000	0.0000	0.0000	0.6810	0.0	0.0000	0.0000	0.8887	0.0000	3.0964	0.0000	0.5197	0.0000	0.4583	0.0000	1.7015	0.3130	0.4609	0.0000	0.0000
SNORD115-13	0.0000	0.7987	0.7467	1.0996	0.0000	0.0000	1.7899	0.0000	0.0000	1.6302	0.6343	0.8480	1.3693	0.0000	0.0000	0.9016	0.0000	2.8587	1.6668	0.6106	0.5284	1.1429	0.0000	1.3123	0.7183	0.6030	0.0000	0.0000	2.2719	0.3901	0.0000	0.0000	0.3804	0.17445	0.0000	0.0000	2.2725	0.0000	0.0000	0.4880	0.0000	0.0000	0.4583	0.5234	0.0000	0.3130	0.4609	1.0305	0.6683
TCEB3B	1.1406	0.4540	0.4210	0.8172	0.0000	0.7986	0.4954	0.0000	0.7559	1.1746	0.0000	0.0000	0.6115	0.9458	0.4123	0.0000	0.4093	0.5328	0.5211	0.6106	0.9143	1.1429	0.0000	1.0790	1.1956	0.6030	0.0000	0.0000	1.9532	0.9496	0.6383	0.0000	0.6810	0.80705	0.0000	0.0000	1.1873	0.5809	0.0000	0.8519	1.4513	0.0000	0.0000	0.5234	0.8080	0.0000	1.0902	0.0000	1.4686
SIPA1	8.3050	9.6736	10.4950	9.0179	11.1927	10.4274	8.9892	9.6168	9.0185	8.6782	9.3874	9.4631	9.1004	8.4647	9.6860	8.3741	8.8926	8.0153	8.6959	9.1102	9.0095	8.5020	9.2430	8.5599	10.1852	7.7152	9.7770	8.4651	8.0770	8.5428	9.8813	8.8866	9.4592	9.55735	9.1526	9.4479	9.3730	9.5720	11.0418	9.6327	8.5059	10.1257	9.2903	8.9707	9.6353	9.3832	9.5615	9.6540	8.9393
CRTAM	1.9302	1.5104	1.7538	0.0000	3.0806	2.2318	0.4954	1.3549	0.4270	1.8134	2.2825	1.7655	1.0396	0.6938	0.4123	0.5201	0.7277	2.7670	2.8258	1.3677	2.1822	1.1429	0.0000	2.1168	0.9766	1.6210	2.5650	0.7128	2.1213	1.5174	0.0000	0.7746	0.9298	1.95485	0.4778	0.0000	1.8296	3.1592	1.7075	2.3290	1.6637	2.6698	0.4583	0.9066	3.4276	1.8739	0.4609	1.4531	1.3063
EDA	6.5756	6.2630	6.1734	7.8261	4.8959	7.0908	6.9953	5.5770	6.6952	6.6606	6.7565	6.8997	5.7491	7.6779	3.9593	5.9590	7.1797	5.7350	5.0715	7.3925	6.4543	7.2821	7.0112	7.1713	5.0971	6.6077	6.3905	4.7311	6.8325	6.9927	6.5102	7.0497	6.9160	5.8141	7.0671	5.7355	6.3177	6.7954	7.4363	5.2791	6.9306	5.1764	6.4613	5.3960	8.8944	5.0853	6.4769	5.4964	6.5378
OR6P1	0.0000	0.0000	0.0000	0.0000	0.0000	0.0000	0.0000	0.0000	0.0000	0.0000	0.0000	0.0000	0.0000	0.0000	0.0000	0.0000	0.0000	0.0000	0.0000	0.0000	0.0000	0.0000	0.0000	0.0000	0.0000	0.0000	0.0000	0.0000	0.0000	0.0000	0.0000	0.0000	0.0000	0.0	0.0000	0.0000	0.0000	0.0000	0.0000	0.0000	0.0000	0.0000	0.0000	0.0000	0.0000	0.0000	0.0000	0.0000	0.0000
CCDC116	1.3821	3.6817	2.6050	3.2873	2.6618	2.6267	3.6405	3.8581	4.0137	3.8066	2.9310	3.4060	3.8274	2.8430	3.6144	2.1612	3.0948	2.0450	3.6719	3.6543	3.5379	3.6059	2.8334	2.6303	2.0793	2.9535	1.9298	3.6067	3.2655	3.1312	4.7028	2.5790	3.5308	3.6289	1.9062	4.5129	3.1842	4.3105	2.9630	2.4402	1.8488	4.7347	2.8789	2.9183	2.1304	2.3558	1.8618	3.3764	2.2720
CADPS2	9.0735	7.0593	6.4722	8.0058	4.0862	9.5908	7.2573	6.8933	7.5493	7.1394	8.2512	9.0073	7.1329	8.7457	6.8346	8.9450	8.7787	11.0596	8.7811	6.7472	9.0689	8.9134	8.4154	8.8982	6.9228	7.1670	8.8977	5.3665	9.0484	8.8205	7.3726	7.1578	7.8088	6.56025	7.9075	6.7908	9.4319	8.4351	7.7105	8.9235	9.4288	8.8130	9.0254	9.1097	9.1426	7.1473	9.1945	6.8543	8.4923
CCDC114	2.6371	1.3098	2.1340	3.2873	1.8735	4.7876	3.7323	3.2969	3.9183	3.7175	4.1347	2.0704	3.5307	1.3470	2.2138	2.7319	3.8196	3.9764	2.4196	4.4984	2.1822	2.8764	2.8334	2.6303	3.3266	4.0044	2.2821	3.8815	4.1501	3.4913	5.1270	1.4734	3.0426	3.23585	2.6098	4.1424	4.6098	3.4485	5.5335	1.9325	1.8488	4.2835	2.1260	2.7409	9.9715	2.7164	2.2521	2.4643	1.7471
CCDC115	10.1271	9.9552	9.9198	9.9508	10.2306	10.1800	10.1854	10.2157	9.8030	10.3069	10.2078	10.2576	10.0632	10.2328	9.1788	10.1756	10.0685	10.3162	9.5954	10.1583	10.3275	9.9476	10.1191	9.9732	9.7983	10.3534	10.0665	9.9617	10.1103	9.7792	10.6561	10.2989	9.5339	9.81295	10.1588	10.2308	10.2184	10.3350	10.3436	9.7714	10.0188	10.1063	10.3697	9.8076	9.5433	9.5552	10.1689	10.0390	9.9226
CCDC112	7.6796	8.0459	8.0738	7.2358	7.8987	7.9605	7.9255	7.4118	7.8083	7.8286	7.8499	7.9507	7.7713	8.0071	9.0932	7.2110	7.5865	7.5863	7.6235	8.5470	7.8125	7.8584	8.1089	7.8231	7.6017	7.7364	7.7334	8.9143	7.4532	7.8694	8.0963	8.1364	7.6979	7.9571	7.7025	7.9510	7.6760	7.2454	7.6137	7.6132	7.5270	8.7445	7.5882	7.3814	8.2133	8.2426	8.0262	7.4638	7.0293
CCDC113	8.5923	8.4793	8.0250	9.2372	6.9490	9.9510	8.4261	8.8407	9.3183	9.2405	9.0191	8.4660	8.3225	9.2156	7.7439	9.4824	9.6005	9.5861	8.8655	8.6561	8.6674	9.0191	9.0825	9.3152	7.8372	8.9869	8.6632	8.4729	9.3403	9.1953	9.1377	9.2256	8.8022	7.882	9.4877	8.3513	9.4142	8.9835	10.3611	8.2811	9.1669	7.6654	9.2591	8.8405	10.8193	8.9841	9.3864	9.4014	8.9015
CCDC110	2.6371	3.3567	3.5663	4.3255	1.0466	4.8629	3.4372	2.8543	3.6281	3.2930	3.5225	3.6088	2.2311	3.9553	2.5758	2.6344	3.8196	5.1635	4.2017	3.3157	4.5580	3.8061	3.8008	3.9848	0.7183	2.7460	3.4376	1.6944	4.1107	3.4913	4.1899	3.4053	2.9329	1.8161	2.9401	1.9532	4.1723	3.3814	2.6524	4.1293	3.7630	3.3971	4.2721	3.5230	6.6235	3.8647	3.3798	2.0455	3.4997
CCDC111	7.7999	8.2862	7.7467	8.1322	6.4454	7.7363	7.3210	8.0235	7.8197	7.1459	7.6767	7.3016	7.3547	7.4284	7.5794	7.8211	7.3420	6.7180	7.2502	7.7857	7.4696	7.8095	7.9922	7.2786	7.8203	7.9434	8.0374	6.9890	7.3755	7.9767	8.0515	7.6618	7.6375	7.1194	7.7883	7.3008	7.6904	8.0333	8.1592	7.4528	7.2702	7.9830	7.5684	7.8339	8.8050	8.1216	7.3831	7.6952	6.8377
LEO1	9.2796	9.0011	8.9438	9.0607	8.7300	8.0934	9.5267	9.5170	9.7856	8.6723	8.5754	8.8234	8.9046	8.8841	9.5771	8.9309	8.9172	8.6483	8.8150	8.8168	9.1030	8.6994	9.5013	8.8960	9.0323	9.1699	9.2336	9.6324	8.9203	9.2914	8.4691	9.0396	8.7622	9.4987	9.0643	9.4046	8.3889	9.0939	8.1624	9.3606	9.0298	8.8168	8.8977	8.8211	8.7127	9.1980	8.9961	9.5306	9.0967
ATP1A4	0.0000	1.5104	1.6010	3.5444	0.0000	2.4427	1.7899	3.0479	2.4533	2.4881	1.9111	0.0000	3.2396	1.1603	0.0000	1.8498	3.4812	2.3277	2.6370	2.5215	2.6570	2.9904	2.6886	2.3445	0.9766	3.6342	1.6358	0.4000	1.7628	2.7863	2.2914	1.0469	0.0000	0.9745	1.7466	3.6427	3.1149	2.5749	3.5328	1.1423	0.5197	2.3706	2.2446	1.2091	1.8590	0.7881	1.7041	1.4531	1.8684
ATP1A3	11.4008	10.9055	10.5028	12.3961	9.6044	10.6088	13.2143	12.4051	11.7232	12.6978	12.5239	12.6138	12.5825	13.1952	11.5855	12.7217	13.2075	14.5575	13.8971	10.7048	13.2236	13.0427	12.3768	13.3960	11.2174	13.5554	13.0069	12.6316	14.0340	12.1056	10.5632	11.6408	11.7564	12.00515	12.9770	12.6212	12.8995	11.2153	10.3318	12.8425	12.6167	9.1820	13.5756	13.4641	6.9248	11.4123	12.9836	11.2188	14.0401
ATP1A2	14.7483	12.2430	13.8628	14.0547	8.5261	15.0234	13.0763	13.7783	13.0312	13.5468	14.0477	14.8661	14.8197	14.5330	11.2184	15.0816	15.5026	15.0631	14.0615	14.6294	13.5720	14.9343	14.6315	14.9483	13.1854	14.6992	14.1431	11.1309	14.6067	15.5013	14.7846	14.1156	12.0362	12.53695	15.1145	15.0572	16.6081	15.1960	13.9923	13.5327	15.8777	13.6876	15.2093	14.4618	10.9554	12.0484	13.8391	11.9211	14.9474
ATP1A1	12.9297	12.7918	12.5615	11.7796	12.3448	13.3821	12.5570	12.3709	12.0947	12.3647	12.2358	13.0934	11.8619	12.3842	13.7612	13.2023	13.1796	14.7859	13.2580	12.2157	12.8879	12.6389	13.0683	13.2840	13.4153	12.9418	12.7454	12.5688	13.7007	12.8110	11.7580	12.6863	12.2100	12.4393	12.1698	12.3757	12.8903	11.6677	11.4118	13.0359	12.7941	11.7590	12.9976	12.7324	13.7249	12.4857	12.8038	12.8889	13.4143
KGFLP2	7.9659	7.9727	7.8616	8.4648	6.3407	7.0910	7.4678	8.2746	8.2314	7.6842	7.9932	7.9804	7.8848	8.7614	7.5267	8.1928	6.9098	8.7834	8.2580	7.4877	8.1710	7.6302	7.5157	8.0245	7.8924	8.4174	7.8104	8.2008	7.4329	8.0261	8.5407	6.4984	7.4261	7.0616	8.0457	7.7067	8.8070	7.6894	7.0003	6.4025	7.5382	6.2854	7.7586	8.0208	8.0105	8.0593	8.6621	7.5804	8.2524
MGRN1	10.6287	10.8395	10.6618	11.2648	10.6935	10.7836	11.7768	10.9812	11.2292	11.4922	11.3985	11.5158	11.0675	10.9702	11.1266	10.7076	11.1652	11.3792	11.2966	11.4156	10.8503	11.1408	10.7743	11.1974	11.1314	11.3157	11.0297	11.4461	11.8371	10.9369	10.8651	11.0196	10.7202	10.70535	10.9826	11.4027	11.2429	10.6524	10.4227	11.1046	10.5658	10.8479	10.8579	11.1734	10.4196	10.4930	10.6535	11.0073	11.1875
TCP1	11.7566	12.0530	11.9502	11.8803	11.3254	11.2994	11.8988	11.2166	11.6159	11.7379	11.8032	11.5694	11.7107	11.8243	12.0401	10.9332	11.5090	11.8662	11.3684	11.6459	11.6473	11.7389	10.9184	11.7656	11.6384	12.1624	11.6478	12.4536	11.5155	11.4986	11.6679	11.7377	11.4631	12.3849	11.8062	11.6007	11.5028	11.6369	11.3210	10.7567	11.8221	11.3488	11.8229	11.4308	11.6975	11.4275	11.7280	11.3097	11.6377
CRTAP	12.0504	11.3012	11.8669	12.0239	12.0339	12.1893	11.9792	11.3874	11.4354	11.9353	12.2135	11.7294	11.6725	11.5807	11.2015	12.1183	11.3477	11.1068	11.2419	11.9767	11.9336	11.9701	12.3079	11.5059	11.3871	11.3300	11.7566	10.6837	10.9059	11.5591	11.9504	11.6565	11.9945	11.88575	11.7462	11.6696	11.8592	12.0981	12.2002	11.9952	12.5378	11.8800	11.6242	11.3508	11.8420	11.3130	12.2538	11.8525	11.7912
CBLC	0.0000	0.0000	0.0000	0.0000	0.0000	0.0000	0.0000	0.0000	0.7559	0.0000	0.0000	0.0000	0.0000	0.0000	0.0000	0.0000	0.0000	0.5328	0.0000	1.0382	0.0000	0.0000	0.0000	0.0000	0.0000	0.0000	0.0000	0.0000	0.0000	0.0000	0.0000	0.0000	0.0000	0.0	0.0000	0.0000	0.0000	0.0000	0.0000	0.0000	0.0000	0.0000	0.0000	0.0000	0.0000	0.0000	0.0000	0.4304	0.3725
SPHK1	5.8904	6.0645	8.1998	7.1237	9.5481	8.3836	5.9661	5.4278	4.2945	7.9355	7.1250	7.4986	4.6809	4.8736	8.7051	6.5814	4.5834	6.4547	7.6645	5.6423	6.7811	6.4976	6.8556	6.2688	10.2074	6.1146	8.1200	6.4025	6.1027	6.0227	6.0896	6.7292	6.8917	8.7454	5.7847	5.9164	6.7324	6.0791	6.5561	6.4843	7.2884	5.8029	5.0000	8.1047	5.9708	6.1395	5.3478	6.9356	7.4568
DPT	1.7696	1.8433	2.1340	0.0000	6.5986	3.1912	0.8634	0.0000	0.0000	1.8134	1.6820	2.0704	0.6115	1.3470	0.0000	1.4523	1.2091	3.8480	1.6668	2.3827	4.0426	2.2093	1.0153	1.8463	0.9766	3.1349	1.9298	0.4000	2.9452	1.8006	0.0000	2.1870	0.0000	1.05935	0.4778	0.6549	2.1395	2.5749	0.8117	2.3290	1.2023	2.3706	1.3194	1.8575	1.3228	0.7881	2.8872	0.4304	2.7849
BPESC1	0.0000	0.0000	0.0000	0.0000	0.0000	0.4539	0.0000	0.0000	0.0000	0.8783	0.0000	0.0000	0.0000	0.0000	0.0000	0.0000	0.4093	0.0000	0.0000	0.0000	0.0000	0.0000	0.0000	0.4550	0.0000	0.0000	0.0000	0.0000	0.0000	0.0000	0.0000	0.0000	0.0000	0.0	0.0000	0.0000	0.0000	0.0000	0.0000	0.0000	0.0000	0.0000	0.0000	0.0000	0.0000	0.0000	0.0000	0.0000	0.0000
CUEDC1	9.7286	9.8406	9.9364	9.9469	8.8597	9.3099	10.2726	10.1519	9.6130	10.0356	9.8778	10.1802	10.0352	9.5190	9.7276	9.6736	10.1974	8.7431	9.4868	10.2597	9.1621	9.9808	9.9918	9.3317	9.7407	9.3856	9.9504	9.8246	9.9905	9.8224	9.6660	10.4321	9.9132	9.55695	10.1448	10.2439	9.4818	9.7734	8.7201	10.0589	9.6904	8.4398	9.6014	9.8642	9.1087	9.7702	9.4237	9.9343	9.6774
CUEDC2	10.7478	10.5674	10.3132	10.6998	11.9751	10.1675	11.2232	11.3137	10.4557	10.9455	11.1396	11.1716	11.2167	10.3415	10.4153	10.8703	11.0479	10.6298	10.3558	10.7346	10.9271	10.6117	10.7414	10.4756	10.4339	10.9832	11.1539	10.7649	11.1280	10.4598	11.2187	10.9247	10.5193	11.33085	11.0984	11.4294	10.6023	11.5032	11.6522	10.8491	10.9081	10.0003	11.1660	10.6492	9.4885	9.7230	10.7396	10.9456	10.5923
CBLB	8.2298	8.8941	8.2252	7.9491	6.7347	7.6982	7.6475	8.0259	9.0021	7.9823	7.7828	6.9284	8.8093	8.2836	8.5021	9.9984	8.3151	6.7871	8.4435	8.2275	8.0597	8.3647	8.1935	8.7283	8.6614	8.9162	8.0040	8.8418	8.2435	8.2685	6.5873	7.9312	8.2516	8.20445	8.9338	8.6876	7.0551	7.3055	7.8303	8.7210	7.4752	7.9767	8.3080	8.4090	8.4376	8.4862	8.5026	8.5306	7.5483
CPEB4	11.6544	10.9761	10.5776	11.3246	8.1842	10.4992	11.0729	10.9402	11.2595	10.7278	10.5620	10.5159	10.8018	11.5676	10.0247	10.9692	10.5840	11.2138	11.3724	11.2601	10.7126	11.3030	11.1350	11.7213	10.7545	11.4373	10.8544	9.8833	10.6207	11.2916	10.5146	10.7939	11.3344	9.6037	10.7205	10.5119	11.3757	9.5898	9.0009	11.0710	11.2324	10.6720	10.6634	11.7478	10.1113	11.6725	11.3158	10.9670	11.3033
CPEB1	8.4211	7.2466	8.2055	8.0270	4.4092	7.9775	8.1605	6.8807	7.1930	8.3027	7.5043	8.6475	6.0312	7.1787	5.8388	7.6363	7.3748	8.8793	7.7425	8.9717	7.7126	7.7185	8.2332	8.7558	6.4290	7.4370	6.8342	6.2188	7.8503	7.7096	7.6130	8.8358	7.3672	6.36575	7.4179	6.2956	8.5252	7.5503	5.6246	7.0553	7.9091	5.9904	7.2972	7.4261	6.9773	7.1572	7.5111	6.9179	6.9897
ZNF45	7.5024	8.4905	8.0592	7.3945	7.3812	8.0254	7.0720	8.0572	7.7905	6.7919	6.9686	7.0466	8.2403	7.5340	8.9653	7.5079	7.8715	7.3966	7.6075	7.7721	7.4893	7.6223	7.7191	7.4627	7.7689	7.1193	7.2349	8.9696	7.2322	7.9782	6.6285	7.5783	7.9977	8.4016	8.5423	8.0791	7.1619	7.7462	7.2908	7.7516	7.1089	7.9595	8.1308	8.2294	9.1136	8.9148	8.1345	7.6748	8.4308
CPEB3	8.6212	8.0173	7.2137	8.1267	5.5327	7.5149	8.0377	8.6506	9.1907	8.1343	8.1871	8.2026	8.4486	8.6547	6.6233	8.6279	8.8419	9.6262	8.9769	8.3444	8.3953	8.7489	8.6140	9.3267	7.8047	8.7117	8.2435	7.3258	8.7203	9.1456	8.3658	8.2502	7.8844	6.6732	8.1856	8.1797	8.9706	8.2524	6.8461	8.3951	8.6515	7.0778	8.8424	8.9038	6.2845	6.9381	8.6094	8.5851	8.7918
CPEB2	10.0575	9.3185	9.8037	8.4016	6.8052	9.9437	9.0771	7.9522	9.0822	9.6184	8.9567	9.7091	8.4874	9.2281	9.6268	8.3570	8.6955	10.2835	9.5476	10.7789	9.6426	9.3432	9.7684	9.8849	9.2635	9.2581	8.8545	8.2965	9.1035	9.6402	9.3697	9.8593	9.0794	8.40855	8.3818	8.1682	9.4740	8.8177	8.7175	8.7843	9.3476	10.0170	8.7414	9.0286	10.5679	8.7734	9.2588	8.7825	9.0062
BEGAIN	3.9873	4.7683	6.4444	7.0780	5.2792	6.1770	6.2238	5.6233	5.1472	8.1450	7.3615	7.8086	7.9076	7.6801	7.8491	5.9489	8.4058	9.2939	8.6883	5.9812	8.4010	6.8702	5.5945	7.9669	5.1635	7.9299	7.6651	5.7387	10.1497	8.2332	4.9304	5.3999	5.3618	6.0488	5.2142	6.3269	9.1391	5.3806	5.7104	6.1746	7.2512	8.2467	7.6779	7.6342	4.1306	7.6743	6.2883	5.1461	8.0845
RBMXL3	0.0000	0.0000	0.0000	0.0000	0.0000	0.0000	0.4954	0.6034	0.0000	0.0000	0.0000	0.0000	0.6115	0.0000	0.0000	0.0000	0.0000	0.0000	0.0000	0.0000	0.0000	0.3807	0.4227	0.0000	0.0000	0.0000	0.0000	0.7128	0.0000	0.0000	0.0000	0.0000	0.0000	0.0	0.0000	0.0000	0.0000	0.0000	0.0000	0.4880	0.0000	0.0000	0.0000	0.0000	0.0000	0.0000	0.0000	0.4304	0.0000
OSGEP	8.7013	8.7967	8.4793	9.1971	9.2388	8.5007	8.9201	9.3119	8.9776	9.1784	8.7576	8.7340	8.9313	8.1267	8.6755	8.5714	8.7915	8.4942	8.2612	8.5692	9.2199	8.7438	8.8664	8.3365	9.0090	8.9100	9.0344	9.1749	8.8606	8.6256	9.5992	8.8669	8.4600	8.8603	8.6163	9.0749	8.6889	9.4617	9.5814	8.5394	8.6929	9.7246	9.0212	8.7628	8.1613	8.2678	8.5071	8.4353	8.0576
ABAT	13.9631	13.2121	12.0806	14.0041	9.9030	12.6460	13.7553	12.9102	14.2115	13.5998	13.5839	12.8063	13.4700	14.5157	11.3797	13.1570	13.4832	13.5324	13.1710	13.5574	13.8074	14.2328	12.7437	13.7677	12.1556	13.8452	13.5308	11.5071	13.5931	13.9522	12.9854	13.7379	13.6677	11.60825	13.5619	13.0782	14.0328	13.5590	12.2402	12.7481	13.9509	12.9469	13.6607	13.0925	12.1237	13.6434	13.3227	13.1490	13.0179
LOC100129637	7.1750	8.3264	7.6399	8.5317	7.7569	7.6746	8.5951	8.0940	8.6156	8.3153	8.2472	8.1566	8.1324	8.1155	8.3667	7.2432	8.2961	7.5474	8.1246	8.2034	7.8285	8.5480	8.1910	7.7030	8.3167	8.1650	8.0464	9.3429	8.6106	8.4443	7.7777	7.7518	7.9362	8.6971	7.8814	8.4470	7.7330	8.2277	9.1049	7.6427	7.8164	9.3051	7.3557	8.2060	8.1150	8.2720	7.8047	7.0897	7.3909
ZNF780A	7.7296	8.6491	7.9762	7.7127	7.5217	7.6879	7.2991	8.2541	7.8818	7.7238	7.3855	7.5500	8.2603	8.0037	8.5256	7.7570	8.1878	8.0228	8.0852	8.1440	8.2768	7.8546	9.1248	8.1884	7.5872	7.7116	7.4760	8.1485	7.4453	8.0185	6.9860	7.9685	7.8357	7.87525	8.8625	8.4874	7.5174	7.7954	8.3001	8.4625	7.6597	7.9560	8.0659	7.8409	8.8327	9.0679	8.4845	8.6477	8.5422
ZNF780B	7.6101	9.3491	8.2985	8.5759	6.7491	7.7732	7.9206	8.4702	8.6726	8.5388	7.9370	7.9081	8.5638	8.2178	9.5060	7.4518	8.3618	8.9396	8.7840	8.7192	8.1501	8.7539	9.2909	8.5542	8.3665	8.5553	7.8031	9.5773	8.3037	8.5428	6.9410	7.9726	8.2487	8.4167	7.6889	8.3969	8.1676	7.2873	7.4736	8.9981	7.6812	8.1801	7.4345	8.5918	8.9068	8.8647	8.0283	9.0518	8.2444
TLN2	10.5331	9.3830	10.9336	10.0808	9.4753	10.9696	10.0307	10.7502	10.7291	10.4140	9.6478	11.0764	9.9714	11.0866	9.9988	10.7024	10.9568	12.2968	12.0270	10.8424	10.9254	10.7542	10.8361	11.6844	10.9024	10.2974	10.6834	9.9801	11.4894	11.1744	10.9908	11.0201	10.3223	10.14275	11.1136	10.1638	11.1955	11.2716	11.2672	10.6969	10.7413	10.8911	11.2867	11.3367	10.6118	11.0698	10.7233	9.9271	11.3142
FRG1	9.4366	9.6854	9.3368	9.1582	9.5304	9.0995	9.7654	9.0203	9.4205	8.6256	9.0633	9.3188	9.1046	9.3068	9.4430	8.9141	8.9814	8.6674	8.2176	9.1252	9.1006	9.1217	9.3341	8.8825	8.9301	9.3845	9.5673	8.8246	9.0997	9.2705	9.6013	9.5639	9.1230	8.82495	8.9163	9.1188	9.0081	9.1790	9.7541	8.9601	9.3234	9.1247	9.4062	8.8350	9.0331	8.8451	9.3306	8.9900	8.6625
FRG2	0.0000	0.0000	0.0000	0.0000	0.0000	0.0000	0.0000	0.6034	0.0000	0.0000	0.0000	0.0000	0.0000	0.0000	0.7326	0.0000	0.0000	0.0000	0.0000	0.0000	0.0000	0.0000	0.0000	0.0000	0.4034	0.0000	0.0000	0.0000	0.0000	0.0000	0.0000	0.0000	0.0000	0.2738	0.0000	0.0000	0.0000	0.0000	0.0000	0.0000	0.0000	0.0000	0.0000	0.0000	0.4599	0.0000	0.0000	0.0000	0.3725
RHEBL1	3.2378	3.9810	2.8280	3.3425	2.0694	4.0469	3.5923	2.3657	1.7700	3.1640	3.8880	5.3854	2.9749	3.4840	4.6712	3.5133	4.7145	6.8993	3.2119	2.5215	4.7833	3.7095	3.7285	5.2650	3.8628	4.0503	4.5095	4.9408	5.6109	4.3175	2.5870	3.3051	2.6848	4.5667	1.7466	2.9807	4.8201	3.8468	5.3318	3.2406	4.6602	4.2387	3.9618	2.9183	6.0266	3.7130	4.5825	2.3704	4.6187
ZNF41	8.2622	8.3357	8.3682	8.3537	6.7491	7.5609	7.8429	7.5935	8.5414	7.9460	7.6621	7.2724	8.0437	8.4199	8.3259	8.1674	8.0320	8.2344	8.1792	8.2749	7.8322	8.3870	8.0433	8.2512	8.3236	8.2751	7.9781	8.3778	8.0249	8.4510	6.8741	8.1473	8.4723	7.6161	8.1601	7.6422	7.8749	7.0913	6.5531	8.0824	8.0853	7.5961	8.1461	8.0695	8.8292	8.8058	8.3825	7.6967	7.8993
IFT80	8.3518	9.1133	8.9535	8.3720	8.2913	9.6315	8.4665	9.0124	8.9854	9.7321	8.6116	9.5241	9.1120	9.0210	9.7005	8.9333	9.2963	10.0761	9.6419	10.3837	9.1863	9.2182	9.2492	9.6033	9.7951	8.5812	8.4930	9.7544	8.5166	9.3528	8.7372	9.0462	9.0826	8.64685	8.1836	8.4003	9.2368	8.8114	8.8743	9.2291	8.7727	9.9958	8.4117	9.4251	11.0329	10.0800	8.9757	9.1250	8.7363
FBRS	10.0373	10.2016	10.0820	10.2361	10.4520	10.4539	10.8763	10.4591	10.2706	10.5812	10.5263	10.7670	10.2228	10.1348	10.4436	9.8117	10.2989	9.7436	10.0538	10.4203	10.0442	10.1145	10.2337	9.9711	10.4396	10.2084	10.3147	10.2806	10.5684	10.1698	10.7199	10.3865	10.0598	10.3816	10.3975	10.6744	10.0772	10.4320	10.8456	10.4269	9.8344	10.7609	10.1762	10.0923	10.1796	9.9899	9.9018	10.3853	10.0359
ZNF414	7.6739	7.9456	7.6038	8.6855	9.4667	7.6904	8.7018	8.3853	8.0747	9.0923	8.8224	8.5181	8.5658	7.9985	8.5346	7.4696	8.5975	7.6991	7.9137	7.7190	7.5954	8.1651	7.5005	7.4258	8.0976	8.8577	8.7083	8.9181	8.9288	7.5609	8.6873	8.0882	7.5478	8.476	8.0404	8.9813	7.8243	8.4122	8.6540	8.0122	7.5405	8.6384	8.0719	8.0577	6.9901	7.5172	7.2579	8.4625	7.9414
IFT88	8.4109	9.0712	8.2543	7.9446	8.6557	8.2024	7.8300	9.3107	8.5454	8.6393	8.0495	8.6301	8.7344	8.1171	7.7834	8.6623	9.1566	8.0425	8.2936	9.2008	8.8962	8.2998	9.9850	8.3013	7.9473	8.4329	7.8653	8.4846	7.8593	8.3407	9.5073	8.6708	8.6000	8.20345	8.8256	8.4758	8.6297	9.5203	9.4551	8.3495	7.8453	8.6232	8.8576	8.2082	9.2309	8.5878	8.5613	8.7653	8.0656
IL10RA	7.5215	8.9822	10.5757	7.1338	9.5603	9.0848	7.8634	8.6599	9.2110	6.6181	8.2168	7.5251	8.2200	6.8715	8.0058	8.2459	6.8917	6.9100	9.0675	7.9487	7.5688	6.7699	9.2535	7.5045	10.8965	6.5043	9.1361	7.1323	6.5153	7.5225	7.8611	8.2040	8.9402	8.15885	7.8885	7.9342	7.5798	8.1403	9.4736	8.9401	6.5110	8.5425	8.3384	9.8195	9.7251	8.4940	10.1092	9.4411	8.2913
POU5F1B	1.5888	2.9379	2.0132	2.3760	2.5349	3.9466	2.8745	2.5042	3.8510	6.0059	2.9310	1.7655	2.3848	2.0313	1.0895	2.5298	3.2521	2.0450	3.0696	3.1543	2.6570	2.6748	2.1925	2.3445	2.8825	4.8591	3.6917	0.9697	3.7604	2.5771	1.5041	3.5624	2.5426	2.10465	3.5110	2.4843	2.1395	3.1592	4.3635	2.7551	1.9909	3.1288	2.1297	3.3481	3.3743	1.6693	2.4638	3.3764	2.4015
SP1	10.6907	10.7488	10.4485	10.7093	9.1374	10.4212	10.3700	9.9823	10.6571	10.0910	10.1895	10.0238	10.3213	10.7925	10.9800	10.9523	10.1153	9.3844	10.4440	10.7274	10.3623	10.7955	10.8465	10.3832	10.7426	10.1706	10.3399	10.7942	9.5566	10.6418	10.0192	10.7082	10.8473	10.3334	10.7468	10.3100	10.1707	10.0794	10.2669	10.8208	10.5546	10.3372	10.3656	9.9998	11.2779	10.7238	10.6653	10.7905	10.7137
SLC27A4	9.7388	8.6623	10.0240	9.4213	11.2002	9.7919	9.6220	9.6470	8.6155	9.9080	9.9480	10.5316	9.0752	9.3319	9.8868	9.3268	9.4818	10.4938	9.8403	9.6641	9.6169	9.5474	9.5753	9.7968	8.9724	9.1142	9.5726	9.5688	10.2876	9.3679	9.9648	10.1002	9.5066	10.1485	9.1870	9.5208	9.5157	9.7125	9.8279	10.2345	9.8392	9.4039	9.6445	9.4625	9.5599	9.2626	9.1017	9.1317	10.0035
SP2	9.4088	9.3564	9.7894	9.4771	8.5993	9.7417	9.5032	9.7662	9.5166	9.7478	9.6188	9.5129	9.7829	9.5889	9.5939	9.3926	9.4897	8.8669	9.6433	9.6920	9.3212	9.6437	9.4973	9.3831	9.3742	9.6572	9.5031	9.7484	9.4928	9.3288	9.5347	9.6809	9.6779	9.40305	9.5623	9.7354	9.6586	9.6595	9.2822	9.7405	9.4306	9.3416	9.7020	9.7777	9.2398	10.1538	9.2293	9.5747	9.6234
OLA1	10.5288	10.2075	10.2101	9.9870	9.9659	10.1869	10.3776	10.2138	10.0171	10.3352	10.6370	10.1520	10.5973	10.6720	10.3362	10.5288	10.6666	11.1024	10.3189	10.0362	10.2500	10.5179	10.2386	10.4482	9.8667	10.0444	10.5673	10.7984	10.0659	10.2025	10.0068	10.3307	10.2318	10.80885	10.5020	10.3486	10.2455	10.0331	10.0641	10.4214	10.6804	10.6646	10.6467	10.4903	10.4380	10.0019	10.5447	10.2460	10.4031
PNOC	2.4377	1.3098	0.7467	1.7163	1.3777	4.2844	0.0000	2.6306	0.4270	2.7798	4.5964	5.0444	2.3848	8.1171	4.7082	5.4299	5.7140	7.2854	9.0271	1.8617	6.9588	6.7376	1.2398	6.9028	5.1635	6.8345	6.9535	3.6067	6.8204	5.3702	1.0793	2.9546	0.9298	4.1113	1.1229	3.9413	6.2786	3.4485	1.7075	8.7044	4.9302	1.1322	7.0792	7.7234	3.0236	6.1550	6.0469	3.9308	10.7127
CNTF	6.3839	5.8002	6.1313	3.5789	5.0431	6.1411	5.1462	5.0302	4.7081	4.5627	3.8880	3.7866	4.9425	3.8356	5.6616	4.8025	4.2003	4.7012	7.6526	5.7827	5.3835	4.6725	5.6035	4.6728	10.2213	4.2350	4.5095	6.5968	3.8483	4.8208	4.3162	5.8401	5.5162	5.5973	5.2142	4.6512	4.4665	3.2372	3.5328	7.1261	4.2351	3.9357	4.7637	5.4547	4.7425	4.1390	5.4929	7.2062	5.1829
MCM10	1.7696	3.3037	6.8354	5.2463	6.1457	4.7682	6.1341	4.7530	5.6706	3.4114	4.2226	0.8480	4.5341	5.0890	9.8022	6.0750	5.1605	1.6931	5.1084	4.7451	4.4744	4.1872	3.9670	5.3722	7.1462	3.2177	5.4195	10.7654	3.8483	4.6020	3.1360	4.4572	7.0303	9.70575	6.7986	4.8367	1.1873	1.7988	0.8117	5.5259	5.5668	6.6168	5.3578	5.3960	6.7395	7.9106	4.7733	3.2764	6.0595
PDIA5	3.9123	6.5909	7.0646	4.8676	8.2387	7.7312	4.2499	5.9240	5.2682	5.2112	5.4797	5.0090	5.5522	4.3542	7.0040	6.6309	7.3166	5.1814	6.8397	4.5959	7.0769	5.3846	7.0451	5.5989	6.9035	5.2019	5.6689	7.7095	5.1677	4.7755	6.8673	4.7326	6.0479	7.5958	6.5911	6.2087	4.2389	7.6064	6.3807	6.1666	4.9506	7.7558	6.3533	5.8972	8.9545	7.5530	7.0276	6.0136	5.5713
SP4	8.7891	8.8670	8.7336	8.5111	6.1565	8.6582	7.9897	8.4076	8.7015	8.1641	7.9881	7.2946	8.5496	9.1612	9.2154	8.9167	8.3503	7.8038	8.8344	8.5306	8.3549	8.8268	8.8821	8.7681	8.5955	8.8316	8.3561	9.4051	7.9736	8.6592	7.5629	8.4555	8.5978	8.44505	8.9533	8.1450	8.3195	7.8553	7.4173	8.6389	8.1374	8.5146	8.4644	8.7772	9.5869	10.1234	8.6518	8.5183	8.6540
TMEM38B	8.3013	7.6164	7.6361	8.5687	5.7338	8.2627	8.4429	7.0710	7.8691	7.7633	8.6703	8.0056	7.0776	8.4082	7.0871	7.6457	6.6634	6.6526	7.2140	8.4372	7.8790	8.6108	7.6127	7.9944	7.4261	7.0305	7.8076	6.8582	6.9264	8.0627	7.5798	8.3015	7.9994	6.90355	7.2679	7.0379	7.9111	7.1225	6.0100	6.5847	8.2004	6.9515	7.3311	7.2384	8.9611	8.1273	7.8586	7.2232	7.5709
THUMPD3	9.9970	10.0423	9.7244	9.7656	9.7100	9.9979	9.4203	9.2627	9.8085	9.6683	9.6379	9.4582	9.4650	9.8307	9.6998	10.0094	9.6840	9.3670	9.7586	9.8552	9.6982	9.5162	9.3257	9.6751	10.1508	9.7488	9.6697	9.5719	9.3199	9.6778	9.7854	9.8888	9.8854	10.14615	9.7646	9.2154	9.5563	9.6578	9.0031	9.5979	9.6214	9.9307	9.5910	9.4198	10.2088	10.0905	9.7486	9.9302	10.0915
IGFBPL1	6.1554	4.2845	6.6286	4.7902	2.6618	2.6267	5.0952	5.7678	3.7805	4.2174	2.1087	3.7866	5.7632	2.9038	4.6524	6.4349	5.7671	3.7556	6.7609	2.0570	2.4390	5.0050	4.0583	2.6303	6.1366	5.8209	6.0129	9.0457	2.7537	5.4946	1.0793	1.4734	6.8721	6.36275	5.0698	5.0266	2.7992	1.5770	0.0000	5.9951	3.9767	0.0000	7.4593	4.6963	5.8120	2.7687	5.9448	4.4033	5.9261
SP5	3.4647	3.0046	3.8297	2.4782	3.8928	4.1406	4.8913	2.0411	4.2409	4.0812	3.4514	3.1699	3.4632	1.1603	4.9122	2.2948	2.2040	2.4507	2.4196	3.8776	3.6939	3.4552	2.3463	3.3604	3.9558	1.8459	3.9450	4.7654	5.4621	4.0733	2.1173	3.4053	2.1105	1.06955	1.3620	2.3281	3.6916	3.8957	1.7075	1.7718	5.0671	6.7585	2.8037	1.4590	5.7530	5.5704	2.8872	0.4304	1.9804
ATG4C	8.1687	8.3504	9.0990	6.6665	7.7170	8.8180	7.7194	8.3421	7.4013	7.8910	7.2507	8.5857	7.6627	7.2061	7.6895	8.2314	8.0553	8.0976	7.6424	9.8245	7.9760	7.6178	8.8007	7.9604	7.8698	6.7113	7.2043	8.3227	6.5599	7.9693	7.8047	9.3266	8.0214	8.5317	8.3526	7.6669	7.5141	7.9009	7.4736	8.4542	7.1710	8.1195	7.8560	7.8736	8.8172	8.2322	8.3595	8.2251	7.6534
ATG4B	9.9166	9.7168	9.9020	10.6105	10.9039	10.3301	10.6705	10.7666	10.7010	10.7462	10.6852	10.8519	10.5650	9.9553	10.7231	9.8075	9.9069	10.6306	10.3145	10.1708	10.4067	10.4372	10.0004	10.1247	10.2332	10.1529	10.3933	10.8730	10.9575	10.4652	10.7027	10.0176	9.6948	10.73635	9.5985	10.8757	10.4384	10.7362	10.8023	9.8363	9.9484	11.3366	10.1546	10.2221	10.3606	10.1356	9.7404	10.3256	9.8508
ATG4A	7.3963	7.9563	7.4445	7.3000	7.6800	8.2505	7.4180	6.8023	7.6590	7.5248	7.2190	6.9932	7.6665	7.1095	7.5230	7.0264	7.6061	6.5600	7.4691	7.3038	8.3530	6.9674	7.4396	7.1413	7.8006	6.8541	7.1695	7.3315	6.9821	7.1109	7.1757	7.1177	7.4517	7.5348	7.1005	7.3386	6.9889	7.9880	6.9816	7.2997	7.3807	7.2229	7.5222	7.2997	9.0248	6.8710	7.8841	7.4205	7.2603
THUMPD2	7.1857	7.6028	7.1904	7.6208	6.9427	7.2394	7.7609	8.0374	6.4949	7.1265	6.8698	7.7509	7.6208	6.8291	7.8282	6.5261	7.0212	7.3696	6.8397	7.6259	7.6911	6.9499	8.0692	6.7913	7.1593	6.8213	5.0428	6.7381	5.9494	7.6030	6.0223	6.8330	7.7595	5.9929	5.8266	7.3839	7.2207	7.0379	6.2292	6.5907	7.3311	8.5310	7.0429	7.8519	7.5072	7.2724	7.0151	6.5301	7.7113
LOC441208	6.6978	5.4919	6.3754	7.2611	3.9436	6.9979	6.6221	5.8610	6.2880	5.8787	5.3875	4.6893	6.3810	6.6763	7.2745	6.8799	6.3048	6.2656	6.1854	6.1725	5.0376	7.0254	6.2394	6.4124	6.2753	5.3922	6.0363	6.5244	6.6993	6.7228	4.3559	6.1643	7.3619	6.33725	6.9666	5.5882	6.4359	4.6032	4.4691	6.4450	5.8532	4.8285	6.3730	6.6351	6.4423	7.3191	6.3954	6.0670	7.2323
ATG4D	7.8957	8.3759	7.9423	8.1520	9.2343	8.0958	8.4758	8.6890	8.1053	8.3860	8.6584	8.9541	8.5342	8.1653	8.7579	7.9037	8.4982	8.5521	7.9958	7.9997	8.0842	8.1577	7.8700	7.7648	8.1685	8.6406	8.6209	9.3231	8.7427	8.3195	8.5373	8.2465	7.9915	8.7717	7.8212	8.8007	8.0205	8.6318	8.6346	8.5300	8.3275	8.8334	7.9580	8.2930	7.5694	7.7075	7.7400	8.5271	8.2418
PHOX2A	0.0000	0.4540	1.0121	0.8172	1.8735	1.5103	0.8634	0.6034	0.7559	0.0000	0.6343	0.0000	0.0000	0.0000	1.9918	0.5201	0.4093	0.0000	0.5211	1.0382	0.5284	0.0000	0.7492	0.8004	0.7183	0.6030	0.7677	0.0000	1.5434	0.0000	0.6383	0.0000	0.0000	0.4323	1.3620	1.1037	0.5117	0.0000	1.7075	0.0000	0.9010	0.6744	0.0000	0.0000	0.0000	0.7881	0.8097	1.4531	3.0644
PHOX2B	0.0000	0.0000	0.0000	0.0000	0.0000	0.0000	0.4954	0.0000	0.0000	0.8783	0.0000	0.0000	0.0000	0.0000	1.2161	0.0000	0.0000	0.0000	0.0000	0.0000	0.0000	0.0000	0.0000	0.0000	0.0000	0.0000	0.0000	0.0000	0.0000	0.0000	0.0000	0.0000	0.0000	0.0	0.0000	0.0000	0.0000	0.0000	0.0000	0.0000	0.0000	0.0000	0.0000	0.0000	4.7893	0.0000	0.0000	0.4304	0.0000
SNORD114-31	0.0000	0.0000	0.0000	0.0000	0.0000	0.0000	0.0000	0.0000	0.0000	0.0000	0.0000	0.0000	0.0000	0.0000	0.0000	0.0000	0.0000	0.0000	0.0000	0.0000	0.0000	0.0000	0.0000	0.0000	0.0000	0.0000	0.0000	0.0000	0.0000	0.0000	0.0000	0.0000	0.0000	0.0	0.0000	0.0000	0.0000	0.0000	0.0000	0.0000	0.0000	0.0000	0.0000	0.0000	0.0000	0.0000	0.0000	0.0000	0.0000
SNORD114-30	0.0000	0.0000	0.0000	0.0000	0.0000	0.0000	0.0000	0.0000	0.0000	0.0000	0.0000	0.0000	0.0000	0.0000	0.0000	0.0000	0.0000	0.0000	0.0000	0.0000	0.0000	0.0000	0.0000	0.0000	0.0000	0.0000	0.0000	0.0000	0.0000	0.0000	0.0000	0.0000	0.0000	0.0	0.0000	0.0000	0.0000	0.0000	0.0000	0.0000	0.0000	0.0000	0.0000	0.0000	0.0000	0.0000	0.0000	0.0000	0.0000
LRGUK	0.4871	1.3098	1.6010	0.0000	2.3958	5.4188	0.4954	1.8466	1.9088	2.7798	1.6820	0.0000	1.0396	1.1603	1.9918	1.8498	4.3928	0.5328	3.9810	0.6106	2.3163	1.8947	2.4398	1.3123	5.2997	0.0000	1.6358	3.6440	1.2846	1.3518	2.5870	1.2759	2.0060	3.11695	2.8643	2.4843	1.8296	3.2372	5.0322	2.4402	1.4513	6.3792	3.0837	3.9063	7.9542	5.1458	3.0921	2.7140	1.6146
MPHOSPH8	9.8333	10.0458	10.2089	9.6770	7.6304	9.2586	9.7923	9.5830	10.0460	9.5246	9.2953	9.2579	9.4498	10.4073	6.9394	9.4546	9.6163	10.6237	9.7866	10.0943	9.7621	10.1433	10.7549	10.2295	9.0778	9.9085	9.2677	9.9285	10.0067	9.9672	8.5159	9.7781	9.7280	8.94125	9.6774	9.7373	10.0490	9.2156	8.0842	10.4660	9.4450	8.2210	9.4562	9.4661	9.9104	9.4651	9.8910	9.5727	10.1288
UPK2	2.5408	4.8992	3.7226	3.9521	4.2567	3.5049	5.0243	4.4095	5.4610	5.4649	4.0410	4.3923	4.3963	4.3542	2.1070	3.5671	5.0788	3.9764	4.2354	4.1154	4.0808	4.6359	2.9007	3.7664	2.0793	3.3703	4.6372	4.6600	5.6799	4.8238	3.2245	4.8439	4.7995	4.59545	5.4266	5.2169	2.5067	2.5749	0.8117	3.4675	3.2740	2.6698	3.9267	3.7273	1.3228	3.0893	4.2242	4.6429	4.6187
CFH	8.5930	7.5610	8.5145	6.6773	8.7390	8.8145	8.0127	5.2820	6.3502	6.5680	7.6303	6.7252	6.4348	8.3411	8.5217	7.8684	6.5817	7.8009	8.0118	7.4501	8.5531	6.6185	6.8202	7.1145	8.1295	8.1802	8.0696	6.6943	6.5077	8.2858	5.8659	6.8464	8.5181	7.04245	6.7833	5.3650	7.9612	7.8398	7.3047	7.1401	7.4610	8.0628	6.0374	6.4598	10.4243	8.4969	9.5701	7.8824	9.0103
CFI	8.5885	7.2466	9.7643	4.6440	10.3730	9.4530	6.7539	6.8807	5.3188	7.7094	7.3807	6.8704	5.7910	5.7412	7.8408	7.1417	5.4366	5.4108	9.4850	7.1991	8.2993	7.8048	8.9302	6.7961	10.0354	6.8279	7.7021	6.5541	4.9835	6.5132	9.3001	8.2703	9.4604	8.95235	6.4875	5.9383	7.0271	7.4475	7.6025	8.9855	6.3127	8.8263	7.0872	6.4812	10.2292	8.9112	7.4503	9.3777	8.2584
PNP	8.6761	9.6730	8.8621	9.1349	9.0223	9.8613	8.1313	8.9867	8.9285	8.9950	9.0573	8.5797	8.7398	8.4444	9.0818	10.0221	9.5938	8.2599	9.0150	8.6678	10.4903	8.7275	8.7952	8.9989	9.5870	9.0451	9.6370	8.8931	9.1577	8.2553	10.2224	8.9522	9.4982	9.2251	9.6374	7.8859	9.6449	10.8919	9.4206	9.2001	9.1326	10.0636	9.7187	9.9967	9.5591	9.0449	9.8189	8.7972	9.0324
ANKFY1	12.3849	11.9197	11.6477	12.5313	11.2990	12.4206	11.8362	12.3381	12.2360	11.8978	12.0043	11.5631	12.1261	12.6888	11.6023	12.3924	11.9783	11.1429	12.2977	11.9335	12.3895	12.4675	12.4173	11.9311	12.4588	11.9134	11.8649	11.4169	11.7725	12.1697	12.2710	12.1497	12.5103	11.5033	12.5289	11.7737	12.3004	12.4318	11.6008	12.1325	12.2903	11.7843	12.1119	12.3076	11.6801	12.5575	12.0063	12.1113	12.0038
C1orf14	0.0000	0.0000	0.0000	0.0000	0.0000	0.4539	0.0000	0.0000	0.0000	0.0000	0.0000	0.0000	0.6115	0.0000	0.0000	0.0000	0.0000	0.0000	0.0000	0.0000	0.0000	0.0000	0.0000	0.4550	0.0000	0.0000	0.0000	0.0000	0.0000	0.6968	0.0000	0.0000	0.3804	0.0	0.0000	0.0000	0.0000	0.0000	0.0000	0.0000	0.0000	0.0000	0.0000	0.0000	0.0000	0.3130	0.0000	0.0000	0.0000
CFB	7.0214	4.3451	7.7489	5.0856	8.6614	8.2523	5.9928	5.1191	4.3666	6.4554	6.3988	6.2820	6.8784	6.0136	6.2179	6.7751	6.2499	6.1433	6.8809	6.0754	6.4688	5.0437	6.2652	6.1439	7.4304	5.3561	7.1827	4.8154	5.5235	6.6186	6.1062	5.8676	6.1466	6.1918	5.5766	4.8654	6.4847	7.3932	6.7881	6.6363	5.7754	8.0660	5.3042	6.7738	8.0675	6.6338	7.5928	6.4744	6.8676
OR5P3	0.0000	0.0000	0.0000	0.0000	0.0000	0.0000	0.0000	0.0000	0.0000	0.0000	0.0000	0.0000	0.0000	0.0000	0.0000	0.0000	0.0000	0.0000	0.0000	0.0000	0.0000	0.0000	0.0000	0.0000	0.0000	0.0000	0.0000	0.0000	0.0000	0.0000	0.0000	0.0000	0.0000	0.0	0.0000	0.0000	0.0000	0.0000	0.0000	0.0000	0.0000	0.0000	0.0000	0.0000	0.0000	0.0000	0.0000	0.0000	0.0000
OR5P2	0.0000	0.0000	0.0000	0.0000	0.0000	0.0000	0.0000	0.0000	0.0000	0.0000	0.0000	0.0000	0.0000	0.0000	0.0000	0.0000	0.0000	0.0000	0.0000	0.0000	0.0000	0.3807	0.0000	0.0000	0.0000	0.0000	0.0000	0.0000	0.0000	0.0000	0.0000	0.0000	0.0000	0.0	0.0000	0.0000	0.0000	0.0000	0.0000	0.0000	0.0000	0.0000	0.0000	0.0000	0.0000	0.0000	0.0000	0.0000	0.0000
MLLT4	10.8821	10.6417	10.9515	10.8353	9.0472	10.1309	10.7690	9.0145	11.9538	10.3131	10.3586	10.2155	10.7937	10.9559	11.3212	9.9467	10.0986	10.3688	10.5790	10.6670	10.1086	11.0405	10.0095	10.4864	9.9036	10.7458	10.2265	11.3684	10.7490	11.3232	10.0887	10.4462	10.5594	10.30635	10.4875	10.2190	10.5545	9.6789	9.0916	9.2723	10.2036	10.9449	9.9888	9.8561	11.4206	11.4894	10.1234	9.6033	9.9530
SNORD115-6	0.0000	0.0000	0.0000	0.0000	0.0000	0.0000	0.0000	0.0000	0.0000	0.0000	0.0000	0.0000	0.0000	0.0000	0.0000	0.0000	0.0000	0.0000	0.0000	0.0000	0.0000	0.0000	0.0000	0.0000	0.0000	0.0000	0.0000	0.0000	0.0000	0.0000	0.0000	0.0000	0.0000	0.0	0.0000	0.0000	0.0000	0.0000	0.0000	0.0000	0.0000	0.0000	0.0000	0.0000	0.0000	0.0000	0.0000	0.0000	0.0000
CREBBP	11.7672	11.4752	11.3106	11.9434	10.3378	10.7947	11.6688	11.1516	12.1687	11.3351	11.2409	10.8962	11.4046	12.3561	11.7570	11.4918	11.4715	10.9944	11.7607	11.2048	11.0881	12.1520	11.4526	11.5777	11.5858	11.7835	11.3370	11.9449	11.8817	11.9262	10.4835	11.4368	11.6746	11.016	11.9616	11.8006	11.3271	10.9072	10.4977	11.9293	11.2175	10.7084	11.6078	11.5191	11.4224	11.9917	11.1215	11.3995	11.4900
PNN	10.3832	11.6552	11.1748	11.2090	9.6672	10.7252	11.6352	11.0524	12.0990	11.1830	10.6784	10.2661	11.1903	10.8992	11.7744	10.7649	10.8982	10.1739	11.0154	11.2804	10.9514	11.3464	10.9618	10.6558	11.1258	11.3239	10.8164	11.9206	11.1729	11.3917	10.2874	10.6178	10.9196	11.71775	10.5710	11.2804	10.4247	10.2282	10.2220	11.2666	10.5175	11.6393	9.9397	11.1654	11.0290	11.0487	10.8351	11.3948	10.8101
PHYHIPL	13.7069	12.9681	12.0531	12.9099	9.9431	11.6770	13.2325	13.4757	13.5738	13.1054	12.9908	12.7851	12.6187	12.9418	8.9737	13.3499	12.9309	12.2527	12.1082	13.1070	12.7739	12.6843	13.6600	13.1601	11.9296	13.4105	12.8220	11.5251	12.2348	12.8025	12.7642	13.0086	12.9151	10.9464	12.7834	12.4819	12.9418	12.9873	11.8750	13.0590	13.3534	11.3618	12.7822	12.6447	9.5435	11.0316	12.9988	12.9509	13.0022
ATP6V0E1	11.6230	11.2876	10.9097	10.7418	11.8199	11.5141	10.8602	11.5715	10.5823	10.7052	11.1903	11.0997	11.1768	10.8472	10.3173	10.8539	11.1538	9.7653	10.3663	10.9850	11.3901	10.6382	11.2999	10.5495	10.6457	11.0915	11.3833	10.3489	9.9231	10.4993	11.5664	11.1428	10.7826	10.918	11.2805	11.0520	11.0642	11.6869	11.7720	11.0341	11.4179	11.2311	11.2332	10.8692	10.5736	10.7009	11.3927	11.4955	10.8004
ATP6V0E2	12.9343	12.5085	12.4879	13.0176	12.2250	12.5712	12.8119	13.4703	12.8345	12.9372	13.4481	12.9202	12.9319	12.4439	11.7446	12.8069	13.0708	12.9550	12.8054	12.1659	13.7242	12.5955	12.3962	12.5488	12.2710	13.8066	12.8733	12.7719	13.1086	12.4781	13.1112	12.7508	12.1325	12.7017	13.0194	12.9465	12.5233	14.1084	12.6172	12.6256	13.2072	12.3456	12.7613	12.7202	11.5510	11.6125	13.1126	12.5084	13.0605
RNF128	2.5408	1.3098	1.7538	2.5736	4.1740	3.5959	1.7899	0.6034	1.6165	4.2496	3.5225	4.5484	2.3848	5.6642	8.1421	3.0669	5.8433	7.2812	6.4666	3.9775	6.5114	5.1835	2.9650	6.2177	3.4595	5.1182	5.1889	3.3141	5.6933	4.5834	2.2914	2.5790	2.4659	3.22275	1.5671	2.6253	5.5670	1.7988	0.0000	6.0042	4.8457	6.2037	4.6397	5.4832	3.2107	5.1944	4.8124	2.6355	6.9142
CFP	3.7058	4.4644	4.1381	4.3793	4.5139	3.4571	4.2806	4.3372	3.5022	4.5106	4.0886	4.0179	5.1420	2.9621	3.3593	3.8964	4.1743	4.7258	4.8059	3.5282	4.3232	4.4289	3.0857	3.1950	4.5596	4.7240	5.3215	4.9408	4.7468	4.6384	4.3559	2.1870	4.0864	4.89395	2.6098	4.5129	5.0036	3.7438	4.3134	2.3290	3.1384	5.7559	2.7243	4.2755	5.8871	4.7246	4.3359	3.6801	3.4616
AAAS	9.4316	9.7909	9.4199	9.8901	9.2426	9.2742	10.1008	9.5262	9.7760	10.2101	9.8879	9.8866	9.8725	9.3862	10.0220	9.4120	9.4752	8.6579	9.2568	9.5277	9.1732	9.8237	9.1327	9.0452	9.5049	9.4373	9.7925	10.5128	9.3360	9.5552	9.6699	9.6703	9.5824	10.20185	9.7640	9.9970	9.3134	9.4226	10.0903	9.2439	9.3350	10.2123	8.6664	9.1424	9.4214	9.5055	9.0328	9.7060	9.1312
HAMP	1.5888	7.0513	8.8684	3.5444	9.1070	6.1917	2.0967	4.0957	3.0412	3.4671	4.0410	4.4463	5.3982	1.3470	5.9120	4.0927	4.0655	3.7071	7.2267	2.6482	5.2703	3.8061	5.8543	3.2523	9.0368	0.0000	6.9738	4.0579	3.4663	1.9238	4.9304	2.9546	6.3812	6.5525	4.4468	1.7215	4.3333	3.6328	8.4572	6.4316	3.5658	4.7021	4.0294	5.4109	7.4953	5.2320	8.1326	8.5548	5.2525
ZNF394	7.9634	8.6662	8.3262	7.7693	8.5157	8.3519	8.1688	8.4953	8.4912	8.1788	7.7387	8.2336	7.8852	7.8364	8.0132	7.8737	7.9231	7.4602	7.8741	7.7963	8.3510	7.5404	7.9864	7.5192	8.3308	7.8348	8.1160	8.6394	8.0275	7.8286	8.8388	7.8798	7.6071	8.78705	8.2577	8.2440	7.5174	8.1147	9.1637	7.8404	7.4822	8.5494	7.7347	8.0362	8.0203	8.4050	7.8374	8.1082	7.9518
SIDT1	7.8550	8.7442	7.1254	8.3197	5.0431	9.3546	6.4434	7.3671	9.1728	8.2480	8.2486	7.7562	6.1645	7.3192	4.0485	5.8329	7.0572	9.3921	7.3890	8.3256	9.3950	7.5450	7.7191	8.9543	6.4344	6.9049	8.4662	4.8478	8.6972	8.4213	8.6932	9.4520	8.1602	5.4195	8.2632	7.4752	8.8333	9.3301	8.4848	5.5133	8.5517	6.3792	9.0264	8.1360	9.4680	7.4083	8.4647	5.3688	6.5873
SERPINA10	0.4871	0.0000	0.0000	1.0996	0.6162	0.0000	0.4954	0.0000	0.0000	0.0000	0.0000	0.0000	0.0000	0.0000	0.0000	0.0000	0.7277	0.0000	2.0162	0.0000	0.9143	0.0000	0.0000	0.4550	0.0000	0.0000	0.4342	0.0000	0.0000	0.0000	0.0000	0.0000	0.0000	0.0	0.0000	0.0000	1.6456	0.0000	0.0000	0.4880	0.0000	0.6744	0.4583	1.6720	0.4599	0.0000	0.4609	0.4304	0.0000
SIDT2	10.6453	10.3255	10.0622	10.6204	9.7707	10.1880	10.6956	10.1637	10.1223	10.2717	10.3000	10.5731	9.8617	10.4562	9.3457	10.2429	10.0247	10.0509	10.3792	10.1733	9.8279	10.7960	10.0026	10.1671	10.1597	10.0199	10.5716	9.5284	10.3907	10.3737	10.2626	10.5225	10.5498	9.31085	9.7255	10.2268	10.0943	9.8741	9.8915	10.1254	10.3472	9.1571	10.2678	10.3017	9.7289	9.7103	10.0047	10.1478	10.2708
SNORD115-7	0.4871	0.0000	0.0000	1.3357	0.0000	0.0000	0.0000	0.0000	0.0000	0.5837	0.0000	0.0000	0.0000	0.3882	0.0000	0.0000	0.0000	1.3198	0.0000	0.6106	0.0000	0.0000	0.7492	1.1862	0.0000	0.0000	0.0000	0.0000	0.0000	0.6968	0.0000	0.4387	0.0000	0.2738	0.0000	0.0000	0.8173	0.0000	0.0000	0.0000	0.0000	0.0000	0.0000	0.0000	0.0000	0.0000	0.0000	0.0000	1.1233
TAF8	8.3677	8.4530	8.7921	8.3128	8.8024	8.3794	8.3786	8.6033	8.5951	7.9823	8.1200	8.1789	8.2453	8.4597	8.9918	8.0087	8.3875	7.9877	8.5612	8.4040	8.2478	8.4318	8.7411	8.4043	9.2031	7.8863	8.3405	9.1821	8.4900	8.7200	8.2934	8.1759	8.3076	8.6651	7.8023	8.4547	8.3518	8.3122	8.3775	9.1147	7.6158	8.2968	8.0659	8.5128	8.0876	8.5123	7.8725	8.7572	8.3195
PISRT1	0.0000	0.0000	0.0000	0.0000	0.0000	0.0000	0.0000	0.0000	0.0000	0.0000	0.0000	0.0000	0.0000	0.0000	0.0000	0.0000	0.0000	0.0000	0.0000	0.0000	0.0000	0.0000	0.0000	0.0000	0.0000	0.0000	0.0000	0.0000	0.0000	0.0000	0.0000	0.0000	0.0000	0.0	0.0000	0.0000	0.0000	0.0000	0.0000	0.0000	0.0000	0.0000	0.0000	0.0000	0.0000	0.0000	0.0000	0.0000	0.0000
SIX4	6.0889	7.0473	7.5682	6.3264	3.4048	5.0834	6.2395	6.5776	4.9683	6.2720	7.0308	4.4463	7.4309	6.4453	7.5815	6.1026	6.7093	5.7471	6.2854	6.1512	5.2026	7.4976	6.4394	6.6913	7.5153	6.1718	6.0516	6.2675	5.0052	5.4846	3.8984	5.1193	6.1738	6.18615	7.7107	7.1818	5.3732	5.0544	4.3672	6.2604	5.8747	5.7074	6.3795	6.8850	5.3764	6.5846	6.9638	7.5249	7.8412
LOC283070	8.8099	8.0699	9.2113	9.6181	8.6210	9.3676	9.4844	9.5403	8.8446	9.6245	9.7896	10.2204	9.7084	10.1877	9.8397	9.3738	10.4851	11.4412	10.8140	8.9942	10.4827	10.1817	9.0774	10.8175	9.2718	9.7189	10.4944	9.7659	10.3057	10.2411	9.6054	9.5345	9.1049	9.8965	9.0770	9.9683	10.8109	9.9480	9.4629	9.8770	10.1474	8.8488	10.7024	10.6566	8.2315	8.8670	9.9973	8.9245	10.2422
SIX6	0.0000	3.7625	6.5885	0.0000	1.0466	2.2318	0.0000	0.0000	0.0000	0.0000	0.0000	0.0000	0.0000	0.0000	5.0337	0.5201	0.0000	0.5328	0.0000	0.0000	5.0947	0.6818	0.0000	1.0790	0.0000	0.6030	1.0382	0.9697	0.5643	0.0000	0.0000	0.0000	0.0000	0.0	1.9062	0.0000	3.7837	0.5809	2.6524	0.0000	1.4513	2.3706	0.0000	1.2091	6.0756	5.0541	0.4609	0.0000	0.0000
PM20D1	1.9302	0.0000	2.5223	1.0996	1.0466	2.7898	1.3998	1.0276	1.7700	2.2546	0.0000	2.3219	0.6115	0.6938	1.2161	1.6647	1.4005	2.0450	1.4542	0.0000	1.6832	0.9306	2.5276	1.3123	1.8403	1.6210	0.4342	0.7128	0.0000	2.1424	1.4165	1.9422	0.0000	0.7867	1.5671	1.7215	1.8296	0.5809	2.2559	0.8519	1.8488	0.0000	1.5207	1.4590	2.1304	2.4863	3.1544	0.4304	1.9804
MR1	6.5695	6.0299	6.9064	4.6440	5.8043	7.4735	5.7287	6.6009	6.4040	3.8905	5.3875	4.7334	5.2659	5.3296	5.1987	6.7227	4.2003	5.5820	6.3938	6.5746	6.6061	6.0029	6.5272	6.4124	7.2988	5.6071	6.6747	4.2876	5.9934	6.0622	6.0099	6.4893	7.2803	5.77315	6.7833	5.3650	6.6831	5.9654	5.7310	6.5417	5.4572	5.8779	6.9972	6.4454	8.3770	7.4903	6.7484	6.6892	6.4384
MGC4473	0.4871	0.0000	0.0000	0.0000	0.0000	0.4539	0.4954	0.0000	0.0000	0.0000	0.0000	0.0000	0.0000	0.0000	0.0000	0.0000	0.0000	0.0000	0.0000	0.0000	0.0000	0.6818	0.0000	0.8004	0.4034	0.0000	0.7677	0.0000	0.0000	0.6968	0.0000	1.9422	0.0000	0.0	0.0000	0.0000	0.0000	0.5809	0.8117	0.0000	0.0000	0.0000	0.0000	0.0000	0.8080	0.0000	0.0000	0.0000	0.3725
SIX3	0.4871	0.0000	0.4210	3.4470	0.0000	1.3097	1.1564	1.6216	1.4446	2.2546	0.0000	0.0000	0.6115	0.3882	2.5758	0.0000	1.8575	2.8587	1.4542	0.0000	1.6832	0.0000	0.0000	2.7142	0.0000	1.8459	0.0000	0.4000	1.9532	1.6659	0.6383	0.7746	0.0000	0.31485	1.3620	0.0000	0.5117	1.3147	2.6524	1.5909	0.5197	0.6744	0.0000	1.2091	4.4108	0.3130	1.8618	0.0000	1.1233
SNORD115-4	0.0000	0.0000	0.0000	0.0000	0.0000	0.0000	0.0000	0.0000	0.0000	0.0000	0.0000	0.0000	0.0000	0.0000	0.0000	0.0000	0.0000	0.0000	0.0000	0.0000	0.0000	0.0000	0.0000	0.0000	0.0000	0.0000	0.0000	0.0000	0.0000	0.0000	0.0000	0.0000	0.0000	0.0	0.0000	0.0000	0.0000	0.0000	0.0000	0.0000	0.0000	0.0000	0.0000	0.0000	0.0000	0.0000	0.0000	0.0000	0.0000
WASH3P	8.2045	8.5699	8.4970	9.9131	10.2534	9.4277	9.8619	9.9287	9.1967	9.9093	9.6607	10.0104	9.8043	8.6447	8.4782	8.3665	9.2047	8.6847	8.2239	9.5572	8.9820	9.0821	8.5301	8.2996	8.4151	8.9544	9.1822	9.7943	9.6438	8.9754	9.4918	8.9429	8.3035	9.4143	7.8424	9.8430	9.3439	9.4668	10.1336	8.4934	8.7565	10.0811	8.1631	9.2807	8.6614	8.2768	8.3328	9.2616	8.4147
CNPY4	8.3465	9.3686	8.1219	7.7718	9.8272	9.9131	8.4224	9.1604	8.8184	8.9369	8.2950	8.0928	8.3330	7.8840	8.0991	8.6358	8.9691	7.2177	8.0496	8.1942	9.8034	8.0531	8.4481	7.5958	8.8825	7.5886	8.1785	8.8406	8.7236	7.7096	9.6481	8.4758	8.7410	9.0753	9.3009	8.8201	8.2323	9.2335	10.0691	8.4359	7.8696	9.7921	8.3317	7.8215	9.4810	9.7545	8.4506	9.0955	7.9362
CNPY3	10.1384	10.2422	11.2336	10.3550	12.7058	11.2159	10.7106	10.6925	10.2310	10.5347	10.6987	10.7998	10.4141	9.9417	10.6623	10.3892	10.2226	9.5949	9.7543	10.5127	10.2230	10.0039	10.4486	9.9278	10.7080	10.1510	11.0136	10.4562	10.1917	9.8352	11.2368	10.4956	10.1602	10.89315	10.3908	11.0426	10.0548	10.6332	12.1519	10.6807	10.4418	11.4177	10.3943	10.4044	10.3553	10.2902	10.6311	10.4673	10.2225
CNPY2	9.9415	10.3190	11.0188	9.9989	12.0264	9.9716	10.1474	10.0268	9.7294	10.1629	9.9854	10.2912	10.0532	9.7435	10.8555	10.1483	10.1478	9.5492	9.3607	9.9458	10.2468	9.7649	9.8079	9.5784	10.0859	9.8809	10.2069	10.7026	9.8768	9.8030	10.3668	10.2194	10.0422	10.74285	10.0866	10.4564	9.6193	10.3455	10.7577	9.9662	10.0194	10.3252	10.0537	9.6351	10.2306	10.1067	9.7817	10.2674	9.9287
CNPY1	0.0000	3.9118	3.5244	3.1701	3.9436	5.0516	2.5646	2.5042	4.9034	2.9459	2.9310	2.3219	4.0275	1.6605	0.4123	2.1612	3.4812	2.1933	2.1636	2.0570	3.4819	2.3006	3.1424	3.1950	1.1956	3.8572	2.0570	4.8478	3.0322	2.5000	3.3080	2.0698	1.1418	4.45535	2.3005	2.7538	2.6109	2.9895	2.2559	2.2085	2.2936	6.9584	1.3194	2.3033	8.0078	4.6290	2.8119	3.1690	1.8684
NODAL	2.8925	4.0789	4.7419	3.4966	4.1308	2.8650	2.5646	3.1357	3.7063	3.4114	4.5964	2.8875	4.9084	3.1744	5.8388	4.0927	3.3009	3.5509	3.8992	2.9726	3.9630	5.0583	3.2495	3.1354	4.9392	2.7460	4.4177	4.9557	3.7996	3.1312	2.2914	2.9546	6.8869	4.8012	3.5361	3.2656	4.3635	1.5770	2.2559	3.1778	2.8219	3.0270	2.8789	4.4872	4.9901	4.9449	3.8997	2.1621	3.6082
SYNJ1	10.3940	9.9871	9.5258	10.0945	7.9337	8.9789	9.5716	9.5057	10.6006	10.0007	9.8190	9.7512	9.7452	10.9972	9.2829	10.5250	10.4738	12.0375	11.3198	9.8386	10.2775	10.7997	9.8516	11.3495	9.3833	10.6178	10.0909	10.2076	10.5629	10.3583	8.7220	10.0146	10.2358	9.5102	10.1657	8.5194	10.6547	9.2324	7.8634	10.6152	10.4782	8.5402	10.3871	10.6468	9.3927	9.9562	10.5212	9.8612	11.0739
KNDC1	8.2240	8.1898	7.3637	10.3479	5.4820	10.8277	10.3457	9.9882	10.7194	10.5887	10.5061	10.2548	10.6574	10.2409	6.3928	9.9333	10.9320	11.8860	10.8285	9.4341	10.4480	9.8381	9.0518	10.8352	7.1163	10.3676	10.0950	4.9705	11.4669	10.3076	9.4068	9.2300	8.2459	7.1129	9.3197	9.9204	11.6216	10.9068	11.0781	8.9449	10.1844	8.3920	11.1882	11.0095	9.6092	8.7164	9.8806	8.2922	10.1127
HMG20A	10.4272	10.0782	10.4693	10.4945	9.5500	10.0537	9.9530	10.2282	10.6357	10.1401	9.8795	9.8744	10.4939	9.9704	10.5139	10.7799	10.5338	10.4618	10.4717	10.4314	10.0124	10.3713	10.9515	10.5869	10.5849	10.3940	10.5073	10.6764	10.2151	10.4620	9.6279	10.5400	10.0147	10.02325	10.4803	10.5345	10.2409	9.5823	9.0916	11.1243	10.3065	9.4841	10.4521	10.4128	9.8866	10.2744	10.4520	10.7263	10.2861
HMG20B	9.4795	10.0214	9.8979	9.8895	11.5821	10.4169	9.5654	10.2870	9.3674	9.5164	9.7457	9.8915	10.2618	9.0130	10.3233	10.0245	10.2620	8.4057	9.3550	9.6424	9.8785	9.3337	9.8393	9.0653	11.1445	9.3505	9.8214	10.4394	10.0201	9.3281	9.5971	9.4028	9.3312	10.49675	10.3287	10.7471	9.3524	10.6027	11.0796	9.8062	9.5168	11.1713	10.1356	9.7250	10.1034	9.9740	9.6026	10.1020	9.6006
PHOSPHO2	5.6709	5.3559	4.3380	4.9213	5.2988	4.8068	5.0773	5.4520	5.3019	4.8247	4.4583	4.3248	5.1803	5.0943	5.4199	4.9437	5.6501	5.3135	5.3893	5.3936	4.4280	5.5455	4.9091	5.0490	5.2069	5.3841	5.4947	5.2043	4.7632	5.6316	5.1667	4.9682	5.1817	5.07385	3.8772	3.7494	5.4511	5.3458	4.9287	5.4115	5.0322	4.5060	4.6365	5.3154	6.5316	5.6950	5.1747	5.2512	3.9916
AAGAB	9.0052	9.6625	8.9772	8.8021	9.5552	9.5119	8.4979	9.2244	8.7485	9.4252	8.8606	9.0752	9.1224	8.6831	9.3806	9.4339	9.6903	10.1611	9.4674	9.0135	9.6672	8.8458	9.3234	9.4732	9.3097	9.4975	9.2361	9.4598	9.1709	8.9182	8.9566	9.2094	8.9079	9.83255	8.8831	8.3821	9.2831	9.5664	9.4158	9.4110	9.1656	9.1835	9.3176	9.3994	10.2436	9.2210	9.4086	9.2939	9.2822
C4orf19	6.9150	6.2906	6.8900	6.5830	5.5816	7.5149	5.7062	6.8289	5.9644	6.7017	6.7929	7.0023	7.7217	5.9911	4.2546	6.6806	6.5718	6.4664	6.8988	6.4583	7.3754	7.5750	6.7547	6.7422	4.5537	6.6678	7.3543	5.7198	6.8643	7.6661	7.2301	6.6149	7.2133	6.12535	6.6655	6.5827	8.0450	6.5273	6.5924	6.9419	7.6348	7.0127	7.3708	6.7626	6.8740	5.9901	7.1276	5.8667	7.5231
C3orf79	0.0000	0.0000	0.0000	0.0000	0.0000	0.4539	0.0000	0.0000	0.4270	0.0000	0.0000	0.0000	1.3693	0.0000	0.0000	0.0000	0.0000	0.0000	0.0000	0.0000	0.0000	0.0000	0.0000	0.0000	0.0000	0.0000	0.0000	0.0000	0.0000	0.0000	0.0000	0.4387	0.3804	0.0	0.0000	1.1037	0.0000	0.9940	0.0000	0.0000	0.5197	0.6744	0.0000	0.0000	0.4599	0.0000	0.0000	0.0000	0.0000
SLC7A6OS	8.3908	8.2412	8.0418	8.2887	7.0432	7.6229	8.4084	8.1902	8.2986	8.1079	8.2279	7.4922	8.1153	8.2760	7.9893	8.3414	7.7145	7.4048	7.9300	8.1061	7.9212	8.1397	8.4255	7.9418	7.8746	7.7871	7.9923	8.6061	8.2343	8.2243	7.7312	8.2160	8.0070	7.59825	8.1179	8.2922	8.0932	8.0830	7.3993	8.1616	8.0704	7.0839	7.6724	7.8951	7.7174	8.0477	7.9645	8.7388	7.9763
C3orf77	0.0000	0.7987	0.0000	0.0000	0.0000	0.0000	0.0000	0.0000	0.0000	0.0000	0.0000	0.8480	0.0000	0.3882	0.0000	0.0000	0.4093	0.5328	0.0000	0.0000	0.0000	0.0000	0.0000	0.0000	0.0000	0.0000	0.0000	0.0000	0.0000	0.0000	0.0000	0.0000	0.0000	0.0	0.0000	0.0000	0.0000	0.0000	0.0000	0.0000	0.0000	0.0000	0.0000	0.5234	0.0000	0.5701	0.8097	0.0000	0.0000
C3orf75	9.3344	8.6438	8.9888	9.0545	9.9674	9.4906	9.1714	9.0058	8.6799	9.0115	9.0648	9.4149	9.1360	8.7876	8.5815	9.1562	9.0861	8.7743	8.5001	9.1865	9.0365	9.0764	9.2019	8.6585	9.0350	8.6756	9.2685	8.5376	9.0653	9.0692	9.4045	9.3990	8.7741	9.40665	8.7915	9.3472	8.9042	9.1877	9.3438	8.6243	9.1776	9.1657	8.9982	8.5654	8.9292	8.8640	8.8484	9.0706	8.6687
C3orf74	0.0000	0.0000	1.0121	0.0000	0.0000	0.0000	0.0000	0.6034	0.0000	1.1746	0.0000	0.0000	0.0000	0.0000	0.4123	0.5201	0.0000	0.0000	0.0000	0.0000	0.0000	0.0000	0.4227	0.0000	0.0000	0.0000	0.0000	1.8302	0.0000	0.6968	0.6383	0.4387	0.0000	0.0	0.4778	0.0000	0.0000	0.0000	0.0000	0.0000	0.0000	0.0000	0.0000	0.0000	0.4599	1.2950	0.0000	0.0000	0.3725
C4orf10	9.1152	8.5972	8.2677	8.6845	8.3894	9.2039	8.7711	9.2523	8.6178	8.7439	8.6156	9.0838	8.4992	8.9315	8.4990	8.3533	8.9489	8.7609	8.8710	8.9894	8.8662	8.7644	8.7002	9.1853	9.1533	9.0196	8.6483	8.4274	9.1184	8.8929	9.0970	9.1043	8.6252	8.79105	9.1260	8.6578	8.8981	8.9780	8.8366	8.7326	8.4428	8.3188	8.7747	8.7662	8.0057	9.2841	8.2966	8.6204	9.0335
C3orf72	3.9503	3.5050	4.7049	4.9410	1.0466	2.6267	5.0424	2.9543	3.1571	4.2810	5.4617	2.7225	3.9800	4.2643	4.2872	3.8097	3.3939	4.0168	3.7672	4.8007	4.1181	4.6533	3.5721	4.5391	4.3243	3.2177	4.0093	3.8498	4.0284	3.9041	2.1173	3.4529	4.6341	3.05955	3.5842	2.3281	4.5844	4.1981	3.4355	3.1121	4.2640	5.1524	3.0837	2.7409	3.5712	4.6004	4.9593	3.2237	4.3326
C3orf71	5.7975	6.7180	5.4829	5.5560	6.5420	6.9075	5.8234	6.2560	5.4734	6.2746	6.3702	6.2817	5.7491	6.2598	4.7537	5.1054	5.8290	5.5954	5.0901	6.5983	5.4850	5.8221	5.9287	5.9585	5.6612	5.4099	5.6094	4.4932	5.8104	5.4245	7.4481	6.1996	5.4651	5.5224	5.1563	5.8972	6.2056	6.8100	7.0157	5.2180	5.3863	6.1196	5.4346	5.3853	5.5713	6.0804	5.1999	5.5560	5.2766
C3orf70	11.4753	10.4771	9.5004	11.9962	10.4602	9.9764	9.3082	9.2749	9.1624	8.8610	9.5787	10.6620	10.7816	10.1332	10.5213	10.1966	10.4923	10.0371	10.9493	9.4869	10.5913	10.4236	9.5630	9.4022	10.2949	10.0815	11.0684	10.0694	8.9817	11.3552	10.4947	10.4142	10.7754	9.95365	10.6362	10.5790	10.9549	10.5916	8.9490	9.4613	11.4794	10.7465	11.1464	11.2286	9.2488	11.5511	10.5164	9.3957	10.0492
ZNF285	6.6639	7.2916	7.5211	7.1533	6.6982	6.4816	6.7539	6.9967	6.4727	6.4623	6.3410	6.2965	7.6285	6.8330	6.8177	6.3833	6.3635	6.6071	6.3713	6.8027	6.3949	7.0519	6.6643	6.2946	6.3740	6.7113	6.5878	8.0423	6.8265	6.7143	5.3599	6.6663	6.4475	7.00865	7.1847	7.4659	6.1719	6.1277	6.8174	6.4113	6.5246	6.4498	6.5675	6.8797	6.9113	7.4226	7.0151	6.7322	7.2464
MRO	11.6340	9.9187	9.1281	11.1811	7.7602	11.7294	10.2678	9.9402	11.0149	10.5581	11.6860	11.4550	10.8014	10.9735	7.6257	10.4260	10.8725	11.3984	9.6797	11.8144	11.5085	10.8354	10.8883	11.8329	9.1752	12.0352	10.3163	7.9540	10.8033	11.2925	12.2262	10.8835	9.9554	7.11445	9.6452	10.0401	12.9254	11.9658	10.9654	8.8116	12.0015	10.7253	11.5264	11.2031	9.0060	8.7940	11.1643	9.5535	9.9431
ZFP82	6.5198	7.2571	7.3607	6.4572	6.7562	6.8205	6.2317	7.3762	6.1961	6.4827	6.2287	6.5014	7.5494	6.8677	7.7350	6.8034	6.1864	6.9933	6.7257	6.8230	7.3159	7.0387	7.7829	7.3227	7.2477	6.8147	6.7186	7.7335	6.3303	6.9998	5.9331	6.8773	6.9725	7.14155	7.8399	7.5655	6.5452	6.2919	6.9555	7.5370	6.5714	6.8729	7.0470	6.5834	8.0451	7.8603	7.0927	7.5002	7.2986
CHFR	8.2546	8.9470	9.0638	9.2852	8.8876	8.7011	9.2178	8.5423	9.0040	9.2406	9.4638	9.0274	9.1401	8.7775	9.8298	8.2926	8.4792	8.2536	8.8440	8.9380	8.4583	8.9517	8.7852	8.4887	9.5017	8.5026	8.9114	9.5851	8.6872	8.8892	8.8837	8.6518	9.1774	9.58135	8.4252	9.1128	8.5335	8.5879	8.7380	9.2900	8.6057	9.7607	8.1518	8.9479	8.9719	8.6862	8.5483	9.3496	8.8090
EFHA1	10.1603	10.3397	9.6946	9.5286	9.6925	9.1567	9.4910	10.4187	9.9618	10.0305	9.5849	9.6442	10.0774	9.5855	9.0452	9.7505	10.0584	9.2406	9.3693	10.1273	9.7752	9.3913	9.4176	9.7609	8.7397	9.8135	9.7084	10.0686	8.8442	9.7679	10.0037	9.8499	9.6238	9.3688	9.3460	9.3189	9.6517	10.2751	9.5263	9.6165	9.7476	9.8566	9.6883	9.4580	9.4159	9.3842	9.7612	9.8959	9.5109
RTBDN	2.4377	2.8651	2.3412	1.7163	3.1687	3.3566	4.3691	3.1357	2.9796	4.5627	3.7761	5.8924	3.8801	4.4793	2.7276	3.2091	5.7319	6.7871	5.8468	2.5215	5.9956	5.0970	1.6053	5.4477	1.3857	4.9827	5.5333	3.8175	6.4298	4.4256	1.0793	3.0192	2.4659	3.177	1.9062	3.4284	5.2814	2.3123	0.8117	3.6635	4.4757	3.1288	5.4470	5.3809	2.0011	3.0476	5.1396	2.2701	5.6747
EFHA2	7.7593	7.9628	7.2071	7.7490	5.2592	6.6715	7.7581	7.7754	8.2676	8.1829	8.4937	8.6036	8.1574	8.6458	7.7033	8.5747	8.6085	10.5041	9.0102	8.2301	8.5047	8.4569	8.1715	9.5437	7.9435	8.8560	8.1287	7.7139	8.8138	8.6131	7.8297	7.4870	7.7453	7.4746	7.2531	7.5523	8.6328	7.2688	7.7260	7.7783	8.4781	7.8594	7.4775	8.3941	6.7395	7.5898	8.7139	8.1826	8.6296
AAA1	0.0000	0.0000	0.4210	0.0000	2.0694	0.0000	0.0000	0.0000	0.0000	0.0000	0.0000	0.8480	0.0000	0.0000	0.0000	0.5201	0.4093	0.0000	1.4542	0.0000	0.0000	0.0000	0.4227	0.0000	2.7670	0.0000	0.0000	0.4000	0.5643	0.0000	0.0000	0.0000	1.6377	0.17445	0.0000	0.0000	0.5117	0.0000	0.0000	0.4880	0.5197	0.0000	0.0000	0.5234	0.0000	0.0000	0.0000	1.4531	0.6683
GPR75	9.8292	8.2693	6.4218	8.5394	2.6618	8.8559	7.5485	7.9073	9.8719	7.1625	6.9686	6.6235	8.3251	9.3562	5.5232	9.3297	8.7230	8.1352	8.8724	8.2577	8.2020	9.5027	9.4506	9.2860	7.6584	8.3324	7.7613	6.7160	9.1942	9.8709	7.3997	8.7318	9.1025	6.1759	9.0750	7.4838	9.7653	7.7557	5.4781	8.7022	8.4278	5.7238	9.1268	8.8703	8.2096	9.3945	8.0485	7.6947	8.4448
NUDT9P1	3.1751	3.8013	2.6050	3.3957	3.2518	2.4427	3.0659	3.2185	2.4533	2.6889	2.5776	2.8875	2.6504	2.8430	2.9290	2.8232	2.5655	1.8797	3.4601	3.0663	2.4390	3.7424	3.4426	2.3445	2.1854	2.5035	2.7268	4.4651	2.1213	3.3665	2.7148	2.6623	3.2851	3.494	2.6997	2.4843	2.8848	2.9895	3.7098	3.3007	3.2740	2.1940	3.0837	3.6789	3.4770	2.7687	3.5747	2.7885	3.1626
SYPL2	5.1349	4.8812	4.0225	6.0393	5.6134	5.3809	3.9771	6.3393	4.5261	3.6707	4.7816	5.2095	5.8712	4.2409	3.1601	5.0686	7.2498	5.3489	7.2350	5.0505	5.2198	5.5425	6.4280	5.3061	4.2032	4.2988	5.2300	4.0014	4.5248	5.4023	4.1452	4.7893	4.4670	3.87635	5.1032	6.1161	5.8486	6.4959	5.6681	6.6323	6.5314	6.0693	6.3199	6.8307	4.4608	4.8018	6.8601	5.3319	5.2300
RFX8	0.4871	0.0000	0.0000	0.4657	1.6468	0.7986	1.6080	0.6034	0.0000	0.8783	0.0000	1.3785	0.6115	0.6938	0.0000	0.9016	1.4005	3.6049	2.1636	1.8617	1.4694	1.8947	0.4227	1.9879	0.0000	1.3543	1.2660	0.7128	1.9532	1.8006	0.0000	0.4387	0.3804	0.6463	0.0000	0.0000	0.5117	0.0000	0.0000	0.0000	0.0000	1.9927	1.8549	0.0000	4.9901	0.9775	0.0000	0.4304	0.6683
ZNF222	5.9659	7.1566	6.5732	5.9225	5.0196	6.5885	6.2679	7.0213	6.4405	5.7861	5.6690	5.9864	6.8348	6.5584	7.4856	6.0085	6.0032	6.3783	6.3938	6.2180	6.1338	5.8144	6.2459	6.2946	6.3343	6.2026	6.0632	7.1375	5.8690	6.5709	5.7048	6.0605	5.8356	6.98955	6.6711	6.9903	5.5670	6.4186	6.3274	6.0834	5.8093	6.6898	6.4613	6.8251	6.5033	6.9830	6.5108	6.2186	6.9212
RFX4	11.0313	10.8511	9.4635	10.8815	10.4651	11.7993	10.4304	11.0935	11.6648	10.3296	10.7468	10.2661	10.9695	10.7947	9.9988	10.6088	11.1378	9.6197	11.1740	10.4286	10.8781	10.5818	10.7665	10.5294	11.3059	10.1324	10.5515	9.8940	9.8922	11.1171	11.5579	10.8693	10.7091	10.11075	10.7677	10.5040	11.0677	11.9420	10.8749	10.2584	10.6990	11.5675	11.2940	11.3721	12.3676	11.4911	11.1225	10.8594	10.8500
OR2C3	0.0000	0.4540	0.0000	0.0000	0.0000	0.0000	0.0000	0.0000	0.0000	0.0000	0.0000	0.0000	0.0000	0.0000	0.0000	0.0000	0.0000	0.0000	0.0000	0.6106	0.5284	0.0000	0.7492	0.0000	0.0000	0.0000	0.0000	0.0000	0.0000	0.0000	0.0000	0.0000	0.0000	0.0	0.0000	0.0000	0.0000	0.0000	0.6544	1.7718	0.0000	0.0000	0.4583	0.5234	0.0000	0.3130	0.0000	0.0000	0.0000
AVPR2	1.5888	1.0768	0.7467	1.0996	2.2418	1.0767	1.1564	0.6034	0.4270	0.8783	1.4095	1.3785	1.0396	2.1363	0.4123	0.5201	1.2091	1.8797	0.5211	0.0000	0.9143	0.9306	0.7492	1.6893	1.3857	2.0404	1.7902	0.4000	2.1213	1.3518	0.6383	0.4387	0.3804	0.6463	1.3620	0.6549	0.0000	2.1606	2.0076	0.8519	1.2023	1.1322	1.0852	0.9066	2.4606	0.3130	1.3251	0.7615	0.9136
RFX7	10.0345	9.5244	9.8070	10.1531	7.9369	8.2868	9.3091	9.2282	10.7102	9.5975	9.0468	8.5767	9.6836	9.8693	10.0397	10.6044	9.9216	9.1044	9.8224	9.6818	9.4260	9.9542	10.0285	10.1390	9.7320	10.3402	9.5970	9.6066	9.6141	10.1604	8.3971	9.8588	10.0692	9.84825	10.5534	9.6707	9.4239	8.5560	8.0059	10.4188	9.7010	8.7545	9.9192	9.8146	9.9454	9.8762	9.9667	10.0655	9.8957
NRXN3	7.7620	5.7215	7.9762	8.1248	7.5589	8.9283	9.3441	6.2827	9.6149	8.7002	8.0130	8.7475	6.4696	9.9189	5.8880	9.0945	10.0183	11.3513	10.7812	8.9318	9.4983	9.5944	7.4424	10.7781	10.4642	10.0208	9.0431	6.6898	10.5937	9.7231	7.0419	9.0522	8.5888	6.17495	7.5047	7.0124	9.8950	9.2536	4.6536	8.6563	9.5606	7.6570	9.4684	9.5229	6.0995	8.4676	8.5071	6.0819	10.4109
GPR77	0.0000	4.2569	4.8977	2.6631	2.5349	3.0044	3.2006	3.8055	2.9796	2.5920	3.7761	2.7225	2.9749	3.8967	3.2631	1.8498	1.7206	3.8921	4.9139	3.8250	3.4819	3.7424	3.6524	3.9848	6.1032	2.2118	4.1008	2.7551	2.2719	2.8499	2.7148	3.5869	3.7078	2.66845	3.5842	2.6253	3.3739	2.1606	2.9630	4.6523	1.6637	2.1940	3.4224	6.6602	3.4770	3.0047	3.3267	3.3273	3.5367
NRXN1	11.8127	11.1570	9.9309	12.5573	8.6538	9.8387	11.6065	11.2314	12.6947	11.1453	11.2507	11.2256	12.1873	12.5309	8.1438	11.9481	11.5271	12.7269	12.5588	11.3701	11.6906	12.3977	11.4268	12.5187	11.4137	11.5708	12.1477	10.2578	12.2457	12.5959	10.7142	12.1754	12.4480	10.6335	11.3310	11.8319	12.4542	9.9795	9.8540	10.9704	12.4913	9.6072	12.0276	12.1875	9.0679	12.0873	12.0533	11.1621	11.7702
RFX3	7.8144	7.4248	7.0935	7.3173	4.6115	7.5861	5.9067	5.5926	7.9795	6.3333	5.4065	4.8972	6.8589	8.0054	7.1920	8.1411	6.7669	6.1063	7.5416	6.9014	6.7375	8.0115	6.3338	7.9235	6.7476	7.5128	6.6035	6.8015	6.6102	7.8128	5.3985	7.2583	7.9493	6.31135	7.9698	5.6390	7.3618	4.8464	4.0756	7.0466	6.7963	5.8779	7.6269	7.2002	9.9536	8.9999	7.3238	6.3512	7.5255
SNORD104	0.0000	0.0000	0.0000	0.0000	0.0000	0.0000	0.0000	0.0000	0.0000	0.0000	0.0000	0.0000	0.0000	0.0000	0.0000	0.0000	0.0000	0.0000	0.0000	0.0000	0.0000	0.0000	0.0000	0.0000	0.0000	0.0000	0.0000	0.0000	0.0000	0.0000	0.0000	0.0000	0.0000	0.0	0.0000	0.0000	0.0000	0.0000	0.0000	0.0000	0.0000	0.0000	0.0000	0.0000	0.0000	0.0000	0.0000	0.0000	0.0000
RFPL2	2.3266	1.9848	3.3435	0.8172	1.3777	3.0694	1.1564	1.0276	1.4446	4.8198	2.9310	5.4396	3.9800	3.4437	1.7293	3.3992	4.1743	6.1249	3.2119	3.2372	4.0808	4.3240	0.7492	4.6283	1.9647	3.2960	4.6574	1.3771	5.9826	5.4946	0.6383	2.8869	0.6810	2.8422	0.8361	0.0000	4.9843	2.3123	0.0000	1.9325	4.2962	1.1322	3.4224	4.2755	1.3228	2.6622	3.7053	1.4531	2.2720
VPS37D	7.4303	8.4964	7.5579	8.2474	8.9834	6.7725	8.3427	8.1577	7.7074	7.9582	8.3522	7.7018	8.2478	8.5313	7.9178	8.0208	8.3719	7.4784	7.0951	7.0349	7.5484	7.3317	7.4110	7.2577	7.9642	8.3435	8.3374	8.4428	8.4919	7.5961	7.5416	7.5265	7.5846	8.73565	9.0590	9.0948	7.2371	8.0104	7.9497	7.6826	7.7468	8.1562	8.0858	7.7294	6.6721	8.1410	7.8656	8.3472	7.8055
NLRP13	0.0000	0.0000	0.0000	0.0000	0.0000	0.0000	0.0000	0.0000	0.0000	0.0000	0.0000	0.0000	0.0000	0.0000	0.0000	0.0000	0.0000	0.0000	0.0000	0.0000	0.0000	0.0000	0.0000	0.0000	0.0000	0.0000	0.0000	0.0000	0.0000	0.0000	0.0000	0.0000	0.0000	0.0	0.0000	0.0000	0.0000	0.0000	0.0000	0.0000	0.0000	0.0000	0.0000	0.0000	0.0000	0.0000	0.0000	0.0000	0.0000
APC	12.0648	11.7598	11.5854	12.7336	9.6259	11.8324	11.2912	11.2980	11.6820	11.8139	11.6325	11.2457	12.7840	12.5715	11.2112	12.2862	12.1543	12.5386	12.5410	12.1413	11.7802	12.5626	12.4122	12.6560	12.0940	11.8776	11.6030	11.7142	11.8744	12.8947	11.0507	11.8602	12.2715	10.98705	11.9478	11.2730	12.8064	11.6155	11.1310	12.5090	12.6185	11.2164	12.2247	12.4611	11.3248	12.0150	12.5071	11.9600	12.3266
TMEM179B	9.2814	9.5896	9.1141	8.8314	9.9797	9.5516	8.8628	9.6404	8.6053	9.4514	9.1846	9.5018	8.9804	8.8907	9.1870	9.2269	8.8876	8.1070	8.7140	8.9177	9.1907	8.7908	8.9942	8.6899	9.1966	8.6157	9.2528	9.0166	8.6168	8.5464	9.9191	9.1118	9.1057	9.37225	9.1255	8.9878	8.8157	9.8280	10.4657	9.0340	9.0524	9.5521	9.0439	8.4438	8.7572	9.0449	9.0858	9.2319	9.1840
ABCE1	10.4052	10.6629	11.0560	10.3796	8.6989	10.2042	9.8549	10.0637	10.2621	9.6623	10.0951	9.9672	9.8855	10.1276	10.8373	10.4536	9.9705	10.1048	10.0591	10.5313	10.1011	10.5339	10.5007	10.4309	10.5669	10.3528	10.2086	10.0206	9.6532	10.4007	10.0422	10.5431	10.7458	10.18695	10.3874	9.8813	9.8637	9.6551	9.4078	10.7491	10.1468	10.1576	10.3358	10.2770	10.1029	10.7999	10.6236	10.5682	10.3510
UQCRC2	11.9066	11.5575	11.0338	11.9637	10.7969	11.0136	12.0129	11.5571	11.7434	11.6817	11.7333	11.5551	11.6959	12.3534	11.4123	11.8197	11.5929	12.1642	11.4870	11.5608	11.5092	11.6590	10.9532	11.8895	11.3374	12.0734	11.6586	11.4920	11.4985	11.7074	11.0049	11.8046	11.6389	11.3933	11.3934	11.4063	11.7787	11.3447	10.7501	11.8350	12.0581	10.7238	11.2303	11.5357	10.7553	11.0613	11.8717	11.7038	11.4565
XPNPEP1	9.8814	10.3244	9.9782	10.3068	9.4590	9.2446	10.4592	10.3446	10.0638	10.0971	10.1204	9.8633	10.1455	9.6954	10.1247	10.1961	9.9841	9.7873	10.0425	9.8682	9.9881	9.9374	10.2127	9.8580	10.2830	9.9362	10.0646	10.3883	9.9464	9.9162	9.5971	9.9304	10.3093	10.64185	10.1022	9.9014	9.8175	10.1673	9.8291	10.4815	9.9697	8.9687	9.9904	9.9420	10.0487	9.3428	10.0480	10.1840	10.0184
XPNPEP2	3.2378	2.2319	3.7226	3.2299	3.4756	5.3288	3.1348	2.9543	2.8477	2.3760	4.4941	2.7225	3.1567	3.8967	4.3353	2.9091	3.0383	1.2265	2.7345	2.6482	5.2026	4.3021	1.8966	3.6855	5.9832	1.3543	3.5715	1.6944	3.5862	2.9107	2.4468	3.3051	5.0565	3.13075	3.4350	2.4843	3.1842	3.9429	3.7908	2.7300	3.8083	4.4102	2.8037	2.9183	2.4606	4.6148	3.9707	2.3704	4.4922
TIGD4	4.9411	5.6167	4.9774	5.0775	3.0806	5.8564	3.7323	4.5758	4.7457	4.3419	4.6920	3.4060	4.3221	3.7718	5.2498	5.0115	4.4151	4.1315	4.2354	5.3774	4.8947	5.0583	5.0739	5.1340	3.7289	3.9080	4.2414	4.7484	4.3995	4.5834	4.7028	4.8078	5.4340	4.3743	5.3453	4.5837	4.2060	4.4804	4.3134	5.0530	4.2311	5.3339	5.4221	4.2088	7.0849	5.5407	5.2859	3.9308	4.6863
ZNHIT3	9.3625	9.6079	9.2020	9.1307	9.2269	9.2504	9.2094	9.4717	9.2763	9.4776	9.4362	9.4865	9.4454	9.6461	9.1383	9.2092	9.4627	9.5336	8.9270	9.3059	9.5971	9.1934	9.2302	9.1226	8.9463	9.5304	9.3878	9.4437	9.1044	9.2566	9.6710	9.3862	9.1951	9.54205	9.0585	9.4026	9.2437	9.7247	9.6058	8.7689	9.1249	9.3624	9.5248	9.0504	8.9444	9.1281	9.3196	9.3428	8.9697
GGCX	8.7384	8.6662	8.6726	8.5788	9.0090	9.4292	8.4798	8.6525	8.7369	8.7890	8.6104	8.4830	8.6306	8.5646	8.7605	9.0253	8.5402	8.3730	9.0427	8.5429	8.7703	8.9393	8.9660	8.5976	9.4460	8.2359	8.6603	9.3023	8.5034	8.5678	8.3827	8.7372	9.0542	8.66045	8.5619	8.3746	8.6125	8.9696	8.9988	9.1682	8.3148	8.3688	9.0346	8.7540	9.6230	9.3342	8.6149	8.6932	8.9087
PAPLN	8.7720	8.0619	5.7147	10.8238	8.1440	6.8393	10.7747	10.2094	9.8591	8.6130	6.9101	9.2987	9.3853	9.8297	6.1321	8.4637	9.4625	9.4337	9.3502	8.7862	9.0510	10.5412	7.6127	7.5986	8.4541	9.1370	9.3966	6.8056	9.9973	9.9171	9.5940	6.1281	6.2386	6.13215	6.7468	8.1625	9.5464	8.8568	8.3105	6.7175	8.9836	9.9775	8.3046	8.9969	6.1073	6.8560	7.8562	7.9181	8.0237
ADNP	11.1089	11.6565	11.7273	11.3384	9.2827	10.9653	10.7761	10.9996	11.4364	10.7434	10.6310	10.4904	11.2695	11.1756	11.6426	11.5420	10.9860	10.9436	11.1819	11.0362	10.7304	11.2106	11.3782	11.1651	11.1366	11.3131	10.7561	11.7562	10.8244	11.3401	10.0544	11.1550	11.3822	11.18485	11.5141	10.9836	10.7874	10.6775	9.6331	11.6186	10.8167	10.4292	11.2955	11.0190	11.7100	11.5362	11.1409	11.6142	11.5022
TMEM218	8.0248	9.5121	8.3548	8.2070	8.9149	8.9184	7.7959	9.0657	7.8818	8.5059	8.1678	8.0498	8.5496	7.8692	7.9777	8.6104	8.8644	7.2349	8.0713	8.2301	8.6923	8.0742	8.6717	8.0957	8.4738	7.8640	8.1785	8.5302	7.6240	8.0116	8.5928	7.9458	8.4563	8.59515	9.2563	8.2358	7.9162	9.2011	9.7453	7.7941	7.8987	8.6556	8.8067	8.1824	8.7509	9.0094	8.1131	8.6238	8.4504
STXBP6	7.4992	6.0052	6.9347	7.1914	5.9231	6.9556	6.8543	6.2238	6.4330	7.3762	6.6809	7.2346	5.7772	7.9488	4.7443	7.2068	7.6182	8.6863	7.8927	7.9761	6.9172	7.4259	6.5898	8.9968	4.4784	8.6309	6.7753	5.4320	7.9927	7.2673	6.1294	7.9664	7.0501	5.73795	5.6796	6.0798	8.4144	5.1582	5.7104	6.9466	7.2095	4.8585	7.0181	7.1163	2.8839	5.9327	7.1852	5.2683	7.1207
KHDRBS1	11.1933	11.7603	11.6590	11.0654	11.9509	11.5999	11.1889	11.8232	11.3079	11.2974	11.1721	11.2357	11.7288	11.2740	12.1045	11.6656	11.7473	11.0683	11.3073	11.3034	11.4191	11.2363	11.8097	11.3974	11.2239	11.3957	11.2622	12.3013	10.8724	10.9357	11.5094	11.5091	11.4155	12.2132	11.9989	11.5810	11.1367	11.5661	11.6403	11.7029	11.1908	11.6282	11.6773	11.5749	12.0668	11.8308	11.7505	11.5612	11.7162
RUNDC2C	3.7387	4.3095	2.8389	5.0622	1.3777	3.9387	4.1233	2.5700	4.8573	5.1530	3.8191	3.3391	4.2614	3.8037	4.5652	4.3198	3.3133	3.6992	4.3271	5.1023	3.6831	5.3707	3.1046	4.6674	5.4399	3.3601	3.6503	5.3888	4.0532	4.1969	1.9549	3.5273	4.5812	2.9409	1.7634	2.6612	4.8320	1.3147	0.8117	3.4410	3.1915	4.0439	2.2446	4.9404	4.4413	4.0082	4.2137	3.4480	3.6862
KHDRBS3	9.9521	10.2079	11.1748	10.7001	9.6014	9.2828	11.3333	10.0595	10.8503	10.1417	10.4314	10.0469	10.6668	11.0438	10.2381	10.4026	10.2535	10.5806	10.3715	10.2435	10.4525	10.6313	10.3326	10.1294	10.9500	11.1126	11.0268	10.8996	10.4807	10.6870	8.7632	10.4601	10.5032	10.1662	10.5020	10.8885	9.2360	9.5832	9.7927	10.3697	10.5977	10.4367	10.2311	10.4021	8.2152	10.4461	10.4423	11.0322	9.9116
GGCT	8.6930	8.7798	9.0720	9.0179	10.0517	10.0135	8.9716	9.1380	8.6702	9.0565	9.2593	8.9501	9.0567	8.5716	8.7439	8.8119	9.1974	9.2805	8.7826	8.7318	9.0144	8.6804	9.1275	9.0258	8.6487	8.9843	9.2428	9.7060	8.9953	8.9265	9.4021	8.5638	8.7581	10.2689	9.1356	9.0296	9.0235	9.3278	9.4206	8.6287	9.7263	10.1569	8.8909	8.6400	9.6723	9.4646	9.5021	8.7397	8.9437
VPS37C	9.1232	9.3774	8.7620	8.9965	9.1936	8.8838	9.2217	9.0934	8.7577	9.4762	9.3909	9.2484	8.8042	8.9093	8.7693	8.8203	8.9318	8.5330	9.0498	9.1734	8.9995	8.9473	9.0341	9.0269	8.9771	8.9739	8.9146	8.9464	9.1185	8.8145	9.1779	9.2521	9.0850	8.881	9.0005	8.7960	8.4966	9.2583	9.0094	9.0614	8.9230	8.3478	9.0722	8.9606	8.1230	8.4882	8.8925	9.0299	9.2036
STAC2	5.5229	8.2044	6.4611	4.4312	2.9868	7.4554	4.1199	6.0079	3.1003	8.0637	8.1027	8.7394	7.3209	8.3411	8.6778	8.1869	9.3790	11.2767	9.3082	5.3590	9.2295	9.1852	4.9680	9.6738	6.5680	8.4586	9.0140	6.7510	9.1959	8.9098	4.6397	6.1059	6.5578	7.4895	2.4111	6.6658	8.9657	5.1582	4.2575	8.3690	8.0691	8.0303	8.9683	8.7915	6.5152	7.5019	7.9989	5.4513	9.8655
LOC283404	0.0000	0.0000	0.0000	0.0000	1.3777	0.4539	0.0000	0.0000	0.0000	0.8783	0.0000	1.7655	0.0000	0.6938	0.0000	0.0000	0.7277	2.3277	0.0000	0.0000	0.9143	0.0000	0.0000	1.5130	0.9766	0.0000	0.4342	0.4000	1.5434	1.8006	0.0000	1.0469	0.0000	0.47185	0.0000	1.1037	1.6456	0.0000	0.0000	0.0000	0.5197	0.0000	0.4583	0.0000	0.0000	0.3130	0.4609	0.0000	0.3725
ZNF395	10.0974	11.1399	9.9846	10.3581	9.6395	9.8846	10.1369	9.7901	9.8645	9.9068	9.8115	9.8968	10.2164	10.7517	9.1664	10.6577	10.4279	9.5493	10.1298	9.7611	10.4733	10.6168	10.7148	9.8503	9.3365	9.8625	9.8070	10.2324	9.9485	10.0531	10.2944	9.6614	10.0704	9.6957	11.0539	10.5834	10.2184	10.5645	11.0816	10.2653	9.4864	9.6634	10.6343	10.0212	10.4980	10.3488	9.9299	10.4903	10.5905
STAC3	4.5540	6.3309	7.4585	5.0278	8.7044	6.9208	5.3337	6.3938	6.1267	5.6205	5.5663	5.1457	6.2471	4.5881	5.5216	5.2767	4.9002	3.5509	5.1794	5.4832	5.3191	4.8013	5.7841	5.3851	6.9266	4.5432	7.6162	6.0058	4.0701	4.9008	6.8254	6.7780	6.1247	7.01265	5.5647	6.2850	5.3432	6.3457	7.9974	6.3052	4.8885	7.6094	6.3199	6.4013	6.2407	5.7753	6.2952	6.8227	5.0873
TBL1Y	0.0000	0.0000	0.0000	2.6631	0.0000	0.0000	1.3998	0.0000	0.0000	0.0000	0.0000	0.0000	0.0000	1.9179	0.0000	0.0000	1.8575	0.0000	0.0000	0.0000	0.0000	0.6818	0.0000	0.0000	0.4034	2.0404	0.0000	0.0000	0.0000	0.0000	0.0000	0.0000	0.0000	0.0	0.0000	0.0000	0.5117	0.0000	0.0000	1.1423	0.0000	0.0000	0.0000	0.9066	0.0000	0.0000	1.3251	0.4304	0.9136
LHCGR	1.7696	0.4540	0.0000	0.0000	0.0000	1.5103	0.4954	1.3549	0.4270	0.5050	0.0000	0.8480	2.0590	1.1603	0.0000	0.5201	0.7277	0.9210	3.1425	1.0382	1.4694	0.0000	0.7492	1.0790	0.7183	0.6030	0.4342	1.9543	0.0000	0.6968	1.6897	0.0000	0.6810	0.0	0.0000	0.0000	2.1395	1.5770	0.0000	1.1423	0.0000	1.1322	0.0000	0.0000	1.3228	0.0000	0.4609	0.4304	0.3725
TMEM211	0.0000	0.0000	0.0000	0.0000	0.0000	0.0000	0.0000	0.0000	0.0000	0.5050	1.4095	0.0000	0.0000	0.0000	0.0000	0.0000	0.0000	0.0000	0.0000	0.0000	0.0000	0.6818	0.7492	0.0000	0.0000	0.6030	0.4342	0.0000	0.0000	0.0000	0.0000	0.0000	0.0000	0.0	0.4778	0.0000	0.0000	0.0000	0.0000	0.0000	0.0000	0.0000	0.0000	0.9066	0.0000	0.0000	0.0000	0.0000	0.0000
OR1Q1	0.0000	0.0000	0.4210	0.0000	0.0000	0.0000	0.0000	0.6034	0.0000	0.0000	0.0000	0.0000	0.0000	0.3882	0.4123	0.0000	0.4093	0.0000	1.2048	0.0000	0.5284	0.3807	0.0000	0.4550	0.4034	0.0000	0.0000	0.0000	0.0000	0.0000	0.0000	0.0000	0.0000	0.90415	0.0000	0.0000	0.0000	0.0000	0.0000	0.4880	0.0000	0.0000	0.0000	0.0000	0.0000	0.0000	0.0000	0.0000	0.3725
TMEM127	11.0344	10.6212	10.7017	10.6825	11.1130	11.0573	10.4466	10.6423	10.8278	10.5038	10.7811	10.6860	10.4208	10.9082	10.7597	11.0420	10.6599	11.1719	11.1529	10.3638	10.9833	10.7690	10.7034	11.0038	11.1467	10.8292	10.9026	10.4705	11.0523	10.5956	10.4841	10.8455	11.1420	10.832	11.1100	10.6385	10.5306	10.6710	10.4487	11.1382	10.8278	10.1164	10.8409	10.5758	10.8898	10.9184	10.7487	10.8623	11.3707
GPR78	0.0000	0.0000	0.0000	0.0000	0.0000	0.4539	0.8634	0.0000	0.0000	0.5050	0.6343	0.8480	0.0000	1.6605	0.0000	0.5201	0.0000	1.6931	1.6668	0.0000	0.9143	1.4668	0.0000	1.6893	0.0000	1.0271	1.7902	0.0000	0.9689	1.5174	0.0000	0.0000	0.0000	0.0	0.0000	0.0000	1.1873	0.0000	0.0000	0.0000	0.0000	0.0000	0.0000	1.8575	0.0000	0.5701	0.8097	0.5135	1.4686
TRPA1	0.0000	0.0000	0.7524	1.5461	0.0000	1.5103	0.4996	0.6034	0.7589	0.0000	0.6343	0.0000	0.0000	0.6938	1.7336	0.0000	0.4093	2.8684	1.2048	0.0000	0.0000	0.3807	0.0000	2.7142	0.0000	0.6030	0.7677	1.8302	0.5643	0.6968	0.6383	0.0000	0.3837	0.53325	0.4900	0.0000	2.3944	0.5809	0.0000	1.1423	1.2023	1.4791	0.4583	0.9066	8.6376	2.5521	1.3251	0.0000	0.6709
VPS37B	10.0829	9.6572	11.0526	11.0941	10.7369	9.8123	10.2422	9.9109	9.8462	10.3413	10.0065	10.4045	11.0859	10.3425	10.7750	10.7008	8.9654	9.2711	9.9743	9.5048	9.8792	10.2420	10.0683	9.7609	10.0648	10.1503	10.7695	11.2759	10.1750	10.1232	10.2861	10.2147	10.5734	10.8746	9.7873	10.8268	9.7305	9.5349	9.7988	9.4825	10.8353	10.7309	9.6579	10.3475	9.4749	10.5761	9.7486	9.6270	10.3340
TTC7A	8.5565	9.1512	9.8705	8.7145	9.9728	10.5460	9.4055	9.5190	9.1175	9.4111	9.2645	9.7552	9.3260	8.6700	9.0720	8.7405	9.1796	8.4377	9.4169	9.6547	9.5656	9.0479	9.4740	9.0911	10.4393	8.1827	9.3208	8.9814	8.8577	9.0380	10.1842	9.4141	9.0826	8.99405	9.2423	9.2182	9.7305	10.3127	10.7937	9.4866	8.8772	10.2231	9.3837	9.1613	10.3740	9.8921	9.3573	9.4605	8.9862
UQCRHL	7.3077	8.2506	8.1498	8.2618	8.9339	7.8722	8.4429	9.0289	7.5359	8.2559	7.8043	7.5744	9.1428	8.3763	8.9834	8.3589	9.0747	8.9899	7.7943	7.5055	8.9306	7.4952	8.2462	7.5736	8.3207	8.7882	8.5113	9.1418	8.3404	7.7866	7.8816	7.6768	7.3108	9.9386	8.7247	9.1541	7.5989	8.0887	8.9903	8.1656	8.1014	8.8244	8.5344	8.4201	8.0916	7.8812	8.6599	8.9429	8.7381
ZBED4	8.6590	8.8715	9.9830	9.2414	8.0543	8.3762	8.7117	8.4891	9.1581	8.9614	8.9599	8.5149	9.2367	9.1836	10.1451	9.2037	8.6420	8.2107	8.8616	8.8746	8.3294	9.2446	8.8716	8.7852	8.6039	8.9022	8.8556	9.6364	8.9967	9.1071	8.1679	8.9038	9.3745	9.56785	9.4420	9.2808	8.2766	7.9710	7.9185	9.6494	8.7139	8.6470	9.0045	9.1480	9.0669	9.4526	8.9286	9.0743	9.4423
C11orf2	11.3866	11.9868	11.1004	12.1757	12.2147	10.8058	11.9364	12.1763	10.9339	11.8121	12.0948	11.7442	11.7743	12.1801	11.0472	11.7412	11.8850	11.1772	10.9382	10.8523	11.1837	11.1728	11.4930	11.0839	11.0977	12.1318	11.8192	11.2483	11.8890	11.2709	11.7517	11.1638	11.3223	11.49415	12.2433	12.4556	11.2507	11.7163	12.1185	11.6734	11.6474	11.2630	11.8778	11.4508	9.6842	11.0190	11.0945	11.8503	11.4882
C11orf1	8.1371	8.3374	6.9433	7.8385	7.8923	8.5188	7.7657	8.5024	7.9339	8.4050	8.4374	7.8525	7.9514	8.2217	6.5673	8.0713	7.7011	7.7487	7.2754	8.0709	7.8619	7.7683	8.5843	8.2976	7.4970	8.2205	8.0209	7.1529	7.4979	7.6514	9.0888	7.8343	7.7551	7.6105	7.5379	7.8050	8.3643	8.3785	8.3238	7.7559	8.2255	7.9752	8.0930	7.9544	7.1306	6.9443	8.1390	7.8459	7.5327
DPYSL5	11.5275	10.8842	11.5778	9.4499	12.3769	11.1616	11.5005	9.9333	10.2929	11.5403	11.0007	11.9438	8.9939	10.1232	11.2294	10.4333	9.2119	10.4285	10.2922	12.3327	11.2629	10.2891	11.2911	10.9860	9.2087	9.9092	9.4278	12.0907	10.7054	10.5483	11.9785	12.6907	11.7492	11.42015	10.9651	10.9434	10.5565	9.4257	11.6620	11.2692	10.8442	11.4699	9.8979	9.5306	11.4190	11.5506	9.5879	10.7266	10.2663
DPYSL2	14.0419	13.3240	14.2780	12.9049	13.4562	14.5505	13.3410	13.6390	13.0280	13.8433	13.4754	14.1744	13.7796	13.4184	13.3866	13.6176	13.4133	14.1193	14.3244	14.2973	13.6492	13.3706	13.8170	13.7196	13.6480	13.5207	13.5294	13.6949	13.3949	13.2705	14.3785	14.2805	13.6553	13.8076	14.0649	13.2086	13.9446	13.8311	14.6356	13.9037	13.4542	13.3399	13.7986	13.6070	12.9984	13.9540	13.5382	14.0633	13.6759
DPYSL3	13.9921	14.3252	12.8060	14.2049	14.3374	13.7411	13.4347	14.6900	15.4130	14.4369	13.8611	13.3571	14.2339	14.3755	13.5647	13.6789	14.0365	12.8289	14.0390	13.9899	14.4262	14.1153	14.8355	14.3493	13.8343	14.6638	13.8522	14.0809	14.2796	14.0873	14.3555	14.5989	14.3157	13.9923	14.4559	14.1649	14.2596	14.5711	14.0377	14.7985	14.1925	14.5087	14.6361	14.3362	14.2237	14.1036	14.1074	14.5747	13.8738
OSTM1	9.5438	9.6279	9.6202	9.0316	9.3204	9.6114	9.2666	8.7322	9.3277	9.2936	9.3682	9.1441	8.8838	9.4008	10.0357	9.0168	9.0310	9.3513	9.5922	9.3138	9.5254	8.8506	8.7098	9.5756	9.6676	9.4882	9.0922	9.5094	8.9541	9.1566	9.4104	9.0249	9.1968	9.4144	8.6922	8.5942	9.2268	9.0145	8.8414	8.3882	9.3929	9.2999	8.7121	9.1907	9.8658	9.5346	9.5630	9.0762	9.3463
RUNX2	5.1349	6.4698	8.0610	4.8486	7.5425	7.2109	5.2739	6.9790	7.0239	5.9779	4.8103	5.2705	6.3718	5.6196	5.5641	5.5007	4.3701	5.7471	6.9144	6.2038	5.9133	5.4558	6.6399	6.6278	8.1162	4.5749	5.9731	5.0699	4.6945	5.5241	5.9199	5.8003	6.7641	6.58275	5.2444	5.8548	6.5517	5.6464	6.7481	6.9180	4.9707	6.4498	5.8160	5.9795	7.6106	6.9607	7.1664	7.0063	5.7944
C11orf9	12.2919	6.1991	12.8244	8.5454	11.6302	12.6479	11.9691	10.8771	8.8987	12.5180	11.2983	13.5333	9.2654	8.6268	11.3277	9.6387	9.0265	11.3982	7.5075	13.9272	9.5773	10.6572	12.2898	11.8003	8.9585	5.6071	9.7880	9.9608	9.5043	11.5563	12.3731	13.4717	11.3838	11.2123	9.8364	10.4769	10.8116	9.0887	10.6933	11.6090	10.9959	10.4211	9.2269	9.4124	9.0155	9.5099	9.8521	10.0993	8.8602
KRTAP10-12	0.0000	0.0000	0.0000	0.0000	0.0000	0.0000	0.0000	0.0000	0.0000	0.5050	0.0000	0.0000	0.0000	0.0000	0.0000	0.0000	0.0000	0.0000	0.0000	0.0000	0.0000	0.0000	0.0000	0.0000	0.0000	0.0000	0.0000	0.0000	0.0000	0.0000	0.0000	0.0000	0.0000	0.0	0.0000	0.0000	0.0000	0.0000	0.0000	0.4880	0.0000	0.0000	0.0000	0.0000	0.0000	0.0000	0.0000	0.0000	0.0000
KRTAP10-11	0.0000	0.0000	0.0000	0.0000	0.0000	0.0000	0.0000	0.0000	0.0000	0.0000	0.0000	0.0000	0.0000	0.0000	0.0000	0.0000	0.0000	0.0000	0.0000	0.0000	0.0000	0.0000	0.0000	0.0000	0.0000	0.0000	0.0000	0.0000	0.0000	0.0000	0.0000	0.0000	0.0000	0.0	0.0000	0.0000	0.0000	0.0000	0.0000	0.0000	0.0000	0.0000	0.0000	0.0000	0.0000	0.0000	0.0000	0.0000	0.0000
KRTAP10-10	0.0000	0.0000	0.0000	0.0000	0.0000	0.0000	0.0000	0.0000	0.0000	0.0000	0.0000	0.0000	0.0000	0.0000	0.0000	0.0000	0.0000	0.0000	0.0000	0.0000	0.0000	0.3807	0.0000	0.0000	0.0000	0.0000	0.0000	0.0000	0.0000	0.0000	0.0000	0.0000	0.0000	0.0	0.0000	0.0000	0.0000	0.0000	0.0000	0.0000	0.0000	0.0000	0.0000	0.0000	0.0000	0.0000	0.0000	0.0000	0.0000
IGFBP2	8.4362	9.0652	9.4766	7.9424	11.1986	9.1169	8.2964	6.0195	6.2096	6.4760	7.9370	8.4668	6.7499	8.9432	12.7290	8.7724	6.9076	8.1530	7.1269	7.4105	11.9908	7.2015	5.1170	5.8421	8.3566	8.3203	7.6676	10.4463	8.1346	7.7160	6.9860	6.5939	8.4262	11.172	7.4179	6.4926	7.6271	8.3499	7.6629	9.4033	7.4996	13.2533	6.9191	6.8635	9.7213	12.2144	8.3661	7.4437	9.1738
IGFBP3	11.5003	11.9151	10.1360	7.6096	12.3301	11.8229	9.5584	8.8010	11.3935	8.2179	6.9035	8.9687	6.2670	11.7540	12.1887	11.5226	8.0193	8.9370	8.7050	8.7282	11.9049	8.0399	7.8203	9.1105	11.3004	10.1725	6.8993	8.0069	7.0874	10.5444	11.3595	6.1281	10.2063	10.3743	8.4400	7.8859	9.6356	6.7092	9.2323	8.3135	9.8033	12.3565	7.7014	8.0506	7.9651	13.2081	8.0814	9.6168	9.2869
IGFBP1	4.8833	3.1914	6.1252	4.5765	5.4471	5.7711	5.8360	5.4108	5.4496	3.5208	1.0734	4.8580	4.3963	6.3393	6.1790	4.2977	3.6415	3.0262	5.1265	1.3677	3.2332	4.4688	4.2251	5.5878	5.4981	5.4787	3.8070	3.5683	1.5434	5.5045	4.9304	4.0867	6.4173	4.82735	4.9282	2.7538	4.5055	0.5809	4.5175	5.5385	6.2234	5.3124	1.9968	6.5834	1.3228	6.5175	3.9707	3.7929	7.2464
BOP1	8.8047	7.4279	8.9936	9.4189	10.3485	7.8992	9.6546	8.4360	7.5729	8.8790	10.3803	9.3772	8.7575	8.7342	8.3510	9.9923	9.1060	7.7509	7.5749	8.6106	7.2753	8.9313	8.5887	8.2318	8.6464	7.9114	9.3996	10.0378	9.0021	8.6437	7.4108	8.9532	8.9829	8.96625	10.1612	9.7699	7.8565	9.0104	9.3884	8.3916	8.6089	9.4913	8.5900	9.5178	7.5309	9.2396	8.1594	10.0333	8.4122
IGFBP7	12.3907	12.5574	12.5645	12.2941	13.0236	12.2665	12.3692	12.5604	11.7246	11.5770	12.1451	11.6526	11.4820	11.7805	12.0480	11.8798	10.7206	10.5111	12.4758	11.4369	12.2472	11.4858	11.9136	11.3531	13.7487	11.5594	12.1258	11.4360	11.0194	11.8461	12.5005	11.0956	12.5212	12.3539	11.7259	11.5069	11.7722	12.8586	13.7361	12.9504	12.1449	12.1941	11.4175	11.6301	11.6867	12.7241	12.7134	12.9135	13.1185
IGFBP4	10.2951	9.3774	9.4390	10.0271	11.6299	10.0682	11.1101	8.4054	8.9776	9.1435	10.1466	8.6359	8.0465	9.6142	11.4262	9.5504	8.2246	8.6174	8.9930	8.2377	10.2609	9.8654	7.6547	8.1400	9.8865	8.2702	10.1642	9.4638	9.5204	8.8911	8.8717	8.6222	10.8390	9.9297	10.0118	8.3029	8.9633	9.4898	9.3150	8.8736	9.7241	10.8177	7.9397	8.1089	9.2978	10.0946	11.0336	9.7474	10.9505
IGFBP5	12.0318	15.1741	12.2699	11.2069	10.5132	14.3540	12.3311	13.0068	11.0357	11.9998	11.4916	11.0565	11.6098	11.6643	11.1457	10.7365	13.1297	12.0965	11.4736	12.0684	14.2041	11.3241	13.0995	12.5760	13.0360	14.2465	10.8815	10.4027	11.7314	11.3688	12.6604	10.9904	10.6322	11.84615	12.2706	11.8214	12.7163	12.8087	12.7945	13.1864	10.8250	11.7510	12.8047	12.3216	13.1548	12.1836	12.4951	10.7640	12.7542
SKP2	6.3168	6.3765	6.8311	6.6986	4.7028	7.4370	6.3951	6.2137	6.5596	6.1496	5.8549	5.3854	6.6699	6.9919	7.8113	7.5045	6.8348	5.9483	6.4013	6.9453	6.9066	7.0552	6.8714	6.9468	7.1883	6.0972	6.4670	8.5475	6.4693	6.5662	5.3793	6.8149	7.1049	7.21165	7.5171	6.5199	6.3022	6.2919	5.1596	7.2202	6.5515	6.3792	7.2125	6.6095	9.6980	7.6998	7.1739	6.9220	7.2796
TTC4	8.1525	9.3076	9.1281	8.1883	9.6822	9.1710	8.4020	9.2775	7.9854	8.3244	8.1734	8.4990	9.0102	8.3348	9.0826	9.1834	9.1632	8.8710	8.8164	8.3467	9.2081	8.3066	9.0446	8.2175	9.0663	8.3732	8.3483	9.3935	8.4701	8.2750	8.5006	8.5433	8.1814	9.28445	9.1938	9.1210	8.2779	9.2345	9.4919	9.1158	8.2602	9.2169	9.0852	8.6077	9.6745	9.1850	8.8496	9.3240	9.0851
CYP2R1	6.3527	6.9341	7.0087	7.7206	8.0970	6.9726	7.0092	7.5581	7.2946	7.3129	6.6416	6.8202	7.1220	6.8291	6.5488	6.2904	6.8595	6.6071	6.7198	7.0693	6.8189	7.2453	6.9921	6.9381	7.1230	7.0074	7.2812	6.3376	6.8446	7.4346	6.5190	6.5287	7.5078	6.93395	6.2100	6.8920	6.5905	6.2455	6.8461	7.0110	6.3668	8.1441	5.8631	7.0321	6.7795	7.4628	6.8126	7.3638	6.7182
CKLF	7.7048	8.4786	8.2005	7.7413	8.7354	8.5154	7.6622	8.6655	7.5279	7.6231	7.6778	7.5984	7.8657	7.5267	8.6685	7.9028	7.7493	6.6905	7.1970	7.7154	8.0810	7.3016	8.3249	7.2401	8.1526	7.3154	8.4875	9.2548	7.2322	7.3952	8.1482	7.7737	7.9172	8.68535	7.8300	7.6991	7.2412	8.4819	9.7414	7.9360	7.4214	8.6319	8.0084	7.9002	8.5675	8.6387	7.8206	8.6135	7.4152
ZNF193	7.4066	8.0028	8.0164	7.5106	7.9179	7.1707	7.6475	7.3985	7.9537	7.6108	7.4507	7.3593	7.7955	7.2882	9.1354	7.0216	7.1095	6.8387	7.1928	7.9144	7.6248	7.2424	7.6076	7.2507	8.1705	7.8989	7.5987	8.6231	7.2595	7.6372	7.2301	7.5209	7.2056	8.1802	7.1612	8.1094	6.8089	6.9824	7.9974	7.5276	7.2594	8.3817	7.2270	7.3547	7.2717	7.6589	7.5111	7.8909	7.8036
C15orf26	1.5888	0.4540	0.4210	1.3357	0.0000	6.6073	0.4954	0.0000	0.0000	1.6302	0.6343	0.8480	0.0000	0.0000	0.0000	1.2031	2.3033	1.4786	0.9030	0.6106	2.0342	0.6818	0.7492	1.8463	0.4034	1.6210	1.0382	0.0000	0.5643	1.5174	1.9193	1.0469	1.3267	1.37695	1.3620	1.1037	2.6109	2.5749	6.0434	0.4880	0.9010	2.7990	1.5207	0.5234	7.6244	3.7130	2.1334	1.0305	0.9136
C15orf27	3.8733	4.1101	2.7574	4.8676	4.2160	5.0025	3.9391	4.5116	4.2409	4.9428	5.2686	5.5668	4.0734	5.4363	2.7979	4.4197	6.0715	7.4081	6.3172	3.5282	5.5680	4.7043	3.9028	5.8606	3.9254	5.1606	5.7838	4.1645	6.8506	5.1482	3.1360	4.3855	2.9329	3.5641	3.5361	4.0454	5.5409	3.0768	5.0322	3.3585	5.1040	4.3270	4.2721	5.6558	5.4771	4.0449	4.0384	3.1690	5.1604
C15orf24	10.5913	10.2758	9.7564	10.1921	10.7463	9.9426	10.5448	10.5942	10.2043	10.3790	10.2878	10.4929	10.3676	9.7162	9.8124	10.6144	10.4074	10.0608	9.9357	10.5210	10.7107	9.7990	10.3103	10.3067	10.1227	10.4248	10.4260	9.9524	9.9188	10.1624	11.0377	10.4399	9.7680	10.2997	10.1393	10.2783	10.6324	10.9272	10.6184	10.0600	10.7533	10.7268	10.4362	10.0572	9.7232	10.0597	10.5352	10.3676	10.2257
GJA3	4.3701	6.7678	5.0530	2.8270	7.9740	2.1135	0.0000	4.4095	0.7559	0.8783	0.6343	0.0000	0.0000	0.0000	0.4123	1.4523	0.7277	1.6931	0.9030	0.0000	1.8694	0.0000	4.4664	1.6893	7.3793	1.3543	2.4767	2.5341	0.0000	0.9496	0.6383	0.7746	1.7712	2.4641	3.8429	0.6549	0.0000	1.3147	0.0000	6.5038	1.6637	4.2387	0.4583	0.5234	1.0882	0.9775	1.3251	4.0262	3.8920
APLNR	13.0854	7.8378	12.2209	8.0828	13.5357	14.9818	11.4118	11.3336	8.6726	12.3425	12.1968	10.9803	8.5374	8.1845	10.6028	9.9762	7.0536	9.0237	11.9548	14.1919	12.3311	8.6340	11.6408	12.3606	13.1799	11.6605	10.5700	9.3023	8.4029	8.7295	13.4229	12.6147	11.1781	12.16215	9.4452	8.3696	12.1847	11.9729	11.3223	11.0793	11.1008	10.3733	9.9419	10.7877	10.9113	11.3314	9.7971	10.7871	11.6580
C15orf23	7.2326	7.6407	7.6677	7.2860	8.2813	7.3117	7.5084	7.0986	7.6467	7.5732	7.9755	7.5925	7.9605	8.2073	9.5512	8.3084	7.3946	7.5626	7.4513	7.1518	8.1856	7.0780	7.1799	8.0419	8.0632	7.1826	8.3105	10.0924	7.0669	7.2731	7.2619	8.5986	7.6811	9.5018	7.7428	8.1450	6.9347	8.0702	6.8835	7.5771	7.4539	8.7644	7.6432	7.9470	8.6097	8.7255	7.4284	7.2432	7.8504
C15orf21	3.4647	4.6026	3.9921	4.9047	5.0662	4.2567	4.8093	5.7950	4.4140	4.8410	2.4376	3.0356	4.8303	3.3594	6.3230	3.5671	5.4796	2.5640	3.5161	3.8250	5.3030	3.0961	3.9028	2.6303	5.6541	4.8591	5.3341	6.8621	4.5248	3.5688	3.9513	3.4990	2.9329	6.28725	4.5227	5.3850	3.5415	4.6609	5.0651	3.4140	3.3372	5.6051	4.2997	5.5787	5.4526	5.0956	4.4397	5.5402	3.9204
GJA8	0.0000	0.0000	0.0000	0.0000	0.0000	0.0000	0.0000	0.0000	0.0000	0.0000	0.0000	0.0000	0.0000	0.0000	0.0000	0.0000	0.0000	0.0000	0.0000	0.0000	0.0000	0.3807	0.4227	0.0000	0.0000	0.0000	0.0000	0.4000	0.0000	0.0000	0.0000	0.0000	0.0000	0.2738	0.0000	0.0000	0.0000	0.0000	0.0000	0.0000	0.0000	0.0000	0.4583	0.0000	0.4599	0.0000	0.0000	0.0000	0.0000
CYP8B1	1.3821	1.6864	2.1340	1.8746	0.0000	2.4427	1.1564	1.8466	1.7700	1.8134	1.0734	1.3785	2.0590	1.3470	0.0000	0.9016	0.7277	1.2265	2.0162	2.5215	3.2995	1.1429	2.1389	2.3445	1.9647	1.0271	0.7677	0.9697	1.5434	0.9496	2.4468	0.7746	0.9298	1.0376	2.3005	2.3281	1.8296	2.4496	2.0076	0.8519	1.4513	0.6744	1.8549	1.6720	1.8590	0.5701	1.8618	1.6255	1.1233
C15orf28	2.3266	3.1914	2.1340	3.9521	1.0466	1.9847	2.4611	2.8543	3.6677	2.3760	1.9111	1.7655	3.6568	1.5123	3.1601	2.7319	0.4093	1.6931	3.1425	3.1543	1.6832	3.6059	2.9650	3.0082	2.6233	1.8459	2.0570	4.3791	3.2655	3.2300	1.0793	1.4734	2.8748	2.3344	2.0500	2.1528	3.3739	0.0000	1.7075	3.2406	1.4513	1.7586	0.8055	2.8323	2.5558	2.6059	1.8618	3.2764	3.0126
C15orf29	8.5703	9.3000	8.5798	9.4229	8.3299	7.7312	8.7286	9.1682	9.7253	9.5040	8.8188	8.5430	9.2604	7.9362	9.4416	8.6715	8.8926	8.6769	8.6482	9.1225	8.5817	8.8618	8.8430	8.9038	8.8787	8.6081	8.7653	9.3956	8.3948	8.9860	9.0625	8.5169	8.5405	8.964	8.6004	8.8616	8.9472	8.8934	8.7201	8.4592	8.6624	9.0308	8.3283	8.9707	8.9730	8.1728	8.6639	8.6945	8.6306
STMN1	12.8686	12.4028	13.4649	11.0379	13.6431	13.0317	12.4114	12.7082	11.6472	12.7874	12.2285	13.5454	13.0229	12.0165	13.3858	12.9590	13.2646	13.8158	12.4750	13.3919	12.8934	12.2575	12.8784	12.8676	12.1957	12.4117	12.5405	13.8810	12.8156	12.3605	13.2764	13.5136	11.9885	13.4638	12.8001	13.1550	12.4186	12.6015	13.2252	12.5492	12.8056	12.8555	12.8080	12.5331	12.9564	12.0682	13.0209	12.6166	12.5976
S1PR2	7.6249	6.6559	7.7654	7.8807	8.1575	6.7380	7.8038	7.5461	6.9087	7.5182	7.8705	7.6738	8.1547	7.7848	8.7383	7.7742	7.0212	5.8843	7.1711	7.5670	6.6385	7.8603	7.4787	6.7322	7.5920	7.7008	8.2863	8.0510	7.5886	7.4085	6.1408	7.4137	7.5959	8.3574	8.2595	8.2711	6.3022	6.4959	6.5297	8.0077	7.2347	6.6514	7.2234	8.2315	6.3120	7.2971	7.4189	8.4030	8.2275
KDM3B	11.6776	11.5842	11.1112	12.0807	9.5925	11.1805	11.6699	11.2671	12.1863	11.5557	11.3077	10.9022	11.6887	12.0012	11.6336	12.2119	11.4806	10.8615	11.2901	11.6768	11.2991	12.0925	11.7590	11.6087	11.7190	11.7717	11.4717	11.9316	11.5892	11.7773	11.0972	11.6326	11.8456	11.29895	12.0955	11.6424	11.4666	10.9964	10.2509	11.7507	11.6658	10.8460	11.7326	11.6323	11.5061	11.7769	11.8273	11.6878	11.5000
REG1P	0.0000	0.0000	0.0000	0.0000	0.0000	0.0000	0.0000	0.0000	0.0000	0.0000	0.0000	0.0000	0.0000	0.0000	0.0000	0.0000	0.0000	0.5328	0.0000	0.0000	0.0000	0.0000	0.0000	0.0000	0.0000	0.0000	0.4342	0.0000	0.0000	0.0000	0.0000	0.0000	0.0000	0.31485	0.0000	0.0000	0.0000	0.0000	0.0000	0.0000	0.0000	0.0000	0.0000	0.0000	0.0000	0.0000	0.0000	0.0000	0.0000
STK17A	9.8173	9.3143	9.0592	9.9978	9.9551	9.5908	9.9192	8.5975	8.7217	8.6826	9.6228	8.5827	9.2530	9.7040	10.5652	9.9947	8.7371	8.4635	9.9389	8.3514	9.3419	9.6039	9.8253	9.2160	10.5558	8.9739	10.1651	10.1524	8.3081	8.9682	8.5247	8.8636	9.9841	10.5647	9.5112	8.6957	8.9852	8.9422	8.4131	9.9881	10.2821	10.2816	9.3126	9.7280	8.8966	10.4109	9.5332	9.4046	9.6390
KDM3A	11.3235	12.0064	10.2245	10.9686	9.2337	10.6278	10.6928	10.9618	11.6874	10.6151	10.6340	10.5463	10.8709	11.9944	10.7118	11.3188	11.2132	10.1234	10.8282	10.5226	11.1957	11.1609	11.0315	10.9339	10.8175	11.3015	10.5174	11.1037	10.3242	11.1963	11.1348	10.5623	10.9163	10.06655	10.7800	10.0401	11.2176	11.4363	10.5112	10.6726	10.7496	10.6265	10.9073	10.4480	11.6206	10.5060	10.4966	10.7576	10.3330
LOC401387	1.1406	3.1097	2.1306	1.6248	1.3777	2.2318	2.1799	2.4843	1.9646	0.5386	0.6343	1.7655	2.0590	1.8442	2.1453	0.9016	1.2454	1.4901	1.8745	1.5026	0.9143	2.1159	2.0325	2.1890	2.0116	1.8808	1.2660	2.7358	2.3925	1.3916	1.1205	0.4387	1.1478	2.2567	0.0000	2.2981	1.7442	0.5809	0.0000	1.1423	0.5197	1.7938	0.8055	1.8294	3.4570	1.9180	1.7945	2.8894	0.0000
S1PR1	11.3395	10.8092	10.0693	10.2542	9.3011	10.9395	9.9301	11.4181	10.4085	10.3827	10.6701	10.5919	12.0048	11.0210	9.3597	11.8673	11.2922	10.9547	11.7716	10.7759	10.6544	10.8772	11.1469	10.8838	8.8507	10.8710	10.6052	9.4045	10.6259	11.1263	10.5228	10.6863	10.8000	9.3774	11.9558	11.4787	11.4250	11.8748	10.3602	10.2166	11.4151	10.3359	11.9441	11.8441	10.3416	10.1703	11.6968	10.8066	11.0696
ZNF642	6.6056	7.7831	7.4361	6.9235	7.0452	6.4453	6.7484	7.3489	6.4445	6.6606	6.3988	6.5141	7.5816	6.3665	8.5815	7.2690	7.1567	5.6732	7.1224	7.0636	7.3593	6.8924	7.5720	6.3806	7.5076	6.9297	6.8342	8.0769	6.6102	6.7143	6.5536	6.5007	6.8942	7.81225	7.1847	7.2970	6.4640	6.6534	7.5799	7.6072	6.2969	8.2858	7.0712	6.8307	7.5770	6.6276	7.6419	7.6274	7.4350
TMC4	2.7274	3.7625	2.9595	3.9521	2.7785	4.0788	3.5923	2.8543	2.9152	3.6707	4.5290	3.7004	2.9749	2.5705	3.6528	2.2948	3.4382	3.1032	2.8258	3.9775	3.5918	2.5442	2.7628	1.8463	3.4595	3.2177	3.7327	3.5290	3.0322	2.7863	2.4468	2.8869	2.6155	3.7897	2.6997	2.4843	4.5586	2.9895	4.0756	2.7300	2.6332	3.9357	1.3194	3.4088	3.8215	3.2813	3.5747	3.1122	3.4997
MYO3A	0.8506	0.4540	0.4210	0.0000	0.0000	0.0000	0.0000	0.0000	0.0000	0.8783	0.0000	0.0000	0.0000	1.6605	0.0000	0.5201	1.7206	2.0450	1.2048	0.0000	1.4694	0.9306	0.7492	1.6893	0.0000	0.6030	0.7677	2.0686	0.9689	1.1647	1.0793	0.0000	1.3267	0.2738	1.3620	0.6549	1.4346	3.7438	1.3280	0.0000	0.0000	0.0000	0.8055	2.0219	9.8150	0.0000	3.7464	0.0000	1.3063
TMC6	10.0575	8.4392	10.3597	8.9672	10.6818	10.3180	10.1510	9.3977	8.7634	10.2359	10.2497	11.2037	9.0524	8.3049	8.4968	8.9102	8.1829	9.1606	8.9480	10.8764	9.0095	9.3612	9.8468	9.0228	10.5524	7.9723	9.7193	8.6055	8.6889	9.5682	10.5461	11.0067	9.7514	9.4984	9.1556	9.5816	8.6664	9.3576	10.3486	9.5491	8.2730	9.5464	9.0377	9.5576	8.3524	8.5815	8.8413	8.7916	8.9411
KIAA1958	7.2707	6.5460	7.8140	7.2285	4.6115	6.2559	5.6948	6.2730	6.8753	6.0527	5.5150	5.1457	7.0318	7.0401	7.9413	7.8870	7.4552	5.9379	7.3239	7.3651	5.8483	7.3505	7.2298	7.0554	5.9832	6.2228	5.8290	7.4230	6.3217	7.0241	4.6072	7.5540	7.7595	6.6555	7.6998	5.7964	6.8574	5.2737	3.9402	7.6072	6.2483	5.2906	7.4684	7.9873	8.8737	7.6981	7.1550	6.5301	8.0416
APIP	8.4719	8.1458	8.6407	7.5125	9.0537	8.7119	8.4791	8.6767	8.1922	8.6916	8.5330	8.8301	8.4624	7.7748	7.8562	7.9506	8.2382	7.7571	7.2490	9.2637	8.3965	7.9288	8.7181	8.1835	8.0054	8.0517	8.1099	8.5652	7.4823	7.9843	9.1009	8.7798	8.3430	8.93215	8.1506	8.1646	7.9336	8.7435	8.4281	8.2245	7.9507	8.6359	8.0791	8.0698	8.1696	7.2174	8.3387	8.7632	7.8303
TMC1	3.1094	4.5580	3.3435	1.5385	1.6468	2.8650	1.6080	4.0512	3.4118	3.0949	1.6820	2.5361	5.1203	2.5705	0.4123	2.8232	3.7509	2.9449	4.9550	3.5282	3.4236	3.0442	4.5315	3.7265	0.7183	3.3703	2.1739	0.7128	3.0322	2.9107	2.4468	2.8158	2.7509	1.2489	3.5361	4.0947	3.9911	3.9887	2.4677	2.4402	2.5286	2.3706	5.0833	4.6214	5.3634	2.7164	4.1649	1.9187	4.5837
GPR15	0.4871	0.4540	1.4301	0.0000	0.0000	1.6863	0.0000	0.0000	0.0000	0.5050	0.0000	0.0000	0.0000	0.0000	0.0000	1.2031	0.0000	0.0000	0.9030	0.0000	0.0000	0.0000	0.0000	0.4550	0.4034	0.0000	0.7677	0.0000	0.0000	0.3901	0.0000	0.0000	0.0000	0.17445	0.0000	0.0000	0.0000	0.0000	0.0000	0.0000	0.0000	1.1322	0.0000	0.9066	5.1358	0.3130	0.0000	0.0000	0.0000
TMC3	5.9174	0.7987	0.4210	3.3957	0.0000	0.0000	6.6400	0.0000	1.4446	0.8783	1.9111	1.7655	0.6115	6.0940	0.0000	0.0000	0.7277	2.6690	0.5211	0.6106	3.8348	5.3741	1.0153	1.0790	0.0000	2.5035	4.9143	1.5444	2.1213	3.4913	0.0000	1.0469	0.0000	0.2738	0.0000	0.0000	2.1395	0.0000	0.0000	0.4880	2.0128	0.6744	0.0000	0.5234	2.8839	0.5701	0.4609	0.0000	0.3725
PKLR	0.5907	2.2522	0.0000	0.6203	4.9889	0.9827	0.0000	1.5155	1.4824	1.7501	1.6468	3.1283	0.0000	0.0000	0.0000	1.0632	1.9239	3.3393	1.0497	1.5935	1.1220	0.4430	2.0313	1.8478	0.0000	0.8474	1.3969	0.8724	3.3417	2.4833	0.9481	0.9063	1.0439	1.1305	1.8238	0.0000	2.0956	1.6743	0.0000	0.9957	1.0352	1.8874	0.9493	1.4452	1.4590	0.6940	2.0147	1.3487	1.4717
TECRL	0.0000	0.0000	0.4210	0.0000	0.0000	0.0000	0.0000	0.0000	0.0000	0.0000	0.0000	0.0000	0.0000	0.0000	0.0000	0.0000	0.0000	0.5328	0.0000	0.0000	0.0000	0.0000	0.0000	0.0000	0.4034	0.0000	0.0000	0.9697	0.0000	0.0000	0.0000	0.0000	0.0000	0.0	0.0000	0.0000	0.0000	0.0000	0.0000	0.0000	0.0000	0.0000	0.0000	0.5234	0.0000	0.0000	0.0000	0.0000	0.3725
EIF2B4	9.3708	10.0265	9.4889	9.8011	10.7252	9.4935	9.9619	9.9882	9.5913	9.8801	9.8339	9.7118	9.5739	9.6339	9.9108	9.4111	9.7835	9.1160	9.2813	9.4613	9.7547	9.5521	10.0091	9.1134	10.1647	9.5673	9.4101	10.3839	9.4890	9.3807	9.6875	9.5261	9.3094	9.7559	9.6367	10.2058	9.0700	9.9894	10.4424	9.7800	9.4953	10.2389	9.6792	9.2561	9.6251	9.2494	9.4370	10.3306	9.5730
EIF2B5	9.4147	10.0773	10.0824	10.0423	10.8038	9.5839	10.1147	10.6287	10.0441	10.0636	10.0173	9.9381	10.1300	9.6900	10.2242	9.8270	9.9563	9.9486	9.6705	9.8017	9.8566	9.9339	10.0355	9.6514	9.8446	9.7445	9.8386	9.8020	9.9803	9.7893	9.5857	9.7984	9.6199	10.57695	9.9392	10.2870	9.4005	9.9574	10.2092	10.0843	9.5811	9.9517	9.7579	9.7055	9.8871	10.0561	9.5237	10.1125	9.5334
EIF2B2	9.0075	9.9876	9.2212	9.3088	9.6934	9.7603	9.8594	9.7384	9.7428	9.6014	9.1736	9.6413	9.2125	9.6622	9.3251	8.8760	9.6042	8.9643	9.0307	9.8386	10.0369	9.1979	8.8883	9.4694	9.8365	9.2247	9.4713	8.6137	9.3403	9.2828	9.8599	9.8593	9.5841	9.6359	9.5897	9.3523	9.3618	10.1011	9.7704	8.6005	9.3600	9.0357	9.4204	9.0808	8.1745	9.2722	9.4244	9.5387	9.1425
EIF2B3	7.9956	8.9790	9.0620	7.8066	9.8162	8.6908	8.2946	8.9310	7.2819	8.1662	8.1455	8.3549	8.6152	7.8824	8.5889	8.9141	8.8096	8.7610	8.3734	8.2872	8.8895	7.6998	8.7952	8.3282	8.6182	8.1168	8.0158	9.1221	7.9653	7.7846	8.0055	8.4452	8.0529	9.03085	8.1699	8.5418	7.7406	8.7562	9.2305	8.9821	8.1897	8.5122	8.7147	8.5554	8.8887	8.2368	8.8531	8.6199	8.4923
EIF2B1	10.0089	10.2241	10.0399	9.9256	10.3444	10.0869	9.9802	9.9008	9.8430	10.0229	10.1232	10.0003	10.4340	9.7024	10.1247	10.3585	9.9757	9.6529	9.7601	9.9695	10.0676	9.9877	10.0587	9.8106	10.2822	10.0309	10.0594	10.1880	9.5390	9.7436	10.3472	9.9703	10.0218	10.9851	9.7496	10.1220	9.7042	10.0083	10.2455	10.3087	9.7285	10.1778	9.7510	9.9174	9.9993	10.0175	9.6241	10.4230	10.0015
PRKAR2A	7.2171	7.6619	7.7266	8.2689	4.1308	7.3805	7.0543	6.7614	7.7121	6.9952	7.0124	5.4128	7.6702	7.9416	8.0569	8.7478	7.8736	7.7419	8.1036	7.6259	7.3748	8.3420	8.5354	8.1093	8.4327	7.3294	7.3261	7.4040	7.6890	8.0510	3.8435	8.0029	8.6775	7.3207	8.9104	6.8131	7.7997	7.0966	3.5328	8.5206	7.4214	5.7238	8.7031	8.1157	9.1860	8.3957	8.2691	8.1687	9.0637
CSNK2A1P	9.3109	8.1225	9.3323	9.3724	4.9957	8.3649	8.8704	8.1015	9.2885	8.5518	8.1953	7.4998	8.8886	9.4417	9.2713	9.5395	8.7958	8.8683	9.0779	8.8987	8.5733	9.2899	8.8986	9.2981	8.2733	9.1555	8.7383	9.4579	8.6956	9.1144	6.6204	9.1357	9.6149	8.55285	9.3373	8.3545	8.6405	7.5842	5.5098	9.4785	8.8408	7.1762	9.0941	8.9795	9.5323	9.3684	9.1889	8.9969	9.8055
XRRA1	8.4086	8.7250	7.2555	8.1970	8.7256	8.5896	7.6308	9.1335	8.2835	7.7422	7.9634	8.1928	8.1799	7.5733	7.6554	8.3320	9.0137	8.0102	8.7958	7.6303	8.0941	7.4560	8.5073	8.4394	8.2777	8.2951	8.6061	8.6967	7.2866	7.5571	8.5834	8.4967	7.5278	7.8461	6.8889	8.3002	8.2493	8.7751	9.3209	8.5430	7.9812	8.3100	7.1258	7.3727	7.7081	7.8921	8.2949	7.6409	7.3854
C20orf56	0.0000	0.0000	0.7467	0.0000	0.0000	4.2286	0.0000	0.0000	0.7559	0.5050	0.0000	0.0000	0.0000	0.0000	0.0000	0.0000	0.0000	0.0000	0.0000	0.0000	0.0000	0.0000	0.0000	0.4550	0.0000	0.0000	0.0000	0.0000	0.0000	0.0000	0.0000	0.0000	0.0000	0.0	0.0000	0.0000	0.0000	0.5809	0.0000	0.4880	0.0000	0.0000	0.0000	0.0000	2.2491	0.0000	0.0000	0.0000	0.0000
C20orf54	9.1842	7.2501	8.0333	6.8868	7.1944	8.7113	8.6703	6.8615	7.9048	7.4402	7.6060	7.5984	5.7205	9.1024	8.1639	8.5465	5.7671	7.0430	7.5683	7.3605	7.0957	7.1067	5.2648	7.5764	7.5279	7.9812	7.9311	6.6718	5.7197	8.6039	7.7573	7.6967	8.1310	6.26765	7.6272	6.2850	7.3008	5.6886	7.2839	6.4249	7.6504	7.9970	6.2789	7.1611	4.8087	8.4184	7.4810	7.1510	8.1277
TXNIP	13.8231	13.4689	12.9004	11.2496	12.5948	12.9185	12.6784	12.5015	13.2367	12.2778	12.8693	12.2574	12.2934	12.9744	11.9410	13.3810	12.2507	11.1582	11.9165	12.2192	13.5412	12.2283	13.0868	12.5695	12.1059	13.5593	12.6991	12.1489	12.1084	12.5980	12.8290	13.3178	12.3773	11.2945	13.0143	12.8029	12.2529	14.2140	12.9216	12.0268	12.2222	12.3468	13.1794	12.2726	11.9494	13.2379	13.1031	13.0385	11.9967
SLC36A4	7.6880	8.4438	7.6038	7.1141	7.2049	8.6356	6.8492	7.8713	7.8303	7.6444	7.1920	7.0980	7.2968	6.9601	8.0407	7.6044	7.8976	8.0302	7.4797	7.8065	8.2073	7.5613	7.2907	8.3248	7.9827	7.3932	7.1411	7.9614	6.8919	7.6617	7.9186	7.8711	8.1903	7.6037	7.3078	6.5556	7.8591	7.3500	7.8866	8.1163	7.2957	7.8814	7.4157	7.9521	8.7010	8.1607	7.7135	6.6195	7.7998
LOC389791	2.0748	3.4573	1.7538	2.9741	2.0694	2.1135	3.2006	2.0411	2.9152	3.3534	2.5776	3.0356	1.8636	0.3882	2.4934	1.2031	1.7206	1.8797	1.4542	3.3901	3.3629	2.9345	2.0228	1.9879	2.2843	1.8459	2.4767	2.6851	3.1142	2.1424	2.4468	0.7746	0.9298	2.56	0.4778	2.6253	2.2725	2.5749	3.7098	2.8149	1.4513	2.6698	0.8055	2.1694	2.5558	2.2123	1.3251	2.7885	1.1233
ZNF876P	4.0929	3.8391	3.0800	5.0775	3.6693	3.1912	3.7761	4.0957	5.8449	4.5880	3.7761	3.8679	4.0734	4.7010	5.2747	3.6190	3.0383	4.8427	4.5352	4.7451	3.4819	4.6359	3.5721	4.1446	3.2307	4.7796	5.1030	3.7506	3.5275	5.2693	3.5327	4.2573	4.8607	4.6693	3.5361	2.6253	4.5322	1.3147	2.9630	4.1942	3.8950	4.6345	2.4559	4.3392	3.7827	3.4823	4.1649	4.3052	3.8336
MLF1	8.6109	8.9990	7.5733	8.3385	8.5652	10.8894	8.0950	8.7756	8.3941	8.1386	8.6526	7.9966	8.6113	8.6928	8.3913	9.0253	9.8310	8.1485	8.8817	8.2725	9.1842	8.5306	8.9787	8.6886	8.2321	8.1802	8.2912	8.3624	7.7830	8.3324	9.5194	7.9644	8.5967	7.5367	8.8974	7.6587	8.8279	10.1250	11.1055	8.2671	8.6593	9.3296	9.5244	8.8281	11.3379	10.8517	9.3213	8.4837	8.1872
QPRT	6.5387	6.3636	7.5553	9.2414	8.4860	10.4324	10.3691	6.3668	7.0466	8.4025	8.8877	7.8542	7.5656	7.3469	6.6281	7.4446	8.8644	8.6785	7.7484	7.7081	8.2540	8.9215	7.0414	7.4070	7.1330	7.9020	9.0334	5.8862	8.3037	7.9441	8.3188	9.1928	7.0826	7.28705	6.5674	8.4966	9.4346	9.0952	8.4726	8.4592	9.3742	8.5286	8.6369	7.8354	7.4433	8.3759	8.5160	7.8930	7.8868
IFT140	9.4249	10.1556	9.1661	9.9194	9.7064	10.0451	9.6100	10.4506	9.9498	9.6742	9.5880	9.4384	10.1039	9.7404	10.2069	10.0239	10.6724	9.3582	9.9705	9.2008	9.6990	10.0212	10.3238	9.2964	10.1679	9.1169	9.7066	10.1516	10.2255	9.6674	9.8151	9.0969	9.7913	9.8743	10.7408	10.4428	9.4355	10.4798	10.5797	10.5224	9.1203	10.1493	10.0679	10.3206	10.5233	10.1275	9.4308	10.2629	9.8983
MLF2	12.3662	12.3415	11.6933	12.1610	14.2063	12.1740	12.6356	12.3718	12.2234	12.4498	12.7193	12.6509	12.4116	12.1123	13.0134	12.3511	12.6338	12.7402	12.3954	12.4005	12.6695	12.2526	12.3614	12.3678	12.2385	12.5188	12.5618	13.7025	12.6917	12.1716	12.8409	12.6097	12.2787	12.8702	12.5541	12.8473	12.5306	12.6561	12.7911	12.1701	12.6460	12.7579	12.5528	13.0334	11.7256	12.0458	12.2102	12.3657	12.6749
TMEM14C	10.6210	10.8161	10.5709	10.2627	10.8495	11.1312	10.4957	10.4761	10.2580	10.4443	10.4723	10.3436	10.4141	10.2979	10.4177	10.5947	10.7119	10.1878	9.9260	10.5415	10.6850	10.0333	10.4440	10.2273	10.4974	10.3767	10.5305	10.5122	9.9074	10.1070	11.3286	10.3335	10.0578	10.83585	9.9768	10.3435	10.8044	11.2306	11.4321	10.6097	10.4878	10.8192	10.6088	10.3319	10.7085	10.0857	10.7351	10.7732	10.4558
FAM157A	1.7696	4.8630	4.1926	3.2873	2.2418	2.7106	3.5424	1.8466	5.0900	2.9459	0.6343	3.8679	2.5237	3.4840	3.0492	0.9016	2.6433	2.1933	4.7369	3.5927	3.2995	3.0442	2.2463	3.9156	5.6167	4.0503	2.1739	3.1156	3.6426	3.0791	1.4165	2.3963	2.8142	1.55725	2.4111	1.9532	3.8703	0.0000	1.3280	2.9712	1.6637	2.5280	2.8789	3.7273	3.8593	2.8677	4.8877	2.5524	2.3574
FAM157B	0.0000	0.4540	0.7467	0.4657	0.0000	1.0767	0.0000	0.0000	0.0000	0.0000	0.0000	0.8480	0.6115	0.0000	0.0000	0.0000	0.0000	0.5328	1.8520	0.0000	0.9143	0.0000	0.0000	0.4550	1.7041	0.0000	0.0000	0.0000	0.5643	1.1647	0.0000	0.0000	1.1418	0.4323	0.4778	0.0000	0.0000	0.0000	0.0000	1.3839	0.0000	0.0000	0.0000	0.5234	2.7291	0.0000	0.4609	0.7615	0.3725
FANCF	8.2622	7.0949	7.8226	8.0375	8.3676	8.3156	7.7278	7.4206	8.0487	8.4926	8.3251	7.6738	8.0321	8.6086	8.5601	8.5763	7.9367	7.3618	7.1885	8.4762	8.1523	8.0919	8.1749	7.9432	7.2292	7.7915	8.1233	8.7170	8.0062	7.8694	8.1311	8.1309	8.4476	8.077	8.6307	7.8214	7.6084	8.0487	7.5159	8.5549	7.9195	8.7485	8.3333	7.4480	9.2191	8.7222	7.9114	8.2794	8.0672
MECOM	7.7159	8.2383	8.0518	6.3400	5.7905	7.4645	7.0000	5.1405	6.4839	6.1410	6.9233	6.4496	6.3060	7.3137	7.6895	6.4277	5.8099	6.6071	6.4947	7.2247	6.9893	7.0876	6.2588	6.9938	7.8274	6.5043	6.6497	5.9398	5.6933	7.1555	6.0945	6.9945	8.9304	6.4402	6.2990	4.3598	7.5989	6.6746	5.9407	6.5417	7.0722	6.5723	6.2858	5.7758	8.9359	7.6096	7.8158	6.0819	7.0096
ITGA2B	1.9302	5.2186	3.3435	5.8330	3.4048	4.8068	4.8913	3.1357	5.0753	5.7271	3.8880	5.1457	5.0530	4.2873	2.7276	2.6344	4.1479	6.4684	4.0956	4.5959	2.8464	5.6592	2.2463	3.8051	6.4976	4.9098	4.9310	5.7979	5.5384	5.8534	2.4468	3.2523	3.4132	4.7809	1.3620	4.7775	4.2711	1.5770	1.7075	3.2406	2.5286	5.6400	0.8055	4.7205	2.4606	3.8647	3.3267	3.9308	2.4380
RSPH1	5.5966	5.4314	5.7962	5.1097	5.1552	10.5947	6.0474	7.4972	5.0304	6.8971	6.5079	5.7060	6.9602	5.9716	2.7276	5.9790	8.4937	7.2936	6.9300	7.2349	7.6599	5.8144	7.1967	7.0473	3.8945	6.3568	6.5878	3.8815	6.8625	6.2504	8.1022	6.2941	5.3512	5.61375	8.4497	6.2956	7.9563	9.5664	11.1542	5.5876	6.4116	7.9174	8.3729	7.4624	10.7693	8.0384	7.2860	5.8581	5.4207
IFI16	10.4035	10.9312	11.9783	9.7381	11.7032	10.5287	9.6046	10.4570	10.6038	9.7485	9.9350	9.5763	9.9054	10.5720	11.7119	10.3966	9.4429	8.4744	11.0111	10.0684	10.6020	10.3867	11.2059	10.1049	12.1715	10.3716	10.5750	10.4780	8.8276	9.8843	10.3759	10.3819	10.7584	10.9468	10.2985	10.0291	9.7196	10.9563	10.6708	11.1170	9.7835	11.4666	10.6409	11.1165	10.8064	10.6274	10.8072	11.4212	10.1883
SOX6	11.5630	10.6619	11.2845	11.8628	8.9213	8.5371	11.6305	11.1166	11.3587	11.3312	11.0054	10.0104	11.9392	11.4814	10.9634	11.6211	11.2342	9.3434	10.7897	10.8507	10.0598	11.8700	11.9713	11.2885	11.2223	11.6791	11.4551	10.5391	10.6026	11.3903	9.7981	11.0319	11.8286	10.9349	12.1476	11.2076	10.1851	9.8529	9.2699	12.1744	11.3160	9.8695	11.6030	11.2225	9.9081	11.1081	11.4882	11.4781	11.6659
LOC440944	6.9669	8.8952	7.7010	8.7545	7.1079	7.8070	8.2409	8.4849	9.1493	8.9878	8.5330	7.7931	8.7073	7.4085	8.7517	8.1455	7.6206	7.5489	8.5327	8.6376	7.7004	8.9666	7.8610	8.1625	8.4567	8.0675	8.2831	9.3405	7.9542	8.2800	8.0334	7.5430	7.7125	8.9417	6.9112	8.5396	7.9339	7.7057	8.7175	8.1453	7.6535	9.3962	7.1531	9.3018	7.9098	8.2111	7.6794	8.9275	7.4301
TTC1	10.3919	10.2169	9.6630	9.4810	10.6482	10.3921	10.0493	10.4366	9.5247	9.9199	9.9752	10.3726	9.9446	9.8593	9.3421	9.4864	10.2709	10.5780	9.6140	10.1476	10.3652	9.7862	10.3429	9.9529	8.9406	10.0599	9.9020	9.3818	9.7357	9.8248	10.4403	10.1815	9.6249	10.27435	10.0206	10.0820	9.8551	10.3926	10.5415	9.8739	10.1935	10.6704	10.3725	9.7384	9.8454	9.7097	10.3031	9.9435	9.6980
C9orf128	1.5888	1.8433	1.7538	2.0172	0.0000	2.5376	2.7518	1.0276	2.2595	1.9759	1.9111	0.8480	2.3848	1.6605	0.0000	2.1612	1.8575	1.8797	1.8520	2.9726	1.2183	2.3006	1.2398	1.0790	0.9766	1.3543	1.2660	1.5444	2.1213	2.7199	0.0000	2.3963	1.7712	1.178	1.3620	1.4454	1.8296	1.3147	1.7075	1.3839	1.2023	0.6744	1.3194	0.9066	2.5558	1.1450	0.8097	1.4531	1.8684
C9orf129	5.7961	5.6420	6.0943	6.3373	1.7870	6.1277	6.0271	5.4658	5.9116	6.1700	6.2150	5.1050	5.8098	6.5678	5.9432	6.9714	6.3002	6.6517	6.5700	6.1428	5.9943	6.9862	6.3726	6.8717	5.4702	5.8314	5.8461	5.8078	7.1009	6.5555	4.1256	6.2456	6.9105	5.7701	6.7318	5.6767	6.7338	5.7473	1.7727	6.7655	6.3446	4.9650	6.9064	6.3977	6.7625	6.6701	6.2718	5.9160	6.7856
MYT1L	8.6079	3.7227	4.5878	9.1476	3.3303	7.3644	8.9574	6.1091	8.4884	10.1087	9.1302	9.3421	7.3303	10.5502	5.8961	9.4239	9.5784	12.0140	10.7665	8.6299	9.4185	9.7467	7.4787	11.0020	6.8560	10.3488	9.9743	8.2714	11.2698	10.2722	6.3619	9.1127	8.1060	5.5725	4.4979	5.7662	10.8221	5.0107	3.4355	8.7086	9.9053	3.9908	9.1559	9.5030	3.5712	7.0265	9.1991	4.5603	9.7868
C9orf125	9.3585	7.7538	9.3866	8.8021	8.5814	6.8439	8.8514	7.7090	7.8818	8.2460	8.7975	8.8259	8.1627	9.4721	8.8788	8.7951	7.8715	10.1054	9.3769	8.8714	8.0904	9.2439	8.3893	9.6946	8.0839	8.5965	8.8913	9.0759	9.4461	8.8480	7.4527	9.3178	8.6529	7.94865	8.6335	8.5149	8.8771	6.3632	6.8077	9.1479	8.7243	4.0439	8.8518	8.3828	4.7496	6.6933	8.3595	8.7961	9.3567
C9orf122	7.1247	3.4573	5.7147	4.8676	4.5797	5.4435	7.2378	5.1615	5.6706	5.7940	6.9233	6.5141	3.5951	5.4466	4.5338	4.3902	3.9478	5.8512	3.3413	7.9363	3.1637	5.4657	6.0523	6.5154	2.8976	4.3729	6.3784	5.6588	4.6121	6.6710	6.7896	6.6663	5.8953	3.9719	5.3172	4.8074	5.3280	4.5121	4.8924	3.0434	6.0070	4.7347	3.9618	4.3392	3.0236	2.2123	5.5169	4.6022	5.0364
CEPT1	8.5764	9.4177	9.2900	8.2218	9.1195	9.2981	8.2448	9.2821	8.4406	8.4858	8.4534	8.5736	8.9713	8.6602	8.5988	9.1172	8.8985	8.7370	9.2527	9.0354	8.7303	8.4102	9.2284	8.7156	9.3770	8.4329	8.3836	8.8795	7.9318	8.5854	8.3779	8.7491	8.6223	9.04735	8.9681	8.9845	8.3214	9.4153	9.0816	8.9798	8.4408	9.3873	8.9499	8.7482	9.8658	9.3837	9.4848	9.4490	9.0037
KIAA1267	10.1744	10.3508	10.7713	10.4342	8.7937	9.7701	10.3665	10.0124	10.6213	10.2173	10.1786	9.8707	10.2119	10.8314	10.5908	10.2861	10.1332	10.0572	10.3287	10.3678	9.8539	10.5670	10.5506	10.4212	10.1549	10.4368	10.0665	10.5968	10.4371	10.4142	9.4918	10.3082	10.5243	9.89965	10.4535	10.5461	10.1707	9.6648	9.4567	10.8390	9.8282	9.9121	10.1814	10.3027	10.2979	11.0802	10.0095	10.3939	10.3656
RTCD1	8.2697	9.0135	8.9830	7.5015	8.9037	9.0641	7.8532	8.6186	8.1588	8.4672	8.1113	8.7039	8.8093	8.4199	8.9403	8.3005	8.7404	9.5126	9.0884	8.2847	8.7438	8.4217	8.3701	8.6398	8.8284	8.3132	8.5210	9.1829	8.3615	8.3936	8.1623	8.0616	8.1357	9.2219	8.4546	8.5726	8.2445	9.0460	8.9401	8.3442	8.1983	9.5020	8.4382	8.7467	9.7012	9.0588	8.9540	8.6847	8.7549
CFHR2	0.0000	0.0000	0.0000	0.0000	0.0000	0.0000	0.0000	0.6034	0.0000	0.0000	0.0000	0.0000	0.0000	0.0000	0.0000	0.0000	0.0000	0.0000	0.0000	0.0000	0.0000	0.0000	0.0000	0.0000	0.0000	0.0000	0.0000	0.0000	0.0000	0.0000	0.0000	0.0000	0.0000	0.2738	0.0000	0.0000	0.0000	0.0000	0.0000	0.0000	0.0000	0.0000	0.0000	0.0000	0.0000	0.0000	0.0000	0.0000	0.0000
CFHR3	0.0000	0.0000	0.0000	0.0000	0.0000	0.0000	0.0000	0.6034	0.4270	0.5050	0.0000	0.0000	0.0000	0.3882	0.4123	0.9016	0.0000	0.0000	0.0000	0.6106	0.0000	0.0000	0.0000	0.0000	0.7183	0.0000	0.4342	0.0000	0.5643	0.6968	0.6383	0.4387	0.0000	0.17445	0.0000	0.0000	0.0000	0.0000	0.0000	0.4880	0.5197	0.0000	0.0000	0.0000	0.8080	0.9775	0.4609	0.0000	1.3063
CLIC4	12.4777	12.6180	13.1080	11.7055	13.3049	13.6972	11.6724	12.1867	12.4454	11.7607	11.7845	11.8609	12.0236	11.8032	12.9302	13.0931	11.8215	10.8186	13.1791	12.7950	12.4457	11.7605	13.0661	12.3155	13.6848	11.3419	11.5927	12.7264	10.8134	11.8646	11.7984	12.6836	12.9645	12.73285	12.9028	11.9734	11.4154	12.6837	11.6922	13.1202	12.0475	12.1567	12.4244	12.5026	13.0477	13.3241	12.9514	13.4725	13.1515
CLIC5	6.8361	4.5352	6.0534	6.2124	6.0445	5.1600	6.3810	5.0753	5.7185	6.7588	7.0062	6.1739	6.5611	7.2301	4.0485	6.4847	5.8267	6.8939	6.1593	7.1571	6.3642	6.8171	5.9287	6.3870	3.7635	6.0972	6.2969	5.0139	7.6990	6.4117	4.0023	6.0451	6.0479	4.5658	5.9324	5.4809	7.2452	5.0758	4.8924	6.0487	6.2234	5.1280	6.2077	6.3558	6.0266	5.4949	7.3672	5.9663	6.3158
CLIC2	6.3095	7.0910	7.3548	5.7019	7.0218	6.8158	5.2273	6.1306	5.8875	5.4921	6.6336	5.6611	6.2471	5.9927	8.4647	7.0875	5.6210	6.3069	6.7434	5.3404	6.6321	5.6243	7.6717	6.4311	8.3163	5.9716	6.8865	6.0482	5.0476	5.6364	6.1856	5.3999	6.3967	6.91155	6.2773	4.4761	6.9297	7.6064	7.1900	7.4028	5.8640	6.6514	5.9873	6.3787	7.8072	6.4065	7.2755	6.2820	7.5731
CLIC3	0.0000	0.7987	0.0000	0.8172	3.6693	4.3115	1.3998	0.0000	0.0000	0.5050	2.9310	2.5361	1.3693	2.2342	0.0000	1.8498	2.5655	2.1933	0.5211	0.6106	1.2183	1.3278	0.4227	0.0000	2.8976	2.6298	3.3901	0.7128	2.2719	2.1424	0.0000	1.4734	1.1418	1.1603	0.8361	1.7215	2.5067	2.5749	4.0095	0.8519	1.6637	2.1940	1.5207	1.8575	3.3763	1.6693	2.0040	1.2572	1.1233
CFHR4	0.0000	0.0000	0.0000	0.0000	0.0000	0.4539	0.0000	0.0000	0.0000	0.8783	0.0000	0.0000	0.6115	0.0000	0.0000	0.0000	0.0000	0.0000	0.0000	0.0000	0.5284	0.0000	0.0000	0.8004	0.0000	0.0000	0.7677	0.4000	0.0000	0.3901	0.0000	0.0000	0.0000	0.0	0.0000	0.0000	0.0000	0.0000	0.0000	0.0000	0.0000	0.0000	0.0000	0.5234	1.3228	0.0000	0.0000	0.0000	0.6683
CFHR5	0.0000	0.0000	0.4210	0.0000	0.0000	0.0000	0.0000	0.0000	0.0000	0.0000	0.0000	0.0000	0.0000	0.3882	0.0000	0.0000	0.0000	0.0000	0.0000	0.0000	0.5284	0.3807	0.0000	0.0000	0.0000	0.0000	0.4342	0.0000	0.0000	0.3901	0.0000	0.0000	0.0000	0.0	0.0000	0.0000	0.0000	0.0000	0.0000	0.0000	0.0000	2.7990	0.0000	0.0000	0.0000	0.0000	0.4609	0.0000	2.0843
KRTAP2-2	0.0000	0.0000	0.0000	0.0000	0.0000	0.0000	0.0000	0.0000	0.0000	0.0000	0.0000	0.0000	0.0000	0.0000	0.0000	0.0000	0.0000	0.0000	0.0000	0.0000	0.0000	0.0000	0.0000	0.0000	0.0000	0.0000	0.0000	0.0000	0.0000	0.0000	0.0000	0.0000	0.0000	0.0	0.0000	0.0000	0.0000	0.0000	0.0000	0.0000	0.0000	0.0000	0.0000	0.0000	0.0000	0.0000	0.0000	0.0000	0.0000
KRTAP2-1	0.0000	0.0000	0.0000	0.0000	0.0000	0.0000	0.0000	0.0000	0.0000	0.0000	0.0000	0.0000	0.0000	0.0000	0.0000	0.0000	0.0000	0.0000	0.0000	0.0000	0.0000	0.0000	0.0000	0.0000	0.0000	0.0000	0.0000	0.0000	0.0000	0.0000	0.0000	0.0000	0.0000	0.0	0.0000	0.0000	0.0000	0.0000	0.0000	0.0000	0.0000	0.0000	0.0000	0.0000	0.0000	0.0000	0.0000	0.0000	0.0000
CXorf1	6.6696	6.4208	6.1252	8.1940	4.9467	5.0676	7.4006	5.7950	7.2915	8.3254	7.5087	6.8605	8.3840	7.3496	6.7033	7.5352	6.7970	6.8443	6.8722	6.6370	7.1189	7.1380	7.3400	6.8200	6.9266	7.6644	8.0468	6.0130	7.2640	7.1989	7.4934	7.2002	7.1454	6.63825	5.7445	6.8131	7.3987	7.3412	4.9985	6.5038	8.2299	7.4115	7.0264	6.8904	1.7015	6.4147	6.5939	6.5027	5.9400
KIAA0020	7.3545	8.3860	8.9704	7.8381	8.5324	7.5003	8.0467	7.7267	8.1021	7.4368	7.6060	7.0896	7.7072	7.7439	7.8778	7.3248	7.1265	6.8387	7.8848	7.7226	7.7545	7.7653	7.2034	7.4657	7.5945	7.5730	7.8389	8.2105	7.1126	7.5775	7.1248	7.5012	8.1963	8.77565	7.6806	7.7268	6.6158	7.2501	7.6303	8.2347	7.5671	8.2353	7.5015	7.7204	8.7421	8.4930	7.7593	7.7443	7.2520
KRTAP2-4	0.0000	0.0000	0.0000	0.0000	0.0000	0.0000	0.0000	0.0000	0.0000	0.0000	0.0000	0.0000	0.0000	0.0000	0.0000	0.0000	0.0000	0.0000	0.0000	0.0000	0.0000	0.0000	0.0000	0.0000	0.0000	0.0000	0.0000	0.0000	0.0000	0.0000	0.0000	0.0000	0.0000	0.0	0.0000	0.0000	0.0000	0.0000	0.0000	0.0000	0.0000	0.0000	0.0000	0.0000	0.0000	0.0000	0.0000	0.0000	0.0000
TMEM147	9.7347	10.1167	9.8222	9.3329	11.4754	10.3515	9.3073	9.9607	9.0665	9.6029	9.7091	9.9132	10.2272	9.0061	10.0361	9.5604	10.3053	9.5748	9.2527	9.5142	10.5659	8.9393	10.2971	9.1134	9.9816	9.3539	9.5792	10.0343	9.2937	9.1071	10.1863	10.0066	9.2115	10.17765	10.2985	10.3726	9.5005	10.9443	11.2003	10.0458	9.7913	10.6672	10.4241	9.7835	9.6868	9.8903	10.1951	10.1926	10.0568
ASGR1	6.8562	7.3998	5.3088	7.4832	7.9051	4.4882	7.6534	7.3022	7.3290	6.5227	6.5846	6.7469	7.0318	7.0127	6.9702	6.9269	6.6680	6.9627	6.0499	6.6895	6.2928	6.9534	6.1032	6.5727	6.4182	6.8734	7.5643	6.8661	8.2993	6.9243	6.3909	6.8011	6.6860	7.1339	7.3604	8.0852	6.2627	6.3190	8.5560	7.6220	6.6357	7.4513	6.4115	6.2848	6.2422	6.4229	6.5713	7.4322	5.9331
ASGR2	1.9302	3.2486	4.0523	1.3357	4.8163	2.6267	1.3998	3.4418	1.7700	0.8783	1.6820	2.8875	1.6376	0.6938	1.7293	2.7319	1.7206	2.4507	2.7345	2.2290	2.0342	0.3807	2.3463	1.5130	3.8945	1.6210	3.7327	0.4000	3.1919	2.5771	3.1360	1.9422	2.4659	2.6691	3.0806	2.3281	2.7081	2.9895	5.9407	4.9440	1.4513	1.9927	1.8549	3.2186	4.1612	0.7881	4.4645	2.8593	1.3063
PCDHA1	8.9767	8.6561	9.0336	7.8476	8.8070	6.1050	9.6416	7.6478	10.6355	6.8076	9.1187	8.5985	5.8275	8.5720	8.6801	7.1783	8.7067	8.0395	9.6816	6.8537	6.4830	9.7195	5.5548	9.1965	7.8338	7.4464	7.2101	8.6429	7.3886	9.7284	8.2906	8.2888	8.9975	6.3353	6.3926	6.5801	7.2965	8.0569	7.8219	8.0929	8.8569	9.2096	6.7271	5.4804	2.8610	7.1634	6.2110	9.2130	6.2409
FOXL2	3.7920	3.3037	3.7592	3.3957	4.9215	2.5376	4.2499	2.0411	1.9088	3.1640	5.4251	3.7004	3.3925	4.3971	4.7967	3.6190	2.3961	3.1764	1.8520	3.5927	4.3548	3.0442	1.8966	2.4462	4.6176	4.2988	4.4871	2.9466	3.7491	3.8430	2.5870	2.7411	3.8654	3.0923	2.9401	1.4454	4.0292	4.9656	3.4355	2.4402	3.8950	5.1280	4.2151	3.2848	3.3763	4.0659	4.0050	3.1690	3.6426
RIT1	9.5068	9.1380	9.4327	8.8156	9.6653	9.4254	8.8893	9.2156	9.1528	8.7002	8.3978	8.4990	9.1441	8.6842	9.7632	9.8983	9.0202	8.1117	9.2465	8.8649	9.0594	8.5211	9.2324	8.4961	9.7055	8.9224	8.8665	9.3631	8.4212	8.8778	9.0937	8.9144	9.0136	9.0622	9.4742	9.2416	8.4709	9.1147	9.4904	9.1942	8.9217	9.5138	9.2413	9.3519	10.1186	9.6347	9.5872	9.5962	9.3957
TMEM141	9.4383	8.8205	8.5037	8.5556	10.3742	9.4606	9.2198	9.2845	7.7002	9.4531	9.0751	9.6840	8.7255	8.6711	8.2775	8.5631	8.9045	9.0664	8.3154	8.7531	9.0784	8.5104	8.4169	8.7681	7.8172	8.0364	8.9600	8.5088	8.8725	8.8274	9.9503	9.4723	8.3509	8.63035	8.0231	9.0265	9.0802	9.4484	10.4219	8.3495	9.1359	9.1761	8.7639	8.2749	8.4609	8.2745	8.6396	8.2631	8.4110
FOXL1	4.0586	3.9118	3.8968	2.7473	4.1740	2.7898	3.4372	2.0411	2.3597	3.1640	4.3055	3.6088	2.6504	3.8967	3.8966	2.4171	2.4833	4.3045	3.2119	2.9726	4.3856	3.8061	2.4398	3.8797	3.7289	3.7500	3.1825	1.3771	3.1919	3.2769	3.3868	2.5790	5.8508	3.0265	2.6997	1.9532	4.7304	3.1592	3.3310	3.3585	2.6332	4.0439	2.8789	2.0219	4.3851	4.3663	3.5284	2.0455	3.3823
SF1	12.1240	12.7673	12.4529	12.5728	11.7048	12.0108	12.3564	12.6990	12.4450	12.7129	12.3429	12.4644	12.4045	12.1927	12.2805	12.1168	12.2580	11.9787	12.1706	12.3668	12.0800	12.6177	12.3347	12.1096	12.1174	12.6257	12.3654	12.7683	12.6082	12.3031	12.1523	12.3545	12.4884	12.56625	12.6186	12.5878	12.1711	12.1818	12.5925	12.5886	12.0592	11.9689	12.1289	12.4583	11.9632	12.1373	11.9295	12.4110	12.4051
PCDHA6	6.4022	6.0048	5.5324	4.4624	1.3777	5.4657	5.2221	4.6721	5.3508	6.8280	5.0525	7.3276	5.2076	6.5721	5.0007	6.5636	5.2842	7.1773	6.9700	5.9222	5.4197	6.0830	6.0097	10.0748	5.6776	6.2042	9.7115	5.4689	7.3394	6.4440	5.6039	6.4507	5.5062	3.7357	3.8488	6.4608	6.1476	5.4338	5.1197	5.6279	6.0581	7.2550	6.4152	6.1655	2.6708	5.5263	6.1028	6.4365	9.9050
PKIB	5.4716	5.9371	6.9663	3.3957	9.1509	6.2489	6.1756	3.8055	5.7466	4.6616	5.6949	4.7761	3.8274	6.0136	9.0949	4.6113	4.3236	5.9273	6.0965	4.3196	7.0289	4.6359	3.9353	6.3997	3.5012	7.9663	5.3088	5.8547	4.5248	4.3398	4.4690	3.4053	4.2781	6.08945	3.9927	2.6253	5.5799	7.2454	5.8301	5.5632	5.6810	9.2752	4.5505	5.1157	7.1397	8.9737	5.4440	4.6429	7.1717
TMEM149	5.9476	7.4636	7.9725	5.9029	9.4171	7.7294	5.9705	7.1804	6.3886	6.6600	6.6887	7.0003	6.5796	6.0196	7.2640	6.3104	6.5863	5.5322	7.1358	6.1354	7.2489	5.7355	7.4084	5.3888	7.7202	5.5934	7.4841	7.6375	5.7322	5.7138	7.0764	6.6546	6.9340	7.3846	6.6314	7.3668	6.7389	8.2081	8.7695	7.3642	6.0020	7.7139	7.1413	7.4561	7.5538	7.2189	7.1014	8.1625	6.6572
API5	11.0065	10.5451	10.9198	10.9467	10.7147	11.0685	10.7475	10.6930	11.0012	11.1105	10.8004	10.7267	10.6919	11.1098	10.2916	11.0799	10.8659	11.0471	10.4131	11.2788	10.7990	11.0969	10.9237	11.2681	10.3992	10.9336	10.7877	11.1266	10.5302	11.0626	10.7524	11.2515	11.3368	10.765	10.9990	10.6385	10.8427	10.6586	10.0953	10.8651	10.9916	10.7419	10.8669	10.7197	10.9091	11.0296	11.1622	10.9877	11.1071
KRTCAP3	1.1406	3.5513	0.7467	4.1508	2.7785	1.5103	4.5054	4.0957	4.5893	3.7175	2.8225	2.0704	4.2439	2.5705	4.5744	1.6647	2.9183	3.6049	3.0696	3.5282	3.2995	3.6059	2.5276	1.3123	2.6233	2.5035	2.8723	4.6416	4.2623	4.1760	3.7865	2.3963	1.4906	3.7622	0.8361	4.3189	3.4877	4.1586	4.8924	2.8149	1.6637	3.4765	0.0000	2.9994	2.5558	1.4308	0.4609	3.9633	2.4380
NUMBL	8.1926	9.8993	9.6399	8.4899	10.2126	9.5783	8.8666	9.3036	8.4661	9.6911	9.1955	9.3224	9.0161	9.3862	10.4316	8.6823	10.3502	10.7078	10.5127	8.0000	9.9506	9.3249	10.1354	9.7762	10.0207	9.6451	9.4562	9.8867	10.5066	8.8509	8.9090	8.2620	8.3021	10.18465	9.8585	9.6768	9.5861	9.6953	9.6358	9.0082	8.8651	10.2523	9.8201	10.4815	9.6730	9.8267	9.1329	10.3504	10.7073
RTKN2	4.2835	4.6878	7.5887	6.2847	6.4126	4.6877	6.5098	4.6963	7.1691	4.7982	5.2686	4.0179	5.6001	6.8715	8.9710	6.6867	6.3976	6.0969	6.3560	5.2027	4.9370	5.9261	5.0739	6.1363	7.4948	5.8471	6.4439	9.3045	5.4464	6.3526	3.4616	4.8617	7.8010	9.3703	6.7521	5.5176	4.7982	3.2372	1.3280	6.6555	6.3439	7.3176	5.8160	6.7093	7.1397	7.5381	5.3135	5.0434	7.0455
RNF180	9.6529	9.8424	7.8610	9.7561	7.0158	8.2417	9.0484	9.6319	9.5887	9.1763	9.3897	8.7122	9.5272	9.4883	9.2721	9.3681	9.5957	8.3574	9.7338	8.4612	9.2038	9.3505	10.1523	9.3807	9.6405	9.9108	9.5659	8.9668	8.7334	9.3098	8.7427	9.1283	9.2761	8.102	9.6417	9.4785	8.9767	9.8767	8.9042	9.8325	9.9797	10.0228	9.8355	9.9490	7.6941	9.5589	10.2263	9.2649	9.3657
P2RX7	10.5331	9.4713	10.7683	9.8292	5.1335	8.5823	10.0370	8.4994	9.4067	9.5344	9.8795	9.1111	10.0169	10.5403	9.6383	10.7973	9.2842	8.2745	9.3003	10.8893	8.8513	10.9966	10.8210	9.9480	10.4218	8.5513	9.0801	9.5005	9.1357	9.5037	7.3383	10.1619	10.3382	8.37875	9.8019	9.2389	8.5169	8.4515	5.6894	12.3550	8.7551	7.8851	9.9999	9.9730	8.6290	9.0081	9.6378	8.3851	9.5126
SECISBP2L	12.2619	11.2968	12.2595	11.4385	8.9909	11.3999	11.5423	10.7671	11.8301	11.7000	10.9159	11.7395	11.2596	11.4235	11.2248	11.8861	11.4350	11.8639	11.4471	12.8722	11.0307	11.6308	12.1997	12.2927	11.2552	11.3993	10.9594	11.0388	11.0755	11.9708	11.4403	12.9215	11.8685	10.789	11.8371	11.1591	11.6277	10.5081	9.8303	11.7832	11.7346	10.9622	11.4283	11.4229	11.5948	11.6720	11.7033	11.3014	11.6991
SBF1P1	1.3821	1.3098	1.2362	2.4782	0.0000	0.7986	1.3998	0.6034	1.7700	1.1746	1.6820	2.0704	1.6376	3.5233	1.7293	0.5201	1.4005	4.0943	1.2048	1.3677	2.0342	1.1429	0.0000	3.1354	1.8403	1.8459	1.7902	2.6116	2.7537	1.9238	1.6897	2.2954	1.4906	1.79385	1.3620	1.7215	1.8296	0.5809	0.8117	2.5434	1.4513	1.1322	2.1260	1.8575	1.5245	1.6693	0.4609	1.4531	4.1769
LOC100128811	3.7422	4.2845	3.3158	4.1296	5.0586	2.4641	2.9936	4.6966	4.0795	3.5396	3.6731	4.6776	3.2747	3.2712	3.5388	3.0283	3.8924	5.1809	3.7640	3.8982	4.2998	3.6934	3.9509	3.9266	4.3131	4.3493	4.6179	4.7474	4.8641	3.8200	3.7941	4.0913	3.9190	3.4761	3.8578	3.4902	4.3641	5.2755	3.9402	2.6019	4.4996	3.9712	2.5945	3.5491	1.8212	1.7721	3.1447	3.9295	3.6875
HAS2	5.4585	7.7137	8.6201	6.3463	9.4301	5.8238	4.8938	6.4491	7.1912	5.0181	4.6746	3.6088	6.4635	6.7436	8.4525	7.8480	6.0480	3.7910	9.8228	4.2414	6.7073	6.5333	7.4763	5.2931	9.4312	5.7250	6.1343	7.8112	5.2174	6.3025	5.8931	4.7326	7.2970	8.46945	8.1180	6.1391	3.5933	6.7410	5.1409	7.6370	4.7784	6.3656	6.2294	9.9864	8.0274	8.7636	6.8011	7.6213	8.4539
KIAA1199	8.3105	5.1897	6.2396	7.3777	5.9482	7.4523	8.4631	7.6204	7.3009	8.5789	8.3350	7.5376	6.8189	8.5313	4.2872	7.8711	8.0880	8.5048	8.6959	8.1890	9.1362	7.6245	6.9168	8.6873	7.5330	8.5413	7.6450	4.8478	9.0717	7.9404	6.1634	7.7357	7.5173	5.86925	7.2079	7.1057	7.9905	7.8018	6.0761	7.9121	7.6994	5.6051	7.6459	7.9186	8.2810	9.0209	8.7622	6.6647	8.8464
HLA-DPA1	10.5381	11.9789	13.4799	7.1220	12.9625	12.7962	10.5108	9.2761	8.6231	9.3279	12.0401	10.8840	10.3123	7.2854	9.7693	10.0436	9.6550	8.1186	12.4397	10.2727	11.4041	9.9975	10.6053	10.2233	12.9179	8.2990	11.8259	10.0040	7.7057	8.5075	10.3491	10.5098	11.9027	11.9266	9.2811	7.6339	10.7480	11.0303	12.6864	12.3855	10.5068	10.7614	11.2462	11.9546	13.2652	11.8856	12.5197	11.8603	10.2384
ZSWIM3	7.0567	7.4646	6.6580	6.7300	6.9614	6.5572	6.8946	7.1363	6.8963	6.6486	7.0124	7.2574	7.0434	7.1508	6.8262	7.2527	6.6303	6.8330	6.9144	6.9938	7.0579	6.8997	6.9209	7.0634	6.8235	7.1139	7.3230	7.2997	6.9489	7.2019	6.7676	6.9904	6.8795	6.75685	7.0923	7.5915	6.4709	6.9881	7.0653	7.1319	6.2565	6.4886	7.1569	5.9594	7.0526	6.9005	6.7684	7.4694	7.0710
FAM32A	10.6893	10.5779	10.5957	10.4174	11.7193	10.3729	10.6925	10.6803	10.5438	10.3140	10.7734	10.5425	10.8305	10.7026	10.6693	10.6959	10.5452	10.2674	10.2981	10.2867	10.6592	10.5554	10.4767	10.3984	10.5577	11.0165	10.8497	10.8791	10.6917	10.5694	10.5910	10.6276	10.5425	11.22115	10.6731	11.0371	10.4085	10.7341	10.5654	10.6358	10.7299	10.9566	10.5932	10.3537	10.4037	10.4504	10.5348	10.9999	10.6000
KIAA1191	11.5433	11.6076	10.8305	11.2011	10.0994	11.3631	11.2251	11.2909	11.3175	11.3473	11.3650	11.0341	11.4913	11.4612	11.5877	11.2640	11.5522	11.6293	11.2898	10.9775	11.6001	11.4604	11.1641	11.5594	10.6529	11.6372	11.2508	11.1822	11.3439	11.2497	11.3635	11.1110	11.2691	10.84415	11.5977	11.3257	11.4437	11.2300	10.8772	11.1911	11.3338	11.4972	11.5861	11.3328	11.1035	11.2504	11.5244	11.4893	11.3532
FER1L6	0.8506	0.0000	0.4210	1.0996	0.0000	1.3097	0.0000	0.0000	1.5804	0.0000	1.0734	0.0000	0.6115	2.0291	0.4123	0.0000	0.7277	1.4786	3.2057	0.6106	1.6832	1.0927	0.7492	2.4462	0.9766	1.8459	1.2660	0.4000	1.2846	0.6968	0.6383	1.2759	1.1418	0.58865	1.3620	0.0000	0.0000	0.0000	0.0000	1.3839	0.5197	0.0000	1.8549	1.2091	4.8656	1.6693	1.5099	0.4304	4.1983
ALOX12P2	0.8506	1.3098	1.8920	2.3760	0.0000	2.8650	0.4954	0.0000	1.2494	2.6889	1.6820	0.8480	2.5237	1.1603	2.2138	1.6647	1.9825	3.7556	3.5161	1.0382	0.9143	2.3864	1.2398	1.5130	2.2843	2.0404	1.6358	1.9543	3.0322	2.6503	0.6383	1.0469	2.0060	1.1697	0.0000	0.6549	2.6109	1.5770	0.0000	0.8519	1.4513	4.5994	0.0000	2.0219	5.4649	3.6023	0.4609	1.0305	1.6146
FER1L4	0.4871	3.0046	0.4210	2.9741	0.0000	2.1135	2.8369	1.6216	1.9088	3.2299	1.9111	2.7225	2.0590	1.1603	1.4082	0.5201	1.7206	4.7737	2.8258	2.7646	6.7073	2.3006	1.6053	1.8463	2.1854	2.3650	2.4767	1.9543	2.8526	2.9107	2.5870	0.4387	1.3267	2.04245	0.4778	1.7215	4.3025	1.7988	4.0756	0.4880	0.0000	5.1999	0.4583	2.1694	3.0887	3.0893	1.7041	2.5524	0.9136
FER1L5	2.3266	1.0768	1.4301	2.2660	1.0466	2.1135	2.4611	1.0276	0.7559	3.4671	2.2825	2.0704	1.8636	1.1603	0.4123	1.6647	0.9883	2.5640	1.4542	1.0382	1.4694	1.6389	0.4227	0.8004	1.7041	0.6030	0.7677	0.7128	3.5275	3.4509	1.0793	1.2759	1.6377	1.39885	0.0000	1.9532	2.3944	0.0000	0.8117	0.8519	0.5197	1.1322	0.0000	0.0000	4.0994	1.7752	1.0902	1.0305	0.6683
CA5B	6.8411	7.8491	7.5295	7.6867	7.0840	9.7111	7.2819	8.1733	7.7356	8.5242	7.5155	7.9065	7.6000	7.6015	7.2587	7.4206	7.7262	7.9438	7.7612	7.5495	7.5633	7.1309	7.5333	7.8905	7.4693	8.1841	7.4845	7.3654	7.4069	7.7229	7.5103	8.0914	7.4931	7.1056	6.6635	7.3861	8.3978	7.2160	7.6866	6.7410	7.7327	7.6399	6.9964	7.3238	10.2097	6.8008	7.5603	6.6163	7.7012
ZNF559	7.3131	9.4880	9.1821	8.9093	8.2233	8.7945	8.4630	9.8224	9.6194	8.9095	8.6145	8.3476	9.0365	8.8266	9.2527	8.9314	8.2229	8.0211	8.6893	8.7855	8.2575	9.2298	8.5435	8.8507	9.1928	9.6547	8.7947	8.9607	8.4902	9.1918	8.3447	8.9424	8.9844	8.76455	8.5864	8.8827	8.4298	7.7048	9.1271	9.2349	7.0007	8.3478	8.4574	8.4138	8.9560	8.7562	8.3922	9.3602	8.7844
VWA1	10.1824	9.6453	10.7908	8.9517	11.7174	11.1787	10.5641	8.8043	7.7905	10.7399	10.1318	11.8206	8.6611	7.1818	9.9034	8.9986	8.5465	9.1830	7.9189	11.3695	9.4472	8.5781	10.2499	9.4603	8.1145	6.7326	8.6106	8.6860	8.7891	9.2285	11.0840	11.5965	10.3086	9.73225	9.0452	9.5838	9.5115	9.0728	11.0537	9.0139	9.6166	10.2174	8.2926	8.2230	8.9359	9.4426	9.6507	8.9920	8.8954
C19orf22	9.3690	9.9043	9.9854	10.0074	10.7908	10.1261	10.1232	9.7261	9.6155	10.3446	10.5636	10.2281	10.0074	9.7885	10.3963	9.9743	10.1327	9.9176	9.6449	9.7372	10.0580	9.7396	9.6259	9.7817	9.7873	10.5619	10.7091	10.1503	10.4205	9.7326	9.6390	9.9177	9.7834	10.3691	10.1543	10.2114	9.8451	10.0419	10.2437	9.9627	10.2891	10.6298	10.1269	9.6199	9.2978	9.9761	9.8691	10.5116	10.0852
C19orf23	3.5660	3.8759	3.6851	4.7499	5.6134	5.0025	3.7323	4.3738	4.1873	4.5880	4.3055	4.5484	4.2031	3.5233	4.8638	3.0669	3.0948	3.8921	4.3931	4.3571	4.3548	4.7374	3.3967	3.4116	4.9392	4.0503	4.0404	4.7823	4.5836	4.2005	4.0023	4.0251	4.1854	4.59865	3.3263	3.9943	4.1378	3.6328	3.0964	3.9531	3.7161	5.4167	2.6403	4.7905	5.0889	4.8511	2.9588	4.9653	3.1626
C19orf20	6.2191	6.7824	4.5465	8.0036	9.2851	6.0700	7.7081	7.0199	6.3502	8.0883	7.3420	6.5267	6.7917	7.5097	8.0551	4.7340	7.9173	6.3549	5.3886	5.3404	6.7961	4.4085	5.5428	4.9899	7.1755	7.5847	7.8278	7.6738	7.6240	6.3024	6.4004	5.1629	5.5685	7.9691	7.1088	7.0442	7.0412	7.2169	7.9541	5.7366	6.2647	7.6570	5.8815	6.5768	5.8406	5.8744	4.1649	7.4466	6.3733
C19orf21	1.7696	3.3567	1.6010	1.8746	1.8735	1.5103	2.5646	1.3549	2.0354	3.4114	2.1087	3.4060	1.6376	1.6605	1.7293	1.8498	0.4093	2.5640	1.8520	5.9197	2.5522	2.3864	1.8966	1.0790	0.0000	2.3650	3.1256	3.8175	1.5434	2.3323	1.9193	1.2759	1.8933	2.49805	3.0121	2.3281	3.0422	2.5749	2.0076	3.4675	1.4513	1.7586	0.8055	1.8575	2.2491	1.2950	1.7041	2.1621	2.1812
C19orf26	7.2707	7.3385	6.6385	8.6761	5.6134	6.4756	8.7286	7.6653	6.8710	7.5149	7.8360	7.8741	7.8125	8.1504	8.9217	7.2444	7.7559	8.0028	8.7480	6.7543	7.8266	8.0775	6.8714	7.5707	7.9264	7.8608	7.9841	7.8777	8.9175	7.9924	5.5084	6.5063	7.4763	7.92855	7.2531	7.9743	8.0658	7.4185	6.3000	8.1636	7.5933	7.7558	7.5769	8.1089	5.2822	8.1472	7.1435	8.6263	8.8042
ZMAT4	6.1473	3.5961	1.2362	3.0424	2.5349	4.4643	4.6537	3.1357	6.1338	5.6689	5.7102	6.5014	3.8274	6.9636	2.9904	6.2743	6.9387	8.7580	7.2183	4.0250	5.9343	6.1995	4.5102	7.3687	2.1854	6.6077	6.8386	2.7551	7.6170	6.3361	3.8984	4.8792	4.6857	2.4828	3.4865	2.4843	7.3430	3.1592	2.9630	5.2180	6.4042	5.6227	5.5770	5.9286	0.4599	3.4183	5.0440	3.4699	6.7343
C19orf24	8.0943	8.6384	8.2985	7.9972	11.0247	8.8793	8.5493	8.5056	7.8944	8.7697	8.6762	9.0986	8.6853	7.7604	8.5372	8.0014	8.4265	8.0400	7.3927	8.2749	8.5100	7.8068	8.1527	7.7429	8.0891	8.2083	8.8752	8.7948	8.7718	7.9782	8.8888	8.4140	7.9598	9.1678	8.0618	8.9090	8.2055	9.0794	10.0394	8.0477	8.1833	9.7960	8.2419	7.8923	8.5314	7.9178	7.7693	9.0863	7.9466
C19orf25	9.4147	9.6828	8.9888	9.2878	11.0539	9.5039	9.8645	9.7541	9.2043	9.8724	10.3093	10.1692	9.6134	9.6457	9.1019	9.6133	9.6438	9.2949	9.0826	9.4230	9.6530	9.0010	9.4663	9.2453	8.8707	9.7772	9.7133	9.4500	9.8222	9.3928	9.9083	9.6468	8.8581	9.5016	9.6138	10.3146	9.6495	10.6815	10.8301	9.1682	9.6333	9.6938	9.7990	9.3947	9.0280	9.0660	9.1426	10.2645	9.3186
MYBL1	7.0436	7.4886	7.1668	6.6502	6.5502	7.6749	7.1195	7.0542	7.0653	7.1221	7.1021	6.6118	6.2064	6.8904	8.6802	6.9010	7.0853	6.7695	7.0149	7.7440	6.6256	6.4691	7.1282	7.3360	7.4661	6.5529	6.4784	8.6007	5.9605	7.2260	7.3677	7.4107	7.6336	7.95455	6.7833	6.0920	7.1228	7.1070	7.6413	5.7146	7.2138	7.7277	6.3199	7.1072	8.7496	8.7869	6.3158	5.6137	6.9661
NR1D1	9.1296	9.0492	8.7430	10.0574	9.6669	9.4401	10.3086	9.3941	8.3675	9.6352	10.7153	10.4369	9.8892	9.1064	7.5691	9.9056	9.7403	11.0250	9.4233	9.0461	10.3164	9.1300	9.6825	9.9575	7.0890	10.4698	10.0337	8.0582	11.2809	9.2131	11.0360	9.6336	8.4006	7.61605	8.7429	8.7349	10.6777	9.8712	9.4133	8.4730	10.2599	9.5109	10.3972	10.4464	8.6133	8.7911	10.3595	8.1522	9.6319
C19orf28	9.1882	8.9567	9.6798	9.4601	11.4819	9.8566	9.6152	9.6966	9.2210	10.0024	10.0849	10.0642	9.6451	8.9250	9.7129	8.7937	9.5497	9.7578	9.2933	9.5461	9.8987	9.4285	9.4291	9.4679	9.8801	9.7401	10.0311	9.6674	10.1252	9.3747	9.9364	9.6633	9.6121	10.1022	9.0770	10.1434	9.3767	9.5174	10.5939	9.6695	9.5885	10.2782	9.3261	9.6548	9.3642	9.2733	9.0141	9.4796	9.2602
C19orf29	8.8656	9.6068	8.7450	9.6526	9.5825	8.9554	9.7517	9.4339	9.2972	9.6772	9.5911	9.4696	9.4168	9.5257	9.9805	8.7824	9.6915	9.1184	8.9832	8.9114	9.3321	9.1942	9.0490	8.6899	9.9894	9.6581	9.2081	10.2457	9.9109	9.1984	9.1695	8.7879	8.8240	9.5601	9.4853	9.9212	9.3449	9.6300	9.7351	9.2742	8.8811	9.7185	9.0510	9.2468	9.0465	9.5360	8.5175	9.4669	9.4695
ITGB1BP1	9.4190	9.7806	9.4786	9.3616	10.6958	9.5846	9.4391	9.5413	8.9478	9.9106	9.6870	10.1841	9.9369	9.2827	9.6454	9.2195	9.9289	10.4831	9.9478	9.8996	10.0514	9.5757	9.9772	9.7799	9.7510	9.7644	9.6358	10.1381	9.7414	9.7550	10.2075	9.8065	9.5321	9.7883	9.9369	9.5220	9.9544	10.1339	10.4864	9.4890	9.7584	10.2678	9.4669	9.5152	9.8454	9.5142	9.7474	9.8024	9.8604
ITGB1BP3	0.8506	0.0000	0.7467	0.4657	0.0000	1.0767	0.4954	0.0000	0.0000	1.1746	3.1261	0.0000	0.6115	0.0000	0.4123	0.0000	0.0000	1.2265	0.9030	0.6106	0.5284	0.0000	0.0000	0.4550	0.4034	0.6030	1.0382	0.4000	1.2846	1.5174	0.0000	2.0698	0.0000	0.7547	1.1229	0.0000	1.1873	0.0000	1.7075	0.0000	0.0000	0.0000	0.8055	0.5234	0.0000	0.0000	0.0000	0.4304	0.3725
ITGB1BP2	1.7696	2.7900	0.4210	2.0172	3.4048	2.3411	2.4611	1.3549	3.1003	2.4881	1.4095	3.1699	4.2031	0.3882	4.6333	1.4523	2.0975	1.8797	2.2973	3.0663	2.0342	2.8158	2.1389	0.8004	1.8403	1.3543	2.5650	4.8478	2.6475	3.5305	2.1173	1.2759	2.1105	4.925	1.1229	3.1768	2.2725	1.7988	2.8160	1.5909	1.2023	2.7990	1.0852	2.7409	2.1304	0.9775	1.3251	2.0455	2.4380
ZNF7	8.2679	9.4380	8.5782	8.8894	8.6416	7.9957	8.7081	8.2266	9.0309	8.8247	8.4998	8.6126	8.7792	8.7664	8.0346	8.7405	8.6397	8.5146	8.3832	8.7411	8.4416	8.8969	8.7742	8.5442	8.8900	8.8762	8.6353	9.1421	8.7111	8.8309	8.7602	8.5316	8.8049	9.20785	9.0141	8.9394	8.5058	9.0215	9.4411	8.7690	8.3520	8.6707	8.4658	8.7624	8.6810	9.2890	8.4400	8.9549	8.0631
ZNF2	7.2480	7.3903	7.0646	7.0698	6.8983	7.0869	7.0000	7.2341	7.1517	6.6843	7.1478	7.1558	7.1598	7.1971	7.6591	7.2892	6.7406	6.5325	6.9300	7.4105	7.2122	6.9499	7.3309	7.2043	7.3596	7.1928	7.2845	7.3793	6.7706	7.2350	6.6764	7.2616	6.8905	7.175	7.2494	7.3127	6.5583	6.8829	7.0735	7.3468	6.8242	7.2738	7.4896	6.2270	7.2961	7.6846	7.1125	7.3850	7.5461
ZNF3	9.4654	10.3741	10.1640	9.5898	9.4877	9.9684	9.6963	9.7626	10.3374	10.1803	9.5759	9.5596	9.6462	9.5151	9.8209	9.7740	9.7164	8.6874	9.0448	9.6314	10.0655	9.5758	9.7798	9.3757	9.5073	9.9383	9.6135	10.4312	9.9117	9.5638	9.7479	10.0519	9.7660	10.5413	10.4539	10.1462	8.9033	9.1864	9.7321	9.8591	9.3495	9.9480	9.6163	9.0738	10.2811	10.7259	9.6425	9.7063	9.7571
CTCFL	4.2084	3.9991	4.1423	3.8407	1.6998	4.7653	2.5200	4.3505	3.7707	3.6793	3.5628	3.1827	4.0887	3.3873	4.9168	4.0916	4.0343	2.8090	2.9881	4.2117	3.7391	3.6434	4.0506	3.7297	3.9193	3.4904	3.6106	4.7963	2.9710	4.0393	3.9240	3.9735	4.0102	4.47025	3.4682	3.4724	3.3691	3.5201	3.0564	3.7885	4.1806	3.9153	3.9834	4.1318	4.6104	4.4210	4.3047	3.6416	3.6803
PHLDA1	13.4764	12.8930	12.8665	13.3133	12.3109	10.7638	12.7372	13.5963	13.0395	12.9288	13.2772	12.7060	13.5002	12.8417	14.8964	10.8196	12.5502	10.7181	13.6533	12.2470	12.2557	13.3199	12.8997	12.5066	13.6601	12.9869	13.7388	12.9255	11.2453	12.9705	11.8402	12.1183	13.2403	12.92595	11.1744	12.9560	12.5145	10.9128	10.2428	13.3649	13.1667	12.0553	11.8474	13.6409	10.2945	11.7488	11.9905	13.8766	13.5091
RPL31	12.6401	12.4096	13.0879	12.8564	13.0171	12.3041	13.3180	12.7424	12.6303	13.1334	13.2075	12.1329	13.3028	13.4647	12.5922	12.9389	12.9599	12.4290	11.9018	12.4902	12.9329	12.9181	13.0546	12.2763	11.9709	13.6648	13.1459	11.8934	12.7430	13.0804	12.7538	12.5997	12.1923	13.72515	13.2543	13.5964	12.2482	12.7811	13.8849	13.2078	12.8077	12.9680	13.3317	12.9523	12.2541	12.2680	13.6401	13.7413	12.6876
ZNF8	6.4506	7.2965	7.0271	6.7547	5.0921	6.9825	6.6749	6.9519	6.8549	6.1117	5.7070	5.9279	7.4254	6.6109	7.9589	6.4941	6.6615	6.9189	7.1828	7.0372	6.2353	6.8652	6.4520	6.7900	6.8233	6.6201	6.4710	8.4529	6.8090	6.8241	5.1729	6.5873	6.9796	7.25675	6.8725	6.3474	6.5388	6.1614	5.8550	7.0219	6.1886	7.1164	6.8404	7.3946	7.1069	7.6293	6.6668	6.7800	7.7095
PCP4L1	4.2835	4.1706	5.8395	4.6873	2.2418	6.1548	2.9936	4.1808	3.6677	6.5870	6.8143	7.3663	5.3616	8.6711	5.5842	7.4696	8.0571	9.8205	9.2721	4.7731	8.5360	8.0951	4.1161	8.0859	6.0480	8.3822	7.8500	3.8815	8.6567	7.7287	3.5327	4.5909	3.8044	5.0311	2.5138	3.7075	7.9808	4.9426	3.2185	8.2114	6.9661	4.4501	6.7389	7.9160	3.2681	5.6971	6.7635	4.7019	9.5595
C11orf17	8.8228	8.0719	8.0701	8.7379	9.0267	8.8414	9.2048	9.2307	8.8607	9.2496	9.0271	8.8234	8.7940	8.7363	7.7192	8.8217	8.7035	8.3476	7.6393	8.6603	8.9254	8.5735	9.0829	8.6717	7.7145	8.8201	8.9250	8.0562	8.8681	8.7546	9.2389	8.8155	8.8795	8.1443	8.4120	8.8310	8.5549	9.3728	8.9379	8.6848	8.6593	8.5099	8.5212	8.4654	8.3868	8.2858	8.5670	8.7722	8.5749
C11orf16	0.4871	0.4540	0.4210	0.4657	0.0000	1.0767	0.0000	1.3549	0.0000	1.1746	0.0000	0.0000	0.6115	0.3882	0.0000	0.0000	0.4093	0.0000	0.5211	0.6106	1.2183	0.0000	0.4227	0.0000	0.4034	0.6030	1.0382	0.9697	0.0000	0.3901	0.0000	0.0000	0.3804	0.0	0.4778	0.0000	0.5117	0.0000	0.0000	0.4880	0.0000	1.1322	0.0000	0.5234	0.0000	0.5701	0.0000	0.0000	0.3725
ZAP70	2.3266	3.7227	4.1926	2.6631	5.0196	3.2485	3.4908	2.6306	3.1571	3.7175	4.2226	4.4983	3.0686	2.5705	4.8962	0.0000	3.3009	4.0560	3.5699	3.1543	3.2332	4.0623	3.3003	2.3445	4.6734	3.0470	3.8776	2.9466	3.2655	3.2769	1.9193	1.2759	5.5685	3.5747	0.4778	4.0947	3.3739	3.0768	4.4190	3.4140	2.5286	5.6741	1.0852	3.0762	5.5598	5.5256	2.7324	3.8976	1.6146
SNORD115-9	0.0000	0.0000	0.0000	0.0000	0.0000	0.0000	0.0000	0.0000	0.0000	0.0000	0.0000	0.0000	0.0000	0.0000	0.0000	0.0000	0.0000	0.0000	0.0000	0.0000	0.0000	0.0000	0.0000	0.0000	0.0000	0.0000	0.0000	0.0000	0.0000	0.0000	0.0000	0.0000	0.0000	0.0	0.0000	0.0000	0.0000	0.0000	0.0000	0.0000	0.0000	0.0000	0.0000	0.0000	0.0000	0.0000	0.0000	0.0000	0.0000
C11orf10	9.7183	10.6867	9.5475	9.5420	10.5730	9.9848	9.7916	10.2894	9.2621	9.9379	9.4829	9.8471	9.8733	9.3882	10.1735	9.4166	9.8289	8.7142	8.8989	9.7819	9.8642	9.0479	9.9367	9.0693	9.8587	9.8209	10.0189	10.0210	9.3199	9.3295	10.1215	9.7950	9.4190	10.6935	9.5119	9.8857	9.2802	10.3559	10.8847	9.4719	9.5729	10.3124	9.7219	9.4032	9.3208	9.5593	9.6282	10.1973	9.0621
ZCCHC13	0.0000	0.0000	0.0000	0.0000	1.6468	0.0000	0.0000	0.0000	0.0000	0.0000	0.0000	0.0000	0.0000	0.0000	0.0000	0.0000	0.0000	0.0000	0.0000	0.0000	0.0000	0.0000	0.0000	0.0000	0.0000	0.0000	0.0000	0.0000	0.0000	0.0000	0.0000	0.0000	0.0000	0.0	0.0000	0.0000	0.0000	0.0000	0.0000	0.0000	0.0000	0.0000	0.0000	0.0000	0.4599	0.0000	0.0000	0.0000	0.0000
UFSP2	9.5575	9.2219	9.2785	9.7138	9.6194	8.8125	9.4417	9.1616	9.4909	8.2740	9.3820	9.7072	8.7925	9.1294	9.4008	9.5540	9.0580	9.0184	9.0051	9.4394	9.0995	9.1916	9.7477	9.7252	8.6088	9.5964	9.5603	8.0034	8.8620	9.6822	9.5333	9.5925	9.5183	8.6437	9.0316	8.2552	9.7841	9.7045	9.8222	9.3379	9.4324	9.1674	9.7227	9.0579	8.6767	9.4491	9.1329	9.3935	9.0272
OGFR	9.8218	10.3529	9.9927	10.5491	11.6601	10.0450	10.5568	10.4439	10.1199	10.7228	10.5322	10.5623	10.1496	10.0877	10.1075	9.3091	10.1878	10.3401	9.8982	9.7507	10.1252	9.8773	9.8101	9.5812	9.8623	10.1915	10.6344	10.2307	10.7850	9.9573	10.7845	9.6123	9.6710	10.37225	10.0435	10.6790	10.2138	10.6966	11.1779	10.0864	9.7388	11.3894	9.6664	10.1795	10.1519	9.7374	9.1691	10.3544	9.5568
EPM2AIP1	10.5074	10.6450	10.2676	10.4922	8.7780	10.2756	10.1120	9.9592	11.0247	10.4503	10.2871	10.0479	10.3159	10.5958	10.0791	10.4562	10.1251	10.9065	10.5353	10.5867	10.4029	10.7185	10.6340	10.9464	10.3351	10.7069	10.3624	9.7365	10.1115	10.6037	10.0231	10.3657	10.0724	9.91205	10.0024	10.0881	10.6382	9.4069	9.4613	10.6093	10.3722	10.2684	10.3245	10.4086	10.6201	9.9698	10.2254	10.4985	10.3406
CDC5L	10.5362	10.3009	10.3735	10.0015	10.2152	10.3673	10.0959	9.9592	10.4588	9.7901	9.8963	9.7777	10.0453	10.5193	10.2767	10.6315	10.2411	9.9263	10.0778	10.1388	10.0705	10.0759	10.4291	10.1318	10.0765	10.3505	9.9386	10.6645	9.8635	10.2551	9.9413	10.3437	10.3472	10.23655	10.3764	10.0851	9.9256	10.1535	9.6068	10.5077	10.1229	10.0352	10.3321	10.1231	10.6497	10.3556	10.2975	10.3099	10.4323
RAC2	6.6056	7.2606	8.2495	5.3710	8.4358	7.8653	5.5256	6.4115	5.3063	5.5187	6.9749	6.0045	6.6396	5.5548	5.7080	6.2904	5.1867	5.4989	7.1403	5.7323	6.8634	4.5823	6.0148	5.4354	7.5203	5.0744	8.8567	5.9017	4.9392	5.3373	6.6920	6.2408	7.1268	7.28445	6.3275	6.0920	5.6550	7.0160	8.5209	7.2662	5.1922	8.3292	6.2995	6.8581	7.8641	7.1596	7.4991	7.3880	6.7303
RAC3	8.1727	9.0441	9.9591	9.5279	10.4931	8.0048	9.3063	9.7619	8.1414	9.4322	9.3718	8.6760	9.4906	8.9360	9.7050	9.6276	9.6455	9.1090	8.1661	8.0639	9.0474	8.3857	8.6597	8.1189	8.5441	9.0251	9.1743	9.8863	9.6728	8.5026	8.8458	8.4496	9.0236	10.2245	9.8277	9.9466	8.3348	9.1815	9.7209	9.1468	9.0965	8.6914	9.3845	8.4867	6.8516	9.0620	8.9897	9.3442	9.1538
RAC1	12.8732	12.7389	13.2004	12.5552	13.5167	13.7376	12.8724	12.8386	12.8153	12.7533	12.8323	12.8586	12.7701	12.7744	12.7664	12.9311	12.6158	12.5423	12.5615	12.8394	12.9356	12.5251	12.7374	12.6910	12.6880	12.6780	12.8258	12.3619	12.1201	12.5246	13.3282	12.9738	12.8567	13.1773	13.4184	12.8425	12.7849	13.0402	13.1668	12.7048	13.0959	13.4871	12.9379	12.7180	12.6256	13.1804	13.2289	12.7136	12.4566
SBDS	11.9348	11.9364	11.5449	11.2984	11.2816	12.2273	11.5510	11.9718	11.5320	11.6586	11.5741	11.6636	11.2661	11.6088	10.8240	11.5857	11.5758	11.3893	11.0593	11.9620	11.2993	11.3532	11.9225	11.5906	11.2370	11.6921	11.3071	10.7043	10.8911	11.3783	12.1603	11.9658	11.4902	11.445	12.1075	11.3372	11.7202	12.0264	11.3688	11.3831	11.6946	11.7170	11.7408	11.4196	11.0071	11.8774	11.9651	11.9878	11.5646
RCL1	8.2394	8.1825	8.6833	8.1049	7.5259	8.2522	8.1522	8.5302	8.1949	8.3084	8.5200	7.7616	8.2751	8.7775	7.2433	8.5211	7.4416	7.6710	8.1943	8.2377	8.1965	8.5092	8.0396	8.1304	7.9473	7.7676	8.0487	7.5366	8.2525	8.0305	8.1022	8.2620	8.5683	8.32775	8.8118	7.9841	7.9187	8.3521	7.7465	8.5190	7.9324	7.8960	8.5774	8.6289	8.7967	8.3440	8.0572	8.4045	7.7434
SBK2	0.0000	0.0000	0.0000	0.0000	0.0000	0.7986	0.4954	0.0000	0.0000	0.0000	0.0000	0.0000	0.0000	0.3882	0.0000	0.0000	0.0000	0.0000	0.0000	0.0000	0.5284	0.0000	0.4227	0.0000	0.4034	0.0000	0.0000	0.0000	0.0000	0.0000	0.0000	0.0000	0.0000	0.44825	0.0000	0.0000	1.1873	0.0000	0.0000	0.4880	0.0000	0.0000	0.0000	0.5234	0.0000	0.0000	0.0000	0.0000	0.0000
MRPS18A	9.0164	9.0401	9.8249	8.9606	11.2788	8.9533	9.1897	8.9583	8.6443	9.2144	9.5588	9.4384	9.1128	8.3383	9.7974	9.2143	9.1607	9.0950	8.6118	8.8050	9.2579	8.6504	8.8409	8.8538	9.8899	8.9902	9.3010	9.3326	9.1589	8.8116	9.4268	9.4512	8.8421	9.93085	8.7086	8.9927	8.9973	9.3995	9.0976	9.1137	9.2997	9.3216	9.0732	8.6289	8.3590	8.9999	9.1026	8.9429	9.2201
CPLX2	12.1896	9.4146	9.7938	11.2231	6.3853	9.7774	13.3013	10.8453	12.5036	12.6394	12.2894	12.5351	11.4077	12.8701	8.6220	11.9266	12.3101	14.6753	12.8387	10.9650	12.5895	12.0944	9.5348	13.3184	9.1043	13.2306	12.5380	10.9132	13.8854	13.3937	10.0953	11.9395	10.5481	9.4449	8.2297	11.1678	13.6782	7.8335	7.5799	11.0050	12.4166	8.9269	12.7860	11.9031	5.6489	9.9159	11.6329	9.1092	11.8497
CPLX3	7.0994	3.0696	3.9610	3.2873	4.0862	4.1925	6.9384	3.5735	3.9508	7.6922	6.1411	6.6460	4.9084	5.7491	2.7952	4.6367	4.0655	7.8874	4.3299	5.7445	3.4236	6.7294	6.3816	6.9938	2.7580	5.8729	5.2554	3.7468	7.5700	7.0240	4.4690	8.1088	4.7024	4.3357	4.8901	7.2045	8.3826	7.4017	4.6536	2.8952	6.2889	3.4765	7.6214	4.4003	4.4034	3.7394	7.6144	4.6429	3.8631
ORC3L	9.9094	9.7598	9.0783	9.2966	8.1868	9.7007	9.2247	8.9093	9.6842	9.7337	9.5343	9.4467	9.1032	9.5941	9.2829	9.1285	9.4334	9.5029	9.2099	9.5348	9.1787	9.6350	8.9119	9.7310	8.5265	9.7375	9.5121	9.3334	8.7953	9.6084	9.8642	9.5994	9.2406	9.30185	9.3170	8.8383	9.5316	9.6309	8.9468	8.1494	9.3799	9.5150	9.5441	9.1983	9.7636	9.2192	9.3828	8.6737	9.2122
CPLX1	9.1550	8.3406	8.1394	10.9086	6.2094	7.5888	10.8452	8.8537	9.7200	10.5363	10.0834	10.4792	9.8479	10.7437	7.8282	9.2507	11.1541	11.8975	10.8877	9.0584	10.2531	9.6491	7.5194	10.0524	8.0244	10.3704	10.8508	9.9228	11.8320	10.6370	9.5062	9.1520	8.4007	8.32705	8.2816	9.8699	10.7703	6.9423	7.7209	9.5592	9.8974	7.8219	9.4888	10.4435	4.5560	7.3213	8.1537	8.5238	11.3955
AP2A1	10.9992	11.2878	11.0575	10.9612	11.0363	11.1874	11.2682	11.2409	10.4577	11.2128	11.2879	11.5429	11.6648	11.6413	11.5497	11.1971	12.0447	12.1647	12.0369	10.7470	11.3268	11.1283	10.7117	11.4084	11.0223	11.4124	11.3759	11.8878	11.8098	10.9356	10.8080	11.0757	10.9499	11.44375	11.8314	11.9259	11.2400	11.5153	10.9829	11.2737	11.1144	10.8945	11.9759	11.7858	11.1265	11.3599	11.2722	10.8337	12.3280
CPLX4	0.0000	0.4540	0.0000	0.0000	0.0000	0.0000	0.0000	0.0000	0.0000	0.0000	0.0000	0.0000	0.0000	0.0000	0.0000	0.0000	0.0000	0.0000	0.0000	0.0000	0.0000	0.0000	1.0153	0.0000	0.4034	0.0000	0.0000	0.9697	0.0000	0.0000	0.0000	0.0000	0.0000	0.53325	0.0000	0.0000	0.0000	1.3147	0.0000	0.8519	0.5197	0.0000	0.0000	0.0000	0.0000	0.0000	0.0000	0.4304	0.3725
AP2A2	10.9906	10.1898	10.6825	11.1058	11.7342	11.2024	11.0199	11.4806	11.2554	11.3267	11.4184	11.3062	11.2311	11.4018	10.8334	11.1636	11.6221	11.9645	11.7067	10.6902	11.5085	11.2750	10.9413	11.6293	11.1414	11.4333	11.5061	10.6288	11.8836	11.0080	11.2481	11.1986	11.1766	10.82625	11.5211	11.2405	11.2848	11.5755	11.1632	11.4045	11.1580	11.1049	11.7806	11.4025	10.4247	11.2775	11.2839	11.4039	11.8235
LOC389333	4.7171	5.8473	5.2839	6.6000	4.2964	6.7229	6.4021	5.5926	5.4034	6.1496	6.0835	5.8125	6.8257	6.7107	6.5590	5.2274	6.2868	5.5271	5.5175	5.6887	6.4902	5.1097	5.3516	5.0876	6.9035	4.9098	5.7745	4.6781	6.1764	5.2220	4.0991	4.7893	4.7356	5.3514	6.3485	6.2956	6.1719	7.6710	5.1596	4.8665	5.0671	5.9768	6.2858	6.4812	8.8172	6.3347	5.8538	6.0670	7.2408
LILRB3	4.8510	5.5938	7.1889	0.0000	5.7452	6.3135	4.1277	5.1356	4.8723	2.4174	5.4199	3.2928	3.7031	2.8627	4.3187	3.3813	2.3532	3.7408	4.0314	2.4356	5.3096	2.3956	3.4498	2.9616	6.7129	1.6210	6.1901	2.6244	1.7830	4.7970	5.1270	4.0251	4.9792	5.41295	4.0479	1.7215	2.5451	4.1525	7.6998	4.2536	2.0128	4.1600	3.1312	6.3327	5.5296	3.7125	3.7640	3.8241	3.9249
CADPS	10.1456	11.2208	8.9507	9.9290	10.0195	8.0538	9.4116	10.1845	11.5839	10.5820	9.9846	9.9393	10.3402	10.3555	7.5740	9.4916	9.5766	12.2331	11.8011	9.2491	10.1005	10.6767	10.7057	11.0782	11.9813	10.5043	10.5376	9.6537	11.1224	10.7745	9.6380	9.7682	10.4316	8.9111	8.9794	10.3918	10.3760	9.0595	7.9408	10.7679	10.0906	10.1911	10.0198	10.8226	9.1635	8.3968	10.1360	11.5738	11.4644
FIGNL1	7.8118	8.2436	7.9605	8.0143	6.9365	7.8812	7.5563	7.4030	8.3042	7.7352	7.5978	7.0980	7.6285	7.9380	7.9644	7.9842	7.5988	7.4928	8.0945	7.6935	7.7982	8.1832	8.1561	7.7603	7.9992	7.8736	7.8825	9.1589	7.5074	8.1202	6.7528	7.7501	8.4313	8.6267	8.4020	7.8030	7.4938	7.3674	7.0572	7.8302	7.7728	7.0714	7.4439	7.8019	9.5433	9.3326	8.0592	8.0488	7.7960
KDM4DL	0.0000	0.0000	0.0000	0.0000	0.0000	0.0000	0.4954	0.0000	0.7559	0.5050	0.0000	0.0000	0.0000	0.0000	0.0000	0.0000	0.0000	0.0000	0.0000	1.0382	0.0000	0.3807	0.0000	0.8004	0.7183	0.6030	0.0000	0.0000	0.9689	0.6968	0.0000	0.4387	0.3804	0.44825	0.0000	0.0000	0.5117	0.0000	0.0000	0.0000	0.5197	0.0000	0.0000	0.0000	0.4599	0.3130	0.0000	0.0000	0.0000
PBX3	8.6532	7.4797	8.7278	7.6756	10.5511	8.5095	8.2271	8.0402	8.0525	8.0928	8.4235	8.4570	8.2922	6.9384	9.5410	8.7034	8.2071	7.2003	9.3938	8.8084	8.4906	8.0498	7.7873	7.9818	8.9817	8.6883	8.0734	9.2593	6.1764	8.7337	9.6866	8.5460	8.6300	9.3488	8.1341	8.2522	9.1575	8.8382	7.7716	7.3786	9.3428	10.1164	8.5020	8.2749	9.5087	10.2773	8.6273	8.0221	7.9874
PBX1	11.8313	11.6150	10.2794	11.7589	10.5032	11.4215	11.5449	11.7996	12.1077	11.4324	11.1474	10.8024	11.5384	12.0549	10.8830	12.3795	12.1225	11.5640	11.7373	11.3437	11.6948	11.8462	11.7161	11.9784	11.3437	12.1201	11.3218	11.3354	11.5125	11.7533	11.0943	11.5968	11.4388	11.05835	12.3841	11.4455	11.6354	11.6653	11.6454	11.4653	11.4977	11.4174	11.9335	11.7533	12.5012	12.2473	11.8778	11.5491	11.8305
AIRE	2.3266	3.3037	1.2362	5.1871	1.6468	1.5103	3.5424	5.1191	2.4533	2.9459	2.8225	3.8679	4.2835	1.5123	1.5776	1.2031	1.5694	2.4507	3.3413	1.6358	3.6438	3.1946	2.0228	2.7935	3.2307	2.3650	2.4767	1.9543	4.2979	3.3665	2.5870	1.6472	3.0945	1.5477	1.1229	2.7538	5.4595	2.1606	2.0076	2.0771	0.9010	2.1940	2.5510	3.9478	2.1304	1.2950	1.3251	2.5524	2.6560
TMOD2	12.7620	12.6623	11.9494	13.0405	10.1306	11.0477	12.0516	12.3835	12.4675	12.5124	12.1097	12.3666	13.0451	12.5412	12.5089	12.9019	12.9108	13.6665	13.2174	12.1928	12.8284	12.7975	12.7939	13.3786	12.0158	12.7394	12.5535	12.3591	12.7787	13.1605	11.7478	12.2062	12.2237	11.61755	12.8128	12.1720	13.2917	12.0065	11.1551	12.6188	13.7220	11.1982	12.7140	12.8635	10.8835	11.6351	13.1717	12.3957	13.2325
MFSD11	8.4540	8.4736	8.6527	8.5286	8.2724	8.6008	8.3679	8.7861	8.7520	8.3269	8.0000	8.3033	7.9800	8.4446	8.3712	8.5266	8.3247	8.4878	8.8076	8.6794	8.2278	8.3298	8.6322	8.6925	9.2119	8.4707	8.5020	8.7164	8.4959	8.4611	8.4798	8.5353	8.8495	8.5589	8.1588	8.3206	8.4389	8.4085	8.1451	8.4141	8.3517	8.4588	8.0015	8.8430	8.6701	9.2337	8.3149	8.6643	8.4482
NSUN2	9.4122	10.2174	9.9289	9.9783	9.3228	9.8317	9.9350	9.9249	10.0261	10.0932	9.7308	9.7472	9.8701	9.7088	9.3941	9.4635	9.3747	9.4904	9.5897	9.7819	9.6742	10.0228	9.7836	9.6875	10.2110	9.7857	9.7707	10.4960	9.9030	9.8748	9.9672	9.6236	9.7829	10.42975	9.7007	10.0034	9.4230	9.5540	9.6331	9.9944	9.4567	10.0145	9.3469	9.6926	10.0620	9.8151	9.4323	10.1349	9.7087
NSUN5	8.2240	6.6664	8.0573	9.3962	9.4392	9.2733	9.2570	7.8225	8.5104	9.4964	8.6347	9.2654	8.0145	8.1362	7.1422	8.1805	7.8430	8.5207	6.9555	9.0782	7.9861	7.8376	7.5433	8.2030	7.9548	8.5533	8.2944	8.8697	8.8077	8.5512	9.7411	8.9501	8.7939	7.4523	7.4179	8.5104	8.7416	8.0568	9.3202	8.9030	8.8625	9.6301	8.6690	7.4942	8.7991	8.7296	8.1287	7.2824	7.1053
NSUN4	8.1767	8.5444	9.0638	7.7387	8.9245	8.5669	7.9920	8.6450	8.0673	7.8808	7.6263	8.1012	8.2302	8.1378	8.8989	8.8572	8.6396	8.6626	8.8710	8.5327	8.3294	8.1621	8.9826	8.3594	9.2505	7.9145	7.9353	9.0527	7.9176	8.2743	7.2514	8.4844	8.3226	8.9584	8.5974	8.6531	7.9034	8.3323	8.2473	9.4817	7.6566	8.2720	8.4521	8.2688	9.3072	8.9834	8.4321	8.8163	8.8801
NSUN7	1.1406	3.5050	3.6851	2.4782	2.8864	7.2037	2.4611	2.3657	3.9508	3.0224	3.2145	0.8480	3.0686	1.6605	4.7795	2.2948	2.8543	2.8587	3.3413	3.1543	3.8348	2.1119	3.3967	2.6303	2.7670	3.2177	2.2821	4.9104	2.4082	2.7199	2.1173	2.8869	2.2991	2.99395	2.4111	3.1768	3.1149	1.5770	3.7098	2.4402	2.2936	7.7317	3.0186	3.8196	7.6703	7.5474	4.1649	2.3704	3.1626
NSUN6	7.3580	8.3618	8.1686	8.7947	7.6875	7.2465	9.0573	9.4628	8.8713	8.9221	8.1816	8.0672	9.4433	7.4751	8.6860	7.8386	8.4071	7.9281	8.4126	8.6565	8.2748	8.7233	8.5168	8.2687	8.4041	8.2990	8.3389	9.5560	8.1948	8.5186	8.7028	7.9561	7.9387	9.01635	7.4079	8.4237	8.0001	8.3889	8.3841	8.1737	8.0644	8.2830	7.7397	8.3695	7.3166	7.3060	8.2190	8.3609	7.5886
PRAMEF4	0.0000	0.0000	0.0000	0.0000	0.0000	0.0000	0.0000	0.0000	0.0000	0.0000	0.0000	0.0000	0.0000	0.0000	0.0000	0.0000	0.0000	0.0000	0.0000	0.0000	0.0000	0.0000	0.0000	0.0000	0.0000	0.0000	0.0000	0.0000	0.0000	0.0000	0.0000	0.0000	0.0000	0.17445	0.0000	0.0000	0.0000	0.0000	0.0000	0.0000	0.0000	0.0000	0.0000	0.0000	0.0000	0.0000	0.0000	0.0000	0.0000
PRAMEF5	0.0000	0.0000	0.0000	0.0000	0.0000	0.0000	0.0000	0.0000	0.0000	0.0000	0.0000	0.0000	0.0000	0.0000	0.0000	0.0000	0.0000	0.0000	0.0000	0.0000	0.0000	0.0000	0.0000	0.0000	0.0000	0.0000	0.0000	0.0000	0.0000	0.0000	0.0000	0.0000	0.0000	0.0	0.0000	0.0000	0.0000	0.0000	0.0000	0.0000	0.0000	0.0000	0.0000	0.0000	0.0000	0.0000	0.0000	0.0000	0.0000
PRAMEF6	0.0000	0.0000	0.0000	0.0000	0.0000	0.0000	0.0000	0.0000	0.0000	0.0000	0.0000	0.0000	0.0000	0.0000	0.0000	0.0000	0.0000	0.0000	0.0000	0.0000	0.0000	0.0000	0.0000	0.0000	0.0000	0.0000	0.0000	0.0000	0.0000	0.0000	0.0000	0.0000	0.0000	0.0	0.0000	0.0000	0.0000	0.0000	0.0000	0.0000	0.0000	0.0000	0.0000	0.0000	0.0000	0.0000	0.0000	0.0000	0.0000
TUBG2	9.5538	10.1626	9.5951	10.4382	9.3747	10.0957	10.6796	10.8763	10.3909	10.9598	10.4763	10.8907	10.2979	9.7703	8.6998	9.1941	11.0676	11.1864	9.7652	10.3968	10.2020	10.2114	9.5932	9.9854	9.0683	10.2223	10.4930	9.7322	11.4688	10.6660	10.8165	10.1435	9.5875	9.27225	10.1042	10.6400	10.6285	10.5228	11.2526	9.5114	9.9920	10.2768	10.7723	10.2093	8.4898	9.5355	9.8995	9.6046	9.8568
FAM71F1	1.7696	2.1136	2.4346	0.8172	1.0466	1.8432	0.4954	2.3657	0.7559	2.7798	1.6820	1.3785	2.5237	1.3470	0.4123	2.0139	1.5694	2.0450	3.3413	1.6358	1.6832	2.8158	2.2463	2.6303	3.5811	2.8535	1.9298	2.6851	1.5434	1.8006	1.6897	1.0469	0.6810	2.70885	1.1229	1.7215	1.6456	0.5809	1.7075	1.5909	0.9010	4.0951	0.8055	3.2848	3.0236	1.1450	1.0902	1.2572	1.1233
PRAMEF1	0.0000	0.0000	0.0000	0.0000	0.0000	0.0000	0.0000	0.0000	0.0000	0.0000	0.0000	0.0000	0.0000	0.0000	0.0000	0.0000	0.0000	0.0000	0.0000	0.0000	0.0000	0.0000	0.0000	0.0000	0.0000	0.0000	0.0000	0.0000	0.0000	0.0000	0.0000	0.0000	0.0000	0.17445	0.0000	0.0000	0.0000	0.0000	0.0000	0.0000	0.0000	0.0000	0.0000	0.0000	0.0000	0.0000	0.0000	0.0000	0.0000
PRAMEF2	0.0000	0.0000	0.0000	0.0000	0.0000	0.0000	0.0000	0.0000	0.0000	0.0000	0.0000	0.0000	0.0000	0.0000	0.0000	0.0000	0.0000	0.0000	0.0000	0.0000	0.0000	0.0000	0.0000	0.0000	0.0000	0.0000	0.0000	0.0000	0.0000	0.0000	0.0000	0.0000	0.0000	0.0	0.0000	0.0000	0.0000	0.0000	0.0000	0.0000	0.0000	0.0000	0.0000	0.0000	0.0000	0.0000	0.0000	0.0000	0.0000
FAM71F2	3.1094	4.7878	3.2438	4.5297	2.2418	3.1912	4.2499	5.3752	4.8698	5.4512	2.2825	4.0179	5.3241	3.4021	1.7293	2.9902	4.2997	3.0262	5.0901	4.7164	4.1897	4.8013	3.8008	3.4610	5.8605	4.5432	3.3409	4.7654	4.4635	4.1255	3.6005	2.4905	3.3291	4.73885	3.4350	4.3996	3.9117	3.8957	2.4677	3.3007	2.4159	6.2153	3.1459	5.4402	4.1912	3.6861	3.5747	3.9308	3.6082
PTCH2	4.3418	6.9209	4.9929	6.7708	4.0862	7.0512	5.4865	7.7197	6.9495	7.3615	6.4453	5.8924	7.2724	5.3946	6.1115	6.8584	8.8664	7.0479	7.3625	5.3590	7.9936	6.5551	6.8158	6.3547	7.9955	6.2914	5.8021	6.8779	7.5225	6.1468	6.7453	4.7132	5.3405	6.1091	6.0310	7.3023	7.3240	8.6282	7.8587	5.9675	5.3230	8.2210	6.9235	7.8187	8.3689	6.9324	6.8694	6.4289	5.6747
OR7G1	0.0000	0.0000	0.0000	0.0000	0.0000	0.0000	0.0000	0.0000	0.0000	0.0000	0.0000	0.0000	0.0000	0.0000	0.0000	0.0000	0.0000	0.0000	0.0000	0.0000	0.0000	0.0000	0.0000	0.0000	0.0000	0.0000	0.0000	0.0000	0.0000	0.0000	0.0000	0.0000	0.0000	0.0	0.0000	0.0000	0.0000	0.0000	0.0000	0.0000	0.0000	0.0000	0.0000	0.0000	0.0000	0.0000	0.0000	0.0000	0.0000
PCDHGA2	6.1473	6.9674	6.2163	6.8390	2.0694	6.8716	6.7388	4.0957	7.3092	6.9802	6.4240	6.1160	7.8436	7.1387	8.5487	6.6951	7.6397	7.0534	7.9043	6.7488	7.0267	7.6039	4.3982	7.7270	4.6550	7.6936	5.4195	7.1383	7.6899	7.3367	4.1899	7.5874	6.7223	7.17485	8.8899	4.8074	7.8109	4.4804	2.2559	6.1121	6.7813	4.2835	6.7158	7.3876	5.5081	6.7271	6.9356	4.8991	7.9261
PRAMEF9	0.0000	0.0000	0.0000	0.0000	0.0000	0.0000	0.0000	0.0000	0.0000	0.0000	0.0000	0.0000	0.0000	0.0000	0.0000	0.0000	0.0000	0.0000	0.0000	0.0000	0.0000	0.0000	0.0000	0.0000	0.0000	0.0000	0.0000	0.0000	0.0000	0.0000	0.0000	0.0000	0.0000	0.17445	0.0000	0.0000	0.0000	0.0000	0.0000	0.0000	0.0000	0.0000	0.0000	0.0000	0.0000	0.0000	0.0000	0.0000	0.0000
PRDM9	0.0000	0.0000	0.0000	0.0000	0.0000	0.0000	0.0000	0.0000	0.0000	0.0000	0.0000	0.0000	0.0000	0.0000	0.0000	0.0000	0.0000	0.0000	0.0000	0.0000	0.0000	0.0000	0.0000	0.0000	0.0000	0.0000	0.0000	0.4000	0.0000	0.0000	0.0000	0.0000	0.0000	0.47185	0.0000	0.0000	0.0000	0.0000	0.0000	0.0000	0.0000	0.0000	0.0000	0.0000	0.0000	0.0000	0.0000	0.0000	0.0000
SGK269	11.5848	11.0766	11.0226	12.4047	9.3736	10.2557	11.2202	10.8136	11.8900	11.2565	10.7560	10.2791	11.3808	10.8134	11.6503	11.6207	11.1743	10.5160	11.2719	11.7003	10.7453	11.5014	12.0301	11.9545	11.7583	11.0434	11.3594	11.4203	11.5132	11.7664	10.5272	11.6560	11.8113	10.64065	11.5155	11.1707	10.8764	9.7881	9.7093	12.2109	11.0057	10.3131	11.1412	11.4981	10.8958	11.2138	11.3081	11.6827	11.7709
FAM108B1	10.1639	8.9252	9.6852	8.9846	8.7693	9.4950	9.4090	9.1353	9.2790	9.4057	9.1653	10.3213	9.0696	9.3243	8.7964	9.5883	8.7926	9.6090	8.6021	10.6112	8.5966	9.1807	9.6346	9.6306	8.2597	8.4415	8.8314	9.1661	8.7138	9.6608	9.6054	10.5551	9.3888	9.13475	9.0906	9.0764	8.9233	8.6337	8.6016	9.2770	9.5048	8.2495	8.8645	8.8932	9.4930	8.8937	9.1095	9.1101	9.2448
TBC1D1	8.6402	8.2887	9.8233	8.8974	10.2803	10.7043	8.8242	9.8310	8.6542	8.9997	9.4249	8.9147	9.5303	8.6245	9.8944	8.7965	9.2206	9.5705	9.2660	8.8302	9.4930	8.8335	9.3901	9.4852	9.1043	8.8974	9.6729	9.2661	8.3146	9.3426	9.4430	9.2779	9.3540	9.5625	8.0786	7.7806	10.2086	9.8529	10.0070	9.1981	8.8146	10.4361	9.8601	9.7354	10.9708	10.4917	9.8451	8.3896	9.2588
ZXDA	6.9436	6.2630	5.6770	7.0616	3.8928	5.4557	6.4298	6.9550	7.3413	5.8580	5.5663	5.0790	5.7772	7.0636	5.9434	6.5261	5.5419	5.5685	6.0965	6.5983	5.5545	6.6536	6.2198	6.5727	6.4873	5.9716	6.2106	6.2555	6.3388	6.8908	5.0321	6.5778	6.9586	5.4077	6.1554	5.2823	6.0567	4.2740	4.5643	6.3557	6.1460	4.4889	6.2294	5.8322	7.7404	6.6487	6.1651	5.2940	6.1219
PAMR1	8.1027	6.4877	9.0647	6.9942	8.0427	10.2683	6.8338	5.8865	5.9691	8.7117	9.6349	8.4765	7.7289	8.5361	7.4942	9.2721	7.5491	9.6838	9.2691	6.9453	8.2891	8.5176	7.9531	9.3839	7.0299	8.4586	8.2301	5.3553	9.1394	8.6245	10.5321	8.8963	8.8056	7.82575	7.0714	6.3061	9.9445	8.6246	8.2967	8.9283	7.9324	7.6312	8.3097	8.8378	9.7315	8.5313	9.2247	6.4289	10.0039
RAD9A	6.6830	8.5090	6.9882	7.4800	8.4340	7.6774	7.5226	8.5405	7.6892	7.9045	7.6273	7.4928	7.8456	6.8329	8.1400	7.2242	8.3390	7.3607	7.1522	7.1731	7.6136	7.2591	8.1155	6.9786	7.7852	7.0604	7.4551	8.5331	7.7711	7.1248	7.6031	7.1907	7.3454	8.33225	7.7585	8.2826	7.2793	8.5474	9.6492	7.7276	6.8315	8.8633	7.5170	7.8496	7.3706	7.3918	7.0893	7.9997	7.6734
ERGIC2	9.3091	9.1026	8.7325	8.8446	9.4796	8.7845	8.9189	8.7144	8.9884	8.7002	8.9308	8.8906	8.6210	8.8954	9.2558	8.9677	8.7926	8.8848	8.8205	9.2416	8.7586	9.1044	8.6730	9.1250	9.1672	8.8300	8.8881	9.1394	8.3762	9.1815	8.7144	8.9532	9.3094	9.12545	8.6047	8.5440	8.7812	8.8444	8.3742	8.6184	9.3704	8.6211	8.7325	8.6729	8.8818	9.3140	9.1095	8.8017	8.7802
ERGIC3	11.3861	11.6740	11.4021	11.5807	12.3454	11.6436	11.3982	11.7454	11.3433	11.2113	11.5723	11.3967	11.6666	11.6972	11.6809	11.5896	11.6526	10.6821	11.1195	10.9268	11.5991	11.4391	11.4348	10.8739	11.3685	11.7525	11.6715	11.4793	11.3508	11.1570	11.4011	11.3995	11.7460	11.94145	12.0487	11.9265	10.8116	11.6945	11.9563	11.6441	11.5897	11.6225	11.6281	11.2572	11.9583	11.6903	11.5172	11.7662	11.2288
CDR2L	9.0692	7.7438	9.5811	8.2689	9.6308	9.8693	9.7856	8.5839	8.1414	9.5896	9.2619	10.4800	8.0145	8.3520	9.8387	8.5465	8.4113	8.7846	8.5156	9.8884	8.6436	8.3094	9.2932	8.3331	9.3805	8.4415	8.4181	9.7937	8.6636	8.9842	9.4198	10.2709	8.9551	9.7203	8.6854	9.0932	8.1286	7.9217	8.7558	9.2928	8.7866	8.9823	8.1346	8.2564	9.0331	8.3843	8.3825	9.1353	8.8175
ERGIC1	11.4840	11.1910	11.0098	11.0439	10.4872	11.6087	11.0478	11.3443	11.0843	10.9098	10.9298	10.9403	11.2440	11.1280	11.9767	11.0172	11.1553	10.5200	11.0370	10.7323	11.4406	11.2349	11.5149	10.8425	11.1870	10.9921	11.4166	11.3445	11.1224	10.9455	11.3082	10.9417	11.4446	11.23905	11.7044	11.3481	11.0533	10.9989	10.9654	11.8172	11.3389	11.5123	11.4473	11.0925	10.8190	11.7412	11.3323	11.6119	11.1397
CLEC14A	8.9347	9.0472	8.3170	6.6933	8.3583	7.6485	7.5594	6.1413	6.7424	7.4949	8.4602	7.4077	7.4131	8.6853	7.4755	7.8976	7.0465	7.8932	7.0003	7.7262	8.1790	6.8590	6.6978	7.2542	7.8274	7.4456	7.9207	6.7031	7.5187	8.1218	7.3031	7.5890	8.1648	7.5824	7.0544	5.6719	8.5368	8.3867	7.1055	6.5967	7.2512	7.5372	7.4531	7.1567	7.2787	7.4062	8.1651	6.7275	7.6364
PDF	5.7114	6.0271	6.0212	6.7010	8.3196	5.9096	6.2053	6.1723	4.8522	6.2254	6.1765	6.2968	5.1704	6.0826	6.9025	6.0520	6.4714	6.7377	5.9720	6.1567	6.3432	6.0315	6.2340	6.0281	5.8139	6.3205	6.3705	7.4913	6.6254	5.8359	6.2885	6.1026	6.2862	7.2697	5.6197	6.1006	6.3343	5.6411	7.0899	6.2890	6.3654	6.5262	5.7254	6.0454	6.2906	7.3273	5.6470	6.7861	6.3451
B3GAT3	10.0983	10.3240	9.7547	9.9475	11.9487	10.2168	10.2859	10.3849	9.4140	10.6881	10.2801	10.8133	9.8421	9.6732	10.2338	9.9460	10.1243	10.2228	9.4187	10.0025	10.2494	9.6562	9.5817	9.6507	10.0683	9.9529	10.2341	9.9152	10.3354	9.8253	10.9390	10.0609	9.7695	10.49375	9.7594	10.0805	9.8866	10.3494	11.3219	9.9190	9.9534	10.6604	9.6452	9.5383	9.2245	9.7242	9.4734	10.1420	9.9742
B3GAT2	8.7272	9.5055	5.8333	9.8853	3.7446	11.4190	8.7610	10.0195	11.2164	9.8137	9.5881	7.2738	8.4649	9.0798	6.3075	7.2512	11.6412	8.5060	8.6505	8.9508	10.9014	8.7856	8.7021	10.4909	5.3526	7.8699	7.3843	8.3894	9.8561	8.4428	9.6858	9.7030	8.9850	6.2986	10.2157	9.8240	10.8540	11.1333	8.2466	6.3274	9.4297	7.3315	10.4684	9.6609	9.7647	9.3869	10.7353	6.4252	7.2743
B3GAT1	12.7292	11.3136	12.3068	12.1020	11.0372	11.4377	12.5870	11.9688	11.7025	12.6273	12.4717	12.7919	12.0483	12.0953	11.4897	11.2734	12.0589	12.4965	11.7941	12.8018	11.7067	12.1519	11.9451	12.4059	10.7925	11.6614	12.2050	11.5664	12.5676	12.4625	12.6166	12.8867	11.8096	11.3931	11.9546	12.1996	12.5625	11.3889	11.1722	11.2464	12.4275	11.7249	11.9802	11.6534	9.5763	11.9447	11.3217	11.1948	11.5448
FAM66E	1.9302	2.6268	1.6010	2.4782	1.3777	2.1135	2.8369	1.6216	3.7439	2.9459	0.6343	1.7655	2.0590	3.7051	2.3131	1.6647	2.7171	3.1032	3.4020	2.6482	2.4390	3.4552	1.2398	2.7935	2.6233	3.5726	1.7902	2.4523	3.9412	2.7199	1.9193	2.9546	1.7712	2.6707	3.8818	2.3281	2.7992	1.5770	2.4677	0.8519	3.0656	0.0000	1.6975	2.0219	2.7291	4.2239	1.5270	2.7140	3.7727
FAM66C	7.1371	6.2136	6.2069	7.5609	5.8043	6.0540	6.8338	7.0876	7.5755	7.9679	7.3321	6.5141	6.7779	7.3052	7.0371	6.5056	7.3576	7.0816	7.1088	7.0636	6.6950	7.8789	6.6691	7.3784	6.5971	7.0700	7.2549	8.2352	7.5262	7.5346	6.8809	7.1066	8.0512	6.50865	6.1946	6.8495	7.0916	5.4640	6.1547	6.9132	6.9760	6.7345	6.0042	7.6468	7.5102	6.9466	6.4830	6.2428	7.0162
PER1	11.0536	11.4924	11.6673	10.7666	11.7156	12.6030	12.0677	12.5965	12.8323	11.3803	9.8278	12.0600	9.9353	11.5774	10.8846	11.3124	10.8755	11.0677	12.0958	10.4667	11.3724	10.4634	11.4545	11.6661	11.6959	11.9488	10.3383	11.1523	11.2136	12.0880	12.5859	11.2186	12.1909	11.6382	11.9098	11.5029	11.9144	11.4561	12.3073	11.0855	10.8101	12.6754	10.4182	12.1948	9.1243	12.8864	10.1872	10.7060	11.6920
CPPED1	8.8279	7.2396	9.4523	5.5341	8.3975	9.2888	8.1015	6.9183	7.1930	8.1683	7.9660	9.3296	7.0434	6.7568	7.2959	7.7009	7.1467	8.7340	7.2183	10.1879	7.6662	7.2933	8.5512	8.5240	7.0048	6.3197	7.5236	6.6212	7.5411	8.1154	8.8510	9.9135	8.7028	7.773	6.7202	7.6044	8.0930	7.6919	8.2036	7.3959	7.3845	7.6782	7.3577	7.3314	7.5995	8.4030	8.3159	7.6018	7.4326
OR10A2	0.0000	0.0000	0.0000	0.0000	0.0000	0.0000	0.0000	0.0000	0.0000	0.0000	0.0000	0.0000	0.0000	0.0000	0.0000	0.0000	0.0000	0.0000	0.0000	0.0000	0.0000	0.0000	0.0000	0.0000	0.0000	0.0000	0.0000	0.0000	0.0000	0.0000	0.0000	0.0000	0.0000	0.0	0.0000	0.0000	0.0000	0.5809	0.0000	0.0000	0.0000	0.0000	0.0000	0.0000	0.0000	0.0000	0.0000	0.0000	0.0000
UXT	9.3925	9.6305	9.7068	8.9715	10.7794	9.3356	8.9674	9.5847	8.8441	9.2968	9.2327	9.2612	9.5321	9.3428	9.4786	9.0404	9.1941	8.2060	8.4849	9.0258	9.2195	8.9157	9.0264	8.6787	9.0209	9.5756	9.6161	9.5757	8.8625	8.8864	9.5248	9.3495	9.0060	9.84845	9.2508	9.8217	8.6287	9.5465	10.4045	8.8050	9.2177	9.4069	9.5602	8.9973	9.8671	8.9173	9.4979	9.1297	8.0709
CALM2	13.8044	13.2503	13.3377	12.7118	13.4696	13.8239	13.4212	13.4359	13.4986	13.5242	13.2990	13.9961	13.0830	13.0666	13.1869	13.3846	13.6646	14.5651	13.1786	13.9632	13.6986	13.0614	13.5514	13.8001	12.6299	13.5060	13.3144	13.0869	13.3736	13.5325	14.2409	13.9266	12.7477	12.8859	12.7923	12.9325	13.9332	14.2289	14.2634	12.9194	13.7109	13.7928	13.5076	13.1648	13.1853	13.0103	13.7280	12.9445	13.0529
CALM3	12.5998	12.6469	12.6679	12.3417	12.9110	12.5408	12.9799	12.8703	12.2432	13.1306	12.9381	13.8146	13.6864	13.6153	13.0905	13.3166	14.1817	15.4276	14.0053	12.3462	13.8042	13.4941	12.4063	14.1105	12.1954	13.5086	13.6069	13.3728	15.0436	13.7377	12.2081	12.7115	12.4310	12.923	13.2402	13.7283	14.0722	12.9948	12.8714	13.0235	13.4528	12.4205	13.9276	13.6313	12.4525	12.7559	13.6969	12.4189	14.1181
SPG21	10.5762	10.7279	10.4489	10.3841	10.5930	10.8109	10.2558	10.7424	10.0342	10.6581	10.4343	10.3285	10.5829	9.4295	10.3329	10.8763	10.7376	9.8598	10.0865	10.4833	10.7831	9.8654	10.6487	9.9886	10.4329	10.1291	10.2345	10.6163	9.7390	9.8547	10.8856	10.5356	10.0623	10.7355	10.6049	10.3569	10.2470	11.1747	10.6418	10.5338	10.6375	10.7619	10.6634	10.0894	10.4384	10.1458	10.6021	10.4922	10.1435
CALM1	14.5088	13.7772	13.7337	13.6616	13.4089	14.4727	14.0095	13.9602	13.6625	14.3189	14.0310	14.5165	14.4045	14.8079	13.6870	14.2359	14.7673	16.0824	14.9918	14.2161	14.6910	14.4591	13.8150	15.3214	13.6302	14.6675	14.3559	12.7756	15.0538	14.8566	14.3869	14.3045	13.7301	13.76385	14.1081	13.6682	15.4436	14.2477	14.5313	13.5129	14.7258	14.2297	14.6269	14.5784	12.9015	14.0281	14.7557	13.4613	14.6763
GSDMA	4.3129	4.3116	5.6085	1.0996	0.0000	5.5498	2.0967	4.1389	1.0237	3.2930	1.4095	1.3785	1.8636	2.0313	4.2120	3.4574	0.7277	1.4786	2.2973	0.0000	1.6832	1.6389	3.6524	1.5130	0.4034	0.0000	3.1825	3.2670	1.2846	1.9238	4.0991	3.0811	3.6741	5.448	3.7193	3.2656	1.6456	0.0000	5.2483	2.8149	1.2023	3.3131	3.5659	1.2091	4.4360	0.7881	0.0000	2.6355	2.9590
GSDMB	3.0407	6.9813	4.5041	6.9190	6.7844	5.1299	6.1508	6.9610	6.5960	6.7810	5.6794	6.4886	7.0318	4.6487	6.4756	5.0307	6.3461	5.3330	5.5175	5.6887	5.8919	6.0097	5.5637	4.5159	6.5532	4.9345	6.5009	7.8971	5.9494	5.8061	5.7661	4.1459	4.8304	7.1379	3.5842	7.0189	5.7943	5.8585	7.9230	5.2180	4.3277	8.1164	3.9267	5.9077	5.7530	5.3309	5.2998	6.2494	4.8277
GSDMC	2.6371	0.4540	3.5663	1.3357	2.8864	5.9883	2.2287	7.0257	2.9796	3.8066	5.7987	3.7004	5.5027	1.5123	0.0000	3.2753	2.6433	2.6690	4.3931	6.0168	2.0342	2.3006	6.8417	5.2083	1.8403	1.3543	2.4767	0.7128	1.9532	3.6778	3.5327	3.0192	2.1105	1.9519	1.7466	1.4454	2.6109	7.7889	6.1237	4.3447	5.0293	1.1322	7.3610	5.7642	1.8590	0.3130	6.9106	2.3704	4.8719
GSDMD	6.9853	7.7513	8.5913	7.1800	9.7355	9.6761	7.8352	8.3831	7.0541	8.0409	8.4259	8.7204	8.0609	6.7853	7.7748	6.7751	6.9955	7.2134	7.2761	7.6601	8.1965	6.9070	7.6449	6.8574	8.6075	6.7811	8.7723	6.9616	6.7322	7.4729	9.1569	7.5458	7.3406	8.08445	7.2269	7.3127	8.1909	9.0117	9.7248	7.7299	7.2957	10.6678	6.9280	8.2252	9.5309	8.9807	7.5259	7.6095	6.7814
HRH4	0.0000	1.3098	1.4301	0.8172	1.0466	0.0000	0.0000	0.0000	0.0000	0.5050	0.0000	0.0000	0.6115	0.0000	0.4123	0.9016	0.7277	0.0000	0.0000	0.0000	1.4694	0.6818	1.0153	0.0000	1.1956	0.0000	0.4342	0.7128	0.5643	1.5174	0.0000	0.0000	0.6810	1.36775	1.1229	1.7215	1.1873	0.5809	0.8117	1.7718	0.5197	1.4791	1.3194	0.5234	0.8080	1.7752	0.8097	0.7615	0.0000
UPK1B	0.0000	0.0000	0.0000	0.8172	0.0000	0.4539	0.0000	0.0000	0.0000	0.0000	0.6343	0.0000	0.6115	0.3882	0.0000	0.0000	0.4093	0.5328	0.0000	0.0000	0.0000	0.0000	0.4227	0.4550	0.4034	0.0000	0.0000	0.7128	0.0000	0.0000	0.0000	0.0000	0.0000	0.17445	0.4778	0.0000	0.5117	0.0000	0.0000	0.0000	0.5197	0.0000	0.0000	0.0000	0.4599	0.5701	0.4609	0.0000	0.0000
DLGAP2	5.1835	6.5171	3.8297	5.4735	1.3777	4.6242	4.2499	4.4784	8.1778	6.7532	6.1855	7.0023	5.7910	8.4673	4.5542	7.3747	7.8512	9.8431	8.9146	4.5641	7.5855	8.0232	4.7480	9.0920	4.5397	7.7044	7.1411	3.5290	8.9707	8.5619	5.8931	5.9977	4.8304	3.45965	6.9756	5.2169	8.6785	5.2921	4.1994	6.8187	7.6873	3.2239	8.0374	7.6405	7.5161	5.3046	6.6437	5.0735	8.3248
DLGAP3	6.9576	6.8533	8.2639	8.1808	5.3562	5.9967	8.2409	7.4931	7.4160	8.6009	7.9075	7.9692	8.3471	9.1958	6.6377	8.2376	9.5216	10.2367	9.5307	6.8297	8.8248	8.6515	6.2779	9.5278	6.8878	9.0251	8.8358	8.4454	10.7796	9.6095	7.1589	7.2881	7.2027	7.09695	7.6527	8.5035	10.2696	5.3102	5.3318	8.4853	8.3324	6.1683	9.3049	9.1886	5.1663	7.7847	8.2638	7.7536	9.1433
DLGAP1	9.0670	9.1390	8.5118	10.4559	6.1128	6.5286	8.9984	8.9837	9.9008	8.9406	8.7576	8.3120	9.2936	10.3928	9.0497	10.2178	10.4897	11.0838	10.3710	8.9957	8.6276	10.0436	8.7330	10.5841	8.8647	9.7462	9.5885	9.2373	10.8252	10.3234	6.5013	10.0748	10.5947	7.4359	9.4646	10.3638	9.7203	6.2549	5.9930	10.4125	9.6030	5.7399	10.0157	10.7350	5.6596	8.5659	10.1224	9.9975	10.4724
DLGAP4	10.7840	11.0749	11.1070	11.1833	11.3710	10.6129	11.4170	10.2055	11.0656	10.9887	11.2253	10.8907	10.8987	11.1100	11.2230	10.7229	10.8843	11.4951	11.3572	10.5917	11.2173	11.2773	10.5653	11.0209	10.6841	11.1444	11.2949	11.3731	11.9670	11.0578	10.2404	10.6854	11.2742	10.85425	10.9002	11.1354	10.9642	9.9752	9.7866	11.4608	11.1673	11.0105	10.8906	10.9251	10.7030	11.4235	10.8657	10.9359	11.2441
DLGAP5	1.3821	3.3037	6.4556	2.9741	6.8657	5.9799	5.1462	2.6306	5.3435	2.7798	2.1087	0.0000	3.5951	5.2143	9.2194	5.0871	4.1209	0.0000	4.8717	3.7703	5.2703	2.6170	1.7583	2.9401	7.6832	2.7460	6.4204	8.5376	2.6475	3.4509	1.9193	2.9546	6.7761	8.7116	5.7758	3.3493	0.0000	1.3147	0.0000	5.3520	4.3887	7.2514	3.1459	5.4690	8.3689	7.9689	4.7930	3.4239	6.1096
BRDT	0.0000	0.0000	0.0000	0.0000	0.0000	0.4539	0.0000	0.0000	0.0000	0.5050	0.0000	0.0000	0.0000	0.0000	0.0000	0.0000	0.7277	0.5328	0.0000	0.0000	0.0000	0.3807	0.0000	0.4550	0.0000	0.6030	0.7677	0.4000	0.0000	0.3901	0.0000	0.4387	0.3804	0.0	0.0000	0.6549	0.5117	0.0000	0.0000	0.0000	0.0000	1.1322	0.0000	0.0000	0.0000	0.0000	0.0000	0.0000	0.0000
HRH2	3.2980	4.2569	5.6480	3.2299	0.6162	3.4571	3.1348	3.2969	4.3666	3.6225	3.6549	4.7334	2.2311	5.6286	3.8966	5.1590	4.7145	7.1558	6.7781	3.1543	4.8063	6.0950	3.1424	6.5212	5.0971	4.1380	5.0117	2.4523	6.2509	5.2923	2.4468	4.3356	5.5124	3.4061	2.4111	2.3281	6.3927	2.1606	1.7075	5.7257	5.2092	1.1322	4.9147	5.3348	4.2493	4.1272	5.1084	4.2000	6.3987
MBNL2	11.0661	10.3475	10.9859	9.3839	9.5704	11.1860	10.3439	10.4077	10.4947	10.4577	9.8786	11.1685	9.7549	10.1568	9.4477	10.4875	10.3853	11.5937	10.6377	11.8618	10.2800	10.2936	10.6203	11.2298	9.6335	9.9529	9.7223	8.9314	10.1952	10.6432	10.8170	11.5645	10.5885	9.7239	10.3265	9.7925	10.6106	10.3619	10.4099	10.4378	10.3722	10.1726	10.5106	10.3260	10.2037	10.5222	10.5770	10.0813	10.2200
MBNL3	3.4647	3.9118	5.2328	3.3425	1.8735	4.9344	3.0659	2.0411	3.4118	3.4114	1.4095	1.7655	2.8746	2.9038	4.3353	3.3386	5.2871	3.2459	3.5699	4.8802	3.1637	4.3240	4.3265	4.6498	4.4360	3.1349	3.4376	6.6809	2.2719	4.3175	1.9193	4.0562	5.7082	3.7188	4.6635	2.6253	4.2711	1.9910	1.3280	4.5813	3.3372	4.0439	3.8540	4.0655	8.1269	6.7689	4.8124	3.1122	4.1291
PLK3	6.9436	7.6698	9.1412	6.8540	8.5953	9.1445	7.5181	7.2039	6.5004	6.5358	7.4277	7.2649	6.2269	6.9601	8.0224	6.5729	5.7319	6.6968	8.4381	6.9453	7.9836	6.6920	7.0074	6.5950	8.6728	7.1979	8.1359	7.2790	6.6102	6.6928	7.8119	6.4893	7.6226	8.3326	6.1790	6.5109	7.1403	6.7694	8.4541	7.5182	6.9357	8.2064	7.3177	9.1961	8.1556	7.0049	7.2401	7.5412	7.4786
A1BG	5.6798	7.1947	6.5517	6.8300	8.1842	6.9476	6.9515	6.5491	5.9676	7.0798	5.8944	7.7126	6.3097	6.4495	7.9626	5.8737	7.1980	5.8770	5.3962	6.0644	5.8777	4.3681	6.2800	5.1492	6.3884	4.6075	5.5851	6.4978	5.8243	5.8666	6.6530	5.9488	4.4070	7.38465	7.3583	5.3650	6.7523	8.0663	9.0404	5.7889	5.5402	7.2362	6.7676	6.5204	7.2569	6.2321	4.2797	6.8119	5.6489
TTC8	8.5064	8.3056	7.7810	8.3571	7.5217	8.9640	8.2370	8.2293	8.6231	8.3046	8.4692	7.9507	8.2200	8.5094	8.4634	7.8522	8.7226	8.5277	8.8330	8.1278	8.4817	8.7223	7.9570	8.6951	9.0153	8.6516	8.5685	7.2277	8.3824	8.4395	8.6519	8.1199	8.7978	8.12205	8.1856	7.5075	8.7728	8.5953	8.1775	7.7570	8.6468	8.4909	7.8974	8.4814	8.8610	8.5436	8.2970	8.2970	8.3871
PLK2	7.3929	7.6724	7.5264	6.6986	7.4792	8.3305	7.6087	8.2243	8.7760	8.6663	8.1314	8.6388	7.8091	9.2443	8.5008	8.4387	9.4286	10.6989	10.0649	7.3230	9.6632	8.3487	7.2970	9.9833	7.2988	9.6177	9.3422	8.0141	10.0927	8.7742	7.0358	7.3333	8.5370	8.4953	7.2117	7.5829	9.5789	7.7661	6.8366	8.1837	9.2625	8.4047	9.0212	9.8258	8.7906	8.2357	8.8625	6.4634	9.1664
ZNF720	8.2336	8.1935	7.5290	8.4512	6.9675	7.5888	7.9424	7.8126	9.0088	8.0861	8.0675	7.5125	8.2403	8.6722	8.4593	7.7129	8.0464	8.1233	8.3213	8.4719	7.9112	8.6450	7.1629	8.6236	8.2957	8.3595	8.2402	8.1964	7.8623	8.8596	7.0957	7.9416	8.3007	7.80625	7.5836	7.6587	8.3329	7.3279	6.9018	8.0909	8.0504	8.0724	7.5684	7.9470	8.0955	8.1825	7.8818	8.2065	8.0024
OIP5	2.8098	4.1005	4.5837	4.7902	6.2078	3.4803	4.6168	4.2580	5.0460	3.5495	3.2914	2.4222	3.7435	2.6683	7.6164	4.5638	3.7375	1.6990	3.6501	3.8636	3.6550	2.7271	3.5547	4.1137	5.1653	3.5201	5.2490	8.1653	2.8726	4.3602	3.0858	3.9994	4.9268	7.25885	5.3906	4.2831	1.2429	3.4059	3.0379	3.8490	3.4831	6.9435	3.9500	4.1328	7.3444	6.5217	4.1181	3.8604	4.9316
CLCN3	12.2527	11.5739	11.4970	11.4241	8.6423	10.8979	11.0721	10.4533	11.8778	10.4316	10.6279	10.5670	10.9907	11.5599	10.9145	12.0293	11.1497	11.3758	12.0262	11.9308	11.2925	12.0444	12.0175	11.9673	12.0170	11.4457	11.1753	10.4274	11.0870	11.8299	10.2129	12.2087	12.1833	10.01365	12.0821	10.7485	11.4597	10.4943	9.4980	12.0059	11.3976	9.8056	11.8115	11.5877	10.9000	12.3140	11.6005	11.8511	11.5457
CLCN2	7.7753	7.3186	7.7450	7.9153	5.9104	8.5584	7.9827	7.8841	7.8412	7.9163	8.2512	8.5492	7.1704	7.3659	7.5230	7.5817	7.4169	7.6678	7.4441	8.4932	7.5855	7.6572	8.0910	7.6123	7.5380	7.4542	7.5616	6.1426	8.1297	8.7018	8.0697	8.0325	7.4836	7.57155	6.8922	7.0936	8.3649	8.5935	6.9816	6.8492	8.2951	7.5556	7.6021	7.2508	7.8664	8.0738	6.9551	6.8970	6.7060
CLCN1	0.4871	0.7987	1.0121	0.0000	0.0000	2.9364	0.0000	0.6034	0.7559	0.5050	0.6343	0.0000	1.0396	0.6938	1.4082	0.0000	0.4093	0.9210	0.9030	1.0382	0.5284	0.0000	0.4227	0.0000	0.0000	0.6030	1.2660	0.9697	0.0000	0.0000	0.6383	1.6472	0.6810	1.4873	1.1229	0.0000	0.5117	0.9940	1.3280	0.8519	0.9010	2.1940	0.8055	0.0000	1.7015	1.9662	0.8097	1.2572	0.3725
HRH1	8.2298	6.9297	8.3593	8.3111	10.4727	9.4682	7.3252	8.5241	8.2757	7.3393	7.7237	7.9033	7.6514	8.1614	7.4809	8.2125	7.3633	8.7802	10.1048	6.8364	8.9642	8.5164	9.1336	9.1740	11.1426	7.8608	8.3684	6.6165	8.4939	8.8185	8.0486	7.8711	8.3786	7.9869	8.1660	7.4327	8.2646	8.0860	8.2897	8.4105	8.3707	8.7364	8.6164	7.8976	7.9651	9.8374	8.3056	8.7089	8.5558
CLCN7	10.7935	10.8270	10.7400	11.4659	11.8508	11.2688	11.3675	11.2428	10.9431	11.5762	11.8926	11.7382	11.1583	10.8141	10.7597	11.0319	11.0984	11.1786	11.2231	11.1646	10.9411	11.1837	10.9586	10.9320	11.2289	11.0749	11.3891	11.2009	11.5736	10.9428	11.4813	11.0605	10.7968	10.9493	10.6340	11.4333	11.2537	11.5130	11.4265	11.0380	11.1607	11.5461	10.8932	11.0111	10.6598	10.9693	10.3930	10.8602	10.7814
CLCN6	10.5887	10.8122	10.9291	10.4215	10.0732	10.4735	10.5269	10.8182	10.3872	10.7346	10.6224	10.6016	10.8689	10.5552	10.4229	11.0810	11.0808	11.2947	11.1800	10.8901	10.3457	10.8986	10.8909	11.0386	10.8198	10.3823	10.0345	10.5661	10.7669	10.8049	10.1966	10.7732	10.3542	10.4519	11.1407	11.0172	10.8417	10.6802	10.3946	10.3609	10.3124	10.2671	10.7439	10.7279	10.0701	11.1410	10.6802	10.7395	11.0682
CLCN5	7.3545	7.9819	7.8313	8.2902	7.4532	8.1089	7.9943	7.7890	8.9498	8.1278	7.5347	7.0201	7.1220	7.4267	7.7372	8.2146	7.5567	7.5106	8.0502	8.1224	8.3934	8.0115	7.7918	8.2318	9.0579	8.1303	7.7825	8.3902	7.9709	7.6595	7.8611	7.8623	8.0463	7.4236	7.6695	7.1117	7.8270	7.8177	7.6896	7.7730	7.6158	8.3131	7.3544	8.0338	10.0307	8.8459	8.0734	7.4524	7.3516
CLCN4	11.1147	8.5811	10.8418	8.3007	9.2222	10.5595	9.7654	9.1799	8.4291	10.0194	9.4433	10.9196	8.7416	10.1454	8.2511	10.1886	10.4398	11.9853	10.8687	11.7321	10.0448	10.3404	10.0933	11.2420	9.1809	9.9324	9.7247	8.1387	10.5820	10.3052	10.0596	11.3253	10.1186	8.66525	8.7565	9.3163	10.8557	7.8491	8.2220	9.9616	10.5111	8.5356	9.7984	10.2637	10.0395	9.9310	9.7668	8.7938	10.3064
FBXL19	8.9790	9.1428	8.3519	10.0165	8.9418	8.3778	10.0818	9.5623	9.5594	9.7729	9.7633	9.7751	9.8709	9.7088	10.1238	8.8189	10.0283	10.2114	9.4021	8.9426	9.5580	9.3058	9.0591	9.0310	9.7254	9.5191	9.9417	9.6095	10.7430	10.0426	8.8441	8.9758	9.1401	10.01625	9.6029	10.1652	9.7900	8.8256	9.0613	9.8881	9.5117	9.1430	9.2006	9.5280	8.0492	8.4316	8.9703	9.9079	9.3541
BRD8	10.5988	10.8575	9.8642	10.8332	9.1764	9.7077	11.0694	10.5374	11.5357	10.7128	10.3501	10.4373	10.5943	11.0465	10.9572	10.6048	10.8521	10.6407	10.2013	10.6368	10.4867	10.9073	10.8193	10.4235	10.8741	11.0655	10.5448	11.1836	10.8053	10.7645	10.1648	10.6372	10.4058	10.6604	10.2355	10.7913	10.4112	10.2317	9.9140	10.7880	10.1698	10.6101	10.1622	10.5959	10.6899	10.6500	10.2016	10.7706	10.1736
BRD9	9.8263	9.9406	9.7982	10.1536	10.0327	9.5148	10.2343	10.0989	9.7457	10.1428	10.1275	10.0685	10.0169	9.9744	9.1088	10.0317	9.9192	9.8640	9.2903	9.7982	9.7346	9.9825	10.0019	9.7750	9.7703	10.2135	10.0665	10.1729	10.3123	9.8014	10.2444	9.7546	9.5333	9.76085	9.7277	10.2730	9.8331	9.8798	10.4826	9.7747	10.1407	10.1149	9.9092	9.5476	9.1626	9.7205	9.7823	9.8384	9.7097
PCDHGA1	5.3348	5.4680	3.3909	7.0843	2.9868	5.3681	5.9263	8.7366	7.0778	5.8286	9.4716	4.8580	5.8582	6.1390	9.2045	5.1934	7.5435	7.3990	9.4067	5.9071	4.5580	10.5967	2.8334	6.9718	8.1463	7.5149	7.1542	6.9064	6.7077	5.4846	7.5282	7.8839	11.4214	5.95735	6.0567	4.0947	7.8972	3.5739	4.5935	7.8470	10.0813	3.1288	8.2988	6.8741	8.2147	6.5240	10.3611	2.7885	9.9771
FBXL18	8.9984	8.5922	9.0482	9.2387	8.9635	9.5265	9.3827	9.3787	9.2152	9.2994	9.2264	9.8179	9.1468	9.7538	9.2996	9.0349	9.5629	10.6224	10.0033	8.9302	9.7188	9.5825	9.2838	9.8939	9.2259	9.3320	9.2344	9.6393	10.4671	10.3002	8.6539	9.2671	9.2463	10.32945	10.2652	9.6169	10.0992	8.9422	8.7226	9.6202	9.4279	9.0967	9.3845	9.1039	9.8150	10.4791	9.1805	9.1486	9.8691
BRD4	10.2965	10.4942	10.7556	10.9487	10.2578	10.5982	11.0705	10.5016	10.6376	10.6513	10.4520	10.3113	10.4737	10.7314	11.3092	10.5190	10.6837	10.3693	11.0041	10.3481	10.6212	10.7997	10.3455	10.4212	11.2941	11.2404	10.5583	11.2209	11.2379	10.3505	10.0798	10.2483	10.7313	10.65305	10.5402	10.9429	10.3621	10.1121	9.6830	11.0506	10.3159	10.1218	10.6924	10.7966	10.6017	10.8446	10.3595	10.6308	11.1026
BRD7	10.2121	10.7985	10.4766	10.3857	10.6734	10.5047	10.4453	10.6419	10.7929	10.6573	10.4785	10.2444	10.7790	10.2074	10.5007	10.2976	10.7181	9.8529	10.1948	10.9612	10.7453	10.5687	10.9775	10.5294	10.7314	10.5728	10.2942	11.1440	10.4301	10.6367	10.5190	10.9815	10.5205	10.6927	10.6510	10.8223	10.3829	10.5795	10.1042	10.9623	10.7540	10.4205	10.6557	10.6029	10.5796	10.6445	10.6947	11.4087	10.1777
BRD1	9.3452	9.8505	9.9473	9.9881	8.9117	9.4861	9.9637	9.7645	10.0488	9.9055	9.7751	9.6812	9.7690	9.8010	10.2428	9.1758	9.6078	9.2061	9.7175	9.6223	9.3469	9.8319	9.5506	9.5944	9.2867	9.9193	9.6307	10.0535	9.9891	9.9139	9.6441	9.4134	9.5502	9.85155	9.8045	10.1492	9.5207	9.6560	8.8789	9.7594	9.1634	9.8171	9.2590	9.8629	9.4246	10.0366	9.1271	9.9256	9.9439
BRD2	11.9519	12.1971	12.4089	12.1491	11.4357	12.2222	12.6971	11.8835	12.5331	12.2236	12.1196	11.9006	12.0707	12.3289	13.0557	11.9066	11.9152	11.9698	12.1516	12.2591	12.1198	12.3490	12.3239	12.2394	12.2347	12.4782	12.2216	12.1808	12.5120	12.4427	11.9167	12.3799	12.2047	12.2782	12.1120	12.4561	12.0905	11.9266	11.5159	12.6802	11.8132	11.9276	12.0145	12.3073	12.5626	12.4010	11.9696	12.2977	12.2915
BRD3	10.8046	10.6266	11.1855	11.1224	9.9482	10.1328	11.0910	10.1283	10.9568	10.6298	10.9111	10.3691	11.0392	11.1804	11.1532	10.7823	10.4089	9.8532	10.7835	10.8097	10.2581	11.1267	10.3715	10.6606	10.0700	10.3965	10.6409	11.2120	11.1072	10.8550	10.2020	10.7561	10.9821	10.36065	11.3538	11.4117	10.4778	10.1284	8.9153	10.8990	10.6476	10.3286	10.9453	10.5825	10.6577	10.7672	10.5436	10.9623	11.0334
DNAJA2	10.7478	10.7919	10.4590	10.4699	10.6898	10.6661	10.4529	10.9547	10.5948	10.4321	10.5594	10.6171	10.5128	10.8183	10.6083	10.6785	10.6903	11.0647	10.9198	10.4198	10.7187	10.5321	10.8420	10.6637	10.8149	10.7269	10.5816	10.8891	10.5217	10.5135	10.7189	10.5928	10.3770	10.6789	10.6852	10.3594	10.6320	10.9352	10.5473	10.6909	10.7416	10.6227	10.7474	10.7137	10.4905	10.4247	10.8916	11.3879	10.7548
DNAJA3	10.1348	10.3165	9.8984	10.1912	9.5263	10.3396	10.4066	10.2609	9.7663	10.1502	10.2985	10.1702	10.0111	10.0440	10.0067	10.3383	10.2083	10.4498	10.0655	10.0804	10.2954	10.0592	10.3489	10.0868	9.8806	10.2267	9.8236	10.1824	10.2524	9.9134	10.1571	10.1771	9.8161	10.25155	10.2980	10.2211	10.2348	10.4918	9.8062	10.2532	10.1644	9.8379	10.3317	9.9598	10.0390	10.3636	9.9673	10.2382	10.1758
DNAJA1	12.0023	11.5327	11.7591	11.4217	11.1625	11.4555	11.8916	11.3460	11.7994	11.2118	11.2792	11.1175	11.7084	11.5536	11.7115	11.5916	11.7529	11.9071	11.7233	11.7366	12.0208	11.9449	11.0832	11.7052	10.8897	11.2761	11.3709	10.8617	11.7296	11.7691	10.7031	11.8674	11.6149	11.6558	11.2653	11.8647	11.4651	11.8139	10.6128	11.4221	11.6600	10.6221	12.0443	11.7211	12.3472	11.9401	11.7983	11.5300	11.3663
TGFBR3	9.5507	9.5993	8.8830	8.8446	7.1839	9.5061	7.7025	9.8152	10.4947	8.5518	8.9226	7.7238	9.1668	9.2991	7.3956	9.5277	9.8634	8.3476	8.9832	8.5632	9.6103	9.4081	9.4496	9.4006	7.7901	9.3297	8.7300	8.9105	8.4352	9.6963	10.6361	8.7821	8.8786	7.0265	9.6816	9.1366	9.4766	10.5478	10.6775	8.2728	8.8007	8.9019	10.2459	9.5809	10.1103	9.1788	9.7811	7.9690	9.3805
DNAJA4	7.9353	6.2769	8.6702	6.3057	7.5006	8.4664	7.9303	7.5818	6.7048	9.0370	8.3375	9.7173	7.9727	9.0622	7.5614	8.6247	9.3113	11.4277	9.4903	9.7470	9.4957	9.4367	8.2719	10.2652	7.9992	9.2520	9.0754	6.9542	9.8516	9.3468	8.3163	9.4902	7.8622	7.60835	6.2552	8.1333	10.1064	7.1680	8.0802	8.3370	9.0008	7.8778	9.6000	9.0738	9.7366	8.5304	9.2860	7.5836	9.6877
GLG1	12.4233	12.2654	12.2190	12.2877	12.9367	12.6519	12.2097	12.6725	12.5287	12.2379	12.2781	12.2361	12.2128	12.4796	12.3025	12.3223	12.4313	12.2355	12.8254	12.4524	12.5184	12.5196	12.4945	12.5315	12.7784	12.3474	12.3306	12.4865	12.3309	12.3082	12.5396	12.6396	12.3532	11.98285	12.4728	12.0691	12.4875	12.3675	12.4992	12.6383	12.3944	12.0815	12.3087	12.1930	11.8657	12.7004	12.4294	12.8196	12.4702
LOC643387	5.0674	5.6805	5.7605	4.0549	6.2804	5.8191	5.3190	5.2820	5.3435	4.5627	4.9196	5.1127	5.2258	5.1150	5.1857	4.6367	4.9002	5.1086	4.9346	5.4136	5.5409	5.1222	5.6927	5.1032	4.7094	4.6364	4.7545	5.0561	4.3995	5.1098	5.2376	5.3252	5.2172	5.66955	5.4783	5.4622	5.0963	5.3102	6.3409	5.4214	5.4854	5.5694	5.0511	4.4588	5.6271	5.4793	5.5169	5.3068	5.1840
PTPN12	10.0780	11.0161	10.5178	10.2315	9.9038	10.5781	10.0080	9.6729	10.7701	9.9299	10.1779	9.7146	10.2716	10.5058	10.9687	10.2644	9.9029	9.5431	10.6014	10.4025	10.0418	10.1802	10.1588	10.0897	10.7182	10.2539	10.1066	10.7765	9.4130	10.2021	9.8847	9.9523	10.6037	10.91535	10.0518	9.8971	10.1675	10.1314	9.3219	9.8609	10.1967	10.8902	9.5769	10.1203	10.8978	11.2540	10.5407	10.3676	10.1154
PTPN11	13.3187	13.0601	12.6477	12.7306	11.3289	12.9249	12.3606	11.9768	13.0958	12.5362	12.4999	12.2520	12.2973	12.8769	12.4838	12.4635	12.9935	12.5491	12.7829	13.1628	12.8675	12.7514	12.8967	13.1272	12.8711	12.7307	12.3940	12.2879	12.0283	12.9343	12.4042	12.8555	13.1285	11.8977	12.9583	12.3370	13.2327	12.8570	11.6238	13.2351	13.2996	12.9209	12.9962	12.7923	11.9560	12.9893	13.3892	12.8111	12.9580
LOC84931	0.0000	0.0000	0.0000	0.0000	0.6162	0.7986	0.0000	0.0000	0.0000	0.0000	0.0000	0.0000	0.0000	0.3882	0.0000	0.0000	0.4093	0.0000	0.0000	0.0000	0.0000	0.0000	0.0000	0.0000	0.0000	0.0000	0.0000	0.0000	0.0000	0.0000	0.0000	0.0000	0.0000	0.0	0.0000	0.6549	0.0000	0.0000	0.0000	0.0000	0.0000	0.6744	0.0000	0.0000	0.0000	0.3130	0.0000	0.0000	0.0000
LOC100192379	0.9073	0.0000	0.0000	0.0000	0.0000	0.0000	0.0000	1.0494	0.0000	2.0725	0.6394	2.4114	1.0906	2.6075	0.0000	2.3682	2.3816	4.6795	3.0317	0.6106	2.0802	1.9689	1.0322	3.2883	2.0254	1.7333	1.8547	0.0000	3.4174	1.9884	0.0000	1.0764	0.4003	0.6598	0.8361	0.6758	2.1834	0.0000	0.0000	2.4055	1.9216	0.0000	2.3004	1.9632	0.8685	0.8534	1.1280	0.4815	3.3270
LOC100192378	6.5511	7.2396	5.5575	7.0283	4.4092	5.3420	5.9646	6.9790	6.7284	6.0975	6.1183	6.7787	7.5696	5.8533	5.6616	7.0736	6.5160	6.1524	6.1854	6.0401	6.4973	6.3778	7.0818	5.9324	4.9986	6.1403	6.3661	6.1426	5.6799	6.8291	5.7953	6.3950	4.9619	6.55145	7.0629	7.4134	6.2304	6.3632	6.4321	5.8212	6.7622	6.4099	6.9759	6.4087	6.2494	8.1981	6.5130	6.0744	5.6325
MYCBP	6.3691	8.1322	7.4375	6.3264	8.1220	8.1731	5.8683	7.3443	6.7790	6.4691	6.3410	6.1715	7.1110	6.0981	8.2210	7.4082	7.5570	6.1157	6.9092	6.3429	7.5755	6.3051	7.5478	6.2532	8.1095	6.3928	6.8118	7.7335	5.8188	6.2910	6.3122	6.5063	7.3646	8.11575	7.5520	6.9400	6.2786	7.0913	7.9931	7.5483	6.2066	7.7970	7.6836	7.0748	9.2676	7.4448	7.5557	7.7393	7.8957
PTPN14	5.5846	6.2561	5.6865	5.5693	3.7285	5.4063	3.7761	3.8055	5.0456	3.5208	3.5225	3.1699	5.0758	5.9716	4.4269	6.0843	5.0217	6.2739	6.4234	5.0732	5.8260	6.4838	5.3273	6.2809	3.0738	4.7796	4.4871	4.4011	5.9382	6.9317	3.0416	5.0744	6.5439	3.63575	6.4556	3.5747	7.1576	3.0768	3.4355	6.1088	5.6059	4.8585	5.3838	6.0762	8.0099	6.9064	6.2743	3.4239	6.7142
GALR3	0.8506	1.5104	1.4301	2.3760	2.2418	0.0000	3.2006	2.3657	1.2494	1.8134	3.2145	2.3219	2.5237	1.3470	0.4123	0.5201	3.6415	0.9210	1.2048	2.0570	2.1822	1.6389	0.7492	1.5130	0.7183	1.6210	1.9298	1.5444	2.1213	0.6968	2.1173	1.4734	1.1418	2.23485	1.3620	2.9807	0.5117	2.1606	2.4677	0.0000	1.6637	1.4791	1.6975	1.8575	0.4599	1.5549	1.3251	1.6255	1.8684
GALR2	0.4871	0.4540	0.4210	2.3760	1.8735	0.7986	0.4954	0.6034	0.7559	0.8783	1.4095	0.8480	0.0000	0.9458	0.7326	0.5201	0.9883	0.5328	0.9030	0.6106	0.5284	0.6818	1.0153	0.0000	2.6969	0.0000	0.4342	0.9697	1.7628	0.0000	0.0000	0.4387	0.0000	1.5792	1.1229	0.0000	1.1873	0.5809	0.0000	0.0000	0.0000	1.4791	0.0000	2.0219	0.0000	0.5701	0.4609	0.7615	0.9136
GALR1	7.2326	6.5054	7.4361	7.8261	8.2310	3.6816	5.6948	4.2997	5.7279	5.0743	5.5150	4.5484	4.7757	6.9275	8.8166	5.8973	3.3009	3.8921	7.4186	3.9775	3.9215	7.6892	5.2390	5.5311	10.8929	5.4274	7.3910	5.5935	6.2509	6.9715	0.6383	6.1926	7.4011	6.3537	2.9401	3.9943	0.8887	1.9910	2.0076	4.8665	6.8677	4.5635	2.5510	5.4256	2.6451	8.9184	4.2811	6.2948	5.0620
SETD1B	9.2758	9.4036	9.2703	9.8855	8.6190	9.0440	9.5473	8.9538	9.8074	9.5723	9.5028	9.1195	9.9369	9.6518	9.8853	9.8704	9.5300	9.4365	9.4469	9.1088	9.2642	9.9516	9.2987	9.4132	9.7182	9.6120	9.6287	10.4663	10.1624	9.5570	9.0610	9.3417	9.7740	9.66465	10.0069	9.8194	9.5464	9.1790	8.9967	10.0287	9.0465	9.2157	9.5993	9.5383	10.1186	9.6526	9.0868	9.3051	9.7858
LYAR	7.4603	8.3073	8.4724	7.6783	8.9292	7.9258	8.4068	8.1759	7.7192	7.5182	7.4370	7.7455	7.6552	7.2882	8.4822	7.2025	7.4169	6.1249	6.9504	7.7154	7.8898	7.3978	7.5590	7.0105	7.9548	7.7745	7.7334	8.7441	7.5112	7.7138	7.7159	7.6592	7.5686	9.1475	8.0702	8.4116	6.8940	7.9276	8.3610	7.7623	7.5099	8.4224	7.4125	7.5288	7.5798	8.0944	7.7135	7.8502	7.6991
PCDH20	10.6077	6.4455	6.3456	8.8986	6.4570	7.9081	8.3021	7.5581	10.0031	5.7041	7.0247	7.5188	7.8852	11.6037	6.0189	7.6394	6.8917	8.5031	7.7542	5.5817	7.6849	9.4316	4.4884	7.7101	4.8289	8.4132	8.8816	8.4415	7.6722	9.6317	6.4745	5.3379	8.6300	5.20205	7.4179	7.2488	7.4382	4.3461	3.2185	8.4999	8.7214	3.7565	6.6823	7.0842	4.9023	6.1501	7.4409	6.6940	7.7513
C8orf30A	8.7276	8.6045	8.7910	9.2576	9.5179	8.6489	9.4116	7.8390	8.4088	9.0801	9.1639	9.3314	8.5976	8.7174	8.2001	9.1116	8.7305	8.0425	7.6735	8.4868	8.7228	8.5974	8.5447	8.5138	7.8026	8.9254	8.9641	8.7634	8.9831	8.4055	9.5794	8.5474	8.7880	8.9296	9.3711	8.9514	8.6172	9.5692	9.9297	8.8662	9.1459	9.0455	9.1997	8.4274	8.5845	9.0209	8.7048	8.7339	8.4685
CH25H	5.4716	7.5806	11.5152	9.1123	10.0473	6.9030	5.8360	6.0424	6.9293	5.6924	6.1746	7.2649	9.9872	6.4195	5.8136	5.6824	8.7181	6.7214	9.2671	6.9938	6.5730	5.4756	6.4223	7.2957	10.1072	8.5946	8.2977	5.8547	7.2322	5.4746	8.3827	7.3365	7.7352	8.30445	8.7113	6.5017	9.8310	6.7760	9.0956	7.5588	6.4550	8.6276	10.3697	11.3227	7.3765	5.7629	9.5500	9.1273	6.7462
C16orf74	3.4647	5.2186	2.7574	2.6631	5.2792	6.6182	2.8369	5.0070	2.6242	4.5627	4.8930	4.7761	5.8047	2.6436	2.7979	4.4771	4.4151	4.2378	4.3629	4.6270	3.6939	3.5325	3.1424	3.8797	3.7289	2.8535	4.4871	3.2183	4.4319	4.4868	7.1645	4.0251	4.7838	3.94745	3.0806	4.2333	5.9112	4.2365	6.7481	2.9712	4.6098	7.4901	4.2439	3.6789	3.4276	2.9605	4.4397	2.7885	3.7727
C16orf75	3.8332	3.6817	5.5470	5.2607	7.5791	7.2535	6.4091	4.6963	5.7466	4.7763	5.1835	3.8679	4.6600	5.9997	8.1573	5.1413	5.6867	6.5532	4.7132	5.1394	5.6966	4.9212	3.4426	5.5540	6.3514	4.8331	6.4439	9.0733	5.4621	5.3150	3.3080	5.6552	6.2443	7.8364	5.4266	5.9517	5.1141	3.7962	3.8674	5.1543	5.7407	8.2210	5.3709	5.0217	8.1073	7.7015	5.2998	4.3304	3.6426
MRPL27	9.6750	9.4325	9.3001	9.3405	11.1571	9.6858	9.3156	10.0131	9.2285	9.6742	9.7186	9.8508	9.8018	8.8575	9.1105	9.0621	9.8945	9.3394	8.8602	9.5184	9.8351	9.3010	9.3026	9.0442	8.9292	9.2581	10.0350	9.4017	9.4090	9.3440	10.2062	9.5987	9.1010	9.55435	9.0005	9.8610	9.4954	10.2395	11.0986	8.9318	9.7395	10.2988	9.4101	9.0238	8.7114	9.2169	9.0797	9.3161	8.7889
CSF2RA	6.8908	8.8647	9.7267	6.7300	8.2689	9.8715	7.3723	9.0545	9.3613	6.6784	7.1866	8.3047	8.0204	6.3393	7.2959	7.7998	6.9655	6.5185	8.6166	8.5551	7.2293	7.1472	8.6102	8.0111	9.0941	5.9476	8.9177	7.1356	6.2048	7.4905	8.4983	8.3431	8.6518	8.0487	8.4691	8.6028	7.8749	7.9682	9.8681	9.1283	6.9611	8.5448	8.9191	9.3058	8.4251	8.7313	9.5794	8.1997	7.2986
DMD	8.7357	9.8389	9.1889	8.1501	7.3486	10.2876	8.3390	9.8546	8.8585	9.0790	8.7795	8.5947	10.5457	9.6390	8.3199	10.1372	10.7057	10.2563	10.1846	8.9209	9.2652	9.6123	9.2519	9.8684	9.0890	9.2508	8.8730	8.3184	9.1817	9.8994	8.3388	9.0780	10.0684	9.16825	9.9991	9.1815	9.5207	9.2559	9.4644	9.3981	9.0093	9.3924	9.8051	10.2795	12.5525	8.5787	10.1097	8.9762	10.0738
C16orf71	4.8026	4.5805	3.2946	4.7702	3.6693	7.4884	3.4908	4.8600	4.6500	5.4091	4.7816	4.3363	3.8274	4.0116	2.9290	4.2325	5.4366	4.4590	4.5079	4.7731	4.6625	5.0319	4.2251	4.8299	3.2307	4.2206	4.4412	3.9427	4.3326	4.5834	6.5190	4.8259	4.8150	3.8601	4.0279	3.8291	4.9843	5.7024	5.9229	3.6169	3.5658	5.1764	5.2904	5.1157	7.8594	5.8564	3.7863	4.5171	3.6426
C16orf72	9.8339	10.1870	9.6020	9.6348	9.9102	9.8624	9.5709	9.6385	10.1175	9.4022	9.4502	9.4858	9.6974	9.8120	9.9663	9.6013	9.4078	9.4083	9.8410	9.8118	9.8317	9.4782	9.7830	9.8124	9.8737	10.1608	9.7360	9.4420	9.1840	10.0456	9.5604	9.6602	9.7824	9.66355	9.9886	9.5521	9.3831	9.4392	9.8037	9.9154	9.7962	9.5220	9.7491	9.7048	9.4757	9.9310	9.9893	9.8091	9.6995
C16orf73	0.4871	3.3118	0.0000	3.7549	1.8481	0.8017	0.8763	1.3549	0.7648	1.1933	0.6343	0.0000	2.0880	0.9505	1.4261	0.5289	0.9978	1.7030	1.8590	1.6455	3.3092	0.9306	0.0000	1.0965	1.2157	1.0271	1.2744	0.9697	1.5505	1.6842	1.6897	0.4424	1.9108	0.43555	2.0663	0.0000	2.7081	1.0400	0.8117	0.4880	0.9110	1.1670	1.0902	2.0281	0.4677	0.7902	1.5364	1.2760	0.9182
GAB4	0.0000	0.0000	0.7467	0.0000	0.0000	0.0000	0.0000	0.0000	0.0000	0.8783	0.0000	0.0000	0.0000	0.0000	0.4123	0.0000	0.0000	0.0000	0.0000	1.6358	0.0000	0.0000	0.0000	0.0000	0.0000	0.6030	0.0000	0.7128	0.0000	0.3901	0.0000	1.4734	0.0000	0.17445	0.8361	1.1037	0.5117	0.0000	0.0000	0.0000	0.0000	0.0000	0.0000	1.2091	0.0000	0.3130	0.0000	0.0000	0.0000
LRFN4	8.6373	9.4593	8.5887	10.4425	11.1317	8.7391	9.6590	9.4447	8.7193	10.4709	10.0333	9.3332	9.5739	9.6073	10.2166	9.1962	9.0878	9.0507	9.2089	8.7618	9.2559	9.0255	8.6742	8.7079	9.8481	9.1725	9.5679	10.5200	10.6325	8.9565	9.3366	8.7105	9.1554	10.09885	9.8887	10.2903	9.0665	9.5692	9.6657	9.2676	9.0559	9.8085	8.9929	9.2291	8.8679	8.9674	8.4352	9.7351	9.6379
C16orf78	0.0000	0.0000	0.0000	0.0000	0.0000	0.0000	0.0000	0.0000	0.0000	0.0000	0.0000	0.0000	0.0000	0.0000	0.0000	0.0000	0.0000	0.0000	0.0000	0.0000	0.0000	0.0000	0.0000	0.0000	0.0000	0.0000	0.0000	0.0000	0.0000	0.0000	0.0000	0.0000	0.0000	0.0	0.0000	0.0000	0.0000	0.0000	0.0000	0.0000	0.0000	0.0000	0.0000	0.0000	0.0000	0.0000	0.0000	0.0000	0.0000
C16orf79	2.8980	6.4526	4.1423	6.3738	6.7196	5.7586	6.4064	7.0336	6.2503	7.4371	6.1261	6.5467	7.0222	4.2114	6.3399	3.3992	6.8448	6.2662	5.8483	6.2191	6.2370	5.4486	5.0785	4.8802	6.0532	5.8528	5.6981	7.5287	6.9934	6.2504	6.4415	4.4654	4.0372	7.03715	2.8721	7.1203	6.2977	6.6595	8.0072	5.1630	4.3340	8.3762	3.2680	6.3049	6.3454	4.7954	4.8776	5.6790	4.6170
GAB1	11.5610	11.1643	12.3205	11.3967	9.4437	10.3317	11.0536	10.7808	11.2467	10.3736	10.4712	10.8191	10.5655	11.0393	11.8026	11.2870	10.5812	9.8452	10.4766	11.7350	10.4133	11.0857	11.7196	10.9386	10.9191	10.6568	10.5833	10.4420	9.7859	11.0091	10.5493	11.5546	11.4840	10.65315	11.8639	10.3126	10.2169	10.4833	10.7907	11.9682	10.6816	10.7718	10.8235	10.8205	11.2236	11.8519	11.2286	11.3215	10.7445
C2orf81	5.8860	7.2636	5.7555	6.5965	7.7752	7.9907	6.1674	7.3764	5.7563	7.1721	6.6437	6.0700	6.3374	6.0512	7.3310	6.8197	7.8642	6.3705	6.4916	5.9088	7.3632	6.2459	7.4053	6.2470	6.3680	6.0361	6.7230	6.4287	7.0717	5.6044	7.0241	6.2151	6.3807	7.41395	7.9076	7.1799	6.1901	8.4042	10.8316	7.0670	5.4875	7.4200	7.5305	6.9413	8.4213	6.8763	6.1091	7.2132	6.7386
C2orf80	5.7870	3.9468	5.6577	7.6836	5.1114	5.3681	7.8300	7.6909	8.3956	7.6535	7.4044	7.2346	8.8396	7.7604	8.7813	7.8657	8.2215	9.0985	7.9032	6.1297	8.1899	7.5072	6.8545	8.3885	2.1854	7.9901	7.8166	9.0691	8.6516	7.5538	6.1294	7.6388	8.4313	9.4976	9.0333	8.2871	7.8107	6.4879	3.4355	7.0727	7.6628	8.1682	8.1211	8.5042	6.8136	7.5752	8.3987	7.6274	8.0656
C2orf83	0.0000	0.4540	0.4210	1.3357	0.0000	0.0000	1.1564	0.0000	0.0000	1.1746	0.6343	0.8480	0.6115	0.3882	0.9945	0.0000	0.7277	0.5328	0.9030	1.3677	0.0000	0.3807	0.0000	0.0000	0.7183	0.0000	1.2660	0.9697	1.5434	0.0000	0.0000	0.0000	0.6810	0.2738	0.0000	0.0000	0.0000	0.0000	0.8117	0.8519	0.0000	1.4791	0.0000	0.9066	0.4599	0.5701	0.4609	0.0000	0.0000
C2orf82	1.3821	2.2319	1.2362	4.8486	6.2301	4.9344	6.1172	5.8610	1.6165	6.5996	4.7225	4.6439	3.0686	2.3259	3.7624	1.4523	4.2003	4.8650	3.1425	2.0570	3.8348	3.0442	3.8008	1.0790	1.5537	4.1799	4.7545	3.7160	1.5434	3.9627	6.7528	3.0811	2.2079	3.36675	4.7290	4.5837	6.6650	6.8273	7.7914	0.4880	4.9506	3.2239	3.3181	3.9478	2.0011	2.9149	0.8097	2.0455	4.0285
C2orf85	7.9750	8.8264	5.1798	10.4243	2.7785	5.4435	9.6182	9.6385	9.6530	10.0799	9.3790	9.4647	9.6201	8.2750	7.5100	7.1550	7.5159	8.4506	9.0486	8.7982	8.0645	9.6696	7.7468	8.3756	8.4594	9.6938	9.4940	9.1548	10.3482	9.9899	7.4061	7.7285	7.8973	7.07025	4.3667	10.2177	8.4743	4.8464	6.5178	7.2997	7.2996	6.2831	7.6296	8.8759	2.0011	4.7508	7.2895	9.8169	6.0208
C2orf84	1.1406	3.4573	3.0210	2.1469	1.0466	3.4571	2.5646	3.4418	4.0137	3.5725	3.1261	4.1538	2.7669	2.9038	1.7293	3.2753	3.7154	4.9298	3.9810	3.1543	3.7424	3.2868	2.2463	4.4923	2.0793	2.7460	3.5715	3.3597	3.7491	3.3224	2.9407	3.1975	2.1105	2.42075	2.1807	3.1768	3.6916	2.9895	3.3310	2.8149	2.9078	3.5518	2.8789	4.1389	2.4606	3.1298	3.8251	3.8976	1.8684
HABP2	1.7696	1.0768	1.7538	1.7163	1.0466	3.5511	0.4954	1.8466	0.7559	2.2546	1.8237	2.0704	1.1084	1.7063	1.0962	2.4230	2.5655	4.2022	2.3560	1.1758	1.0406	3.3980	3.2495	2.2963	4.0930	2.5035	2.4621	1.6830	3.1261	2.0971	2.1173	1.2759	1.4906	2.025	1.5652	1.4454	3.9022	2.6903	0.8903	2.8443	3.4981	2.2601	1.7641	2.3058	0.8080	2.7931	2.7324	1.4439	2.1209
C2orf86	7.3004	6.9209	6.4611	7.0409	5.4294	6.5963	6.2781	5.7815	7.0727	6.6725	5.9988	5.8924	6.3626	7.1127	6.6802	7.1013	6.4900	6.8665	7.3042	7.3558	6.0639	7.3371	7.3094	7.2751	7.4368	6.8476	6.3600	7.1454	6.1860	7.1141	4.6716	7.1897	7.0922	6.25765	6.6766	5.6880	6.4216	5.3806	4.6962	7.0289	6.1372	5.5327	6.3132	7.1786	7.6408	7.1498	6.6328	6.9547	6.9796
C2orf89	3.2378	1.9848	3.3909	2.2660	2.2418	3.9116	1.9515	2.5042	2.1518	3.6707	4.7225	5.4919	3.7159	5.2023	2.7276	3.4574	4.2509	7.2435	5.2304	4.3196	5.4992	4.8921	3.6524	5.8789	2.0793	3.3703	5.8290	1.1878	6.7706	5.0569	2.1173	3.1405	2.5426	3.23005	2.7844	1.9532	4.5055	3.0768	3.6240	5.1213	5.4714	3.0270	4.5958	5.2378	3.5249	4.1471	6.0386	2.7885	5.2300
C2orf88	9.7415	9.6068	9.3163	10.1884	9.8016	10.6690	9.2618	10.3411	10.6848	9.9280	9.4491	9.3841	9.1306	9.5503	6.8262	10.3480	10.2978	8.4451	9.7987	9.6481	10.9424	9.8678	10.3542	10.4106	8.8964	9.0759	9.6281	8.4335	9.4371	10.3477	10.6930	10.1137	10.5172	8.07945	10.8335	9.8403	9.7683	11.5450	10.6741	9.1479	10.1229	9.1687	10.3697	9.3891	10.7832	9.2671	10.1437	9.8018	8.6306
FLJ46361	0.0000	0.7987	0.0000	0.0000	0.0000	0.0000	0.4954	0.0000	2.0354	1.1746	0.0000	0.0000	0.6115	0.0000	0.0000	0.0000	0.0000	0.0000	0.5211	0.0000	0.0000	0.9306	0.0000	0.0000	0.0000	0.6030	0.4342	0.0000	0.9689	0.9496	0.0000	0.0000	0.0000	0.0	0.0000	0.0000	0.0000	0.0000	0.0000	0.0000	0.0000	0.0000	0.0000	0.0000	0.0000	0.0000	0.0000	0.0000	0.3725
NDRG3	11.3131	11.8735	10.5275	11.4744	10.3109	10.8928	11.1242	11.5331	11.3239	11.3662	11.3596	11.4932	11.3851	11.5352	10.3640	11.3839	11.7492	12.5876	11.5263	11.4234	11.4497	11.5944	11.3776	11.8563	10.3590	11.4529	11.4944	11.0511	11.6799	11.4777	10.9892	11.3771	11.4781	10.51065	10.9399	11.0617	11.5933	11.0361	11.0573	11.6153	11.6987	10.3225	11.4107	11.3049	10.4439	10.6867	11.3756	11.2135	11.5486
NDRG4	13.1886	12.2075	11.4754	13.7593	11.7320	12.0517	13.4412	12.3420	12.0197	13.3790	13.5546	13.7324	13.2375	13.6355	11.5048	13.3229	13.5035	14.5718	13.7283	12.6372	12.7020	13.6512	12.6676	13.9197	12.2545	13.5667	13.2640	11.1179	14.3490	13.3388	12.6708	13.4441	12.6680	11.74195	12.8015	12.8484	13.7327	12.6291	10.9228	12.6582	14.0430	11.6298	13.1902	13.1946	11.2612	11.3504	12.8193	12.8560	13.4890
TBC1D9	9.6686	9.3862	9.8658	9.6567	7.9019	8.1433	9.3091	8.9062	9.8777	8.4672	9.0117	9.0051	8.7540	10.1148	9.0407	9.6574	9.3008	10.7307	10.2608	9.1455	9.6843	9.7175	9.3157	10.3924	9.3777	10.2329	9.5532	8.7323	10.3263	9.7225	7.0173	9.3480	9.5641	8.63555	9.4798	8.8365	9.7809	8.1654	7.8866	10.1994	9.3789	7.4611	9.6949	9.9642	9.9721	9.1052	9.9899	9.3626	10.1777
ZSCAN2	7.8272	7.9563	7.9207	8.2255	7.7460	6.9512	7.8609	8.2417	7.7216	7.5890	7.8185	8.1869	8.4021	7.2507	7.7638	7.9287	7.7024	7.0084	7.5179	7.9112	7.5954	7.5773	8.0094	7.6713	8.2213	8.0924	8.1994	8.4987	8.0795	7.8617	7.4844	8.0325	7.4139	7.7997	7.6070	8.5126	7.2166	7.5037	7.9364	8.0845	8.0169	6.9375	7.7296	7.3156	7.0689	7.9379	7.8350	8.0259	7.4618
PRAP1	0.4871	1.3098	0.7467	2.0172	0.6162	0.4539	0.8634	1.3549	0.4270	0.5050	0.6343	2.3219	1.0396	0.3882	0.4123	0.0000	2.3033	2.1933	2.2973	1.6358	1.4694	0.9306	0.4227	1.5130	1.1956	0.6030	1.2660	0.0000	3.6426	3.9041	1.6897	0.7746	0.0000	1.28795	0.0000	0.0000	1.9928	0.5809	1.3280	1.3839	0.5197	0.0000	2.1260	1.2091	0.4599	0.7881	0.0000	2.1621	1.3063
CHD1L	9.9672	10.3573	10.4274	9.8907	9.0356	9.8738	9.8664	10.6168	9.8586	10.0454	9.7596	9.9287	10.2530	9.4890	10.2790	9.8711	10.3128	9.2427	9.8245	10.3827	9.5546	10.0119	10.5202	9.7535	9.9234	9.9858	9.9878	10.2548	9.3253	9.8614	9.4080	10.0220	10.3271	9.951	10.0614	9.8583	9.7203	10.3915	10.1719	9.9546	9.7092	9.5267	10.2325	10.0254	10.8932	9.3899	10.2066	10.3349	9.7379
HOXA6	0.0000	0.4540	0.4210	0.0000	0.4795	4.4643	0.0000	0.0000	0.0000	0.0000	0.0000	0.0000	0.0000	0.0000	0.0000	0.0000	0.0000	0.0000	0.0000	0.0000	0.9143	0.0000	0.0000	0.0000	0.4034	0.0000	0.0000	0.0000	0.0000	0.0000	0.0000	0.0000	0.0000	2.0596	0.4778	0.0000	0.0000	0.5809	0.0000	0.0000	0.0000	3.0270	0.0000	0.0000	6.4670	6.6495	0.0000	0.0000	0.0000
HOXA5	0.4871	0.7987	0.4210	0.4657	5.3562	6.8760	0.8634	0.0000	0.4270	0.5050	0.6343	0.0000	0.0000	0.0000	0.7326	0.0000	0.0000	0.0000	0.0000	0.0000	2.9325	0.0000	0.0000	0.0000	0.4034	0.0000	0.0000	1.1878	0.0000	0.0000	0.0000	1.4734	0.0000	3.6647	1.3620	1.1037	0.5117	3.1592	1.3280	0.0000	0.5197	7.3068	0.0000	0.0000	7.9300	8.0020	0.0000	0.0000	0.3725
SNORD38A	0.0000	0.0000	0.0000	0.0000	0.0000	0.0000	0.0000	0.0000	0.0000	0.0000	0.0000	0.0000	0.0000	0.0000	0.0000	0.0000	0.0000	0.0000	0.0000	0.0000	0.0000	0.0000	0.0000	0.0000	0.0000	0.0000	0.0000	0.0000	0.0000	0.0000	0.0000	0.0000	0.0000	0.0	0.0000	0.0000	0.0000	0.0000	0.0000	0.0000	0.0000	0.0000	0.0000	0.0000	0.0000	0.0000	0.0000	0.0000	0.0000
DNAJB13	4.5038	2.7900	1.4301	3.0424	1.0466	4.7682	1.3998	1.6216	1.0237	1.4203	3.5225	1.7655	1.6376	0.6938	2.2138	2.4171	2.8543	1.4786	2.9117	1.8617	0.5284	1.1429	1.8966	2.1168	3.3266	2.2118	1.2660	2.4523	1.7628	1.3518	1.4165	1.0469	1.3267	1.57395	0.0000	1.1037	1.1873	0.0000	7.0157	1.1423	2.8219	3.1288	0.8055	1.8575	5.4771	1.8739	1.5270	1.2572	0.9136
DNAJB12	10.1669	9.6326	9.8113	10.0793	10.2229	9.8063	10.2793	10.2995	10.1388	10.2203	10.3881	10.4686	10.1576	9.7920	9.7500	10.0100	10.0396	9.7953	9.9984	10.1328	9.7840	10.2488	10.1441	9.9938	9.8909	10.0973	10.3804	9.4742	10.2524	10.1232	10.5315	10.4033	9.7794	10.0362	9.9785	10.2520	10.0840	10.3278	10.3436	10.2156	10.3119	9.4757	10.1409	10.0381	8.9292	9.1667	9.6861	10.2374	10.0895
DNAJB11	9.4648	9.5252	9.4530	9.8274	11.4066	10.1257	9.9970	9.6168	9.4843	9.5098	9.7299	9.4939	9.3727	9.1105	9.7483	9.4294	9.2419	8.8724	9.0998	9.4985	9.7984	9.2417	9.3333	9.2106	10.1447	9.4210	9.8988	9.3645	9.5584	9.4757	9.5336	9.6709	9.5444	10.2418	9.1986	9.8139	8.8836	9.3974	9.5757	9.7068	9.9981	10.4110	9.2808	9.2100	10.2723	10.3279	9.3606	9.6627	9.1357
HOXA4	0.4871	1.8433	3.0800	0.4657	7.5383	7.9533	0.4954	0.0000	1.0237	0.5050	0.6343	0.0000	0.6115	0.3882	0.4123	0.9016	0.0000	0.0000	1.2048	0.0000	2.3163	0.6818	0.7492	0.4550	1.8403	0.6030	0.7677	0.9697	0.0000	0.0000	3.0368	0.4387	0.0000	3.466	1.7466	2.1528	0.5117	3.7438	2.4399	0.4880	0.0000	9.0834	1.5207	1.4590	8.6643	8.6802	1.0902	0.4304	0.6683
HLA-DQB1	6.8810	10.3102	10.5541	5.6590	12.3264	12.3491	8.6904	7.9400	3.7439	5.6569	8.5754	9.2060	6.4436	4.3971	4.6139	5.3400	7.1400	5.0898	10.5361	8.8419	9.4716	6.1936	6.8375	4.6709	9.5614	6.2128	10.9728	8.6589	6.3043	5.3593	5.6904	6.3006	8.5614	10.9387	8.4546	1.7215	6.9596	8.4576	12.0099	8.1777	7.6348	8.0401	9.9281	11.0293	12.0382	7.4628	11.0618	8.7791	6.0659
MSMB	0.0000	2.8651	0.0000	0.0000	0.0000	0.0000	0.0000	0.0000	0.0000	0.0000	0.0000	0.0000	0.0000	0.3882	0.0000	0.0000	0.9883	0.0000	0.0000	1.0382	0.0000	0.0000	2.0228	0.0000	0.4034	0.0000	0.0000	0.0000	0.0000	0.0000	0.0000	0.0000	0.3804	0.0	3.2687	0.0000	0.8887	0.0000	1.3280	0.0000	0.9010	0.0000	0.0000	0.5234	0.0000	0.0000	0.0000	0.0000	0.0000
UPF0639	0.4871	0.7987	1.0121	0.0000	0.6162	2.1135	0.4954	1.8466	1.9088	1.4203	0.6343	1.7655	3.1567	1.3470	1.2161	2.1612	2.5655	4.8427	2.9928	1.8617	1.6832	1.8947	1.2398	1.9879	1.1956	2.0404	1.4627	0.4000	3.7491	2.6503	1.6897	0.7746	1.1418	0.0	1.7466	1.9532	2.1395	2.4496	2.0076	0.0000	2.2936	0.6744	2.5510	2.6433	2.4606	0.0000	1.7041	0.4304	2.0843
DNAJB14	8.6329	8.1640	8.1043	8.3687	5.8450	7.6723	7.6446	7.1040	8.8217	7.2105	7.0609	6.9472	7.5124	8.4559	7.8387	8.8747	8.0800	8.9772	8.5529	8.5409	7.8181	8.6142	8.2687	9.2222	8.3294	8.6138	7.6726	7.2091	8.2135	8.7762	6.8395	8.3682	8.6797	7.3285	8.0078	6.7297	8.4881	6.4557	6.4695	8.3985	8.1418	6.9993	8.0598	8.2564	8.4298	8.7156	8.7242	8.0470	8.9523
RNF138	8.7289	9.1074	9.1043	9.0597	7.7848	9.3141	8.1165	8.9955	8.6281	8.5059	9.3016	8.7741	9.0948	9.1392	9.7158	9.1855	8.9133	8.1799	8.6435	9.2428	8.3896	8.8401	8.7226	8.8387	9.2536	9.0265	8.9722	9.6837	7.9403	9.0875	9.0996	8.9748	9.2167	9.60035	8.7500	8.9664	8.3424	8.8177	8.8029	8.7388	8.9712	9.2372	8.6054	9.0808	10.4080	9.2140	9.5801	9.2193	9.0144
HOXA3	0.0000	0.4540	0.4210	0.0000	6.8591	6.7627	0.0000	0.6034	0.4270	0.0000	0.0000	0.8480	0.0000	0.0000	0.4123	0.0000	0.7277	0.0000	0.5211	0.0000	2.3163	0.0000	0.0000	0.0000	0.4034	0.6030	0.0000	0.0000	0.0000	0.0000	4.0991	0.0000	0.0000	3.41295	0.8361	0.0000	0.0000	1.7988	0.0000	0.0000	0.0000	8.9162	0.0000	0.5234	8.7671	7.5267	0.0000	0.4304	0.0000
ENOSF1	6.6555	5.9355	7.5462	6.7251	7.2770	7.0577	6.9095	6.8164	5.7367	7.9582	7.2837	8.2788	7.9998	4.1245	6.6883	5.1783	6.2146	6.2161	5.6486	8.7453	6.7516	7.2393	6.5315	6.5451	8.1513	4.9520	5.9350	8.0468	4.9288	7.4118	7.9573	7.5389	7.6160	6.65975	3.6479	6.6511	7.3768	6.6339	7.2780	6.7301	6.0955	7.9639	6.7217	6.6483	8.6276	7.3006	6.9435	6.6878	5.0022
HOXA2	0.0000	3.8013	0.0000	0.0000	4.0862	5.0025	0.0000	0.6034	0.0000	0.0000	0.6343	0.0000	1.0396	0.0000	0.0000	0.0000	0.0000	0.0000	0.5211	0.0000	1.4694	0.0000	0.0000	0.0000	0.7183	0.0000	0.0000	1.1878	0.0000	0.0000	3.1360	0.0000	0.0000	2.54065	0.4778	1.1037	0.0000	0.9940	2.0076	0.0000	0.0000	9.2157	0.0000	0.0000	8.1594	8.8144	0.0000	0.4304	0.6683
CISD2	8.7276	8.7689	8.8335	8.1187	8.6970	8.8085	8.5382	8.4424	8.6579	8.1211	8.6566	8.9099	8.1222	8.1814	9.2920	8.5975	8.6491	8.9131	8.3921	8.9852	8.9436	8.2690	8.3686	9.0753	8.5528	8.6042	8.5030	8.4858	8.3968	8.5666	8.8475	8.9016	8.5671	9.2074	8.3491	8.2576	8.5647	8.9494	8.6913	8.2501	8.6264	8.4837	8.7539	8.4743	8.7191	8.6963	8.7858	8.4496	8.5445
CISD3	8.8110	9.0882	9.1081	8.6865	10.6394	9.0966	9.1846	9.0969	7.9484	9.5228	9.6562	9.6735	9.0454	8.5137	8.4822	8.9754	9.2548	9.3149	8.2975	8.9493	8.9466	8.5254	9.0459	8.8223	8.3286	9.1464	9.1499	8.7173	9.3395	8.7912	9.9807	9.0807	8.5565	9.12715	9.0100	9.3905	9.3995	9.8232	10.8499	8.8808	9.1665	9.3743	9.2720	8.4652	9.0090	9.1325	9.0036	8.8234	8.8909
CISD1	9.5211	9.2588	9.4156	9.0710	10.0313	8.0677	8.8755	8.9999	8.8402	9.1263	9.2953	9.1380	8.9683	9.1424	8.3229	9.1251	9.2728	10.1389	9.4639	8.8827	9.3566	9.0980	8.9551	9.6467	9.2344	9.5484	9.2478	8.9445	8.8321	9.1305	8.7797	9.0799	9.1401	9.0986	8.4318	8.3821	9.3692	9.1729	8.4227	9.0646	9.6813	7.4365	8.9346	8.8959	7.4340	7.7542	9.4909	9.9136	9.7173
CLNS1A	11.4743	12.0988	10.7722	11.4219	11.4963	11.2240	11.4260	11.8425	11.7073	11.6755	11.5770	11.1785	11.4984	11.4627	10.9751	11.5763	11.4646	10.4867	10.6337	11.3285	11.3130	11.4356	11.3152	11.4119	10.9476	11.3985	11.5040	10.9830	11.0421	11.4114	11.7883	11.3984	11.4860	11.5667	11.5081	11.4897	11.0250	11.5923	12.0246	11.0319	11.4163	11.2556	11.3413	11.0753	10.8286	11.0871	11.3276	11.4426	10.9460
HOXA1	1.7696	1.3098	1.2362	1.3357	3.9436	5.8285	1.1564	1.3549	2.4533	1.4203	2.4376	0.8480	0.6115	0.6938	0.9945	1.2031	0.0000	0.0000	1.2048	0.0000	1.6832	0.3807	0.7492	1.3123	2.2843	0.6030	2.6482	0.7128	0.5643	0.3901	1.6897	1.2759	0.3804	3.45215	1.5671	1.1037	3.1149	3.2372	2.4677	2.7300	0.0000	6.4099	2.9505	1.8575	5.7828	6.4511	2.4638	2.3704	1.7471
FLJ44635	2.7274	3.2486	3.3909	4.0549	5.2390	2.8650	4.0855	3.2969	4.2409	3.3534	3.7168	2.0704	2.6504	6.3611	3.3120	3.1398	2.6433	4.9508	2.9117	2.5215	3.1637	3.0961	3.3967	5.1790	3.1803	4.4775	4.0709	3.0052	3.5275	2.9690	5.1723	4.2026	2.7509	3.18655	3.2087	3.9943	3.8276	3.3814	3.7098	2.8149	2.8219	4.4102	3.5659	4.1027	2.4606	2.9149	3.7053	3.3273	5.7713
R3HDML	0.0000	0.0000	0.0000	0.0000	0.0000	0.4539	0.0000	0.0000	0.0000	0.0000	0.0000	0.0000	0.0000	0.0000	0.0000	0.0000	0.0000	0.5328	0.0000	0.0000	0.0000	0.3807	0.0000	0.0000	0.0000	0.0000	0.0000	0.0000	0.0000	0.0000	0.0000	0.0000	0.0000	0.0	0.0000	0.0000	0.0000	0.0000	0.0000	0.0000	0.0000	0.0000	0.0000	0.0000	0.0000	0.0000	0.0000	0.0000	0.3725
TSHZ2	3.1751	1.5104	4.1101	2.7473	1.0466	4.3899	4.1864	3.6941	3.8162	2.5920	4.8103	2.7225	2.6504	5.0890	3.0492	3.4574	4.3236	6.1881	5.1265	6.0401	6.3642	5.3741	3.8696	6.8153	3.0738	4.6364	4.0093	4.9851	4.3664	4.9595	4.0515	4.9801	5.2172	2.7155	3.4350	2.3281	7.0505	5.0327	2.9630	4.8261	3.9364	5.2906	7.3378	6.0668	5.5713	7.8114	6.0632	2.9913	5.2636
TSHZ3	7.5088	8.4846	8.0351	8.1424	7.3006	8.2834	8.3077	7.5621	9.0165	8.3084	7.8840	7.1477	8.5312	8.7755	8.9480	7.6550	8.4911	9.2093	8.6669	7.6412	8.3934	8.3407	8.6450	8.6651	9.4725	8.4000	7.9290	8.4322	8.8472	8.4055	6.9923	7.9312	8.3681	7.5879	9.0441	8.1968	8.0380	7.9852	6.9642	8.8245	7.9950	7.7716	8.8726	8.7657	9.1301	8.0397	8.5041	9.0799	9.1730
EIF4E1B	1.3821	0.4540	0.4210	2.9024	0.0000	2.8650	3.3816	2.5042	1.2494	3.6707	3.6549	4.6893	3.1567	3.7718	1.7293	3.3992	4.8682	6.6968	3.9407	1.8617	4.0426	4.5454	1.0153	4.6709	0.9766	4.0503	5.0117	1.1878	5.7585	4.7086	1.6897	1.9422	0.3804	1.5784	0.0000	2.6253	5.0599	0.5809	1.3280	1.9325	4.2962	0.0000	3.2056	3.9063	0.4599	0.3130	3.2715	1.0305	2.7219
MRC2	8.8291	9.2692	10.3410	8.9900	12.5832	11.0963	8.8666	11.0900	9.4570	9.0723	10.3916	9.6165	10.4817	8.3091	11.6649	9.4959	10.5871	8.3176	10.9925	9.9123	11.4036	9.5602	9.4226	8.7632	10.5134	9.2147	10.2026	8.8062	9.6008	9.4368	11.0119	9.3621	10.4969	10.681	10.2523	10.0573	10.6642	10.7328	10.7374	10.4536	9.7856	12.0141	10.1293	10.1911	11.8610	11.9276	10.5082	9.7030	10.2878
FOXS1	4.0233	5.1750	4.6475	4.6873	6.3097	3.3566	4.2184	3.2185	2.8477	4.8198	5.8686	3.5110	5.0758	3.4021	4.6139	3.8537	3.7509	4.0168	3.2119	4.0250	5.7569	4.2798	3.6910	3.4116	4.2032	3.5083	5.9731	4.7654	4.8220	4.2005	3.9513	3.8933	4.2781	4.73325	3.3263	3.5034	4.0292	5.5118	4.9287	3.3585	4.3887	5.4759	4.3535	3.6789	5.6380	4.5565	5.8254	4.2270	5.1121
PABPC1P2	0.0000	0.4540	0.0000	0.0000	0.6162	0.0000	0.8634	0.0000	0.4270	0.5050	0.0000	0.0000	0.6115	1.1603	0.7326	0.0000	0.4093	0.0000	0.0000	0.0000	0.0000	0.0000	0.0000	0.8004	0.4034	0.0000	0.7677	0.4000	1.5434	0.0000	0.0000	0.0000	0.3804	0.44825	0.8361	0.6549	0.0000	0.5809	0.0000	1.3839	0.0000	0.0000	0.4583	0.9066	0.0000	0.0000	0.0000	0.4304	0.6683
ZNF581	7.3580	7.9240	7.8652	7.4075	9.0774	7.8515	7.8328	8.1421	7.3858	7.5146	7.8150	7.5251	7.9044	8.1026	8.5243	7.5386	7.9819	6.8885	6.8287	6.9514	7.2031	6.8838	7.1539	6.7626	7.2533	7.5011	7.7985	8.4555	7.2884	7.1334	7.3580	6.9619	7.3699	8.75545	8.4960	7.8824	6.6214	8.1095	9.0025	7.5245	7.0722	8.4123	8.0441	7.8468	7.2234	7.6231	7.7684	7.7887	8.3997
IGLL1	0.0000	1.0768	1.0121	0.4657	0.6162	0.0000	0.0000	0.0000	0.0000	0.8783	0.0000	0.0000	0.0000	0.6938	0.0000	0.5201	0.4093	0.5328	0.9030	0.6106	0.5284	0.3807	0.0000	0.4550	0.4034	0.0000	0.4342	0.9697	0.0000	0.3901	0.0000	0.0000	0.0000	0.6463	0.0000	0.6549	0.5117	0.9940	1.7075	0.0000	0.0000	0.0000	0.4583	0.0000	0.0000	0.5701	0.0000	0.0000	0.0000
MCOLN1	9.5515	8.7267	9.0315	9.2468	9.9348	9.2135	9.3985	9.2455	8.8500	9.2878	9.6469	9.7764	8.8511	9.0224	8.7921	8.9154	9.1574	9.2722	8.6038	8.9656	8.7213	8.9848	8.9017	8.8293	8.7784	9.6110	9.1060	9.0431	9.4140	8.9493	9.2886	9.1717	8.9551	8.9961	8.9314	9.0233	8.7170	9.2454	9.7988	9.2591	8.9934	9.1138	8.6875	8.7319	8.6111	8.9889	8.4724	8.6626	8.5099
ZNF582	5.7552	7.0022	6.3456	6.0476	5.7765	6.2698	5.2430	6.3113	5.7831	5.4512	5.7253	5.7060	6.7917	5.8988	6.9237	5.5683	6.1335	6.2905	6.0308	6.3784	5.5132	5.9892	5.9995	6.1739	5.6541	5.5603	5.6285	6.5881	5.6249	6.4735	5.6904	5.7818	5.7165	5.99735	6.1868	5.4994	6.0381	5.3458	5.7913	6.1004	5.6439	5.6400	6.1404	6.5768	6.7088	6.5809	5.9710	5.7031	6.5961
TIPARP	10.3471	9.8280	10.3159	9.6073	11.2129	10.8693	9.9697	12.7612	11.5728	9.9928	8.4256	9.8192	9.4389	9.8055	9.1317	10.2906	11.1711	9.3805	11.9447	9.7011	9.7708	9.4030	10.8075	10.2713	11.4793	10.4566	9.2511	9.4438	8.7906	10.9323	9.7754	10.0700	10.4510	9.5543	10.4979	9.7128	10.6592	9.6091	9.6358	10.1725	10.1763	9.7010	9.6909	12.8359	10.1273	10.9886	9.9271	9.6896	9.8925
ZNF584	7.2781	8.2750	7.4915	7.3781	7.3950	8.3256	6.9720	7.8617	7.1930	7.4086	7.0247	7.6795	7.6552	7.2182	8.2574	7.1373	7.9767	7.9201	7.3663	7.4717	7.5788	7.0387	7.5485	7.6394	6.6675	7.6458	7.2812	7.8777	7.6345	7.2818	7.4202	7.5265	7.1237	7.8984	8.0253	7.4518	7.3393	7.6850	7.8540	6.5786	7.2180	8.0596	7.6936	7.9673	8.3069	8.0384	7.6310	7.3939	8.5192
ZNF587	7.6889	9.0562	8.7872	8.9371	6.7633	8.1007	7.8099	8.5816	8.6343	8.3400	7.9983	7.8811	9.0637	8.2495	9.2434	7.6418	8.5245	8.9006	9.0549	8.8263	8.0504	9.1172	8.3254	8.7553	8.5176	8.2814	7.8972	9.9587	8.6625	8.8296	7.2601	8.0216	8.8144	8.78755	7.7455	7.5524	8.4844	7.5968	7.5092	8.4752	7.4707	8.2076	7.6266	9.0294	9.5428	9.3935	8.0997	8.1133	9.0410
HAPLN4	5.2741	4.8992	4.5465	6.0523	6.1566	7.9813	7.0241	6.0628	6.5576	7.3964	6.4814	8.6990	6.1214	7.9368	6.1996	8.3554	8.9672	11.8188	8.4365	6.1368	8.4039	7.7099	5.8659	9.2826	6.2611	8.2300	7.4368	4.5658	10.4600	8.5504	5.7402	7.0727	5.3608	5.07445	5.9753	6.1398	9.7813	4.3337	6.0107	7.6723	7.9039	7.8887	7.1543	7.9040	4.4108	9.2833	6.0964	6.5226	9.5478
ZNF589	8.4807	8.8783	8.3201	9.0811	8.0132	8.7316	8.8385	8.7444	8.7996	8.5726	8.4259	8.2182	8.3353	9.1859	8.5295	8.4761	8.5107	7.9569	8.8289	8.7029	9.0020	9.0396	8.9231	8.4812	8.8826	8.8864	8.6337	8.7038	8.6395	8.7295	8.0334	8.6390	8.6078	8.5579	8.1240	8.4851	8.3686	8.7970	9.4411	9.1314	8.4209	8.2720	8.2293	8.5351	8.4731	8.7622	8.4399	8.9801	8.6802
U2AF2	10.9449	11.9646	11.8451	11.2090	11.1571	11.6379	11.5918	11.7074	11.1633	11.5744	11.3729	11.2993	11.9301	11.2904	12.4720	11.1644	11.8567	11.0939	11.4229	11.3367	11.3210	11.2487	11.4429	11.0166	11.5696	11.1579	11.4467	12.3327	11.5790	11.1315	11.2191	11.4152	11.2487	12.17685	12.0476	11.8034	11.0893	11.9385	11.8728	11.3720	10.9674	12.1249	11.8764	11.9128	11.9528	11.9964	11.3325	11.6620	11.6943
THSD1	6.6525	7.7611	7.2300	7.3242	6.3853	6.2698	7.0229	6.1934	7.9716	7.3393	7.9628	6.1252	7.7852	8.4069	7.4889	8.6104	7.1927	7.3100	6.6276	6.6968	7.5244	7.2424	6.1999	7.4039	7.2136	8.0563	7.5589	5.7125	8.1123	7.0581	6.4099	6.9244	7.7021	6.3463	6.7094	6.7140	6.7416	7.2501	5.3849	6.9036	7.1089	7.9560	6.9368	6.8581	6.8563	8.4960	7.9404	7.7135	6.8419
SGK494	4.3418	6.8017	4.4379	6.4228	5.6898	5.6756	6.2987	6.4272	6.6147	7.3727	6.4269	6.3399	6.7780	5.6433	7.1346	4.9316	6.4773	8.0275	6.2863	6.3457	5.8703	6.7012	5.6345	6.4977	5.8684	5.7669	6.2242	8.3074	7.9627	6.7439	5.7513	4.5477	5.6687	7.08125	4.4468	6.4073	7.6534	5.5274	6.6099	5.4978	5.5536	7.2172	5.1413	6.3299	6.5149	6.3641	6.0789	5.7689	5.7076
TMEM115	10.1983	9.7684	9.4841	9.9902	11.2623	10.2127	10.1232	9.7305	9.7800	9.9330	10.3725	10.4743	9.8471	10.1415	9.8371	9.9467	9.8434	9.7055	9.6457	9.6434	10.1378	9.9001	9.8643	9.5271	9.9789	9.9821	10.4023	9.1172	10.1338	9.7146	10.5895	9.9749	9.7705	10.40435	10.3292	10.5131	9.7879	10.4325	10.4788	9.6465	10.1551	10.1164	10.1437	9.2766	9.7038	9.8275	9.4833	10.0179	10.2193
ZFP161	8.6197	8.6961	8.9137	8.8058	7.5133	8.6516	8.4781	8.4574	8.3027	8.3645	8.8224	8.7149	9.0907	8.6256	8.9168	8.7464	8.6989	8.4038	8.2134	9.2994	8.5950	8.7078	8.9728	8.9446	8.9225	8.6215	8.5976	8.5720	8.4332	8.8892	8.7105	8.9091	8.5944	8.81975	8.6868	8.5856	9.2492	8.6780	8.1737	8.7442	8.8216	8.6683	8.7614	8.6177	9.3650	8.9342	9.0707	8.7938	8.6177
RELA	10.8627	11.7281	10.7076	11.1604	11.1749	10.8530	11.1937	11.2707	10.8801	11.2404	11.2076	10.8563	10.7287	10.7788	10.8815	11.0406	10.8725	9.6633	10.8807	10.6315	10.8600	10.8387	10.7749	10.4699	11.0891	11.0973	11.0470	11.0098	10.8411	10.3638	11.3180	10.7436	11.1695	10.8228	11.2035	11.0836	10.5318	11.2565	11.1537	11.0078	10.6375	10.7238	11.0689	10.9088	10.2220	10.5163	10.6073	11.1423	11.2577
?|26823	1.1406	1.8433	0.7467	2.3760	0.0000	0.7986	1.1564	1.8466	2.3597	0.8783	1.0734	0.0000	1.0396	0.9458	0.4123	0.5201	1.5694	0.9210	1.4542	1.6358	0.0000	1.1429	0.7492	0.8004	1.9647	0.0000	0.7677	1.1878	1.7628	1.1647	0.6383	0.0000	1.3267	0.80705	0.0000	0.0000	0.5117	0.0000	0.8117	1.1423	0.9010	1.1322	0.0000	1.6720	1.7015	0.3130	0.0000	1.0305	0.6683
LPAR6	7.3895	9.5077	9.6033	6.9769	8.3441	8.7675	7.1738	8.0767	8.0298	7.2388	9.1556	7.9830	8.8594	7.3220	8.9099	7.6827	7.1830	6.6137	8.0478	8.5265	8.3839	7.4976	8.6065	7.7254	10.1135	6.6897	9.1725	7.5830	6.7257	7.2644	7.7197	7.6180	8.3916	8.84045	6.9017	7.8251	7.9313	9.4143	8.8390	8.7113	7.2553	9.1968	8.0839	8.5300	10.4582	8.4397	9.7315	9.8953	7.6785
LSM12	9.3925	10.0152	9.8135	9.2931	9.7400	9.8381	9.1361	9.6451	9.3949	9.5106	9.6137	9.5050	9.5231	9.4224	9.9133	9.5908	9.3575	9.2929	9.3664	9.2970	9.4662	9.1572	9.4986	9.1804	9.2566	9.4012	9.5003	9.9417	8.8532	9.2082	9.6085	9.3362	9.3613	9.76285	9.7297	9.5718	9.1027	9.7039	9.4582	9.5911	9.7025	9.6312	9.8015	9.2015	9.2761	9.5640	9.6227	9.6283	9.6970
PSD	10.4158	9.7406	9.8902	11.4793	8.7336	8.6234	11.6123	10.2894	10.6791	11.7923	11.4780	11.4018	11.3831	11.4978	9.7084	10.6616	11.6390	12.9445	11.4527	10.2009	11.2011	11.5851	9.5434	12.0189	8.8954	11.6950	11.6038	9.5043	12.9974	12.1543	9.7845	10.8943	10.2136	10.47275	10.3393	11.3363	12.6421	8.1852	9.3099	10.5109	11.2363	7.9032	11.5277	11.2711	5.9758	8.8413	11.0910	9.9322	10.7223
UXS1	9.2981	9.5310	9.3705	9.1003	10.4888	9.6987	9.1601	9.7756	8.9528	9.4129	9.4491	9.0163	9.2679	9.2176	9.2829	9.2640	9.7689	9.3699	9.4151	9.2403	9.7767	9.3920	9.5447	9.4250	10.5312	9.1450	9.3906	9.5887	9.3382	9.1079	9.3165	9.3814	9.5880	9.26015	9.1625	9.2539	9.3590	9.3532	9.7791	9.3852	9.2818	8.8282	9.3210	9.0762	9.6637	9.2733	9.4549	9.7066	9.5896
CAMKK2	9.1722	9.5715	10.2220	9.8158	9.9174	9.6813	9.6685	9.3411	9.2185	10.4122	10.0841	11.2299	10.4113	10.5403	9.8287	10.8231	11.4046	12.9942	11.3677	9.6809	10.4175	10.6966	10.0162	11.5523	9.9659	10.3884	10.3815	10.3574	12.2005	11.6528	9.1944	9.8861	10.1708	10.03845	9.7705	10.0155	11.8676	9.0887	9.4721	10.6163	11.0328	9.6181	10.3119	10.4561	10.1824	10.0060	10.3902	9.8677	10.9729
CAMKK1	6.6753	8.3107	7.9388	7.7718	7.4266	9.4591	7.2650	8.3943	7.1794	9.1230	8.6327	10.1722	7.9451	9.5287	7.9739	9.7315	10.3027	12.3550	10.5191	7.0407	9.5873	9.7462	8.1457	10.9768	8.5786	10.0266	9.6126	6.9616	11.3522	9.6249	9.3997	7.6284	6.5486	8.1638	7.7559	8.1094	10.8698	8.6319	8.6294	7.9757	9.3874	8.0237	10.3363	9.8837	6.6668	8.5686	9.1349	6.7510	9.3166
P2RX2	0.4871	1.6864	0.0000	1.0996	0.0000	3.1316	0.0000	0.0000	0.0000	0.5050	0.6343	0.0000	2.0590	4.7515	1.4082	0.0000	3.4812	0.5328	7.9996	0.0000	3.0137	3.2414	0.7492	4.1140	1.9647	2.3650	2.3827	1.1878	2.2719	2.3323	0.6383	0.0000	0.6810	1.1318	0.4778	0.6549	0.8887	0.5809	2.4677	4.3730	1.2023	0.0000	2.3541	4.8573	1.8590	0.3130	1.5270	1.9187	3.1143
HOXA9	0.0000	1.5104	0.7467	0.0000	5.9231	3.0694	0.0000	0.0000	1.0237	0.0000	0.0000	1.3785	0.0000	0.0000	0.0000	0.5201	0.4093	0.0000	0.9030	0.0000	1.2183	0.0000	0.0000	0.0000	1.7041	0.0000	0.0000	0.0000	0.0000	0.0000	0.0000	0.4387	0.3804	4.66445	0.0000	0.0000	0.5117	0.5809	1.3280	0.0000	0.0000	8.1978	0.4583	0.5234	7.5826	8.2111	0.8097	0.4304	1.7471
LOC84856	7.4831	5.8839	8.6905	8.6961	7.9211	5.2608	7.1738	3.5091	7.9436	8.2158	7.2190	6.3540	7.3398	8.4029	9.1480	5.6946	4.6594	5.9895	7.2098	7.4282	8.5531	8.4851	6.8158	6.3677	9.2024	7.9452	8.7642	8.6102	8.4232	5.2693	0.0000	7.8777	8.6355	9.1276	7.1492	4.6838	6.6032	4.5121	4.0756	4.6054	7.8588	0.6744	7.2730	6.8195	2.1304	3.3514	6.8029	7.2888	7.7883
OR8U1	0.0000	0.0000	0.0000	0.0000	0.0000	0.0000	0.0000	0.0000	0.4270	0.0000	0.0000	0.0000	0.0000	0.0000	0.0000	0.0000	0.0000	0.0000	0.0000	0.0000	0.0000	0.0000	0.0000	0.0000	0.0000	0.0000	0.0000	0.0000	0.0000	0.0000	0.0000	0.0000	0.0000	0.0	0.0000	0.0000	0.0000	0.0000	0.0000	0.0000	0.0000	0.0000	0.0000	0.0000	0.0000	0.0000	0.0000	0.0000	0.0000
LPAR5	5.9078	8.4846	10.0164	7.0156	8.7763	9.0082	7.1364	8.6911	8.1396	7.1649	7.7161	8.0885	8.5063	6.8829	7.1354	7.9106	7.1434	6.1063	8.2956	8.7982	7.8871	7.4003	8.9932	8.0419	9.7160	5.3743	9.1433	7.6761	6.6382	6.9169	8.5655	8.7275	8.8163	8.48495	8.9314	9.1292	7.6670	7.8366	9.5352	9.0273	7.1043	8.5286	9.1531	8.7215	8.5430	8.1643	9.6568	9.2689	8.1428
ZP3	7.0125	6.0859	7.4190	5.4735	6.3480	7.5999	5.4599	5.9240	6.4949	7.0555	6.6574	7.9319	5.4687	4.8161	7.3641	5.0686	5.4146	6.2290	4.9550	6.3784	5.7168	6.8248	5.2117	4.5619	5.1753	5.6498	5.7048	6.8446	5.3920	4.1255	6.5790	6.9899	5.1575	5.584	5.2429	6.9393	5.2140	5.7405	8.1548	5.1697	5.2753	8.0788	6.6123	5.3792	7.0050	5.7403	5.7743	5.0434	6.8341
LOC441046	3.6141	0.4540	2.1340	2.1469	0.0000	3.1316	2.0967	1.0276	2.0354	1.9759	3.4514	4.0875	3.2396	1.6605	4.1326	2.5298	2.3961	3.6569	4.0956	1.6358	1.8694	3.0961	1.0153	4.0182	0.9766	2.9535	0.4342	0.7128	4.2623	3.4093	2.7148	2.6623	4.1118	2.3906	2.5138	2.8717	3.1842	1.5770	0.8117	4.0262	1.4513	0.6744	3.6108	4.2426	3.7827	1.6693	2.2521	1.7795	3.6426
ZP2	0.0000	0.0000	0.0000	0.0000	0.0000	0.0000	0.0000	0.0000	0.0000	0.0000	0.0000	0.0000	0.0000	0.3882	0.0000	0.0000	0.0000	0.0000	0.0000	0.0000	0.5284	0.0000	0.0000	0.0000	0.0000	0.0000	0.0000	0.0000	0.5643	0.3901	0.0000	0.0000	0.0000	0.0	0.0000	0.0000	0.0000	0.0000	0.0000	0.0000	0.0000	0.0000	0.0000	0.0000	0.0000	0.0000	0.0000	0.0000	0.3725
TMEM123	11.5013	12.0308	11.7873	11.5545	10.6381	11.9897	11.0233	11.5981	11.1444	11.6968	11.7298	11.2860	11.1620	11.6704	11.4300	11.5767	11.4097	10.4777	11.1076	11.4624	11.0374	11.5741	11.9015	11.3749	11.4677	11.2773	11.3392	11.7878	9.9274	11.2866	11.5201	11.6191	12.0521	11.7822	11.3308	10.4320	11.3759	11.6196	11.0221	11.7690	11.7895	11.1809	11.2695	11.3707	12.1339	11.3064	12.2496	11.3980	11.8193
MTRF1L	8.8406	8.8635	8.3844	8.4574	7.9862	8.0578	8.3390	7.8681	8.7646	8.2015	8.5113	8.2937	7.8091	8.2750	8.7147	8.0471	8.2199	8.4580	8.1374	8.9565	8.0184	8.4948	8.0747	8.6964	8.2056	8.2775	8.3745	8.1272	8.0302	8.7955	8.5071	8.7960	8.7662	8.6611	8.1401	7.9841	8.3981	8.4143	7.8774	7.8878	8.8462	8.7879	8.4505	8.6161	8.3086	8.1046	8.5366	7.9223	8.6166
MYO1H	0.0000	1.3098	0.4210	1.5385	0.0000	1.3097	0.8634	0.0000	1.2494	0.8783	1.0734	0.0000	0.0000	0.3882	0.0000	0.0000	1.2091	1.6931	0.0000	0.0000	0.0000	1.4918	1.4341	1.0790	0.7183	0.6030	0.0000	0.4000	1.2846	0.3901	0.0000	0.7746	0.3804	0.7061	0.4778	0.6549	0.8887	0.0000	0.0000	0.4880	0.0000	1.1322	0.0000	0.9066	1.0882	0.9775	0.0000	0.4304	0.0000
MYO1G	3.4647	7.1929	6.5834	4.0214	7.3627	4.9169	4.0141	2.6306	2.7770	3.5725	4.9457	3.0356	2.3848	2.4122	3.3120	3.2753	3.2521	3.3123	5.8792	2.8723	5.1497	3.4552	2.9650	3.5088	7.4635	1.3543	5.1608	3.5683	2.5328	3.3665	3.4616	3.0192	5.9805	5.2982	3.0806	2.8717	3.9117	5.0758	6.0598	5.1045	3.6176	5.0261	2.9505	4.8573	6.7991	4.4325	6.6273	5.4047	3.9754
MYO1F	7.3651	9.4107	10.6780	7.3413	10.3109	9.7774	8.0666	8.3718	8.3956	7.8098	8.9078	8.5430	8.6964	7.1849	8.4539	8.3551	7.3373	7.0816	8.8052	8.7228	8.2181	7.4029	8.6178	8.0358	10.3008	6.4877	9.7295	8.2382	7.2640	7.7517	8.6539	8.4858	9.3593	9.3436	8.3595	8.9796	8.0772	9.0200	10.1529	9.7767	7.5304	9.3770	8.7363	9.1199	9.6710	9.1496	9.7410	9.6371	8.0400
MYO1E	9.8591	8.7492	10.4034	8.6503	8.3792	10.2386	9.4603	8.4765	9.0516	9.1939	9.0498	9.8064	7.7396	7.8749	8.7693	8.6104	7.2184	8.6611	8.2469	10.5256	8.7527	8.9796	9.5269	9.3309	8.1897	7.6754	9.2226	8.3861	7.5300	9.4238	9.4705	10.6017	10.0937	8.79745	8.8613	8.2684	8.1352	8.2120	9.0199	9.0195	9.2666	9.0009	8.2666	8.5918	9.9438	9.2586	8.9971	8.0336	8.9385
MYO1D	9.8064	7.5553	10.0634	6.5304	8.7710	9.5119	9.4544	8.1681	7.1447	9.5998	9.1791	10.7664	6.8977	7.2152	7.4209	7.8949	7.4142	8.8192	5.8137	11.0073	7.7867	8.1621	9.6084	9.0979	6.8918	6.5449	6.8027	7.3738	7.1225	9.1095	9.9935	11.0810	9.4739	8.2474	8.3885	8.5012	8.2221	7.7496	8.9468	8.1308	8.8825	7.8332	7.0347	6.9979	9.3854	7.6554	8.5555	7.7766	7.5974
MYO1C	9.4582	9.4989	9.9010	9.1678	9.8909	9.4727	9.3720	9.2443	8.5481	8.9950	9.3597	8.6154	8.5718	8.7153	9.4994	9.1329	8.5389	8.3633	9.1504	9.2277	9.5537	8.5747	8.7963	8.6236	8.8628	8.2531	9.1014	9.3341	9.0088	8.8528	8.4254	8.8570	9.7923	9.3659	9.0770	8.9862	9.2309	9.3234	9.6723	9.4144	8.6421	8.9942	8.7701	8.5163	9.9618	9.4436	9.6735	9.0650	9.3186
MYO1B	8.4660	9.0021	9.4439	8.0665	8.1868	7.0104	8.3786	6.6834	7.6090	7.3615	8.2512	7.4077	7.3677	9.0344	10.5972	7.9210	7.4225	9.6513	8.2176	8.1521	9.1145	8.9429	7.2558	8.7433	8.9500	7.7293	8.0255	8.0871	8.2616	8.5222	6.5790	7.9312	11.0324	8.6405	8.0056	5.7964	9.1293	7.5426	6.7582	7.9265	8.6057	8.2152	7.2590	7.6656	9.6954	9.7143	9.6735	7.4835	9.1312
MYO1A	1.1406	2.1136	3.0210	0.4657	3.6076	2.2318	2.0967	3.5735	2.0354	1.4203	1.9111	1.3785	1.3693	0.3882	0.7326	0.9016	1.8575	2.0450	1.4542	3.3157	1.4694	2.1119	2.3463	2.8687	0.9766	1.0271	1.9298	1.8302	1.2846	2.1424	4.3559	2.9546	1.7712	1.9125	1.3620	2.3281	1.8296	0.0000	5.2767	1.5909	1.6637	2.3706	2.4559	2.1694	3.1510	2.2123	2.0040	2.0455	0.6683
GRN	11.5551	11.2936	12.2150	11.2610	13.1826	12.3450	11.4055	11.8815	11.0043	11.3363	12.1913	11.7399	11.3282	10.9469	11.2375	11.3273	11.3077	9.8887	11.1513	11.0246	11.3356	10.9981	11.1185	10.6902	11.9123	10.5273	12.4014	11.2357	10.8650	10.4162	11.7372	11.3618	11.7878	11.82955	11.6581	11.3224	10.4726	12.1907	12.8022	11.8973	11.1320	11.4187	11.4615	11.2401	11.8072	11.7938	11.6839	11.4611	11.1965
LCN6	1.1406	1.3098	0.0000	0.6626	1.0466	1.0767	1.1564	0.6034	0.4270	0.8783	0.6343	0.0000	0.0000	1.1603	0.0000	0.5201	0.7277	1.2265	0.0000	1.0382	0.5284	0.0000	0.0000	0.4550	0.0000	1.8459	0.4342	0.9697	0.0000	0.0000	0.0000	0.4387	0.0000	0.47185	1.1229	0.0000	0.1625	0.0000	0.8117	0.0000	0.5197	0.0000	0.4583	0.0000	0.0000	0.3130	0.8097	0.4304	0.0000
LOC100128640	4.2534	5.2748	5.4609	4.4055	3.4756	4.6024	4.0855	4.8600	5.2682	5.3510	5.3684	4.6439	5.2053	5.0221	4.1860	4.5854	5.1867	4.8427	5.2470	5.2027	4.1181	5.7988	5.6346	5.3851	5.6906	5.3922	4.7356	5.0281	4.6121	5.2808	5.1498	4.8965	4.6687	5.23575	4.4726	5.2823	5.1141	4.0331	2.9630	4.8665	4.4473	4.3692	5.1148	5.8759	4.5092	4.8267	4.5364	5.5294	4.0022
RPL36AL	11.4012	10.6497	10.9054	11.0558	11.7441	11.1173	11.5905	11.3919	10.5508	11.2627	11.4132	11.1422	11.0465	11.6453	10.5805	10.3031	10.6684	10.5572	10.1150	10.9358	11.2009	11.1231	10.9171	10.4654	10.4279	12.0683	11.7382	10.6803	10.7737	10.9341	11.6480	11.1588	10.6434	11.3093	10.6790	11.5685	10.9007	11.0224	12.1010	10.8343	11.5826	11.3383	10.9107	10.6810	9.2883	10.2095	11.1607	11.2097	10.3037
RAET1G	2.0748	1.5364	1.2362	1.5385	1.3777	2.5376	1.6080	1.4039	3.6818	2.5031	1.6820	0.8480	1.6546	2.8640	0.7326	1.2031	2.1550	2.1933	2.0545	0.6106	2.5522	0.3807	0.7492	1.5130	1.6606	2.5374	3.1366	0.4000	1.9532	0.6968	1.6897	1.8022	1.3267	1.5175	1.5671	1.1037	1.1873	2.4496	2.0076	1.5909	1.4513	2.5763	1.0852	2.1889	3.1800	2.7687	2.1334	2.0744	1.7471
KIAA0391	9.7324	9.3094	9.5182	9.1634	9.1100	9.6367	9.0444	9.3614	8.9988	9.0613	8.9695	8.9553	9.2122	9.2155	9.0889	9.8913	9.2635	8.8306	8.9684	9.5765	9.0790	9.0373	9.2163	8.9771	9.5103	8.9134	9.1703	9.1666	8.5757	9.1563	9.0313	9.8036	9.5196	9.2359	9.0758	8.8203	9.0557	9.1391	8.5752	9.4979	9.2421	9.0501	9.2350	9.1441	8.6507	8.9273	9.5808	9.4171	9.3484
CHMP7	10.0055	10.0743	10.4759	10.1233	10.4553	9.6391	10.2925	10.3686	10.1300	9.9888	9.9783	9.7869	10.1715	10.1458	10.4474	9.9910	10.1812	10.0848	9.9228	9.5723	10.0900	9.9343	10.0775	9.8672	10.0932	10.2453	9.9350	10.1701	10.3920	9.9929	9.8881	9.9891	10.1146	10.6068	10.9257	10.4469	9.6931	9.9908	10.9451	10.1634	10.0645	9.6886	10.2428	9.9036	9.5505	10.2086	10.0418	10.4842	10.3624
CHMP6	9.1842	9.0928	9.2022	9.0019	11.2383	9.3366	9.1714	9.5047	8.6406	9.3194	9.6967	9.6268	9.3224	8.7866	9.0879	9.0772	9.8043	8.6450	8.8562	8.8336	9.0594	8.9134	8.9492	8.7558	9.1936	9.1344	9.4446	9.6439	9.5829	8.7864	10.2068	9.3675	9.2691	9.36875	9.2590	9.8340	9.0904	9.7808	10.0913	8.9992	9.1191	9.0601	9.1029	8.9857	8.5803	9.3057	8.7981	9.3671	9.1515
BCR	12.2362	12.2516	10.3338	12.0778	10.9388	11.7306	12.7356	12.9320	13.2957	11.8301	11.7798	11.9950	11.4415	13.2090	10.4546	12.7938	12.4862	11.5580	11.5478	11.3279	11.6585	11.8759	12.4780	11.8603	11.6387	12.9382	12.1492	10.9017	12.7072	12.4364	12.6552	11.6036	12.2580	11.02115	13.0500	12.2711	12.1544	12.5400	10.9545	11.9984	12.3618	11.3413	13.1031	12.2293	9.4167	10.7006	11.8436	12.6941	12.4403
OR52N4	2.0748	1.3098	1.2362	1.0996	0.0000	1.5103	2.0967	1.3549	2.5413	2.8653	1.0734	3.1699	0.6115	0.3882	0.4123	0.9016	0.0000	1.4786	0.9030	1.8617	3.3629	2.4675	1.4341	3.4116	1.3857	1.0271	2.2821	0.7128	1.2846	1.8006	1.9193	2.0698	1.1418	0.62705	0.0000	0.6549	2.2725	1.7988	0.8117	0.0000	2.6332	2.5280	1.6975	2.9994	0.0000	0.0000	2.3618	2.7885	0.9136
OR52N5	0.0000	0.0000	0.0000	0.0000	0.0000	0.0000	0.0000	0.0000	0.0000	0.0000	0.0000	0.0000	0.0000	0.0000	0.0000	0.0000	0.0000	0.0000	0.0000	0.0000	0.0000	0.0000	0.0000	0.0000	0.4034	0.0000	0.0000	0.0000	0.0000	0.0000	0.0000	0.0000	0.0000	0.0	0.0000	0.0000	0.0000	0.0000	0.0000	0.0000	0.0000	0.0000	0.0000	0.0000	0.0000	0.0000	0.0000	0.0000	0.0000
OR52N2	0.0000	0.7987	0.0000	0.0000	0.0000	0.0000	0.0000	0.0000	0.4270	0.0000	1.0734	0.8480	0.0000	0.0000	0.0000	0.0000	0.0000	0.0000	0.0000	0.0000	0.5284	0.9306	0.7492	0.0000	0.0000	0.0000	1.0382	0.0000	0.0000	0.0000	0.0000	0.0000	0.0000	0.2738	0.0000	0.0000	0.0000	0.0000	0.0000	0.0000	0.0000	0.6744	0.4583	0.5234	0.4599	0.0000	0.8097	0.7615	0.0000
CTPS2	9.1294	9.6605	9.6660	9.8219	8.9985	8.6248	9.3477	9.7314	9.6932	9.0032	9.3116	8.6330	9.2099	9.4001	9.7044	9.5916	8.9357	8.1821	9.3210	9.3527	8.7601	9.1867	8.9980	9.0135	9.6533	9.2058	9.0987	9.4793	8.9031	9.3666	9.0952	9.5324	9.6424	9.18165	9.3530	9.1425	8.9534	8.9964	8.9312	8.8957	9.4169	9.2598	9.1681	9.0668	10.2666	9.5630	9.5766	8.8416	8.6188
NDC80	2.3266	4.5352	6.6867	4.7293	8.0132	6.4636	5.7287	4.1808	5.7373	2.7798	3.5902	2.0704	3.8801	6.4857	9.4620	6.5925	4.9316	2.5640	5.2635	4.4643	5.8147	3.2868	3.8008	4.7526	6.9792	3.6342	6.7234	9.7462	3.3356	5.2808	2.1173	4.6533	6.9586	9.0335	5.5526	5.3448	1.4346	3.3111	3.5328	5.9204	5.3072	8.7304	4.8600	5.6682	9.3576	8.2322	5.1850	4.9329	6.4627
OR52N1	0.0000	0.0000	0.0000	0.0000	0.0000	0.0000	0.0000	0.0000	0.0000	0.0000	0.0000	0.0000	0.0000	0.0000	0.0000	0.0000	0.0000	0.0000	0.0000	0.0000	0.0000	0.0000	0.4227	0.0000	1.1956	0.0000	0.0000	0.0000	0.0000	0.0000	0.0000	0.0000	0.0000	0.0	0.0000	0.0000	0.0000	0.0000	0.0000	0.0000	0.0000	0.0000	0.0000	0.0000	0.0000	0.0000	0.0000	0.0000	0.0000
SULT6B1	0.0000	0.4540	0.0000	0.4657	0.0000	0.4539	0.0000	0.0000	0.0000	0.0000	0.0000	0.0000	0.0000	0.3882	0.0000	0.0000	0.0000	0.0000	0.0000	0.0000	0.0000	0.0000	0.0000	0.0000	0.4034	0.0000	0.0000	0.0000	0.0000	0.0000	0.0000	0.0000	0.3804	0.0	0.0000	0.0000	0.0000	0.0000	0.0000	0.0000	0.0000	0.0000	0.0000	0.0000	0.0000	0.0000	0.0000	0.0000	0.3725
LY6G6C	0.8506	1.6864	0.0000	0.0000	2.2418	1.0767	0.4954	2.0411	0.4270	0.5050	1.0734	0.8480	1.6376	0.0000	1.5776	0.0000	0.9883	1.4786	2.2973	0.0000	2.0342	1.4918	1.0153	0.8004	2.3768	1.3543	0.0000	2.1745	0.9689	1.3518	0.6383	0.4387	0.3804	3.4926	1.3620	1.4454	1.4346	0.5809	3.2185	0.4880	0.9010	2.1940	0.8055	1.8575	0.8080	0.3130	0.4609	0.7615	1.4686
HOXA13	0.4871	5.3156	0.4210	0.0000	1.6468	1.3097	0.0000	0.6034	0.0000	0.0000	0.0000	0.0000	6.7356	0.0000	0.4123	2.7319	0.7277	0.5328	0.5211	0.0000	0.9143	0.0000	1.6053	1.8463	4.1254	0.0000	0.0000	2.7551	0.0000	0.0000	0.0000	0.0000	0.0000	6.0655	7.3776	1.9532	0.0000	1.7988	2.2559	2.8952	0.0000	2.5280	0.4583	4.4588	2.4606	5.3046	5.9623	3.1690	6.6521
LY6G6E	0.0000	0.0000	0.0000	0.0000	0.0000	0.4539	0.0000	0.0000	0.0000	0.0000	0.0000	0.0000	0.6115	0.6938	0.0000	0.0000	0.0000	0.9210	0.9030	0.0000	0.5284	0.0000	0.0000	0.8004	0.0000	0.6030	0.4342	0.0000	0.9689	0.3901	0.0000	0.4387	0.0000	0.0	0.0000	0.0000	0.0000	0.0000	0.0000	0.0000	0.0000	0.0000	0.8055	0.0000	0.0000	0.0000	0.8097	0.0000	0.3725
HOXA11	0.0000	6.7027	2.6832	0.0000	5.5976	3.1912	0.0000	1.0276	0.0000	0.0000	1.0734	0.0000	2.0590	0.0000	0.0000	0.0000	0.4093	0.0000	0.5211	0.0000	0.9143	0.0000	1.2398	0.0000	1.9647	0.0000	0.0000	3.8815	0.0000	0.0000	0.0000	0.0000	0.0000	7.59775	4.5227	0.0000	0.0000	2.3123	0.8117	1.7718	0.0000	7.7637	0.0000	4.6718	4.4852	6.9180	3.7863	0.0000	5.4404
HOXA10	1.1406	4.1101	4.4379	0.0000	8.4622	8.0151	0.8634	1.3549	1.6165	1.1746	0.0000	0.0000	1.6376	0.3882	2.7276	1.2031	1.5694	0.0000	0.9030	1.3677	3.7893	0.0000	1.2398	0.0000	1.8403	1.3543	0.0000	3.8498	0.0000	0.0000	0.6383	0.7746	0.3804	8.29765	5.4266	0.0000	0.8887	3.7962	4.4691	3.1121	0.0000	9.3757	1.3194	5.0410	7.9564	9.1285	4.1649	1.2572	6.0338
KRTAP19-2	0.0000	0.0000	0.0000	0.0000	0.0000	0.0000	0.0000	0.0000	0.0000	0.0000	0.0000	0.0000	0.0000	0.0000	0.0000	0.0000	0.0000	0.0000	0.0000	0.0000	0.0000	0.0000	0.0000	0.0000	0.0000	0.0000	0.0000	0.0000	0.0000	0.0000	0.0000	0.0000	0.0000	0.0	0.0000	0.0000	0.0000	0.0000	0.0000	0.0000	0.0000	0.0000	0.0000	0.0000	0.0000	0.0000	0.0000	0.0000	0.0000
KRTAP19-3	0.0000	0.0000	0.0000	0.0000	0.0000	0.0000	0.0000	0.0000	0.0000	0.0000	0.0000	0.0000	0.0000	0.0000	0.0000	0.0000	0.0000	0.0000	0.0000	0.0000	0.0000	0.0000	0.0000	0.0000	0.0000	0.0000	0.0000	0.0000	0.0000	0.0000	0.0000	0.0000	0.0000	0.0	0.0000	0.0000	0.0000	0.0000	0.0000	0.0000	0.0000	0.0000	0.0000	0.0000	0.0000	0.0000	0.0000	0.0000	0.0000
PPIAL4C	3.5162	4.0144	4.1926	3.9521	4.3350	4.0469	4.1864	4.0053	3.6677	4.5880	3.6549	4.0179	3.4632	4.2643	4.3587	3.8964	4.1479	4.3992	2.9117	4.2810	4.4744	3.7424	4.2251	3.9506	3.9558	4.3363	4.4412	4.7484	3.8955	4.0464	3.4616	4.5256	3.7407	5.4347	4.3939	4.7469	3.5933	3.6893	4.1388	4.4007	4.4473	4.5635	3.9267	4.2755	4.0674	4.9104	4.7930	4.5389	4.1046
KRTAP19-1	0.0000	0.0000	0.0000	0.0000	0.0000	0.0000	0.0000	0.0000	0.0000	0.0000	0.0000	0.0000	0.0000	0.0000	0.0000	0.0000	0.0000	0.0000	0.0000	0.0000	0.0000	0.0000	0.0000	0.0000	0.0000	0.0000	0.0000	0.0000	0.0000	0.0000	0.0000	0.0000	0.0000	0.0	0.0000	0.0000	0.0000	0.0000	0.0000	0.0000	0.0000	0.0000	0.0000	0.0000	0.0000	0.0000	0.0000	0.0000	0.0000
KRTAP19-6	0.0000	0.0000	0.0000	0.0000	0.0000	0.0000	0.0000	0.0000	0.0000	0.0000	0.0000	0.0000	0.0000	0.0000	0.0000	0.0000	0.0000	0.0000	0.0000	0.0000	0.0000	0.0000	0.0000	0.0000	0.0000	0.0000	0.0000	0.0000	0.0000	0.0000	0.0000	0.0000	0.0000	0.0	0.0000	0.0000	0.0000	0.0000	0.0000	0.0000	0.0000	0.0000	0.0000	0.0000	0.0000	0.0000	0.0000	0.0000	0.0000
KRTAP19-7	0.0000	0.0000	0.0000	0.0000	0.0000	0.0000	0.0000	0.0000	0.0000	0.0000	0.0000	0.0000	0.0000	0.0000	0.0000	0.0000	0.0000	0.0000	0.0000	0.0000	0.0000	0.0000	0.0000	0.0000	0.0000	0.0000	0.0000	0.0000	0.0000	0.0000	0.0000	0.0000	0.0000	0.0	0.0000	0.0000	0.0000	0.0000	0.0000	0.0000	0.0000	0.0000	0.0000	0.0000	0.0000	0.0000	0.0000	0.0000	0.0000
KRTAP19-4	0.0000	0.0000	0.0000	0.0000	0.0000	0.0000	0.0000	0.0000	0.0000	0.0000	0.0000	0.0000	0.0000	0.0000	0.0000	0.0000	0.0000	0.0000	0.0000	0.0000	0.0000	0.0000	0.0000	0.0000	0.0000	0.0000	0.0000	0.0000	0.0000	0.0000	0.0000	0.0000	0.0000	0.0	0.0000	0.0000	0.0000	0.0000	0.0000	0.0000	0.0000	0.0000	0.0000	0.0000	0.0000	0.0000	0.0000	0.0000	0.0000
FAM188A	9.3594	9.5048	9.2915	8.9043	8.6989	8.5095	8.3840	9.3364	9.3666	9.2154	9.1681	9.1664	9.8238	9.0000	9.5982	9.1082	9.0861	9.6139	9.3540	9.4352	8.8623	9.2954	8.9961	9.2258	8.9936	9.2896	9.0555	9.8291	8.5812	9.2345	8.6717	9.5275	9.1953	9.5742	8.9210	8.4874	8.9042	9.0378	8.0762	9.0711	8.9836	8.3022	8.7313	9.0286	8.0014	8.0075	9.2311	9.4353	9.2931
FAM160B1	9.0788	9.5659	8.4983	9.1083	8.3465	8.3388	8.6469	8.8889	9.7087	9.0231	8.6664	8.4471	9.0424	9.1697	8.8838	9.5496	9.1983	9.4412	9.3636	8.9534	8.8541	9.3154	9.1301	9.5544	9.2627	9.5742	8.9549	8.9641	8.7575	9.2552	8.5290	8.9738	9.2894	8.7327	9.3538	8.7942	8.9633	8.9436	8.5119	9.0037	8.9061	7.9245	9.0732	9.0820	8.7647	8.6422	9.5493	9.1836	9.7188
KRTAP19-8	0.0000	0.0000	0.0000	0.4657	0.0000	0.0000	0.0000	0.0000	0.0000	0.0000	0.0000	0.0000	0.0000	0.0000	0.4123	0.0000	0.0000	0.0000	0.0000	0.0000	0.0000	0.0000	0.0000	0.0000	0.0000	0.0000	0.0000	0.0000	0.0000	0.3901	0.0000	0.0000	0.0000	0.0	0.0000	0.0000	0.0000	0.0000	0.0000	0.0000	0.0000	0.0000	0.0000	0.0000	0.0000	0.0000	0.0000	0.0000	0.0000
FAM160B2	9.7848	10.3654	9.9092	10.7224	10.8098	9.8428	10.7239	10.2917	10.2181	10.4832	10.6919	10.6142	10.5154	10.0650	10.2381	9.6782	10.2694	10.0291	10.4584	10.1589	10.0130	10.6690	10.1759	9.9262	10.6742	10.3116	10.3827	10.3436	10.8594	10.2385	10.5135	9.9251	10.4058	10.46685	10.3958	10.5904	10.2220	10.2676	11.2535	10.1614	10.1054	10.5391	9.7251	10.1439	10.1889	10.2840	9.8231	10.5112	10.2820
RAD54B	3.5975	4.8518	5.2429	4.7544	5.8450	5.9455	3.9771	4.8340	4.7826	4.4595	4.3453	3.9833	5.2460	4.8511	7.6311	5.1965	6.1768	5.5685	5.2563	5.4949	4.8833	4.2312	5.7652	5.1313	7.3445	4.9827	4.5904	7.9342	4.0540	5.4536	3.9513	5.0236	5.8287	7.62075	5.4527	5.9205	4.1277	5.4769	5.6681	6.5401	4.4183	7.4365	5.0966	5.6054	7.7430	7.7973	4.8240	4.8056	5.8546
GALNTL5	1.1406	0.0000	1.6010	0.8172	0.0000	0.4539	0.4954	1.3549	0.0000	1.9759	0.6343	2.3219	2.5237	3.8041	1.4082	2.4171	3.6030	5.1991	4.8281	2.5215	4.1181	1.6389	2.6886	3.9156	1.9647	1.0271	3.0663	2.0686	2.5328	3.9912	0.6383	0.4387	0.0000	1.99885	0.0000	0.0000	4.1025	0.5809	0.0000	1.9325	2.4159	1.4791	3.4224	3.9063	0.4599	2.0530	2.7324	0.4304	3.0126
GALNTL4	9.1345	8.6223	7.7698	9.7949	9.0223	8.5299	9.6421	9.4985	9.5620	8.7780	9.4928	8.7122	8.3564	9.7533	7.7660	8.2083	8.2544	9.5091	8.9211	8.8168	9.2231	8.8749	8.1388	9.5735	8.2275	9.5673	9.3289	6.7848	10.0768	9.3935	9.1999	9.2120	9.4430	7.39775	7.8498	8.2871	9.7312	8.9894	8.8343	9.0172	9.6118	6.9926	8.6730	8.3051	7.8641	7.5843	8.7919	7.7766	8.8482
TSSK4	4.6723	4.4884	4.4152	5.9354	0.6162	4.4882	4.9876	4.0957	6.2943	5.2112	3.9408	3.2928	5.4858	4.6663	4.6333	4.8471	4.5424	4.9508	4.9139	5.3956	5.3816	5.9404	5.6543	5.1937	5.2759	5.3743	4.5959	5.5839	5.9155	5.2100	3.2245	4.8617	4.8607	4.0263	4.5712	4.6179	5.6304	2.9895	2.6524	5.1379	4.3887	3.9908	3.9960	5.5520	4.6234	4.8632	4.1343	5.0585	4.5295
GALNTL6	4.1593	0.0000	1.7538	3.8026	0.0000	1.8432	2.0967	1.6216	2.4533	1.1746	2.4376	2.0704	2.5237	5.1530	0.9945	2.8232	3.7857	5.4701	5.6732	2.2290	4.0034	4.2798	1.0153	5.3329	1.7041	4.5432	4.5959	1.5444	5.4144	4.8395	0.6383	3.0192	1.6377	1.1318	1.3620	2.3281	4.6833	0.5809	0.0000	3.8360	3.6176	1.1322	4.7838	4.2426	3.3763	1.6693	3.2715	1.6255	5.5713
GALNTL1	9.1022	7.5695	8.7428	11.0208	8.7675	9.4408	10.7523	8.1733	10.7870	10.0692	10.3934	10.8362	8.8478	10.4145	8.7316	9.3180	9.0570	10.5848	10.1754	9.6929	8.8149	10.7623	9.2719	10.1428	7.3849	9.9754	11.2265	7.3026	10.9213	10.3722	10.3987	10.2928	10.1201	8.6688	9.0377	8.4429	10.4143	8.3953	9.8924	8.7790	10.9543	8.0628	9.2519	9.0994	8.7010	8.1097	8.8971	8.9203	10.0961
LSM11	7.4570	7.4029	6.8859	8.0969	6.6607	6.8669	7.9010	7.3626	7.7972	7.4333	7.2560	7.6625	7.6476	8.4134	8.1871	7.5686	7.9367	9.7232	8.1770	7.2094	7.8763	8.3149	8.0170	8.4433	7.2446	8.0896	7.9761	7.9372	8.3275	8.1646	6.9079	7.6465	7.7372	8.12525	8.1914	8.0229	7.9136	6.8336	6.9642	8.0278	8.2320	7.6006	7.7498	7.9316	8.0369	7.9507	8.3462	8.0899	8.5637
ZNF323	6.9102	6.6506	8.2088	7.3139	6.5746	6.9641	6.6100	5.9844	7.3776	6.7076	6.7417	6.8304	6.7499	7.4900	6.6615	7.1194	6.8757	8.0277	7.6139	6.8297	6.8851	7.5048	7.4481	7.6232	7.2629	7.0362	7.2349	7.0232	7.1997	7.1141	6.6122	7.1287	6.8646	6.0757	6.9666	6.6576	6.7979	6.6101	6.3138	6.9929	7.9247	6.4498	6.9972	6.7213	7.2717	7.4408	6.8270	7.0257	7.0898
GALNTL2	12.4750	11.1006	12.5143	12.5672	12.2294	12.5797	11.8136	11.0679	10.7960	11.3914	11.4763	10.8261	10.8991	11.3209	10.0178	11.5234	10.3291	10.5112	13.3143	11.5161	12.3978	11.4097	12.4543	12.0121	13.0477	10.2986	11.2690	9.4139	10.7909	11.2271	11.8526	12.1852	12.2914	10.69755	11.7286	10.5300	12.0483	12.4772	11.8267	12.9644	12.1794	10.1919	11.3451	10.2263	10.2662	11.7324	12.8132	13.0534	11.9140
SNORD114-3	0.0000	0.0000	0.0000	0.0000	0.0000	0.0000	0.0000	0.0000	0.0000	0.0000	0.0000	0.0000	0.0000	0.0000	0.0000	0.0000	0.0000	0.0000	0.0000	0.0000	0.0000	0.0000	0.0000	0.0000	0.0000	0.0000	0.0000	0.0000	0.0000	0.0000	0.0000	0.0000	0.0000	0.0	0.0000	0.0000	0.0000	0.0000	0.0000	0.0000	0.0000	0.0000	0.0000	0.0000	0.0000	0.0000	0.0000	0.0000	0.0000
SF3B1	12.1427	12.9411	12.5210	12.4961	11.1245	12.0473	12.2079	12.1964	12.8492	12.3880	12.0635	11.7277	12.5056	12.3369	12.8959	12.3830	11.7640	11.8877	12.5867	12.6165	12.0076	12.7100	12.6391	12.3151	12.5122	12.3084	11.9645	13.0560	11.7667	12.6240	11.6659	12.2057	12.3476	12.4617	11.7619	12.0234	12.1987	11.6166	11.2926	12.5172	11.8763	12.6352	11.8699	12.4756	12.8822	12.4460	12.2264	12.4530	12.0771
TUSC2	9.7940	10.0321	9.0829	9.5508	10.1374	9.7961	9.6182	9.6747	9.5613	9.8730	9.9046	10.0867	9.7102	9.5491	9.3763	9.9390	10.1828	10.5491	9.6705	9.4241	10.2521	9.5404	9.9738	9.8580	9.7424	9.8698	9.7283	8.5289	10.2319	9.7252	10.1849	9.8202	9.1370	9.9207	9.7203	10.0503	10.0174	10.1579	10.4696	9.4954	9.8643	9.7940	10.0183	9.4345	9.4673	9.7325	9.5006	9.9240	9.9666
SRI	12.9751	13.5834	12.1177	13.1371	12.7281	12.7130	12.7809	12.8965	13.2457	13.8003	13.2058	12.6005	13.4150	12.6516	12.2568	13.0922	13.2831	11.8948	12.4580	12.3564	12.7933	12.9680	12.7651	12.9493	12.7464	13.7899	12.9293	13.1743	12.9366	12.6415	13.7698	13.0500	12.7034	12.9904	13.0053	13.2833	13.4921	12.9346	12.5099	12.1468	13.0589	13.0069	12.4792	12.6413	12.2952	12.4720	13.3949	13.0092	12.4378
SUN1	10.2353	11.1903	10.5309	11.0073	9.6308	11.3780	10.7964	10.8537	11.0369	10.9445	10.7272	10.5008	10.6191	10.6988	10.9485	10.3499	10.6712	10.9388	11.0145	10.8772	10.5503	11.0766	10.6787	10.7735	10.7035	10.5805	10.3484	11.3451	10.9258	11.0489	10.7991	10.3500	10.6270	10.91385	10.7141	10.3158	11.0219	10.5310	11.0044	10.4656	10.2189	11.8209	9.9787	10.8278	12.0046	12.1366	10.4612	10.8792	10.9950
SRL	4.9783	3.4573	3.7226	4.3793	2.2418	4.2286	3.9000	3.0479	4.5261	5.2434	6.2808	4.6439	4.6600	4.6487	2.6537	4.7103	5.5111	5.1271	4.4226	4.2810	4.0034	5.2306	5.1450	4.6918	3.8305	4.7240	5.5333	1.5444	4.7974	5.8840	4.3946	3.6698	4.8756	3.4043	5.5405	5.0266	5.5409	5.1781	4.2575	5.4349	5.2914	1.4791	5.4470	5.3809	6.0513	2.9605	4.5364	2.1621	5.8322
SRM	9.2972	9.9357	10.6961	9.4886	11.4038	10.1754	9.7331	10.4886	8.9193	10.1555	10.2685	10.2116	10.5574	9.1743	10.9076	10.2720	10.7068	9.7148	10.0585	9.2034	9.8274	9.3861	10.1000	9.1924	10.2432	9.9828	10.1253	11.1192	10.1733	9.0235	10.3698	9.5503	9.7290	11.22975	10.7716	10.9509	9.6107	10.8264	11.2432	10.5152	9.5389	11.2225	10.5535	10.2024	10.1566	10.2431	9.8858	10.3007	10.5399
SRR	9.1449	9.8387	8.8904	9.6916	9.4951	9.7209	8.7328	10.0147	9.7076	9.0251	9.5303	8.4966	9.9002	9.1753	8.9361	9.8920	9.8760	9.0708	9.4412	9.0359	9.4878	9.1834	9.7041	9.5123	8.9632	9.2544	9.5178	9.4080	9.1049	9.4675	9.3236	9.4522	9.8227	9.34495	9.9891	9.3062	9.4119	9.8372	9.1765	9.0623	9.5057	9.4110	9.4668	9.4649	9.4723	9.8504	9.4558	9.4326	9.6484
LGALS9	9.0063	9.3973	11.2638	8.4290	11.4432	11.2355	8.8059	10.2935	8.8976	9.0021	9.7568	9.5145	9.4477	7.7929	9.0206	9.5703	8.1043	7.3774	8.7392	9.0017	9.1576	8.1651	9.4538	8.9094	9.8196	7.7676	11.1814	9.1435	7.9176	8.1137	10.1662	9.8747	9.6099	10.5895	9.8749	9.7508	8.5516	10.1567	11.9364	10.3251	8.9087	11.1905	10.1099	10.4035	9.6381	10.0336	10.2599	9.9687	9.0242
LGALS8	7.7103	7.3581	8.6152	7.5607	7.5175	8.2748	6.8543	7.3116	7.4980	7.4227	7.4507	7.2574	7.0313	7.8558	7.6964	7.5850	7.5364	9.4632	8.1770	8.1031	8.2138	8.4115	7.6376	8.5768	8.0439	7.4796	7.7848	7.3113	8.0433	8.1739	7.0721	8.1777	8.4661	7.52565	6.8338	6.7675	7.9857	6.9711	8.0352	8.2746	7.7262	8.6123	7.4062	7.9572	9.7938	8.8237	8.5041	7.6424	8.3301
LGALS3	9.8697	8.1377	9.0801	6.8444	9.7982	11.0816	8.0710	8.3141	6.3744	8.3682	9.7842	8.6154	8.1707	7.9578	7.5487	8.7420	8.5210	8.9171	8.6838	8.5910	9.9219	7.8107	8.4010	8.4075	7.4206	8.8577	8.8567	7.6044	7.9764	8.4852	8.9870	8.5946	7.9789	9.1131	7.3220	6.6576	8.6800	8.6264	11.0068	7.8480	8.2278	10.8077	8.3367	7.8896	8.5048	9.6810	8.9908	6.5569	8.4876
LGALS2	1.1406	0.0000	0.4210	0.4657	0.6162	0.4539	0.4954	1.0276	1.6165	1.1746	1.6820	2.3219	0.6115	0.6938	0.4123	0.9016	0.0000	1.2265	0.9030	0.0000	0.9143	1.1429	0.4227	0.4550	1.7041	1.3543	2.9399	0.7128	0.9689	2.7199	0.6383	1.6472	1.1418	1.1697	0.0000	0.0000	0.8887	0.0000	0.0000	0.4880	0.5197	0.0000	0.4583	0.9066	1.3228	0.7881	1.5270	0.7615	1.1233
LGALS1	11.5876	10.2021	10.3815	8.2292	13.1625	12.3038	9.5677	9.9372	8.8129	10.7434	10.9216	10.9338	10.2055	9.3430	9.9871	10.7891	9.8429	10.5404	9.9842	10.5552	11.5446	9.4379	10.8545	9.7768	10.1736	9.9657	11.2421	9.1789	10.1302	9.8229	12.2024	10.7840	10.5110	11.311	10.2185	9.5432	11.3508	11.7044	13.5697	9.4801	10.4738	11.8654	10.5596	9.5718	10.7455	10.8051	10.2057	9.2394	10.0770
SRY	0.0000	0.0000	0.0000	0.4657	0.0000	0.0000	0.4954	0.0000	0.0000	0.0000	0.0000	0.0000	0.6115	0.0000	0.0000	0.0000	0.4093	0.0000	0.0000	0.0000	0.0000	0.3807	0.0000	0.4550	0.0000	0.0000	0.0000	0.0000	0.0000	0.0000	0.0000	1.9422	1.1418	0.0	0.0000	0.0000	0.0000	1.5770	0.0000	0.0000	0.0000	4.3692	0.0000	0.0000	0.0000	0.0000	1.7041	0.7615	0.0000
LGALS7	0.0000	0.0000	0.0000	0.0000	0.6162	0.0000	0.0000	0.0000	2.1518	0.5050	0.0000	0.0000	0.0000	0.0000	0.4123	0.0000	0.0000	0.0000	1.2048	0.0000	0.0000	0.0000	0.0000	0.0000	0.0000	2.7460	0.0000	0.0000	0.0000	0.0000	0.0000	0.0000	0.0000	0.0	0.0000	0.0000	0.5117	0.0000	0.0000	0.0000	0.0000	0.6744	0.0000	1.2091	0.0000	0.3130	0.0000	0.0000	0.0000
LGALS4	0.8506	6.7027	0.0000	1.0996	3.1687	1.8432	2.0967	2.9543	1.2494	3.1640	1.6820	3.0356	2.2311	0.9458	2.7276	0.5201	2.8543	1.6931	0.9030	5.8816	1.2183	0.3807	1.6053	1.0790	1.3857	0.6030	2.7268	4.0853	1.2846	1.6659	1.0793	0.0000	1.1418	3.7964	1.9062	2.7538	1.4346	2.1606	4.5175	3.7086	0.5197	3.3131	0.0000	2.8323	1.3228	1.2950	1.0902	1.2572	1.8684
NMU	5.1994	0.0000	2.0180	1.5385	8.5934	2.6267	3.2635	0.0000	1.9088	4.5880	2.1087	1.7655	5.4514	4.8474	2.9290	4.3292	6.4847	3.3758	3.4601	1.6358	2.1822	7.6829	0.4227	3.0082	0.9766	6.9480	6.6087	6.6536	4.2979	3.8114	0.0000	2.2954	4.1854	4.5871	2.3005	0.0000	0.8887	0.5809	0.0000	0.4880	5.9475	7.4757	1.3194	4.1743	6.1461	1.4308	1.5270	0.4304	6.4771
RNF114	10.9387	11.1521	10.9714	10.8446	11.0221	10.6013	10.8310	10.8953	10.6644	10.7501	10.7982	10.6790	10.5640	10.6542	10.4994	10.7663	10.4665	9.9891	10.3668	10.8965	10.8058	10.7190	10.8857	10.4931	10.5346	10.6475	10.6704	10.7308	10.0876	10.4959	10.9242	10.7811	10.6986	10.76515	10.8856	10.6995	10.4721	10.9400	10.8882	10.6828	10.5887	10.8182	10.8124	10.6298	10.8402	10.5759	10.6759	10.9126	10.5384
AKIRIN2	10.0422	10.1272	10.5773	10.1332	10.1368	10.0340	9.8305	9.5927	9.8414	9.9882	10.2457	9.9227	10.2562	10.0840	10.4945	9.4330	10.0495	9.9036	9.9079	9.6929	9.8435	10.0005	9.1054	9.8621	9.9752	10.0344	10.1914	10.5307	9.6609	9.8194	9.9712	9.8443	9.8386	10.58315	10.5141	10.4102	9.6767	10.0635	9.7478	9.1972	10.0813	10.8385	10.2995	10.0200	9.7213	10.1168	10.0179	10.0882	10.2663
AKIRIN1	10.2933	10.3662	10.7694	9.6188	9.5116	11.1260	10.1541	10.5242	9.9080	10.1196	10.1868	10.7756	10.7179	10.0003	10.8439	10.8231	10.5679	10.7212	10.9872	11.0158	10.7722	10.2155	11.0282	10.5174	11.1498	9.9077	9.7654	10.5440	9.9330	10.3356	10.2082	10.6956	10.3284	10.72045	10.7405	10.6101	10.3338	10.7873	9.7679	10.7014	10.1693	10.1614	10.7967	10.9591	11.4480	10.9436	10.8217	10.7703	11.1317
EIF2AK1	11.8638	11.8264	11.8153	11.9235	11.2850	12.7018	11.6864	11.8403	11.8756	12.0316	12.0690	11.6545	11.6359	11.6001	11.3377	11.9739	11.7575	11.6092	11.5302	11.8261	11.7713	11.8375	11.8438	11.7933	11.3935	11.6258	11.7900	11.7916	11.5639	11.7029	12.0148	11.8522	11.9312	12.3379	12.5685	11.6283	11.7355	11.6805	11.7267	11.7327	11.9399	12.5650	11.8517	11.5342	12.2043	12.5975	12.0814	11.8164	11.5518
ERCC6L	3.0407	4.6026	3.8968	3.5908	4.4798	4.3115	3.3238	2.6306	4.6500	2.7798	2.1087	1.7655	2.6504	3.5615	6.9702	4.7340	3.1492	2.4507	3.4020	2.0570	3.8348	3.4944	3.3003	3.5550	4.0710	3.0470	4.6372	7.0616	2.6475	3.5688	1.9193	3.3051	5.0824	6.22685	4.2225	3.5034	2.5067	1.3147	1.3280	3.6635	4.0541	5.9492	3.4718	3.6789	8.0035	6.2591	3.0270	2.5524	4.3326
EIF2AK3	9.5851	9.3686	9.2097	9.2120	7.9983	9.0531	8.7216	8.5839	9.1865	8.8053	8.7831	8.6561	8.2149	9.6367	10.1208	9.0865	8.6169	8.4488	9.3993	9.1388	8.8234	9.3861	9.1707	9.1933	9.7730	9.1437	8.9229	9.5719	8.4570	9.4172	7.9086	9.2771	9.4120	9.20235	9.0780	8.0292	8.5744	8.5502	7.1750	9.5515	9.1236	8.6851	8.5830	8.8542	9.5425	9.7051	8.6944	9.4361	9.3106
EIF2AK2	8.2772	7.9649	8.2860	8.1501	6.4305	8.1070	7.0543	6.6539	8.3837	7.1479	6.7857	6.2517	8.2123	8.2893	8.0298	8.6807	7.8594	7.8603	8.4089	7.7081	7.3398	8.6030	8.2908	8.5976	8.0649	7.8831	8.3452	8.3470	7.7608	8.3775	5.9331	8.0920	9.0161	8.2779	8.1035	6.4740	7.9111	8.0324	5.7913	8.5394	7.6411	8.6123	7.8207	9.4087	9.6230	9.2373	8.3311	8.1423	8.6177
TDG	7.6249	8.1129	8.3247	7.6890	7.8923	7.4278	7.1900	7.2341	7.9991	7.7123	7.5895	7.1313	7.9202	7.8768	8.9039	7.2527	7.7249	7.7146	8.2155	7.9332	7.6504	7.9807	7.7353	8.0049	8.5651	7.6570	7.6065	8.7441	7.0409	8.1056	7.1812	7.6258	8.3786	8.14815	7.4890	7.6951	7.1916	7.2548	6.8270	8.4982	7.2716	7.6824	7.7647	8.0835	8.5445	8.1837	7.5665	8.1263	8.1473
EIF2AK4	9.6135	9.4333	10.1691	9.5479	9.0803	8.9905	8.6804	9.2700	9.4407	9.3968	9.2735	8.9266	9.1787	8.9737	9.7417	9.8221	9.7536	9.6197	9.5179	9.6688	9.5563	9.5042	9.9352	9.6869	10.0162	9.3274	9.4475	10.1507	9.5024	9.5522	9.1862	9.2085	9.8079	9.70495	9.6203	9.0978	9.7079	9.2629	8.5560	10.1705	9.5885	9.4841	9.3411	9.5048	10.5600	10.0508	9.8098	9.3979	10.0504
HN1	9.9799	10.2400	11.2345	10.8745	12.4970	9.5874	10.8640	10.4724	10.5604	10.7869	10.6774	10.4096	10.8280	10.4336	12.2293	11.1062	10.8302	10.2146	10.5843	10.3689	10.3215	10.1173	10.0076	10.3385	11.0955	11.2770	10.9665	12.7428	11.0694	9.9419	10.0468	10.7076	10.9388	11.9139	11.2233	11.4726	9.3230	9.7512	10.1248	10.4766	10.7435	10.6492	10.7726	10.7103	9.4269	11.0930	10.6773	11.5007	11.0652
SMS	9.1138	9.4417	10.0074	8.8410	10.5851	9.7719	9.2685	10.5956	9.1607	9.1510	9.1887	9.0602	9.0921	8.7886	11.3827	9.9574	10.0521	10.1412	9.7594	8.6222	10.5188	8.7630	9.5747	9.2603	10.0953	9.4089	9.6062	10.2165	9.4530	8.9992	9.5379	8.7336	9.1331	10.94365	9.2728	9.6829	9.9345	9.8911	10.8041	9.1922	9.0274	10.7329	9.8057	9.6555	10.9778	10.3620	9.9421	8.9214	9.4195
NMB	10.9134	11.3971	8.8216	11.6696	12.1659	10.3342	12.0864	13.1833	11.8545	10.8465	11.0174	11.2091	12.1989	8.2950	7.9758	10.1344	12.1746	7.6773	11.3785	10.1814	9.7028	9.5030	11.8611	11.1786	12.6340	8.6645	11.7429	9.1072	10.2203	10.6832	11.6816	11.5049	10.7843	10.46615	12.8221	12.6476	8.9221	12.3597	11.6290	12.0504	11.9202	9.1746	11.4296	11.3747	7.8803	9.4818	12.5984	11.3932	11.0441
EREG	0.0000	1.0768	0.4210	0.0000	0.0000	0.7986	0.0000	0.6034	0.4270	0.0000	0.0000	0.0000	0.6115	0.9458	0.4123	2.1612	0.0000	1.6931	1.8520	0.6106	2.1822	1.3278	1.2398	1.5130	1.1956	0.0000	0.7677	0.9697	1.2846	0.3901	0.0000	1.0469	2.6155	0.2738	0.0000	0.6549	0.0000	0.0000	0.8117	1.3839	0.0000	0.6744	0.0000	1.6720	0.8080	0.7881	1.7041	1.4531	1.1233
LOC729467	1.1406	0.7987	1.0121	0.0000	0.0000	0.0000	0.0000	1.3549	0.0000	0.8783	0.6343	0.0000	0.6115	0.0000	0.4123	1.4523	0.7277	0.0000	1.2048	1.0382	1.2183	0.3807	1.0153	0.4550	2.8338	1.6210	0.0000	0.4000	0.0000	0.6968	1.4165	0.4387	0.0000	0.44825	0.0000	1.1037	0.5117	1.5770	2.4677	0.8519	0.0000	0.0000	0.4583	0.9066	0.4599	0.7881	1.0902	1.6255	0.6683
AVPI1	7.5277	7.1104	6.7964	7.5404	7.7279	7.4340	7.5965	7.7197	6.9891	7.6535	7.6463	8.6446	7.0142	7.4006	6.7440	7.3595	7.8117	9.0914	7.3663	7.7756	7.9633	7.1472	7.7559	7.4897	7.2261	7.1979	7.8500	6.0272	8.1853	7.5514	8.6155	8.1107	7.1362	6.7085	7.4506	7.3488	8.1676	8.2595	9.0896	7.1847	8.0968	6.7100	7.3740	7.4977	5.9053	6.0161	7.5229	7.3237	6.9036
MYO16	7.8348	7.5468	5.3211	9.3329	7.7460	8.0274	7.4655	9.5180	9.3051	10.1603	8.0939	8.4700	8.3840	8.6200	9.0030	9.4916	9.2644	8.3692	8.4327	7.5139	8.2287	8.8970	7.4081	9.2106	5.7350	9.9858	8.6640	6.5736	10.3967	8.7588	6.4835	8.2982	8.7692	6.1096	9.6188	10.0115	8.0121	7.4227	5.1288	7.7189	8.4390	7.9103	9.4220	9.4864	8.1594	8.5760	8.5026	8.5877	8.5738
FAM136B	0.4871	0.0000	0.0000	0.0000	0.0000	0.0000	0.4954	0.0000	0.0000	0.0000	0.0000	0.0000	0.0000	0.0000	0.7326	0.0000	0.0000	1.4786	0.5211	0.0000	0.0000	0.6818	0.0000	0.0000	0.7183	0.6030	0.7677	0.4000	0.0000	0.3901	0.0000	0.0000	0.0000	0.17445	0.0000	0.0000	0.0000	0.0000	0.0000	0.0000	0.0000	0.0000	0.0000	0.0000	0.4599	0.0000	0.4609	0.0000	0.6683
TRNT1	8.8652	8.5758	7.9104	8.5785	7.7797	7.8447	8.2897	7.6822	8.4976	8.5324	8.4415	8.0508	8.3532	8.7538	8.4696	8.3055	8.2403	8.0269	8.2905	8.6880	8.1764	8.8185	8.3944	8.3526	8.2089	8.3096	8.4973	8.5853	7.8848	8.6789	8.0516	8.5605	8.5881	8.0776	7.7013	7.9980	8.1356	8.2538	7.6748	8.2525	8.3946	8.2403	8.0297	7.9846	8.2226	8.2845	8.3371	8.5727	8.3068
ASAP1	10.9340	10.5019	10.5907	10.5029	9.0104	10.5320	10.6712	11.0773	10.7661	9.9624	10.0709	9.6586	10.8831	10.7576	11.3156	11.3800	11.2218	10.7085	11.2150	10.2597	10.8178	10.4915	10.8753	10.6488	11.5580	10.3597	10.1914	11.3162	10.4261	10.6348	9.6350	10.2215	10.9413	11.0342	11.2129	10.2246	10.5932	10.8606	10.3335	11.0659	10.6245	10.5968	10.7458	11.3076	11.1656	12.3213	10.9897	10.5829	11.2815
ASAP2	9.6260	9.9071	9.6139	9.3303	9.3747	9.2768	9.2608	8.4164	9.7698	9.4889	9.4661	9.5988	10.4634	9.6142	10.1817	9.3131	9.6193	10.1560	9.8043	9.6566	9.4380	9.9352	9.8204	10.1054	10.0140	9.5007	9.6268	10.0072	9.6123	10.1922	9.5540	9.2638	9.6021	9.325	10.3163	9.0185	10.2292	9.4433	8.4787	9.4922	10.1951	9.8741	9.6639	9.6367	10.1731	10.0837	9.5829	8.9358	10.0407
ASAP3	9.0991	10.1138	9.9243	8.9406	11.1608	10.0632	9.1266	10.8351	8.2514	9.3466	9.5321	8.8183	10.3722	8.5252	9.7599	10.2236	9.5858	8.8135	11.1870	8.6261	10.4543	9.0053	10.9785	9.0472	11.6484	8.2966	9.2734	9.5276	8.5072	8.7546	9.3128	9.4973	9.7937	9.91325	10.8002	10.3931	9.5861	10.6661	10.6914	11.0146	9.4620	10.2389	10.9163	10.8135	10.5905	10.2224	10.4985	11.3342	11.0193
OCRL	9.6877	10.3859	9.0155	9.6244	9.0574	9.8358	9.4720	8.8375	10.0521	9.6060	9.2710	9.1360	9.6346	9.8404	9.6394	10.2146	10.2321	10.8402	10.2240	9.3849	10.3030	9.8696	9.8307	10.3331	10.3246	10.0746	9.5679	10.2894	9.8381	9.9474	8.9289	9.5448	9.6937	9.2559	9.4477	9.3472	10.0519	10.3733	8.6728	9.8171	9.5958	9.3416	10.2356	10.2040	11.5323	10.1590	10.2757	9.8329	10.1439
?|441362	0.0000	0.0000	0.0000	0.0000	0.0000	0.0000	0.0000	0.0000	0.0000	0.0000	0.0000	0.0000	0.0000	0.0000	0.0000	0.0000	0.0000	0.0000	0.0000	0.0000	0.0000	0.0000	0.0000	0.0000	0.0000	0.0000	0.0000	0.0000	0.0000	0.0000	0.0000	0.0000	0.0000	0.0	0.0000	0.0000	0.0000	0.0000	0.8117	0.0000	0.0000	0.0000	0.0000	0.0000	0.0000	0.0000	0.0000	0.0000	0.0000
VSIG10L	4.3418	4.9346	4.9774	5.7939	4.6426	6.5286	5.0602	4.8600	3.7439	5.3510	5.3684	5.3854	5.7205	4.5187	6.9198	4.4197	4.9470	6.2987	4.8281	5.2633	5.1316	3.9819	4.6922	4.8486	5.2145	4.5432	5.4076	4.4441	5.9716	5.1856	4.7333	4.8259	4.7838	5.1021	5.8365	5.9383	5.8053	5.9539	5.9583	5.0175	4.9905	7.7277	5.6215	5.9895	4.6452	7.9507	5.8909	4.0567	5.2636
PLAUR	6.6409	7.6724	7.7404	4.3255	7.5342	8.5124	5.2273	5.7117	5.6509	5.0743	6.5253	5.9864	5.5194	4.8161	8.0461	5.1764	5.1867	5.9793	9.4451	5.2232	7.7809	5.0842	5.6832	4.9730	10.3714	6.0641	8.3972	7.3959	4.5836	5.4023	6.3813	5.4939	7.9333	6.70655	5.7445	5.3650	5.4025	7.1680	7.6025	6.2064	4.9707	7.3963	6.0938	9.4318	8.0451	7.0319	6.7684	6.5027	6.4187
XIST	12.8547	14.4058	12.4535	4.8099	7.2396	12.4238	2.1786	12.0449	14.8890	14.4683	1.0734	11.5485	1.8510	2.1704	13.9736	1.4727	1.5421	13.4367	13.7606	0.7661	11.9617	1.4918	13.5498	2.8286	14.0042	1.5664	13.3530	13.9803	14.1700	14.7346	10.6707	0.8980	1.9863	12.87065	11.1389	13.4193	13.9968	0.0000	9.0939	1.3839	12.1919	3.7443	3.4224	2.1354	13.4898	2.9792	5.4209	2.0260	1.1233
KRT28	0.0000	0.0000	0.0000	0.0000	0.0000	0.0000	0.0000	0.0000	0.0000	0.0000	0.0000	0.0000	0.0000	0.0000	0.0000	0.0000	0.0000	0.0000	0.0000	0.0000	0.0000	0.0000	0.0000	0.0000	0.0000	0.0000	0.0000	0.0000	0.0000	0.0000	0.0000	0.0000	0.0000	0.0	0.0000	0.0000	0.0000	0.0000	0.0000	0.0000	0.0000	0.0000	0.0000	0.5234	0.0000	0.0000	0.0000	0.0000	0.0000
TBX2	8.0729	8.4741	6.9427	8.7494	9.2502	6.6819	8.7886	9.4745	7.1482	8.4534	7.8874	8.2221	7.8884	7.7459	8.6135	9.0702	9.1034	7.1052	7.1928	7.5139	8.8881	7.5427	8.6921	7.1184	7.8896	6.9780	8.2782	8.3082	8.1782	7.6683	9.0981	6.3828	7.9528	8.1569	8.0765	8.7716	8.4429	10.3755	9.3622	7.5213	8.5960	9.5325	7.9658	7.9798	7.5013	8.3461	7.7340	7.1368	8.6123
LOR	0.8506	1.0768	0.0000	3.8414	1.0466	0.0000	1.1564	0.0000	2.8477	3.3534	2.9310	0.8480	1.8636	2.0313	0.7326	0.0000	2.2040	1.6931	0.9030	1.0382	0.9143	1.4918	0.4227	1.3123	0.4034	2.8535	2.6482	0.4000	4.6675	1.1647	0.6383	1.0469	2.3849	1.45	1.1229	0.0000	1.8296	0.5809	0.8117	0.0000	1.2023	0.0000	1.0852	1.2091	0.0000	0.3130	1.3251	1.4531	0.9136
LRRC26	0.0000	1.5104	0.0000	3.3425	1.8735	0.4539	1.1564	1.3549	1.6165	3.0224	1.6820	0.8480	1.0396	2.0313	1.2161	0.5201	1.2091	0.9210	1.4542	0.6106	1.2183	0.3807	0.0000	0.8004	0.4034	0.6030	2.9399	1.8302	2.5328	0.0000	0.0000	0.4387	0.0000	1.485	1.3620	1.1037	0.8887	0.5809	1.3280	0.8519	0.5197	0.0000	0.4583	1.2091	1.5245	0.0000	0.4609	0.7615	2.1812
KIAA1524	5.0324	6.3506	6.1529	6.1824	5.1977	6.1245	5.9165	4.5758	7.0239	5.6924	5.5323	4.2780	6.0770	6.4504	8.6049	6.1910	5.6025	5.3956	6.7724	5.9812	5.9133	6.6405	5.8112	6.5443	6.9792	5.8856	6.0904	9.1418	5.7065	6.4935	3.6652	5.8366	7.0468	7.8364	6.3345	5.4047	5.7029	4.8953	2.9630	6.2064	5.3539	6.7264	6.3730	6.5702	8.5675	8.5906	6.0386	5.2812	5.9944
LRRC24	5.7750	6.5911	5.3995	7.3313	7.8977	4.8640	6.8704	6.5573	6.3897	6.9429	7.0519	7.1077	7.3478	6.8002	5.6803	5.7756	7.5539	7.0078	7.0573	4.8563	6.8071	6.3055	5.0920	5.8694	6.0657	6.5429	7.4228	7.3379	7.8925	6.3472	6.9940	6.3687	5.3526	7.2613	7.5659	6.9743	7.6311	7.5251	6.6246	6.4086	5.6069	7.2105	6.4676	7.4706	4.2889	5.8412	5.0753	7.3190	5.8552
KIAA1522	7.5088	7.7562	7.8943	8.1424	7.7495	9.8590	7.0676	6.8223	7.7587	7.5636	7.0308	7.7983	8.5021	9.0173	8.5256	7.6766	8.7091	10.0322	9.1326	7.0349	8.8248	8.1937	6.3639	8.9326	7.4206	8.1724	8.1680	7.2122	9.4966	8.9780	6.8673	6.2743	7.1668	7.0075	7.7214	7.2378	9.4176	7.4310	7.9004	7.3217	8.1790	8.7243	8.9586	8.3752	10.5430	9.0323	8.4951	6.5082	8.6791
MPDU1	10.5913	10.0270	10.1868	10.1332	12.0500	10.1204	9.8524	10.8277	10.1126	10.5650	10.6320	10.4324	10.5610	10.1599	10.0945	10.5702	10.2321	9.6441	9.9655	10.2653	9.8352	10.2581	10.1450	10.0730	10.4177	10.0295	10.6377	11.1002	10.0787	10.1451	10.4123	10.6185	10.6545	10.70925	10.0433	10.3467	9.9395	10.4032	10.2880	10.4973	10.4341	10.6519	10.2741	9.9887	8.6615	10.0966	9.9531	10.6457	10.0379
KIAA1033	10.7015	10.3492	10.4676	10.1273	8.5953	10.1896	9.4720	9.8522	10.6429	10.0551	10.1557	9.7445	9.9661	10.3521	9.9956	10.1029	10.0179	9.5612	10.3729	10.5390	9.7271	10.5426	10.5457	10.2652	10.4477	9.8650	10.1226	9.8969	9.0168	10.2664	10.0091	10.3390	10.9986	10.2046	9.9723	9.4981	9.9401	9.8177	9.4030	10.5970	10.0073	10.1440	10.0255	9.9855	10.5488	10.4917	10.3479	10.4325	10.3685
LOX	5.4453	7.6273	5.3692	4.1815	4.9467	7.1928	3.7323	4.7805	3.7805	4.5880	4.3055	4.6439	5.4339	5.2263	5.8880	5.4443	4.8843	5.1454	5.6231	4.6872	8.9280	4.3669	4.1441	4.6065	5.2020	4.7796	4.3447	4.3341	4.0284	4.7425	4.5738	4.0867	6.0146	5.89615	4.9649	5.4241	4.3025	5.3633	6.2292	4.4280	4.5576	5.8925	4.5037	4.6468	9.6583	6.9381	6.2388	4.4727	5.2855
LPGAT1	9.6615	9.3151	10.6777	8.9043	9.9070	9.9567	9.2913	9.5119	9.1344	10.1645	9.4180	10.4621	9.2555	9.4366	10.5439	9.7432	9.5395	11.1271	9.9836	11.3835	9.4992	9.7980	10.2069	10.6749	9.6270	9.9961	9.4263	10.5375	9.6229	10.0473	9.6330	10.5048	9.6495	9.4298	8.9233	8.9210	9.7886	8.4998	9.2996	9.8420	9.6606	9.4439	9.0970	9.6941	11.2952	9.7995	9.9432	9.3920	10.0651
LOC284661	0.0000	0.0000	0.0000	0.0000	0.0000	0.0000	0.0000	0.0000	0.0000	0.0000	0.6343	0.0000	0.0000	0.0000	0.0000	0.0000	0.0000	0.0000	0.0000	0.0000	0.0000	0.0000	0.0000	0.0000	0.0000	1.0271	0.0000	0.0000	0.5643	0.0000	0.0000	0.0000	0.0000	0.17445	0.0000	0.0000	0.0000	0.5809	0.8117	0.0000	0.0000	0.0000	1.3194	0.5234	0.0000	0.0000	0.0000	0.0000	0.9136
SEMA6D	10.0229	9.4247	10.4245	9.7906	8.8075	9.8387	9.3175	9.9109	9.9875	9.6245	9.7402	9.6826	10.7043	9.9143	10.5786	9.6759	9.6782	10.5835	10.4602	10.5349	10.2759	10.2817	10.0991	10.5031	7.9809	9.8650	9.5135	9.9520	9.7454	10.1952	9.9150	10.2369	9.4367	9.5549	10.0996	9.8111	10.4617	9.5851	8.3808	10.4386	10.1736	10.3008	10.3676	10.2420	10.3027	10.9523	10.2603	8.5534	10.5600
LRRC29	6.4553	5.9630	5.7424	6.2417	7.7352	7.1633	6.4229	6.5776	5.9451	6.7419	6.9233	6.9189	6.1214	5.8610	5.5842	6.0469	6.1668	6.5600	6.0499	6.6216	6.2346	6.1756	6.0597	6.0092	6.1950	5.8076	6.8208	6.7932	6.7832	6.4326	7.0235	6.4071	6.1494	6.4991	5.4656	6.3269	6.4216	6.6247	7.3320	6.1585	6.2066	6.9722	6.0456	6.0948	5.7019	5.6067	5.4687	6.5137	5.4007
KIAA1529	6.8157	7.9105	7.3062	8.6283	7.5629	7.4370	8.0264	8.3696	7.9952	7.2227	7.3321	6.7682	8.0116	7.5672	8.2928	6.9625	7.5029	7.5997	7.3815	7.8954	7.0092	8.1110	7.6026	7.3260	7.8994	6.2721	7.6676	8.4599	7.7830	8.1817	6.5190	7.0419	7.8640	6.45725	5.4910	7.7031	7.9364	7.1225	6.7380	7.7271	6.6039	6.7425	6.0374	7.6963	9.6326	7.3148	6.5996	7.6674	6.6731
SH3D20	0.4871	2.7107	1.0121	2.0172	2.7785	0.7986	2.3496	0.6034	1.6165	1.8134	1.9111	0.0000	1.8636	1.1603	2.1070	1.2031	1.7206	1.4786	2.1636	0.6106	1.4694	0.6818	0.4227	1.0790	2.4637	0.6030	2.2821	3.4039	2.1213	1.6659	0.0000	0.7746	1.6377	1.87635	1.7466	0.6549	2.2725	1.3147	2.4677	2.0771	1.4513	1.9927	0.4583	2.0219	2.4606	1.9662	0.4609	2.6355	0.6683
GCNT4	3.2980	4.6026	2.6832	4.9937	1.3777	3.7624	2.6612	2.2125	2.5413	2.6889	2.1087	3.7866	2.6504	5.0083	3.1057	4.3902	3.5230	6.0491	5.3583	2.6482	3.4236	4.4490	4.7110	5.4105	5.1240	2.9535	4.0093	2.5341	4.4635	4.8857	1.4165	2.6623	3.8654	1.65075	3.8029	3.0821	4.3025	3.1592	1.7075	4.2864	4.9506	2.1940	4.3268	4.9824	4.7496	2.4863	4.4889	3.7563	5.1604
GCNT7	1.1406	0.4540	0.4210	0.8172	0.0000	0.4539	1.1564	0.6034	0.0000	0.5050	0.0000	0.0000	1.0396	0.0000	1.4082	0.0000	0.0000	0.0000	1.2048	1.3677	0.0000	0.0000	0.4227	0.4550	1.3857	0.6030	0.7677	0.4000	0.9689	0.9496	0.0000	0.7746	0.3804	0.47185	0.0000	0.6549	0.8887	0.0000	0.0000	0.4880	0.0000	1.4791	0.0000	1.2091	1.5245	0.0000	0.0000	0.7615	0.3725
PRKX	10.6360	10.9737	10.0528	10.3680	8.9635	10.3218	10.3343	11.1460	11.5013	9.5959	9.7986	9.3824	9.1522	10.8321	9.8777	10.1929	11.0156	8.9553	9.0837	10.3469	11.3610	10.0629	10.0775	9.9295	9.6937	10.1848	9.9983	9.7082	9.8007	10.8734	11.2710	9.9476	10.0298	9.2961	9.8977	9.8927	10.7548	12.2747	11.6451	9.1303	10.3928	9.6159	10.8157	9.8870	10.5419	9.3514	9.9797	9.0404	8.9359
C14orf138	4.7171	6.8717	6.2331	6.1206	6.5254	6.1917	6.0384	6.9306	6.3069	6.5680	6.4176	6.5515	6.5772	6.1887	7.0443	5.7768	6.5668	8.0810	6.8882	6.1512	6.3873	6.3406	6.3215	6.5557	7.0651	6.4367	6.2242	7.5538	6.6032	6.7015	6.4379	5.6347	5.5407	6.8386	5.0357	6.0798	6.5051	6.2827	6.9555	6.0748	6.1103	7.4513	5.5427	7.0654	6.1912	6.3084	6.4018	6.4971	6.6049
C14orf139	6.6810	6.7027	8.9167	6.3602	7.4575	8.2592	6.5794	6.8743	6.9813	8.0749	6.7116	7.9784	7.2476	6.6806	6.1591	5.8868	5.8759	6.4538	6.4807	8.0177	6.5183	7.0940	7.0926	6.4918	8.1428	6.0301	6.6796	6.1426	6.8566	6.5472	7.6732	7.2979	6.6033	6.70825	6.4361	7.7956	6.7644	6.8273	7.3184	5.6351	6.8187	7.0456	6.1251	6.3325	7.0486	5.8443	6.0469	6.9303	6.5695
GCNT3	0.0000	0.0000	0.4210	0.8172	1.3777	0.0000	0.4954	0.0000	1.0237	0.5050	0.0000	0.0000	0.0000	0.3882	0.4123	0.0000	0.4093	0.9210	1.6668	2.5215	0.9143	0.0000	1.2398	0.8004	0.4034	0.6030	1.0382	0.4000	0.0000	0.0000	0.0000	0.0000	0.0000	0.4323	0.8361	0.0000	0.0000	0.0000	0.0000	0.8519	0.0000	0.0000	0.4583	0.0000	1.5245	0.3130	0.8097	0.0000	0.3725
GCNT2	9.3890	7.4372	7.6013	9.3913	7.2152	6.4575	9.2608	4.6963	8.4334	8.2678	7.8150	7.3940	6.4951	9.3118	8.5790	6.5124	7.2215	6.5736	6.6339	7.4845	7.2917	8.9188	6.6978	7.1488	7.7234	9.0465	8.8654	8.6714	7.4092	8.1863	6.7074	7.9353	8.2387	7.37285	6.4097	6.1746	7.1576	5.8830	5.9407	7.5588	8.4973	7.9936	6.9716	6.9680	6.2565	8.2040	6.8787	6.1750	6.0531
C14orf135	9.3380	10.6137	10.4245	10.2560	8.2788	10.3705	9.8989	9.7765	10.5793	10.1587	10.0119	9.3615	10.2851	10.0529	10.3007	9.6675	10.2724	9.3757	10.2649	10.0985	9.9067	10.4032	9.8611	10.3227	10.4450	10.0794	10.0379	9.2119	9.6053	10.4208	9.6570	10.0941	10.4189	9.78395	10.3436	9.7499	10.0958	9.8926	9.0283	9.4084	10.0662	9.8977	9.7610	10.3122	10.3303	10.4714	10.0221	10.2257	10.3084
LOC440957	6.0102	5.8566	5.1108	5.6806	8.1868	6.7479	5.3483	6.5538	4.8527	6.4064	5.8410	5.1127	6.2370	4.8780	6.2683	5.4153	6.5057	5.4989	5.5844	5.8156	6.4174	5.4257	6.1454	5.0396	6.3684	6.0528	6.5396	6.2735	5.9826	4.7918	6.0945	5.8095	5.1575	7.3154	5.6574	6.4267	4.7759	7.0595	7.6629	5.9860	6.3515	7.1762	5.6105	6.1131	7.1243	6.0107	5.8632	6.2820	5.6830
C14orf132	13.1712	9.7927	11.8200	13.3947	10.2152	12.3096	12.9119	12.4836	13.3512	12.3295	12.2167	12.1041	12.5144	12.9072	11.0217	12.5906	12.3628	12.6400	13.1359	12.4708	12.9161	13.2457	12.0988	13.4736	11.9114	12.3232	12.8556	9.3355	13.4070	13.1372	12.4520	13.3060	12.4608	10.8502	13.1912	13.0464	12.7220	12.6422	11.2141	11.9405	13.0011	11.0443	13.0897	12.5784	11.0857	12.2598	12.4616	12.0858	12.8314
ZNF165	3.9529	4.3377	4.7126	3.5641	5.6749	5.0906	3.2006	4.4443	3.6677	4.0450	3.7568	4.1538	4.5855	3.8356	4.6524	4.0927	4.3134	4.4089	4.0375	4.1154	4.2064	3.5423	4.6674	4.4373	3.7009	4.2065	4.5533	3.7089	3.7996	4.0610	4.8492	4.0395	3.8510	4.66815	4.7075	4.1886	4.0080	5.0758	6.0921	3.8761	3.9535	5.2183	4.7734	4.3701	5.9993	5.1617	4.3887	3.8287	4.4297
LPCAT4	7.6453	7.9628	8.1429	8.8800	8.1494	7.5495	8.9845	8.3141	8.5691	9.2215	8.5178	9.5395	8.4486	8.5563	8.9974	8.5448	9.7722	11.0176	9.5783	8.2993	9.5098	9.0569	8.3981	9.5213	8.5943	9.1969	9.2897	9.3341	10.6996	8.8663	7.6967	7.9291	7.2970	8.7252	7.6186	9.0137	9.4113	7.6954	8.3644	9.0251	8.8298	8.7141	8.7095	8.9117	7.6299	7.8284	8.8138	8.8073	9.3664
LPCAT2	8.0491	8.9843	10.3826	6.9899	7.0741	9.5017	7.8760	8.2808	8.0692	7.6505	7.8185	8.8335	8.3976	6.2308	7.2401	8.6436	6.8348	7.6227	8.7125	9.7637	8.0258	7.7431	9.4097	8.7669	9.1443	6.1822	8.7595	7.7117	5.9155	7.9531	9.1471	9.5352	8.6377	8.6369	8.3014	8.2924	8.3962	7.9682	9.0916	9.6745	7.6379	9.0935	9.2625	9.5126	9.3360	8.5247	10.0879	9.3875	7.8868
LPCAT3	9.3734	9.4154	8.5251	8.9987	10.1217	9.6189	8.5989	9.1419	8.4912	9.2585	9.5343	8.7582	8.7092	8.8017	9.0676	8.9801	8.9453	7.8067	9.4630	8.9595	9.3162	9.1496	9.4447	8.7002	9.8766	9.0351	9.3146	10.5357	8.6115	8.6313	9.4974	9.3691	9.6779	9.07875	8.9704	9.3189	8.6904	9.2872	9.3270	9.1862	8.8394	9.1293	9.5556	9.9998	9.9471	9.2494	9.1086	9.7905	9.5471
LPCAT1	11.2755	10.3302	10.5185	12.4742	11.8355	10.0248	11.7098	8.4744	10.9785	11.1491	11.8125	11.3502	10.3537	11.0361	11.3900	10.6933	10.4134	10.5772	11.3181	10.2322	11.1192	12.5166	10.4884	10.5163	12.8873	11.0585	12.3588	11.8245	11.5212	11.5733	10.3373	10.9813	11.7935	11.2005	11.1339	10.1249	10.7114	10.5645	10.1519	10.9317	11.6002	11.7962	10.4494	10.5563	11.5663	11.3284	10.0587	10.2407	10.7162
SPNS1	9.8166	9.5590	9.3163	10.5417	10.9898	9.7087	10.4733	10.0170	9.8987	10.0812	10.4813	10.2280	10.0964	9.9660	10.3580	10.1204	9.9498	9.0083	9.6160	9.5895	9.4792	9.9797	8.8669	9.2687	10.1273	9.8721	10.3350	10.3503	10.2919	9.7964	10.0563	9.8676	9.9187	10.384	10.0759	10.2937	9.4281	9.9622	10.1051	9.8271	10.1857	10.2952	9.6896	9.6191	9.5942	9.8861	9.4423	10.0288	9.3493
KRT20	0.0000	1.0768	0.0000	0.0000	0.0000	0.0000	0.0000	0.0000	0.4270	0.0000	0.0000	0.0000	0.0000	0.0000	0.0000	0.0000	0.4093	0.0000	0.0000	2.0570	0.5284	0.3807	0.0000	0.0000	0.4034	0.0000	0.0000	0.4000	0.0000	0.0000	0.0000	0.4387	1.1418	1.094	0.8361	0.0000	0.0000	0.0000	0.0000	1.1423	0.5197	0.0000	0.4583	0.5234	0.0000	0.0000	0.0000	0.7615	0.3725
MID1IP1	11.0149	10.7664	10.4156	10.7530	10.1591	11.8761	11.7496	11.4391	10.2487	11.6561	11.4455	12.0477	11.1600	10.5086	9.7124	10.8043	11.6492	10.6738	10.5297	12.7766	11.3782	10.4507	11.0264	11.0846	10.8830	10.1163	11.0102	10.2080	10.6528	11.0867	11.9036	11.9442	10.2000	10.5658	11.1212	11.7152	11.7138	12.4917	12.1548	10.0063	11.0916	10.8947	11.6730	11.7258	11.2295	10.3052	10.7081	10.5839	9.9400
TAS2R42	0.0000	0.0000	0.0000	0.0000	0.0000	0.0000	0.0000	0.0000	0.0000	0.5050	0.0000	0.0000	0.6115	0.3882	0.0000	0.0000	0.4093	0.5328	0.9030	0.0000	0.5284	0.0000	0.0000	0.4550	0.4034	0.0000	0.0000	0.0000	0.5643	0.6968	0.0000	0.0000	0.0000	0.31485	0.0000	0.0000	0.0000	0.0000	0.0000	0.0000	0.0000	0.6744	0.0000	0.0000	0.0000	0.0000	0.0000	0.0000	0.0000
PIGA	7.4668	7.8632	7.6263	7.2248	7.5006	7.5721	6.7429	7.4423	7.2529	7.2587	7.0247	7.4935	7.9107	6.9238	7.4292	7.5553	7.1797	7.2220	8.5761	8.1278	7.1729	6.9033	7.7695	7.4687	7.5127	7.4153	6.8430	7.2184	6.0042	7.4032	7.9449	7.5783	6.9196	7.1289	6.3623	6.8423	7.4801	7.5233	7.2627	7.3856	6.8731	7.6782	7.5397	10.0303	8.5589	7.5210	7.4991	6.7556	7.2181
PIGB	6.6267	6.5429	6.5065	6.5372	6.6082	6.8558	5.8354	5.9840	6.9609	7.2355	6.6005	7.0195	6.6861	6.0660	6.1892	6.3634	6.6994	6.6172	6.4888	6.8789	7.2054	6.3499	6.3606	6.9288	6.5986	6.6958	7.4342	6.1134	6.2302	6.8597	7.5906	7.1159	6.5127	6.4492	5.7791	5.6484	6.7730	6.9534	7.2685	6.2192	6.6141	7.4092	5.8950	6.5394	7.2307	6.8612	6.5195	6.6560	6.1245
PIGC	8.5457	9.1587	9.1550	8.4929	9.2027	9.0868	8.5696	8.8440	8.8553	8.5502	8.5351	8.4438	8.5758	8.6744	8.5740	8.5005	8.3917	8.3176	8.4668	8.6734	8.8732	8.4948	8.8084	8.5456	8.7624	8.9828	8.5963	9.0699	8.1971	8.5701	8.4916	8.7190	8.5157	8.916	8.6235	8.5835	8.3176	8.9187	9.3253	8.7974	8.3951	9.1123	8.5035	8.1932	9.3234	8.8443	8.7139	8.8427	8.7281
PIGF	8.4865	8.7340	8.1531	8.4356	8.4626	8.0062	7.9132	8.5356	8.4603	8.3685	8.2196	8.1191	8.5649	7.8677	8.6702	8.5334	8.7393	7.8634	8.0354	8.6422	8.6441	8.0536	8.4989	8.3456	8.4344	8.4702	8.3048	8.3052	7.6412	8.1334	8.4167	8.4705	8.2524	8.1605	8.0977	8.2840	7.9720	9.1088	8.7497	8.3818	8.2470	8.4155	8.1557	8.1530	8.5086	8.3777	8.2393	8.5449	8.0764
CALCRL	10.8159	10.9631	9.2318	12.0746	9.1590	8.3519	11.0639	11.6482	11.9012	11.6247	11.1717	10.4921	12.0416	11.7131	8.9577	12.6734	11.1545	8.9950	11.7695	11.3222	10.9149	11.2194	12.1466	11.7479	11.4295	11.9823	11.3884	11.3220	10.5620	10.9896	10.3230	11.4080	11.6961	10.77075	12.3628	11.0633	11.1680	11.6657	10.2410	11.6829	12.1604	9.4877	11.9104	11.4627	8.5718	9.6591	12.0802	11.8939	12.0237
PIGH	8.4959	9.2484	8.6716	8.7272	8.7737	8.8807	8.5786	8.6699	8.7284	9.0642	8.7215	9.1146	8.6153	8.4376	8.3536	8.2531	8.7322	8.5965	8.7186	8.8912	9.1665	8.5934	8.4123	8.7994	8.7424	8.7710	8.7611	7.8673	8.3581	8.6845	9.4052	9.0385	8.5709	8.5015	8.6474	8.5224	8.8249	9.5133	9.4156	8.1338	8.8519	8.9349	8.7795	8.6442	7.5362	8.6707	8.7154	8.7290	8.7823
TBC1D3	7.3674	8.9871	7.2696	9.2399	7.3296	6.8715	8.6000	8.6917	8.9554	8.7452	8.2848	7.7347	8.8777	7.9503	7.8463	7.8110	8.5438	7.7926	8.3103	7.9947	7.9046	9.0892	8.0708	7.7266	8.7262	7.6143	8.5014	9.3402	8.4744	8.6952	7.3082	7.1654	8.3253	8.15955	6.9773	8.6565	7.6566	7.5870	8.2999	8.2062	7.1300	8.9925	7.3496	8.5658	8.5696	8.0609	7.3875	8.0308	7.9654
MGC70857	7.6880	7.5806	8.1905	9.1073	9.5984	6.5343	8.3518	7.9461	8.1325	8.8305	8.6859	8.1829	8.6816	8.1676	8.1354	7.7800	8.2482	7.6454	7.6674	8.0207	7.6662	7.9227	8.2381	7.6341	8.4027	8.9694	8.7873	9.0387	8.8985	8.2000	8.9403	7.7757	8.1708	8.47635	8.5332	8.9911	8.2606	8.9098	9.8291	8.2251	7.4251	9.2113	7.7422	8.8322	6.2350	7.9077	7.1085	9.0423	6.9247
PIGK	9.1148	8.8252	9.5152	8.1501	9.1644	9.5308	8.5477	9.1446	8.6628	9.0734	8.7013	9.1523	8.7645	8.6799	9.3604	9.5496	9.0119	9.5073	9.3693	9.7931	9.2569	8.6952	9.7919	9.3775	9.5913	8.6571	8.7228	9.2049	8.2883	8.7168	8.9469	9.4209	8.9889	8.91185	9.1546	8.5396	8.7473	9.3824	8.5531	9.2563	8.9897	9.2243	9.2097	9.2807	10.0731	9.6882	9.8104	9.1300	9.1418
PIGL	4.5540	5.9630	5.4158	6.1441	4.5471	5.3288	5.6485	5.6974	6.4388	6.6426	4.4941	5.2705	5.7205	4.7842	6.2051	4.5591	5.9077	4.7012	6.1505	6.4497	5.1133	6.0431	5.1310	5.5311	6.2632	4.9588	5.2959	6.6259	6.1377	6.0689	5.3000	5.3877	5.7573	5.87685	3.3817	5.0766	5.4454	4.0761	5.2193	5.8617	4.5576	6.6514	3.7774	6.5160	5.6489	6.8006	5.4687	6.4634	5.2072
PIGM	9.1812	8.2241	8.9278	8.7885	7.9587	8.2487	7.9897	8.2516	8.4675	8.5356	8.4466	8.0629	8.2020	8.4873	8.3568	8.8382	7.9367	7.8323	8.2071	9.4439	8.0974	8.6285	9.1741	9.0020	7.8817	8.8848	7.7238	8.3270	8.1901	8.3856	8.3413	8.7586	8.7541	8.25765	8.7261	8.4966	8.0168	8.3910	8.1238	8.8091	8.2770	7.5647	8.4115	8.2378	9.1320	8.7172	8.4936	8.5183	8.6677
PIGN	8.7519	8.1696	8.8119	8.7823	7.8661	8.3858	7.8886	8.0823	7.9637	7.8961	8.6955	8.1096	8.0350	8.7184	8.6871	8.3984	8.6396	8.0178	8.4399	8.6640	8.1679	8.7918	8.9999	8.7558	9.0045	8.4734	8.1925	8.6067	7.5669	9.0105	7.9120	8.9707	9.0353	8.2388	8.2960	7.7993	8.1176	7.8460	8.0269	8.6389	8.7094	7.9869	8.1056	8.2564	9.9081	9.1329	8.5799	8.5851	8.7059
PIGO	9.6622	9.3201	9.4355	9.6970	8.8696	9.5860	9.5986	9.6637	9.6275	9.5089	9.1982	9.3597	9.2214	9.5568	9.4312	9.2640	9.3503	8.8544	9.2330	9.7828	9.4204	9.5722	9.3485	9.7466	8.8396	8.9975	9.0866	9.8950	9.6299	9.4355	8.9550	9.6190	9.7146	9.3669	9.5487	9.0795	9.3618	9.2072	8.9556	9.5257	9.3341	8.1562	9.5097	9.4308	10.1899	9.8918	9.3581	9.0937	9.1274
PIGP	7.2556	6.6664	7.3518	6.0967	7.2810	8.2042	6.7206	7.1627	7.0801	6.7249	7.2190	7.2724	6.9355	6.4906	6.0408	6.7636	7.0818	7.0381	6.7138	7.4015	7.3939	6.1513	7.2298	7.4535	6.3514	6.6530	7.1266	7.0408	6.2689	6.5850	7.4108	7.1361	6.1858	7.28595	7.0373	6.3777	6.7243	7.4185	7.8061	6.6497	7.4068	6.9445	7.0388	6.8417	7.0028	6.3647	7.4378	7.1225	6.9071
C20orf185	0.0000	0.0000	0.0000	0.0000	0.0000	0.0000	0.0000	0.0000	0.0000	0.0000	0.0000	0.0000	0.0000	0.0000	0.0000	0.0000	0.0000	0.0000	0.0000	0.0000	0.0000	0.0000	0.0000	0.0000	0.0000	0.0000	0.0000	0.0000	0.0000	0.0000	0.0000	0.0000	0.0000	0.0	0.0000	0.0000	0.0000	0.0000	0.0000	0.0000	0.0000	0.0000	0.0000	0.0000	1.5245	0.0000	0.0000	0.0000	0.0000
C20orf186	0.0000	0.0000	0.4210	0.8172	0.6162	1.5103	0.0000	0.0000	0.7559	0.5050	0.0000	0.0000	0.0000	0.3882	0.0000	0.0000	0.0000	0.0000	0.0000	0.0000	0.0000	0.3807	0.0000	0.0000	2.7670	0.0000	0.0000	0.0000	0.9689	0.3901	0.0000	0.0000	0.0000	0.0	0.0000	0.6549	0.0000	0.5809	0.0000	0.0000	0.0000	0.0000	0.0000	0.0000	4.4108	0.3130	0.0000	0.4304	0.0000
PIGS	10.5728	9.8493	10.0815	10.3300	10.2753	9.8422	10.3962	10.3060	10.7561	10.3169	10.3211	10.4054	10.3916	10.6316	9.6555	10.6785	10.2838	10.2038	10.0905	10.0726	10.2026	10.4708	10.0942	10.3021	9.9547	10.3704	10.2966	9.8843	10.4578	10.4250	9.4885	10.6334	10.5098	9.7905	10.1348	10.0965	10.2091	9.9908	9.3185	10.2379	10.7702	8.9409	10.0115	9.7567	9.6065	10.6123	10.0237	9.8520	10.4655
ILKAP	8.4495	8.2152	8.8778	9.3674	9.9473	9.1539	9.5848	9.4724	9.0232	9.5865	9.1982	9.6018	9.2580	9.0369	9.0233	8.7258	8.6301	8.7802	8.3485	9.0354	8.9895	8.9393	9.1275	8.6398	8.5341	9.2247	9.2611	9.8473	9.0168	8.9556	9.6340	8.9470	8.5193	9.8402	8.4186	9.6389	8.7895	9.4205	10.1471	8.5885	8.8584	9.4925	8.6396	8.5902	9.4488	8.5171	8.4678	9.1836	8.8023
PIGU	9.4533	9.5482	9.3683	9.0337	10.3932	9.3166	9.2217	9.3248	9.1175	9.2693	9.2953	9.6685	9.1046	8.9816	9.3553	9.1105	9.0694	8.7654	8.8371	9.6434	9.3350	9.2316	9.4017	9.1488	9.2039	9.1344	9.3122	9.5646	8.8230	9.1336	9.3962	9.8632	9.5953	9.39715	9.0686	9.5554	8.6188	9.0378	10.0038	9.4212	9.3437	9.4039	9.0285	8.7815	9.4023	9.2974	9.0318	9.3472	9.1701
PIGV	7.7779	7.9840	7.8652	7.1141	8.2488	9.1379	7.2650	8.5241	7.4160	7.5890	7.8430	7.7293	8.0863	7.5951	6.6473	8.2866	8.5503	7.9826	8.0549	8.2993	8.7167	7.4659	8.7039	8.0898	7.7922	7.4712	7.2549	7.2490	7.1712	7.7245	8.0118	7.8777	7.7270	7.6478	7.9356	7.9776	7.8079	8.7759	8.7482	8.3244	7.4610	7.7756	8.1016	7.7588	8.6303	8.1981	8.2779	8.3941	7.9739
PIGW	7.1737	7.6191	7.8984	6.9460	6.7202	7.5805	6.1508	7.1938	7.2659	7.4915	7.6894	7.0980	6.9964	6.9493	7.7528	6.8584	6.5417	6.8775	6.9805	7.4887	7.0579	7.5310	7.5032	7.4535	7.4395	7.2676	7.1835	8.1354	6.8143	7.2760	7.1645	7.3238	7.5315	7.92835	6.7202	6.5379	7.0129	6.7295	6.1080	7.3786	7.2471	7.7317	7.0792	7.2173	8.0492	8.5878	6.3361	7.4351	6.9000
PIGX	9.3778	9.4593	8.7833	9.2975	9.4034	10.1615	9.2277	9.0058	9.6388	9.6875	9.7614	9.3079	9.6789	9.1455	8.3466	9.4837	10.2297	9.8396	9.4576	9.6837	9.6750	9.3612	9.7474	9.9550	9.3895	9.5202	9.4234	8.2579	9.3371	9.5468	9.8390	9.3784	9.2991	9.3871	9.4412	9.3357	10.0692	10.4698	10.3165	9.0679	9.8474	9.4574	9.8757	9.5718	10.4493	9.7113	10.0320	9.2915	9.2483
PIGY	10.7909	11.0687	10.9015	10.4668	10.9301	10.8852	10.2878	10.9207	10.5091	10.2035	10.6593	10.6555	10.3207	10.1681	10.2138	10.9789	10.7920	10.3427	10.0484	10.8519	10.9716	10.4179	10.8680	10.7206	10.5446	10.6437	10.6548	9.4748	10.0555	10.4734	11.3513	10.8142	10.5599	10.8414	10.6889	10.5855	10.6908	11.4698	11.4297	10.4876	10.5891	10.8498	10.9836	10.5943	10.6176	10.5593	10.7877	10.8376	10.4501
PIGZ	6.7526	6.9121	7.1938	8.4699	6.9427	7.0021	8.0907	6.8223	7.6217	7.8523	8.3400	7.8887	7.6130	7.0468	6.3170	7.0455	7.4552	9.0483	8.2633	7.0973	7.1280	8.1696	6.9290	8.1189	7.0441	7.5128	8.0275	6.1939	8.4996	7.7662	7.0049	7.1578	6.7601	7.3544	6.5969	7.4182	8.0216	6.8584	6.9378	7.3253	7.1224	7.3705	6.6611	7.2755	7.6106	5.6630	7.0193	7.8038	7.5139
KRT25	0.0000	0.0000	0.0000	0.0000	0.0000	0.0000	0.0000	0.0000	0.0000	0.0000	0.0000	0.0000	0.0000	0.0000	0.0000	0.0000	0.0000	0.5328	0.0000	0.0000	0.0000	0.0000	0.0000	0.0000	0.0000	0.6030	0.0000	0.0000	0.0000	0.0000	0.0000	0.0000	0.0000	0.0	0.0000	0.0000	0.0000	0.5809	0.0000	0.4880	0.0000	0.0000	0.0000	0.0000	0.0000	0.0000	0.0000	0.0000	0.0000
TMEM80	8.1299	8.2887	7.2938	9.0253	7.8858	8.5066	8.8552	9.4902	8.6604	9.5263	9.1832	8.8978	9.2392	8.0863	7.1985	7.8386	8.5465	8.6158	7.6735	9.2226	8.9769	8.1313	8.3048	8.4722	7.6404	7.8348	8.5950	7.7226	8.7402	8.5547	9.5444	7.7285	7.9892	7.89435	7.8200	8.8846	8.5840	9.2641	8.9881	9.0105	8.4534	10.0162	8.0898	8.5368	8.5122	8.8206	7.9426	8.8956	8.0970
NDFIP2	10.7015	9.9808	9.7993	9.8358	9.1028	9.3349	9.6310	9.6432	10.1380	10.2112	10.2858	10.5509	9.7532	10.3555	10.1891	10.8916	10.5382	11.4902	10.7661	10.6277	10.3359	10.3996	9.7594	11.2949	9.3651	10.3693	10.1549	8.8448	10.2710	10.4309	10.3637	10.4593	9.9154	9.1719	9.5495	9.2320	10.5533	9.6533	8.5589	10.3101	10.5137	9.7041	10.2280	10.3657	9.2164	9.9868	10.6898	9.9121	10.5327
ELAC1	7.3694	7.5282	7.6148	7.7157	7.1891	7.7561	6.4001	7.7292	6.8539	7.0741	7.4366	7.2498	7.5321	7.4734	6.5110	7.6700	7.6268	6.8217	7.0812	7.3283	7.3214	7.3170	7.6532	7.3025	7.8469	7.3653	7.5393	6.7462	7.1908	7.5774	7.4389	7.4799	7.4518	7.65595	7.2325	6.9668	7.4830	7.6384	7.7414	7.4469	7.3413	7.2056	7.3109	7.3472	8.2844	7.7017	7.0703	7.2314	7.3654
ANKLE1	2.9685	4.8630	4.0225	6.0059	4.1740	3.8757	5.0424	4.7805	5.2682	5.4851	4.1990	4.6893	4.6898	4.0658	6.3596	3.8537	4.3351	4.2032	4.8059	5.0273	4.4158	5.3530	4.0285	4.4192	5.1321	4.6364	4.1587	6.4385	5.1216	4.4667	3.9513	4.0867	4.3861	5.4289	2.6098	5.3850	4.0292	3.9429	4.1388	4.4280	3.1384	5.5140	3.3712	5.1867	3.8962	4.6569	3.3267	4.7414	3.9754
OR52R1	0.0000	0.0000	0.0000	0.0000	1.0466	0.0000	0.0000	0.0000	0.0000	0.0000	0.0000	0.0000	0.0000	0.0000	0.0000	0.0000	0.0000	0.0000	0.0000	0.0000	0.0000	0.0000	0.0000	0.0000	0.0000	0.0000	0.0000	0.0000	0.0000	0.0000	0.0000	0.0000	0.0000	0.0	0.0000	0.0000	0.0000	0.0000	0.0000	0.0000	0.0000	0.0000	0.0000	0.0000	0.0000	0.0000	0.0000	0.0000	0.0000
OR10A7	0.0000	0.0000	0.0000	0.0000	0.0000	0.0000	0.4954	0.0000	0.0000	0.0000	0.0000	0.0000	0.0000	0.0000	0.0000	0.0000	0.0000	0.0000	0.0000	0.0000	0.0000	0.0000	0.0000	0.0000	0.0000	0.0000	0.0000	0.0000	0.0000	0.0000	0.0000	0.0000	0.0000	0.0	0.0000	0.0000	0.0000	0.0000	0.0000	0.0000	0.0000	0.0000	0.0000	0.0000	0.0000	0.0000	0.0000	0.0000	0.0000
ALPP	0.0000	0.4540	0.0000	0.0000	0.0000	0.0000	0.0000	0.0000	0.4270	0.0000	0.0000	0.0000	0.6115	0.0000	0.0000	0.0000	0.0000	0.0000	0.5211	0.6106	0.0000	0.0000	0.0000	0.0000	0.4034	0.0000	0.0000	0.0000	0.0000	0.0000	0.0000	0.4387	0.0000	0.58865	0.0000	0.0000	0.5117	0.0000	0.0000	0.0000	0.0000	0.0000	0.0000	0.0000	0.4599	0.0000	0.0000	0.0000	0.0000
RHPN1	7.2819	8.7013	7.7450	9.2450	10.0083	10.1689	8.4765	9.7445	8.5347	9.4634	10.1139	9.0073	8.6890	8.2707	7.7726	8.5279	9.9921	9.7481	9.6636	8.7740	10.1063	8.9491	8.4801	8.9005	8.8856	7.9812	8.9772	8.0614	10.1084	8.7453	10.4575	8.3682	8.9966	7.85625	9.5197	10.3607	10.0560	11.4609	12.3107	8.4625	8.7390	11.5658	9.8087	10.2173	9.3149	8.5933	8.4003	9.3702	8.1548
INPPL1	11.5658	12.1106	11.9486	11.5116	11.3673	11.3852	11.4831	11.7327	11.0359	10.8274	11.2556	10.9917	11.8272	10.9631	11.3858	11.0527	11.6460	10.0794	11.2808	10.9092	10.9833	11.3142	11.4054	10.5431	12.2261	10.4034	11.2635	11.1533	10.9059	10.9979	11.2836	10.6289	11.1761	11.16585	11.5655	11.5077	11.2983	11.6169	11.1928	11.9266	11.0603	11.9397	11.6177	11.4504	11.1184	10.8562	11.4856	11.8101	11.4550
OLR1	6.2800	9.3491	11.1198	7.8188	8.4622	11.0560	7.0895	8.9822	6.9252	7.6077	8.6367	8.3478	8.2947	6.5005	7.6520	8.9399	7.3890	6.8993	10.6242	9.4164	8.4942	7.6398	8.9362	8.8550	9.9205	7.0362	10.5623	9.0929	6.3130	6.5615	9.4716	9.1867	9.7141	8.92945	9.5373	9.0810	8.1547	7.7628	9.6399	10.4713	8.2567	9.9377	10.1231	11.9046	9.3251	10.0168	9.8433	8.7315	5.9261
RHPN2	8.7234	7.4186	8.7921	7.6621	8.6423	9.0700	7.6622	8.5682	6.9293	7.7963	8.1483	7.3165	9.8999	8.9056	9.6304	9.1769	8.8378	8.7625	10.5152	7.6713	8.2665	8.5951	8.6462	8.2670	9.6341	8.2083	7.0936	9.0387	7.8711	8.7895	6.7303	8.3943	7.6874	8.11825	9.3197	7.9841	7.6021	9.4454	8.7882	9.0505	8.0314	9.4127	9.4314	10.0236	9.8318	10.0834	9.4961	9.6994	9.4761
SRRM1	9.6442	10.9779	10.9223	9.7618	9.3372	10.5823	10.4188	10.6484	10.4100	10.3799	9.5545	10.3753	10.4395	9.5987	10.8065	10.0741	10.3294	10.5662	10.9127	10.9910	10.5083	10.3644	10.6065	10.2656	10.9239	9.8690	9.6907	10.8502	10.1691	10.1383	10.0596	10.1780	10.2987	10.55085	9.9473	10.6627	10.1945	10.2132	10.4267	10.8638	9.4450	10.9242	10.3404	10.6310	11.4198	10.6782	10.4773	10.5976	10.7061
ITGAD	0.0000	0.7987	1.0121	0.0000	0.0000	0.4539	1.1564	2.0411	0.0000	0.0000	5.3684	1.7655	0.0000	0.0000	0.0000	0.0000	1.5694	0.5328	0.9030	0.0000	0.0000	0.3807	0.4227	0.8004	1.7041	0.6030	1.0382	1.1878	0.0000	0.3901	0.0000	1.2759	1.3267	1.0051	1.1229	1.1037	0.8887	0.0000	3.4355	1.9325	0.9010	1.4791	1.5207	0.0000	0.4599	2.2858	0.8097	0.7615	0.6683
MGST2	8.0292	8.1168	8.7011	6.6281	8.6989	8.5313	7.1941	7.9370	6.6952	7.2227	7.8360	7.2724	7.2724	7.2968	7.2867	7.6109	7.1265	7.3261	7.2842	7.2399	7.7397	6.8477	7.5616	7.3491	8.4164	6.7674	8.4518	6.2434	6.0256	6.8486	7.7386	7.5181	8.1326	7.9418	7.4212	7.3075	7.2733	7.8615	9.3438	7.5433	7.6126	9.0209	7.6936	7.0980	8.4060	8.2426	8.5160	7.8803	7.3490
SRRM2	13.0366	13.4826	13.6391	14.0409	11.9841	13.1288	13.6503	13.4473	13.9073	13.7400	13.2573	13.0400	13.7932	13.4548	13.9331	13.4864	13.5106	13.3260	14.0613	13.8718	13.1203	14.1996	13.8368	13.3755	14.1819	13.6724	13.1430	14.4148	13.9129	13.6758	12.5664	13.2762	13.4670	13.41025	13.5259	13.6854	13.6135	12.6346	12.6443	14.1572	12.7585	13.3514	13.3752	14.0677	13.6801	13.5719	13.3506	13.6849	13.5313
RAET1L	0.0000	0.0000	0.0000	0.0000	0.0000	0.0000	0.0000	0.0000	0.0000	0.0000	0.0000	0.0000	0.0000	0.9458	0.4123	0.0000	0.0000	0.0000	1.8520	0.0000	0.0000	0.0000	0.0000	0.0000	0.0000	1.0271	0.0000	0.0000	0.5643	0.0000	0.0000	0.0000	0.0000	0.0	0.0000	0.0000	0.0000	0.0000	0.0000	0.4880	0.0000	0.0000	0.0000	0.0000	0.8080	0.0000	0.0000	0.0000	0.3725
SRRM4	7.6190	7.0270	6.0969	7.3748	2.3958	6.1091	8.4864	6.5458	8.5912	8.7835	8.0822	8.4000	7.7955	9.2884	5.1592	7.8193	8.5938	11.2476	9.6172	7.5139	8.1856	9.2345	6.4394	10.3076	7.3821	9.3789	8.6158	9.4611	10.0280	9.1613	5.5432	8.0345	7.2086	5.99775	4.9649	6.4363	9.5965	4.3809	4.5175	7.9803	8.7536	4.7667	7.8135	8.2911	8.2315	6.0743	8.0449	5.2017	9.0858
ITGAE	7.3367	8.4560	8.1601	7.8737	9.4415	7.8117	7.6386	8.5118	7.7356	8.0409	7.8255	8.0411	8.4133	7.5696	8.0497	7.8386	8.2820	7.8295	7.3890	8.0294	7.8898	7.5887	7.9109	7.6895	8.2072	8.1515	8.1341	8.2788	7.6414	7.8694	8.2754	7.9248	8.1617	8.6336	7.8125	8.1421	7.7859	8.7840	8.9795	7.2472	7.7927	8.0004	8.0374	8.2188	8.4501	7.3279	8.0053	8.2014	7.8957
PDK1	7.6711	9.6419	7.1971	7.0575	6.8789	7.4462	6.9193	5.7540	8.2498	7.3393	7.3711	7.2649	6.7639	7.8286	6.1790	8.1543	7.1265	7.6582	7.4260	7.3834	7.7722	7.4335	7.5848	7.9322	7.4896	7.3752	7.5934	8.0247	6.7060	7.3657	7.4844	7.4668	8.0980	6.9428	6.2176	6.1280	7.8351	6.0756	6.3000	6.4583	7.1403	6.8054	6.7590	7.3965	8.4807	7.0972	7.4565	6.7649	7.5278
SEPX1	9.3227	9.0622	8.5462	8.7571	9.8812	8.9736	8.9586	8.9432	8.4926	8.9070	9.1695	9.2597	8.9030	9.1265	8.2667	8.9219	8.8563	8.0976	8.2755	8.5162	9.0033	8.5020	8.8149	8.2722	8.7066	8.8912	9.2285	8.4871	8.7005	8.5865	10.0453	8.9574	8.4020	8.8198	8.7539	9.1410	9.1249	9.8896	9.6372	8.5718	9.0827	9.8510	9.0439	8.4547	7.9076	8.6682	8.3727	8.8372	8.2275
PDK3	6.3668	7.9520	6.8859	5.0278	6.2804	6.6819	4.3402	5.3386	5.4382	4.6616	4.6608	4.9355	4.8828	6.4299	5.8051	6.5663	6.2685	7.1467	7.0485	5.3024	6.5995	6.1995	5.7116	6.8666	6.1498	5.0964	6.0129	5.7473	5.4464	5.9794	5.2161	5.6140	6.4173	6.35605	5.9690	4.6838	5.8163	5.9070	5.8492	6.3557	5.3539	5.0261	6.7540	6.4598	8.7930	6.4065	6.4523	5.6541	7.4127
PDK2	10.8043	10.1100	10.0706	10.2242	10.3926	10.3519	10.4188	10.5042	9.8107	10.5030	10.5263	11.0511	10.5564	10.6285	9.3303	10.4709	10.6897	11.3787	10.2740	10.2529	10.6393	10.5128	10.4412	10.5467	9.7794	10.5879	10.5573	9.6154	10.9894	10.0993	10.9689	10.5931	10.0401	9.1832	10.4495	10.5500	10.8383	11.0327	10.5276	10.3274	10.7947	9.0390	10.7580	10.2147	9.7999	9.8166	10.2836	10.1264	10.2002
EBP	8.6402	7.8214	8.4983	8.5556	9.9434	8.6302	8.6035	8.4532	7.7792	9.0220	9.6676	8.0715	8.5638	7.9012	8.4782	8.2459	8.0887	8.3176	8.2836	8.5183	8.2993	8.5713	8.0563	8.3740	8.2521	8.2629	8.8391	8.9594	8.3988	8.5075	8.3875	8.5378	8.3267	8.9144	7.7053	8.7487	8.2221	8.1950	8.7175	7.7650	8.8381	8.8263	8.3648	8.2606	9.2917	7.9207	8.3005	7.8653	7.8868
PDK4	11.7641	11.4292	12.9358	10.8482	12.0227	11.0710	11.9778	12.3156	11.9474	10.6487	8.6427	11.4649	10.1074	10.5781	10.8632	10.6658	10.6193	10.2537	10.0737	11.3566	11.2189	10.3441	10.9413	11.6282	10.0679	10.0012	8.9580	10.8304	8.2435	11.5146	12.0607	11.7817	12.2596	10.5295	11.7681	11.3308	11.4082	10.6815	11.0537	10.7277	11.3543	9.8190	9.8003	11.4531	7.9801	11.0208	10.1268	10.0790	10.7826
SUN3	0.0000	0.0000	0.7467	0.0000	0.0000	0.7986	0.0000	0.0000	0.4270	0.5050	0.0000	0.8480	0.6115	0.0000	0.0000	0.0000	0.0000	0.9210	0.5211	0.6106	0.0000	0.6818	0.0000	0.4550	0.0000	0.0000	0.7677	0.0000	0.5643	0.0000	0.6383	0.0000	0.0000	0.2738	0.0000	0.0000	0.5117	0.0000	0.0000	0.0000	0.0000	0.6744	0.0000	0.5234	2.0011	0.3130	0.8097	0.0000	0.3725
LNPEP	8.1450	6.6692	7.3276	7.9467	4.3726	6.6787	5.7867	4.7078	6.6206	6.3131	5.0456	5.3074	6.5851	7.9835	6.2415	8.1455	7.1731	7.4081	7.7925	7.2719	5.9894	8.1150	7.3724	8.0917	7.1780	7.0770	6.4061	7.1939	6.6267	7.7238	4.1899	7.3771	8.1123	5.63205	7.3316	5.1077	7.3804	4.5770	4.1388	8.2123	6.8407	4.9630	6.8646	7.5005	8.6021	8.2382	7.3629	6.1834	8.2819
MYO5C	7.6019	7.1805	6.2941	6.9984	3.9406	9.2153	6.9257	5.3552	6.3599	6.2787	6.8881	6.0259	6.0239	6.9903	6.1485	5.8001	6.4855	7.2597	6.5273	6.8942	5.6976	7.5062	5.4847	6.8457	7.3746	6.5720	7.0462	6.2056	5.8785	7.7413	5.7635	6.0101	7.0191	5.26595	5.3780	5.2724	7.8612	5.7695	6.2721	5.4007	7.2200	8.8842	5.4455	7.0519	10.9906	8.3781	6.9890	5.3477	6.3724
ALPI	0.4871	0.0000	0.0000	0.0000	0.0000	0.0000	0.0000	0.0000	0.0000	0.0000	0.0000	0.0000	0.0000	0.0000	0.0000	0.0000	0.0000	0.0000	0.0000	1.6358	0.0000	0.0000	0.4227	0.0000	0.0000	0.0000	0.0000	0.0000	0.0000	0.0000	0.0000	0.0000	0.0000	0.31485	0.0000	0.0000	0.0000	0.0000	0.0000	0.0000	0.0000	0.0000	0.0000	0.0000	0.0000	0.0000	0.0000	0.0000	0.0000
ZNF292	10.4103	11.0413	10.7459	10.6898	8.0162	9.5537	10.1353	9.5878	11.3878	10.3685	9.7513	9.6121	10.5350	10.6940	10.5174	9.8831	10.1285	9.9263	10.4318	10.6916	9.5765	11.1119	9.8800	10.7267	10.5468	10.5520	9.8590	10.6315	10.1134	11.0782	9.3926	10.2095	10.6204	9.9839	10.4209	10.0949	10.3171	9.1938	8.3577	9.8439	9.7997	9.5114	9.9353	10.7639	10.5603	10.5393	10.3099	10.1737	10.5142
SEC61A1	12.4467	12.4639	12.3333	12.6804	13.6318	12.8624	12.3268	11.9920	12.1453	12.2431	12.5804	12.1842	12.2765	12.3058	12.7936	12.5820	12.2198	11.3347	12.2995	11.9503	12.5723	12.3400	12.4542	12.0810	12.9939	12.4733	12.6223	12.7499	12.1448	12.0277	12.5842	12.3537	12.6929	13.0245	12.6999	12.4533	11.9384	12.4123	12.1398	12.7862	12.6461	12.3092	12.4901	12.1533	12.9974	13.0936	12.3510	12.5340	12.1178
SEC61A2	9.2833	9.3072	9.1307	8.7499	7.4944	8.4903	9.3277	9.6226	9.0989	9.5258	9.2662	9.6615	9.9718	8.8883	9.9398	9.2508	9.9231	10.0345	9.6654	9.7906	9.0629	9.3453	9.4828	9.6207	9.2311	9.2561	8.8169	10.5403	9.3806	9.0406	9.0621	9.9750	9.4586	9.4444	8.8165	9.3807	9.0195	8.9657	8.6339	8.9874	9.0734	7.8389	9.1103	9.1960	8.1859	8.2866	9.2859	8.7644	9.7624
ALPL	9.3942	8.3423	9.3474	9.2213	8.5632	10.2123	10.2644	7.4805	9.0232	9.8285	10.0657	9.7255	10.1945	8.4773	7.4782	9.1994	8.8634	8.9091	8.7968	9.0555	8.9122	9.7170	7.7097	8.6304	7.6534	9.3551	10.4116	9.6554	10.2760	9.6784	8.9256	9.9151	9.0592	7.9913	9.7001	8.7979	8.8170	8.8429	7.7363	7.8779	9.3704	8.8637	8.4886	9.1357	6.9068	8.3547	9.5751	7.3546	9.3232
PTGS2	4.0233	5.8929	10.6789	4.1196	7.7352	6.8299	3.5424	2.5042	4.5261	4.0450	4.4216	5.3291	5.8182	5.7244	4.4489	5.5145	5.6589	7.1145	6.6836	3.9284	4.6371	6.3830	3.3967	6.2946	7.2323	7.6232	8.0197	4.2639	5.3481	7.4372	5.6904	2.2954	6.6689	5.34865	4.0957	3.1768	6.8888	3.7962	4.5643	6.2143	5.0293	6.7425	6.5503	7.7877	7.0889	5.3821	6.5011	5.7031	6.9352
PECR	8.1320	7.5762	7.2721	7.9431	7.5217	7.5265	8.2583	7.3268	7.9537	7.6949	8.1171	7.3309	7.3680	7.9042	7.3653	8.2442	7.6749	6.6137	6.9255	7.6416	7.5989	7.8774	8.1197	7.5679	7.3368	7.8216	7.8600	7.1482	7.4900	7.7271	7.6089	7.8159	7.6790	7.2761	7.2307	6.9059	7.5040	7.8737	7.2268	7.5924	7.8561	7.2514	7.4926	7.3662	7.6025	7.5135	7.6874	7.2743	7.2800
DDHD2	10.2501	10.9022	10.7382	10.4378	9.3736	10.4118	10.3033	10.4602	10.4792	10.4858	10.1381	10.4019	10.3978	10.3643	9.8984	10.6746	10.6538	11.5876	10.5336	10.9064	10.3130	10.5575	10.8664	11.0545	9.9673	10.3918	10.0233	10.3015	10.6021	10.7190	10.1451	10.6816	10.4848	10.2673	10.8166	9.9542	10.7999	10.1205	10.9368	10.5804	10.5111	9.4390	10.5643	10.4525	10.2719	10.0590	10.7469	10.2415	10.7213
TBC1D5	11.6594	11.1821	11.2982	11.6482	10.4878	11.2287	11.3879	10.8310	11.7856	11.4565	11.5430	10.7913	11.7607	11.6257	10.5786	11.5596	11.5770	11.0954	11.3338	11.6066	11.3284	11.8872	11.5897	11.8170	11.4950	11.3622	11.3456	10.7169	11.1406	11.6691	11.2530	11.7769	11.7791	10.8641	11.9897	11.1041	11.5140	11.4617	10.4826	11.3781	11.7226	10.3983	11.6492	11.5644	11.5041	11.3343	11.8582	11.1374	11.6264
NAPRT1	8.6986	8.5242	7.9858	8.5931	10.3384	7.5438	9.4374	9.3341	8.6480	7.4915	9.1598	9.0229	9.6163	9.2509	8.3229	6.7345	8.9123	7.4784	7.7513	6.9453	7.9059	8.5551	5.5108	7.9754	8.0632	9.1699	9.7770	9.5474	9.2029	8.3909	9.5390	9.0483	8.6485	8.0986	8.5901	9.0296	8.6543	10.0228	11.2241	8.3298	9.2043	6.9993	9.8618	9.1993	7.7605	8.2587	8.6612	9.3807	8.6403
MGST3	10.5796	10.3561	9.9158	9.9994	10.9767	10.7113	10.1890	10.5434	9.6720	10.5452	10.5040	10.6846	10.2157	10.0753	9.3749	10.0892	10.6354	11.0945	10.0685	10.3481	11.1004	10.0601	10.5805	10.4860	9.8426	10.7837	10.4337	9.8567	10.2642	10.2266	11.1631	10.4878	9.9939	10.3311	10.1403	10.1767	10.6312	11.0399	11.6447	10.1050	10.7229	9.7548	10.4201	10.2451	10.9665	9.4008	10.4808	9.7995	10.2980
ZYG11A	0.0000	0.4540	0.4210	0.0000	1.3777	1.8432	0.0000	0.0000	0.0000	0.0000	0.0000	0.0000	0.0000	0.0000	0.4123	0.5201	0.9883	0.5328	0.0000	0.0000	0.0000	0.0000	0.4227	0.0000	0.4034	0.6030	0.0000	4.4858	0.5643	0.0000	0.0000	0.0000	0.6810	0.62185	0.0000	0.0000	0.0000	0.0000	0.8117	0.4880	0.0000	1.7586	0.8055	0.9066	5.2254	0.5701	0.4609	0.4304	0.0000
ORC2L	7.9042	8.6114	8.0426	8.3007	6.5086	7.9081	8.2113	7.7548	8.5008	8.3497	7.5174	7.8291	7.5165	8.0089	8.4083	7.7424	8.1516	7.9360	7.9547	8.3256	7.8210	8.2506	8.0801	8.1550	7.9033	8.3844	7.8031	8.6737	7.8887	8.2539	7.3333	8.1346	7.8300	8.2194	7.6471	7.5958	7.6084	7.1729	6.8835	8.0973	7.6934	7.8851	7.2234	8.1134	8.9068	8.0893	7.7315	7.9056	7.9258
RAB9BP1	0.0000	0.0000	0.0000	0.0000	0.0000	0.0000	0.0000	0.0000	0.0000	0.0000	0.0000	0.0000	0.0000	0.0000	0.0000	0.0000	0.0000	0.0000	0.0000	0.0000	0.0000	0.0000	0.0000	0.0000	0.0000	0.0000	0.0000	0.0000	0.0000	0.0000	0.0000	0.0000	0.0000	0.0	0.0000	0.0000	0.0000	0.0000	0.0000	0.0000	0.0000	0.0000	0.0000	0.0000	0.0000	0.0000	0.0000	0.0000	0.0000
OGFRL1	9.4156	9.9292	9.5011	9.3174	7.7778	11.5183	8.8255	10.6315	11.3114	8.4448	8.3227	7.8086	9.4022	9.8745	7.3899	9.5037	10.7588	8.6075	10.3224	9.4030	9.2359	9.3154	9.1750	10.4348	8.9982	8.4860	8.4690	8.3874	8.8337	10.4373	9.1170	9.1502	10.3552	8.1254	10.2890	8.6302	10.3252	9.7168	9.5410	8.7113	9.7728	9.1415	10.3224	10.1726	11.0362	9.6652	10.6951	8.3941	9.9344
PUF60	12.0583	11.9082	12.3871	12.1973	12.8949	12.1886	12.3026	11.7797	11.7800	12.2937	12.4930	12.5718	12.4697	11.8057	11.1823	12.7107	12.4481	11.6521	11.7590	12.0744	12.1372	12.2569	12.3780	11.8692	11.9705	12.2032	12.3725	12.1443	12.2829	11.9733	12.6672	12.5280	12.1864	12.4321	13.0030	12.7939	12.2043	13.3238	13.5048	12.3956	12.2459	11.6938	12.6259	12.4643	11.5711	12.2466	11.9130	12.4179	11.7047
SV2B	8.1887	4.4153	5.3453	4.8486	5.2185	7.4153	6.1837	7.1731	2.9796	8.9602	8.1483	10.3498	7.0832	10.7283	6.1724	10.3383	10.3209	12.8175	10.9660	8.1680	10.2176	10.2905	8.3537	11.5565	7.9845	10.0925	9.6484	5.9094	11.2278	10.0894	5.3000	9.1375	5.5313	5.98805	4.7711	7.6951	10.6777	5.9539	4.1388	9.0494	10.1060	4.6345	10.0209	10.2342	7.6435	7.8974	9.6131	5.8052	10.7422
ZFAND1	7.6739	8.4361	8.3727	7.4985	7.5091	8.1376	7.9279	8.5543	8.4463	8.0727	7.9370	7.8138	7.7035	8.2678	7.6709	7.9028	7.6795	8.5207	8.0619	8.1440	7.8925	7.9136	8.0132	8.0358	7.9698	8.1409	7.7825	7.9106	7.7513	8.3100	7.8047	7.8039	7.8603	8.07785	7.7690	7.8251	7.9288	7.9852	8.6404	8.0673	7.4996	7.8778	7.6242	8.2103	7.9672	8.2298	8.1403	8.4611	8.0814
MYO5B	4.6494	5.3552	7.5708	5.8617	9.5572	7.1294	3.5424	4.7249	4.0739	4.6130	5.4065	4.9727	3.5307	6.2543	6.0335	4.9110	5.5111	7.7893	6.9092	4.4295	6.9792	5.9117	6.3215	6.9980	6.9939	6.5766	6.4263	5.1499	6.6520	6.0419	4.5048	3.9274	7.5709	7.435	5.9137	3.6427	6.1973	4.3809	6.3138	6.7008	7.2388	5.2460	5.5657	6.1040	8.3222	6.3172	6.4708	4.6825	7.2603
TMEM82	0.0000	0.0000	0.0000	0.0000	0.0000	0.0000	0.0000	0.0000	0.0000	0.0000	0.0000	0.0000	0.0000	0.0000	0.4123	0.0000	0.0000	0.0000	0.0000	0.0000	0.0000	0.0000	0.0000	0.0000	0.0000	0.0000	0.7677	0.4000	0.0000	0.0000	0.0000	0.0000	0.0000	0.17445	0.0000	0.0000	0.0000	0.0000	0.0000	0.0000	0.0000	0.0000	0.0000	0.0000	0.0000	0.0000	0.0000	0.0000	0.0000
PECI	10.2937	11.0724	10.0440	10.1009	10.8474	10.1035	10.1432	10.1741	9.4313	10.1336	10.1218	10.0182	9.9842	10.1264	10.3101	10.5870	10.3060	9.3911	10.2911	9.9365	10.8312	9.6377	10.6536	9.8052	11.8338	10.0078	10.0945	10.1041	9.7469	9.8469	10.7430	10.3319	10.0545	10.8391	10.0502	10.0743	10.0658	11.0547	11.0946	10.2726	10.2876	9.9792	10.1313	9.8689	9.9914	9.7472	10.5000	10.5721	10.2503
OR11G2	0.0000	0.0000	0.0000	0.0000	0.0000	0.0000	0.0000	0.0000	0.0000	0.0000	0.0000	0.0000	0.0000	0.0000	0.0000	0.0000	0.0000	0.0000	0.0000	0.0000	0.0000	0.0000	0.0000	0.0000	0.0000	0.0000	0.0000	0.0000	0.0000	0.0000	0.0000	0.0000	0.0000	0.0	0.0000	0.0000	0.0000	0.0000	0.0000	0.0000	0.0000	0.0000	0.0000	0.0000	0.0000	0.0000	0.0000	0.0000	0.0000
PPID	8.9744	8.7541	9.0164	8.8553	8.6229	8.6947	8.8755	8.8730	8.7485	8.3608	8.7686	9.0229	8.6629	8.6624	9.0002	8.5296	9.0310	9.6139	8.6467	8.7930	9.1831	8.8647	8.7273	8.8926	8.5955	8.8528	8.8977	8.6589	8.9429	8.7619	8.6638	8.9625	8.4772	8.62015	8.8515	8.7506	8.6845	8.5213	9.1173	8.8810	8.8838	8.6830	9.0181	8.4493	9.6941	8.8003	8.9616	8.9296	8.7170
PLVAP	6.4420	8.9296	9.9117	7.4010	9.3862	8.5641	7.4351	8.1550	7.5413	7.5700	7.4185	7.5500	7.5165	6.9884	7.2621	8.2293	6.9880	6.2057	6.7493	7.7721	10.2320	7.1380	8.0396	7.0311	8.7155	7.9633	9.5396	7.3142	6.3388	6.5472	8.0180	8.0976	9.6265	9.3411	8.9057	8.4782	6.0474	6.3280	7.8207	8.1079	6.9151	8.2036	8.3029	9.1085	9.1999	7.7132	8.6505	7.9610	7.6084
SLC39A13	9.0980	8.8334	8.9645	9.9295	10.5043	9.5178	10.0775	10.0665	9.5200	10.4443	10.0204	10.0962	9.4444	9.2748	8.8583	8.8639	9.5944	9.6311	9.5137	9.7602	9.5366	9.6006	9.7457	9.3572	8.8098	10.0718	9.6710	9.8775	10.4691	9.6227	10.0177	9.0560	9.3467	9.42535	8.4675	9.9348	9.7435	9.8926	10.3027	9.8107	9.0334	10.1786	8.6314	9.5349	8.6276	9.0121	8.8660	9.7950	9.3232
SLC39A10	11.0107	10.0559	11.0741	10.2402	8.3251	10.2091	9.8852	9.2989	10.4631	10.1619	10.2464	9.9614	10.1163	11.2222	11.1086	11.0500	10.4116	11.6591	10.8474	9.9891	10.4756	10.7504	9.7232	11.3955	10.5032	10.2002	10.2462	10.2761	10.4937	10.6552	9.2429	10.2198	10.5780	9.71095	10.3159	9.1600	10.6535	9.5607	8.5060	10.6736	11.0223	9.9465	10.4091	10.1572	10.6107	11.0449	10.8413	10.1147	11.1346
SLC39A11	9.9556	7.6906	8.4530	9.0983	8.7903	9.6577	9.5283	10.3411	8.9924	8.9626	9.0056	9.8154	9.6104	9.1713	7.7985	9.4564	10.1541	8.2258	8.6653	10.2372	9.6640	9.4158	8.8334	9.1610	8.6335	8.6138	9.6210	8.4871	8.7220	9.2863	9.4918	9.1770	8.1753	7.83485	8.1056	8.4140	9.9426	10.6435	8.6887	8.5900	9.9883	8.3843	9.4843	9.5551	7.6381	8.2391	8.7152	8.4568	9.2329
LOC96610	8.6286	8.7662	8.8238	8.4081	8.6286	7.9313	8.6732	8.5859	9.3277	8.9772	8.4169	8.7920	8.5435	8.5382	9.7088	8.4761	8.8833	9.1208	8.9026	8.7095	8.4338	8.4255	8.7004	9.0805	9.4680	9.4599	8.6006	8.8339	9.0537	9.0266	7.4014	8.7515	8.6809	8.8261	8.2191	8.2275	8.4898	8.7098	8.6135	8.6430	8.8996	8.3696	8.4832	9.6878	9.6759	8.7468	8.8336	8.7586	9.0312
SLC39A14	10.8445	12.1304	10.0413	10.3453	9.3619	10.7138	10.6989	10.9276	12.5890	10.1390	9.9448	10.4189	10.1184	11.4284	10.0694	11.6279	9.6520	10.1332	11.5027	9.8916	10.5048	10.5592	11.3421	10.7229	11.0891	9.9680	10.9363	9.9094	9.8849	11.7032	11.3525	10.6175	11.3086	10.58755	11.7748	10.4862	10.2636	10.2023	10.5740	10.9376	10.3727	9.3122	10.9839	11.0398	10.0975	11.5874	9.9041	11.8778	11.7625
SCN2B	9.4884	5.7516	7.8334	8.9327	6.5502	9.0071	9.3550	9.4436	7.7403	9.2625	9.3129	10.1980	8.5084	9.8496	6.4969	9.6767	9.8132	12.4307	9.8928	8.8518	9.3884	9.8987	9.5585	10.7121	7.8817	9.5171	9.4439	4.7654	11.2186	10.1478	7.2775	9.2927	8.1933	6.69865	8.8734	8.3721	10.6094	8.7091	7.0324	9.1283	10.2861	6.3479	9.2608	9.1513	5.7122	7.8588	9.7232	8.1774	10.0699
CEP120	8.7969	9.3433	8.8086	8.5788	7.5049	8.6288	8.2330	8.5302	8.8250	8.5485	8.2694	8.0672	8.0408	8.7653	8.7693	8.5262	8.5402	8.5399	8.5053	9.0208	8.7423	8.5655	8.9130	8.8892	8.8129	9.1142	8.2165	9.2698	8.0795	8.6380	8.2598	8.7105	8.7811	8.5465	8.2888	7.9171	8.3537	7.9393	8.6808	8.8908	8.4746	8.5902	8.0598	8.6744	9.3368	9.2980	8.8936	8.6515	9.2244
MTMR10	11.1247	11.0234	11.3188	10.6067	11.0267	11.1256	10.9856	11.0920	10.3990	11.3635	10.8399	11.6748	11.3667	10.3352	10.0796	11.1177	10.5034	10.6421	11.2041	12.2539	10.1360	10.8908	11.6199	11.3124	10.7162	10.4405	10.5117	10.7926	10.3078	11.4281	11.4630	12.1172	11.0885	10.57925	10.8835	10.1846	11.5089	11.2088	11.6193	10.6136	11.2222	11.1573	11.2064	11.1656	11.0293	10.6051	10.0830	10.5897	10.4930
EIF1AX	11.2378	11.1770	11.5110	10.9553	10.9671	11.2090	10.8583	11.6914	11.2031	11.3073	11.0387	10.9945	10.9627	11.1606	10.9442	11.4550	10.9790	11.2345	11.5518	10.9489	10.9443	10.8157	11.0681	11.3650	11.0391	11.4257	10.8785	10.8565	10.7975	11.0054	11.5908	11.1480	11.2352	11.19285	11.2193	11.2913	11.0777	11.0128	10.6156	10.4835	11.3329	10.6767	10.7011	10.8447	11.7708	10.9847	11.0890	10.3388	10.4967
EIF1AY	0.0000	0.7987	0.4210	8.6059	0.0000	0.0000	8.8019	0.0000	0.0000	0.0000	8.5961	0.0000	9.1087	8.6690	0.4123	8.3608	9.0247	0.0000	0.0000	8.9177	6.9792	8.3149	0.7492	6.9338	0.0000	9.2109	0.0000	0.0000	0.0000	0.3901	0.0000	8.9748	7.2803	0.0	0.0000	0.0000	0.0000	8.9378	0.0000	8.2501	0.0000	8.6851	8.5050	8.6605	0.0000	8.4009	9.0421	5.9174	8.5399
NTRK2	15.3911	15.2413	13.5619	15.3095	11.2738	15.5725	14.2144	15.6484	15.6086	14.7123	14.7512	14.6252	15.8695	15.1668	10.4374	15.8789	15.4738	14.9858	15.5090	15.2181	15.9927	14.9856	15.8024	15.4755	14.7603	14.7364	15.0510	12.4393	14.6481	15.5747	15.5644	14.9568	14.5123	12.7024	15.9862	15.4597	15.8550	15.7034	14.4447	15.7486	15.9709	13.1007	16.3326	15.8684	14.3470	13.6541	15.6797	14.5592	15.2970
NTRK3	10.9197	10.5543	9.8637	10.6572	7.4532	9.2707	10.9841	10.1941	11.5832	10.8310	10.1529	10.1285	10.7197	10.3811	10.7029	10.1767	9.9410	10.0414	10.8670	10.2843	10.2515	10.4897	10.3204	10.5563	10.0953	10.1007	10.6374	10.1568	10.7964	10.8341	10.6081	9.9866	9.8253	9.7607	10.2588	10.3499	10.9877	10.1428	8.4909	10.6171	10.3257	10.4968	10.3586	10.5474	7.6809	10.5579	9.7212	10.5455	10.3360
ARHGAP23	11.2488	9.6905	11.7846	10.1184	9.9535	11.7314	11.6919	10.6067	10.4739	11.9980	11.1892	12.3134	10.5665	10.6389	10.6168	11.0627	10.8572	11.5937	10.3824	12.5293	10.8576	10.9433	11.3198	11.3969	9.8066	10.7730	10.4352	10.1608	11.0210	11.3378	12.2129	12.4097	10.8728	10.5929	11.0501	10.9643	11.3368	10.1510	10.2374	10.8317	11.3266	11.3101	10.6989	10.3862	9.5995	11.4194	10.6802	10.1456	10.6217
ARHGAP22	7.9042	7.7685	10.1571	8.2546	10.1871	8.9381	9.6190	9.1721	8.8129	9.5287	8.3764	9.8090	8.5658	8.4095	8.2605	7.6979	8.5604	7.7389	7.6042	9.2098	8.2159	7.3425	8.7423	7.8787	8.4014	9.2751	7.6323	9.1685	7.9176	8.3435	9.1428	9.3737	8.0708	9.8283	9.5434	9.0375	8.1439	7.8018	9.8587	9.6759	7.6690	8.3022	8.5774	8.7628	7.5883	6.8069	8.1053	8.9712	7.8017
ARHGAP21	12.8065	12.7004	12.9229	12.4502	11.0942	12.5978	12.4224	12.4622	12.8704	12.6937	11.8668	12.7031	13.1496	12.1866	13.3038	12.0699	12.6555	12.6543	12.5662	13.5207	12.0234	12.5170	12.8635	12.8333	12.2315	11.8517	11.7940	13.4608	12.4264	12.8262	12.1402	13.1480	12.6469	12.64545	11.8885	11.9224	12.7692	12.3580	11.2659	12.2307	12.4232	12.0421	11.8922	12.1845	11.7453	12.1890	12.3745	11.8243	12.2819
ARHGAP20	7.4202	6.7580	8.0610	6.2633	6.1885	6.5401	4.7447	4.9354	4.2925	5.8475	6.4634	6.6352	6.3533	7.8461	8.0497	6.7462	6.6446	8.9848	8.4417	5.9197	6.9639	8.1188	6.1174	8.1681	5.9685	6.7113	7.3261	7.0822	7.9459	7.7538	3.3868	6.4547	7.3406	7.1101	4.9095	4.5129	7.7291	4.7958	4.2575	7.3646	7.6062	6.7743	7.3902	6.7213	7.8096	8.5742	7.5808	6.7416	7.6660
ARHGAP27	7.0214	8.5975	9.2495	7.2930	7.6188	8.3953	7.7194	7.9672	8.1219	7.7266	8.2874	8.1869	8.4617	7.3551	7.1690	6.9872	7.0357	7.7207	8.4125	8.5224	7.9835	7.7370	7.9708	7.7250	9.3219	6.8279	8.3910	8.3180	7.6857	8.0116	7.6089	7.5996	7.9823	8.329	7.2231	7.8575	8.3424	7.9682	8.4909	8.3637	6.4902	8.2899	7.6187	8.2313	8.5531	7.8421	8.3545	8.9590	7.6428
ARHGAP26	10.1125	10.6636	9.3896	9.5398	7.9953	10.2592	8.6717	9.4860	10.5952	9.2585	9.2436	9.8805	9.2022	10.8510	9.0160	10.1389	9.7382	11.6020	10.4268	9.5683	10.0161	10.2330	9.2234	10.8098	9.5595	10.2752	9.4366	8.4923	10.3429	10.5531	9.9454	9.6971	9.5942	8.78185	9.4420	8.6531	10.7749	9.9894	9.2467	9.7694	10.0128	9.5759	9.7104	9.7078	9.1851	9.2309	9.6648	8.8762	10.0887
ARHGAP25	6.8001	7.9303	9.1989	6.4572	7.6420	8.4889	6.5794	7.4889	6.8582	6.8296	7.8637	7.2192	7.2375	6.2069	7.8696	7.4193	6.2058	7.1238	7.2842	8.0920	7.8039	6.9984	7.7490	7.2785	7.8356	5.9476	8.8402	6.5443	6.7579	6.2738	7.2980	7.9291	8.1918	8.1711	7.6889	7.7229	7.0916	7.5767	8.1548	8.3080	6.6231	8.1801	8.4194	8.1845	8.1113	7.7703	8.5071	7.8739	7.2209
ARHGAP24	8.9536	9.1726	8.9308	8.9146	8.3953	8.6844	9.4901	9.7091	9.6604	8.3236	8.3716	8.1344	8.1030	8.6755	6.3230	9.4723	9.3393	9.5569	8.0093	8.5772	8.9449	7.4757	8.8695	9.1731	9.2755	10.0049	8.3791	6.7510	9.0909	8.7168	7.2514	8.7716	8.3721	7.51485	9.2655	9.1203	8.4180	7.7227	8.7583	9.4058	8.0621	7.5232	9.6201	9.0359	7.9166	7.3559	9.5758	8.6639	8.3653
NARFL	9.4358	9.6585	9.2703	9.6997	11.0966	9.6216	9.9696	9.9546	9.4241	9.9106	10.1103	10.3167	9.7065	9.4391	9.5054	9.3219	9.8460	9.5310	9.2067	9.6772	9.5715	9.6295	9.6609	9.1516	9.4075	9.5344	9.7072	10.0246	10.1479	9.4528	10.2470	9.5058	8.9855	9.64775	9.4190	10.1279	9.6456	10.0166	10.6424	9.5836	9.4927	10.7569	9.5163	9.2654	8.8551	9.2228	9.0493	9.8169	9.0045
ARHGAP29	8.8915	8.8840	9.1762	8.4242	7.1245	8.3139	8.2311	6.4203	8.0710	7.3943	8.3326	7.1396	7.7678	8.7591	9.3546	8.3854	7.4977	8.4834	9.0187	8.4568	8.5394	8.2845	7.3848	8.3933	9.2957	8.0421	8.2766	7.8258	7.5814	8.8165	6.6842	8.4944	9.4873	7.72685	7.1730	5.6880	8.8360	7.4759	6.2146	8.9717	8.8271	8.3399	7.0014	8.0169	9.0259	8.9292	9.7122	7.8502	8.7529
ARHGAP28	4.6949	6.3957	5.5984	5.3030	4.7028	3.2485	4.6059	5.4963	6.2623	5.6328	4.3839	4.2172	5.7491	6.2659	6.9778	6.9423	7.1095	4.9715	5.5974	5.5168	6.2515	5.4257	6.6546	5.9925	4.6365	7.6003	4.8277	6.6259	6.2141	5.3810	3.8984	5.6140	5.8126	4.67065	6.2990	4.4384	5.0226	4.5431	4.7779	6.1004	4.3887	4.4889	5.8815	6.3787	6.9336	2.2858	5.4440	5.8753	6.2834
NFKBIL2	5.8883	6.1246	6.8353	7.2895	7.3001	5.7394	7.9710	5.4796	6.9652	6.5161	7.3367	6.3111	6.7569	7.1317	8.1247	6.8955	7.6103	6.5255	6.5627	6.2242	6.1016	6.7212	6.2779	6.3608	7.4999	5.7250	7.2969	9.6328	7.1568	7.2046	5.2795	6.1059	7.8127	9.0676	7.9673	7.5251	6.3777	6.6816	6.2292	7.1727	6.1454	8.7663	6.6068	7.4469	7.9971	8.4784	5.5287	7.2759	5.9742
LOC150197	0.0000	0.4540	3.8636	0.0000	0.0000	0.4539	0.4954	0.0000	0.0000	0.5050	1.0734	0.0000	0.6115	0.3882	2.3131	0.9016	0.7277	0.5328	0.9030	0.0000	0.5284	0.9306	0.7492	0.0000	1.8403	0.0000	0.4342	0.4000	0.5643	0.0000	0.0000	0.0000	0.0000	1.32775	0.0000	0.0000	0.5117	0.5809	1.7075	0.4880	0.0000	2.3706	0.0000	0.5234	1.0882	1.7752	0.0000	0.0000	0.0000
PCGF1	7.0436	7.9149	6.9024	7.3139	8.2026	7.5944	7.8685	7.7125	7.5062	7.3725	7.4185	7.4806	7.3398	7.4676	7.3230	6.9973	7.4197	7.3890	6.8452	7.0116	7.5347	6.9847	7.6127	6.9073	7.1264	7.6232	7.5723	7.8012	7.4294	7.3215	7.6253	7.1649	6.5013	7.7385	6.8189	7.4752	6.9547	7.7023	8.2437	7.3610	7.0722	7.8741	7.1417	6.7684	7.3765	7.1424	6.9375	7.4351	7.0741
SYDE1	8.2259	8.9822	8.4134	8.5156	9.7490	8.6726	8.6528	9.0851	7.8260	7.5890	8.1980	7.7721	7.8227	7.4163	9.6912	8.6421	8.3833	6.8499	8.4381	7.8696	8.8962	7.5590	8.6376	7.1897	8.7462	7.5331	7.9353	8.9604	7.7577	7.8128	8.9469	7.6232	8.5358	8.90855	8.8710	8.1004	8.2606	9.1173	9.4174	9.0840	7.8802	8.7445	8.3875	7.5758	9.0729	9.1020	8.2567	9.5019	8.9280
DDIT3	8.8187	9.9331	8.7259	9.2303	12.3667	10.5801	9.7357	8.9763	8.6408	9.1055	9.1029	9.4073	8.6969	8.8533	9.1906	9.6049	8.6522	9.1765	8.7558	9.1901	9.5651	8.4079	8.7618	8.6309	9.0226	9.3041	8.9873	8.9850	8.7364	8.6818	9.8149	8.6763	8.1063	9.45425	8.3493	8.9252	9.0417	10.1547	9.7724	8.5909	9.1110	14.8416	8.3806	9.6096	8.7225	12.8868	9.0252	9.1460	8.7270
DDIT4	12.0637	13.3239	11.0466	11.8656	10.9915	11.7824	12.8402	13.2681	13.3285	12.0599	10.2365	12.3432	12.0922	12.1759	9.8889	11.6440	12.2623	10.9654	10.9120	11.8754	11.8829	11.4206	12.0209	12.1555	11.4180	12.6358	10.8555	10.7142	11.0310	12.2984	13.3148	11.4338	12.2114	11.84155	12.2406	12.9373	12.8402	11.2820	12.1935	11.5828	11.9017	10.9631	11.5504	11.3778	7.8710	10.7936	10.4883	11.3630	11.5437
NFKBIL1	9.2953	9.4937	8.8994	9.6910	11.3006	9.1697	10.2076	9.4829	9.7335	9.9977	9.8426	9.7843	9.3284	9.9629	9.5455	9.2487	9.3761	8.9251	8.3524	9.1917	9.1531	9.2141	9.2316	8.9424	8.9697	10.0746	9.8790	9.4638	10.0174	9.5771	9.9871	9.3983	8.9268	9.5051	9.1694	10.1160	9.1968	9.5944	10.3611	9.2854	9.2399	9.2128	9.2215	9.1886	8.5225	8.4765	8.6825	9.5635	8.9946
SLCO4C1	0.0000	0.4540	0.4210	0.0000	0.0000	0.4539	0.8634	0.0000	0.0000	1.4203	0.6343	3.6088	0.0000	1.3470	0.4123	0.5201	1.7206	4.0943	0.5211	0.6106	2.8464	0.3807	1.4341	1.9879	0.9766	0.6030	1.4627	4.3341	2.4082	2.5771	0.0000	0.7746	1.1418	0.44825	0.0000	0.0000	1.6456	0.5809	0.0000	1.1423	2.1600	0.6744	1.3194	1.8575	1.3228	0.7881	1.7041	0.4304	1.7471
RXFP3	0.8506	1.3098	0.4210	1.0996	0.0000	0.4539	0.0000	0.0000	0.4270	0.8783	0.0000	0.0000	0.0000	2.9621	0.0000	0.5201	0.7277	2.3277	2.9117	0.0000	0.5284	1.3278	0.0000	3.0082	0.0000	2.5035	0.4342	0.0000	1.7628	0.6968	0.0000	0.0000	0.0000	0.31485	1.1229	0.0000	2.1395	0.0000	0.0000	1.3839	0.0000	0.6744	0.8055	2.0219	1.0882	0.0000	0.0000	0.0000	2.9033
COL19A1	2.8925	1.6864	1.7538	2.0172	1.0466	1.9847	0.0000	3.0479	1.6165	3.3534	2.1087	1.3785	1.6376	4.1435	6.8553	2.8232	2.3033	5.8843	4.5079	1.6358	2.6570	3.9819	2.7628	4.5844	2.0793	3.1349	3.0045	2.0686	3.9855	4.0733	1.0793	3.0192	2.6848	1.17255	0.4778	1.7215	4.0663	0.9940	0.0000	3.6635	3.3978	0.6744	2.3541	3.0762	2.8839	2.2123	3.4311	1.2572	5.3804
NKRF	8.7812	8.8863	8.0088	8.7027	7.6497	8.1376	8.4615	7.6800	8.5989	8.4343	8.4511	8.5917	8.6459	8.9657	8.6353	8.9937	8.7905	9.9083	8.6700	8.5327	8.8036	8.9304	8.6077	9.1768	8.6405	9.0479	8.7850	8.6804	8.7398	8.7379	8.0993	8.5309	8.5521	8.55995	8.4707	8.5899	8.5984	8.1778	7.5799	8.3968	8.7317	8.2325	8.7275	8.8155	8.9281	8.2228	8.9627	8.5373	9.1167
PCGF2	10.0235	10.1209	10.1622	10.8411	9.7537	8.5541	11.1162	9.8289	10.7754	10.7603	10.9272	9.9268	10.7598	10.4571	10.6599	10.2970	10.3738	8.8424	9.9843	9.8098	9.7545	10.7830	9.5258	9.7429	9.4444	11.0983	10.6357	10.5645	10.6866	9.9297	9.8054	10.4875	10.5964	10.6098	10.8447	11.0451	9.3028	9.6237	9.7050	10.5648	10.4260	10.3138	10.0385	9.7244	10.1922	10.5200	10.4007	10.5227	10.5527
TMEM84	1.1406	1.8433	0.4210	1.5385	0.0000	3.6394	2.5646	1.0276	2.1518	2.5920	1.0734	2.5361	1.0396	0.9458	0.4123	0.5201	2.0975	2.3277	2.8258	2.3827	2.0342	2.9904	0.0000	3.3074	2.4637	1.6210	2.7268	0.9697	3.4024	2.3323	1.9193	1.0469	0.3804	0.4323	0.4778	0.6549	3.1842	0.0000	1.7075	0.0000	2.5286	1.4791	0.8055	2.4257	5.6809	0.0000	0.8097	0.0000	0.9136
SMAD2	10.9423	10.5904	10.7331	10.6217	10.0661	10.6647	9.8305	10.7270	9.7726	9.9924	10.6900	10.1530	10.7851	10.8411	10.8139	10.9652	10.5815	9.9764	10.4355	10.6567	10.5053	10.3434	10.7279	10.5851	10.4698	10.8666	10.5194	10.7084	9.7670	10.4884	10.3034	10.5164	10.3972	10.27315	10.3815	10.3185	10.6964	10.5247	10.6999	11.0410	10.7247	10.2403	10.8208	10.5352	11.2059	10.4398	10.9101	10.7803	10.6874
MYSM1	5.6553	7.1181	6.5834	6.3998	2.2418	5.1450	5.2114	4.8856	7.0801	5.6569	3.7761	4.0875	6.1539	5.7495	7.3956	6.4707	6.1469	6.8387	7.3815	7.3788	5.6718	6.9639	6.6835	6.7768	7.8619	6.0301	5.1030	7.8053	5.7457	6.8756	3.0416	5.6754	6.8979	5.14515	4.7075	5.0010	6.5583	3.9887	3.9402	7.3361	5.1399	5.1764	4.8032	7.3431	7.9366	7.3015	6.1575	6.4405	6.3474
ATG2A	10.2106	10.2667	9.4277	10.3700	9.7409	9.9588	10.3687	10.2905	10.1380	10.3390	10.2575	10.3158	9.8943	10.0478	9.7383	10.0076	10.2989	9.8681	9.9389	9.8436	9.7919	10.0911	10.0095	9.9748	10.2934	10.0172	10.1456	9.9561	10.6480	10.0187	10.3015	9.9734	10.1225	9.37455	10.2804	10.1175	10.1803	10.3857	9.8832	10.2441	9.7432	9.4660	10.2905	10.0560	9.4983	9.6500	9.4244	9.8455	10.1510
LOC162632	8.2376	10.3459	7.5027	8.3970	5.9851	5.6699	9.8448	8.9765	11.0358	9.8871	7.8222	8.4771	8.4831	5.9335	7.6184	6.2779	8.1540	8.5211	9.3994	9.2219	9.0873	7.9916	8.0584	9.6229	6.9112	9.8372	8.3422	9.2193	10.5389	8.8843	9.0058	7.6602	7.7297	7.98065	6.2845	8.1326	8.8843	9.1163	7.9802	7.9303	7.2430	10.8373	5.9443	8.0399	6.8384	7.6191	8.2871	8.6343	8.4870
ATG2B	9.9805	10.3414	10.1119	10.0568	8.1221	9.4965	9.1928	9.5413	10.1335	9.8542	9.3204	9.5641	9.7514	10.3110	9.9786	9.5496	9.6461	10.5981	10.1099	10.2714	9.4035	10.4166	9.5565	10.4490	10.2585	10.0337	9.5512	9.2861	9.7701	10.3189	9.3165	9.9575	10.0541	9.3536	9.8083	9.2768	9.9494	9.2347	8.8462	9.4041	9.5262	9.5883	9.6364	9.8608	9.4983	9.7573	9.7174	9.6384	10.1027
PPPDE1	9.1672	9.5113	9.6096	9.3607	8.7533	9.0740	8.7603	8.7566	9.4364	8.9759	8.8571	8.4338	9.0424	9.5814	10.3738	9.5546	9.0174	7.9491	8.8737	8.6433	9.2146	9.0338	9.1080	8.7852	9.4487	8.5593	9.0669	9.6623	8.2503	9.1699	8.6756	8.7681	9.5233	9.20165	9.6836	8.7429	8.2586	8.8660	8.7683	8.4934	9.0930	9.6170	9.0108	8.8624	10.6249	9.8617	9.2668	9.3656	9.4903
PPPDE2	8.5855	8.1187	8.8388	8.4113	7.7023	8.0477	8.1749	8.0431	7.9110	8.3122	8.3076	7.8392	8.3610	8.0945	7.3670	8.1718	8.4765	8.2620	8.2735	8.4017	8.0209	8.6889	8.4566	8.2530	7.2750	7.9238	7.9821	7.4522	8.3232	8.2901	7.6614	8.4019	8.5299	7.81305	8.2088	8.1538	8.2055	8.0242	6.8555	8.4772	8.2340	7.7677	8.4319	8.5554	7.2787	7.8945	8.2172	8.1774	8.5204
BMP7	11.8958	11.9135	10.4252	12.0815	9.5031	11.7250	12.1286	11.5969	11.7842	11.8815	11.9963	11.5311	10.7310	12.4169	11.2802	10.7767	11.3557	10.7070	10.2745	11.6598	11.6514	11.8744	10.9889	11.6174	10.4655	11.6773	11.6406	11.2275	11.8137	11.8166	12.1095	11.6862	11.6880	10.19115	11.6674	11.3767	11.9637	11.5471	11.1455	10.4197	11.9640	11.8018	11.2145	10.6093	10.5237	11.2761	11.1929	10.9276	11.0398
C1orf38	7.9306	8.6397	10.4631	7.0780	9.8689	9.6018	9.1948	8.8889	9.5626	7.9037	8.1980	9.0580	7.3538	6.6676	9.2920	7.9965	6.1062	7.7776	10.0191	8.3137	7.6849	6.6318	8.8515	7.6660	11.3376	6.5288	8.9813	7.3026	6.2418	8.3448	8.6970	9.0464	9.0370	8.48085	7.6300	7.7268	7.6880	8.0514	9.8889	8.8207	7.2430	9.1308	7.4926	10.2221	8.4203	8.7444	9.1880	8.9058	7.9907
BMP5	0.0000	0.0000	0.0000	0.0000	0.0000	0.0000	0.0000	0.0000	0.4270	0.0000	0.0000	0.0000	0.0000	1.5123	0.0000	0.5201	0.0000	0.5328	0.0000	0.6106	1.2183	0.0000	0.0000	0.4550	0.4034	1.8459	0.0000	3.1156	1.2846	1.5174	0.0000	0.4387	0.3804	0.0	0.0000	0.6549	0.5117	0.5809	0.0000	0.4880	0.0000	0.0000	0.4583	0.5234	0.0000	0.7881	0.8097	0.0000	1.3063
BMP4	7.5056	7.1372	6.3214	7.1220	5.7905	4.4643	7.0046	6.4027	6.7970	6.9223	8.0222	6.6921	8.3494	7.6157	3.6528	6.2662	5.8919	5.5685	7.0720	6.1830	7.0289	7.6680	6.5536	6.5895	7.1851	7.3662	7.8031	5.4105	7.3299	7.1302	6.8254	6.6613	7.3217	5.77165	7.1730	7.1932	5.5409	7.2734	5.7715	7.9986	7.4287	5.6227	7.0672	6.7913	7.3765	3.4507	6.6163	7.6044	7.3147
BMP3	1.7696	1.8433	0.0000	0.8172	1.6468	2.5376	0.4954	0.0000	0.0000	0.5050	1.6820	1.7655	3.0686	1.9179	0.7326	1.6647	1.8575	5.0318	2.9928	0.6106	2.1822	0.3807	1.4341	3.4610	1.5537	2.2118	1.0382	0.9697	3.4663	2.7199	1.4165	0.4387	0.0000	0.47185	0.4778	0.0000	3.3739	0.0000	2.0076	1.5909	1.8488	2.1940	1.9968	3.4088	2.8086	0.5701	2.8872	0.7615	1.7471
BMP2	11.2834	10.4789	9.4334	11.5706	8.9005	7.2639	10.8602	10.2947	10.9639	10.6633	10.2581	10.8114	10.3326	11.3242	6.7573	11.3879	9.8408	8.4019	10.0323	10.3293	8.7950	11.5457	10.0779	10.6693	9.5626	10.2655	11.2398	9.6485	10.4500	10.8141	9.3090	10.9906	11.5311	8.65975	10.4250	11.1566	8.4393	8.4143	6.6860	10.5458	10.8779	6.3479	9.4692	10.7058	6.5502	6.7817	9.7631	11.2637	10.7780
BMP1	9.0007	8.9875	9.1610	9.5920	10.2741	9.7707	9.2656	9.1721	9.2901	9.4496	9.6399	8.8930	8.9939	8.7227	9.6165	8.5796	8.6396	7.7658	9.1614	9.2378	8.9983	9.4548	8.8226	8.1625	9.7682	9.0592	9.1495	9.8362	9.2626	9.1063	8.7925	8.5611	9.6906	10.10965	9.8045	9.1600	8.1525	9.1466	9.5248	9.6638	8.7522	10.3791	8.8898	9.1233	9.8395	10.0895	8.6287	9.3232	8.9828
GPR4	7.9163	7.1447	7.0791	6.2417	7.3858	7.9497	7.8222	5.4456	7.7403	6.1998	6.8562	6.3399	5.1634	7.7929	8.4849	6.9372	4.5424	6.1881	6.7493	6.5504	7.3119	6.1574	4.3018	5.9148	7.5945	6.3384	7.0973	6.2555	5.2786	7.5322	5.8931	7.0302	8.2300	6.5999	6.0136	4.9483	6.2139	6.0105	6.1080	5.3802	7.1089	7.6528	5.1456	6.2354	6.1838	7.2949	7.5665	6.4113	7.1298
C1orf31	7.9819	7.9016	8.0314	7.7180	8.7622	7.8903	7.8811	7.9431	7.4674	7.7854	7.3321	7.6453	7.7886	7.9792	7.7192	7.6425	8.1943	8.0178	7.0997	7.5014	7.9684	7.3952	7.7399	7.1713	7.8172	7.1354	8.3775	7.9834	7.6135	7.8713	8.2253	7.3741	7.0435	8.12925	7.6916	7.9874	7.7145	8.6850	8.8271	7.6102	7.9603	8.5169	7.9809	7.6150	8.2170	7.5267	8.0200	7.8305	7.8074
RLIM	10.8223	10.5274	10.6798	10.4414	9.6337	10.6170	10.0845	9.4382	10.9606	10.2484	10.0134	10.0888	10.4656	10.9870	10.6061	11.2404	10.3718	11.1590	10.8126	10.5683	10.6353	10.7208	10.7034	11.1790	10.5096	10.9695	10.4602	10.4886	10.3651	10.6237	10.2752	10.6090	10.7664	10.4316	10.7131	10.1831	10.7937	10.1250	9.2787	10.6729	10.5387	9.8723	10.8332	11.0254	12.0253	10.6964	10.9782	10.4998	11.0199
OR5R1	0.0000	0.0000	0.0000	0.0000	0.0000	0.0000	0.0000	0.0000	0.0000	0.0000	0.0000	0.0000	0.0000	0.0000	0.0000	0.0000	0.0000	0.0000	0.0000	0.0000	0.0000	0.0000	0.0000	0.0000	0.0000	0.0000	0.0000	0.0000	0.0000	0.0000	0.0000	0.0000	0.0000	0.0	0.0000	0.0000	0.0000	0.0000	0.0000	0.0000	0.0000	0.0000	0.0000	0.0000	0.0000	0.0000	0.0000	0.0000	0.0000
PCGF6	7.1371	7.9692	7.0201	7.4954	6.9858	7.3083	7.1195	7.8225	7.7263	7.6684	7.4370	7.4009	7.8125	7.3386	7.8198	7.6705	7.4819	7.0673	7.2557	7.6972	7.0338	7.3926	7.7399	7.4444	7.2446	7.7813	7.7405	8.2367	6.9766	7.4294	7.9579	7.4047	7.8678	8.38815	7.7428	7.4182	6.9938	7.5349	7.1290	7.2997	7.3882	7.2344	7.2800	7.6468	7.0486	6.7785	7.5836	7.6723	7.7315
C1orf35	8.0337	8.4376	7.7541	8.4699	9.2014	8.2399	9.2018	8.8160	8.2563	8.8267	8.8537	8.4471	8.1440	8.2371	8.4195	7.8657	8.5402	7.5386	7.4223	8.0809	8.5800	8.0249	8.1195	6.7670	8.2793	8.9022	8.7010	8.8970	8.9359	8.1970	9.0952	8.0423	7.7433	8.31955	8.3953	9.2967	7.8161	9.0076	10.2266	7.8302	8.1240	9.1909	7.9615	7.7848	8.7306	8.2414	7.5140	8.4353	7.9535
SSFA2	11.4476	11.6250	12.3418	11.4971	9.8482	12.0853	11.2927	10.7301	11.7722	11.3274	11.2176	11.0225	11.0450	11.6241	11.9589	11.5950	11.0103	10.5852	11.5367	11.8136	10.7940	11.3236	11.6256	11.4379	11.5144	11.1919	10.8593	11.8485	10.7606	11.5857	11.0582	11.2672	11.5834	11.5315	11.0201	10.7124	11.9647	10.8641	10.8229	11.4669	11.7478	11.8073	10.7617	10.9479	12.2281	11.7342	11.7553	10.9650	11.5976
FEM1C	9.9678	9.8836	9.1905	9.0189	9.2350	10.0294	8.9213	9.4241	9.7081	9.1721	9.0648	9.2060	9.6974	9.5849	11.2343	10.7580	9.2559	9.5099	11.0108	9.7363	9.6609	9.3023	10.0915	9.7535	11.1046	9.7874	9.0977	9.5505	8.8276	9.6564	9.3842	9.4431	10.1472	9.89805	10.0929	9.3923	9.4903	9.1453	9.3438	10.0540	9.3562	10.2410	9.8302	10.7231	9.8395	10.4680	10.0844	10.1174	10.2980
TERF2	10.4323	10.2563	10.0417	10.5428	9.2027	10.0386	10.5919	10.4055	10.3032	10.4735	10.3111	10.2329	10.3296	10.5732	10.0564	10.5254	10.1889	10.2548	10.2896	10.3475	10.2552	10.4230	10.3080	10.2102	9.7883	10.7739	10.4367	10.6786	10.3376	10.0388	10.2855	10.2960	9.9737	10.02425	10.4138	10.3486	10.2159	10.0221	9.9563	10.2744	10.5362	9.6834	10.3875	10.1220	9.4665	10.5630	10.1053	10.6979	10.3057
TERF1	9.6814	9.3629	9.3939	9.3523	8.7444	9.1265	9.3026	9.5956	9.6926	9.3977	9.3718	9.0922	9.3681	9.6862	9.1903	9.4501	9.4402	9.4291	9.3454	9.5430	9.4608	9.5445	9.7617	9.6414	9.4164	9.6272	9.3351	9.3001	9.2238	9.5318	9.4940	9.4709	9.5897	9.30605	9.8221	9.2028	9.5765	9.9180	9.5786	9.5003	9.4306	9.0951	9.3386	9.5323	9.3935	9.8431	9.5021	9.6289	9.6454
ASF1B	3.6607	5.0356	6.5421	5.3442	7.9147	8.1011	6.4502	5.1191	6.0980	5.0379	5.3490	3.7004	4.4669	5.3516	8.8480	7.2972	6.1929	3.0262	5.2304	5.1608	5.9343	4.7043	5.4105	5.4477	6.8153	4.1380	7.2877	9.9275	4.7209	5.0160	4.6716	5.2863	7.2144	8.7247	6.8536	5.9110	2.8848	4.6323	3.7908	6.1826	5.8747	8.4324	5.9529	6.0948	9.8454	8.3386	5.5050	4.9163	6.3835
LOC344595	8.0729	6.6924	6.9663	7.6756	6.7347	7.2639	7.1779	6.8743	6.5222	7.6565	6.8834	7.1799	7.5696	6.6231	7.2050	7.2236	7.4142	7.6390	7.7943	7.7687	6.7435	8.2434	8.0819	7.6501	5.9610	7.6864	7.5014	7.7313	7.2276	7.7117	7.1977	7.6362	7.7208	6.7514	6.1712	6.4833	7.3086	6.5580	6.8366	7.8730	7.8802	7.0456	6.7788	7.6718	8.1191	7.9236	7.0767	6.8103	6.7580
GOLGA8E	0.0000	0.0000	0.0000	0.0000	0.0000	0.0000	0.0000	0.0000	0.0000	0.0000	0.0000	0.0000	0.0000	0.0000	0.0000	0.0000	0.0000	0.0000	0.0000	0.0000	0.0000	0.0000	0.0000	0.0000	0.0000	0.0000	0.0000	0.0000	0.0000	0.0000	0.0000	0.0000	0.0000	0.0	0.0000	0.0000	0.0000	0.0000	0.8117	0.0000	0.0000	0.0000	0.0000	0.5234	0.0000	0.0000	0.0000	0.0000	0.0000
NDUFAF1	9.2935	8.8229	8.3323	8.7723	8.9727	8.2817	8.9431	8.7670	8.6702	8.9083	8.9111	9.0986	8.8412	8.2692	8.4471	8.8919	7.9173	8.9708	8.1059	9.0655	8.7921	8.0531	9.0294	8.8892	8.4594	8.8496	8.9833	8.7517	8.7495	8.7975	9.3291	9.0865	8.2169	8.71195	8.5514	8.9003	8.9384	9.0406	8.8271	8.5110	9.2625	7.8143	8.8657	8.5283	8.1365	8.1422	8.9095	8.5238	8.6791
GOLGA8G	0.0000	0.0000	0.0000	0.4657	1.3777	0.0000	0.0000	0.6034	0.6041	0.5050	0.0000	0.8480	1.0396	0.6938	0.7326	0.0000	0.7277	0.9210	0.0000	0.0000	0.0000	0.6818	0.0000	1.0790	0.7183	0.0000	0.4342	0.7128	0.0000	0.0000	0.0000	0.0000	0.0000	0.7061	0.0000	0.0000	0.8887	0.0000	0.0000	0.0000	0.0000	0.0000	0.0000	0.9066	0.0000	0.0000	0.0000	0.4304	0.0000
FEM1A	10.2516	9.6446	9.8270	10.2034	9.6813	9.7762	10.6207	10.0340	10.5217	10.1417	10.4974	10.4231	9.8162	10.3808	10.0813	9.9120	10.0548	10.0149	10.2187	9.8755	9.8518	10.0887	10.0901	10.1764	10.0692	10.5752	10.3465	10.2289	10.7952	10.2485	9.4591	10.3231	10.0372	9.95865	10.3866	10.4205	10.0461	9.7116	9.7717	10.2321	10.2735	9.4051	10.3304	9.7676	9.7025	9.9865	9.7417	10.3427	10.3762
GOLGA8A	8.6874	12.4506	9.5875	11.5193	7.1679	8.3985	11.5256	11.7876	10.6854	12.1591	11.0364	10.6411	11.6399	9.7435	12.0239	8.0983	10.8328	10.5456	11.5177	11.6166	9.8183	11.7069	10.9717	10.0819	11.2215	10.4678	10.5633	12.0024	11.8303	12.0899	9.0759	9.2180	8.9410	11.14995	7.2569	11.1971	11.1454	9.3803	10.7652	10.4332	8.0621	11.2153	7.7845	11.8391	11.6504	9.0343	9.3852	11.7927	9.7138
GOLGA8C	0.0000	0.7987	1.4301	1.3357	0.0000	0.0000	0.4954	1.6216	0.7559	1.4203	1.4095	1.3785	0.6115	0.6938	0.7326	1.8498	0.9883	2.0450	1.8520	1.0382	1.4694	0.3807	0.7492	0.8004	0.7183	1.0271	0.7677	0.4000	1.2846	0.3901	0.0000	0.0000	0.0000	0.9419	0.0000	1.4454	1.1873	0.0000	1.7075	0.0000	0.5197	0.6744	0.4583	0.5234	1.5245	0.9775	1.5270	0.0000	0.3725
GOLGA8B	7.3077	10.3767	5.9778	11.6676	7.3486	6.4876	10.6683	10.5399	11.5490	11.9006	9.8954	9.7310	10.4439	8.0994	10.4229	8.3203	8.7091	10.0657	10.0161	9.6242	8.9642	10.2747	9.1134	8.9597	8.4725	10.3968	9.2792	9.8342	11.0704	10.1592	9.4021	7.8266	8.3890	10.0351	6.4621	8.5985	10.3443	8.2501	10.0373	7.6250	7.8453	10.5344	6.1095	10.4565	9.9683	7.8036	8.5613	10.0533	7.8131
MARCH11	4.5038	1.0768	0.4210	2.6631	0.0000	1.5103	4.4791	1.6216	4.3176	3.4114	4.2226	2.5361	3.2396	5.7244	0.0000	3.8097	3.9781	5.2337	3.6218	2.2290	3.4819	3.9819	3.8356	4.1745	0.9766	4.6662	5.2027	3.3597	4.5248	4.2247	2.1173	3.2523	2.2991	1.28985	1.5671	2.4843	3.0422	1.7988	1.3280	3.8761	4.5035	0.0000	2.4559	4.4588	0.8080	0.3130	3.4311	1.6255	3.5729
MARCH10	0.0000	2.8658	2.2392	2.8378	4.1612	4.6131	0.5689	3.0977	3.0875	2.6805	1.3854	2.8024	2.6899	0.5911	3.3420	0.0000	3.4086	3.6807	2.2453	1.7350	2.5202	2.8096	2.3239	3.5427	2.1864	2.2086	2.0824	3.3633	3.4550	3.3224	3.6778	2.1915	2.3132	2.5925	2.4603	3.3255	1.9820	0.0000	3.1901	1.6100	2.0143	4.7840	2.9540	2.1397	7.3672	5.0015	1.7484	2.8222	2.3829
LOC100125556	4.6852	5.5713	6.1802	5.1101	5.5704	6.6627	4.6025	6.3536	5.0070	5.7571	4.9639	4.7190	5.2057	5.0255	4.0853	5.7498	5.9605	6.0691	5.2813	4.8481	5.8995	5.6654	5.9713	5.7217	6.0373	5.4476	5.1404	5.0736	5.8270	4.6839	6.1579	5.1403	5.5977	6.34335	6.9283	4.6094	5.6807	5.5433	6.9977	5.4699	4.0267	6.2197	6.1336	6.5122	6.7574	7.5494	5.8885	4.6200	5.4106
CT45A1	2.4377	0.4540	4.1101	1.5385	0.0000	2.7898	3.4908	0.6034	1.2494	1.6302	5.0930	2.5361	3.2396	4.0658	0.4123	1.8498	3.4382	2.3277	1.4542	1.0382	2.5522	0.6818	3.5302	4.4192	0.4034	0.6030	2.8014	0.7128	3.7491	3.4093	1.0793	0.7746	0.9298	1.70955	3.2087	0.6549	3.9117	0.0000	2.0076	2.7300	3.2078	2.6698	3.3712	2.5386	0.8080	4.2425	0.0000	1.4531	2.6560
PTOV1	11.0511	11.7584	11.4628	11.0038	13.2700	11.5903	11.2350	11.7439	10.6469	11.4846	11.6212	12.0480	12.5311	10.5603	12.1944	10.8399	11.9026	11.4412	11.2620	11.2545	11.2671	11.2132	10.8027	10.7903	10.8948	11.2809	11.6605	12.6393	11.4829	10.9254	11.8492	11.4637	10.9129	12.07825	11.9920	12.8195	11.1908	12.3211	12.5237	10.8513	11.1948	12.4424	11.9772	11.6733	10.9043	11.2939	11.3619	11.0883	11.2453
CT45A3	1.7696	0.0000	1.7538	0.0000	0.0000	1.5103	2.0967	0.0000	0.0000	0.0000	3.2979	0.0000	1.8636	3.6705	0.0000	0.0000	2.3961	1.4786	0.0000	0.0000	1.4694	0.0000	1.6053	0.0000	0.0000	0.0000	1.4627	0.0000	0.0000	0.0000	0.0000	0.0000	0.0000	1.45	1.5671	0.0000	1.4346	0.0000	0.0000	0.0000	1.6637	0.0000	0.0000	0.0000	0.0000	2.7164	1.3251	0.0000	0.0000
CT45A2	2.2062	0.4540	0.7467	0.0000	0.0000	0.4539	0.8634	1.6216	0.7559	1.1746	1.4095	2.5361	1.3693	0.0000	0.0000	0.9016	0.0000	1.2265	0.0000	0.0000	0.2882	0.0000	0.2268	0.8004	0.0000	0.0000	2.2821	0.0000	1.7628	1.1647	0.0000	0.4387	0.0000	0.47185	0.4778	0.0000	0.5117	0.0000	0.0000	0.0000	1.2023	3.0270	1.8549	0.5234	0.0000	0.0000	0.0000	0.0000	0.0000
CT45A5	3.4647	2.6268	3.6851	0.0000	0.0000	0.4539	2.6612	0.0000	2.0354	1.1746	3.4514	0.0000	3.7159	0.0000	0.4123	2.9902	1.4005	0.0000	0.9030	0.0000	2.1822	0.0000	1.4341	1.8463	0.0000	0.0000	2.8014	0.0000	1.2846	2.7863	0.0000	0.0000	0.0000	1.18305	0.0000	0.0000	2.2725	0.0000	0.0000	0.8519	1.4513	2.3706	2.8789	1.2091	0.0000	0.9775	0.4609	0.0000	0.3725
CT45A4	0.0000	0.0000	2.1340	0.0000	0.0000	2.6267	1.3998	0.0000	0.0000	0.0000	3.6549	0.0000	0.0000	0.0000	0.0000	0.0000	0.0000	0.0000	0.0000	0.0000	1.0743	0.0000	0.2268	1.9879	0.0000	0.0000	0.0000	0.7128	0.0000	2.2405	0.0000	0.0000	0.0000	0.0	0.0000	0.0000	1.4346	0.0000	0.0000	0.0000	0.0000	2.1940	1.0852	0.0000	0.0000	1.9662	0.0000	0.0000	0.0000
RASSF7	4.8435	6.4516	4.7780	7.5345	6.3853	7.2323	6.0740	6.4463	5.2937	6.3257	6.2910	6.6235	6.1645	6.4351	5.3816	5.3244	6.6773	7.3539	6.1681	5.8290	6.5253	5.5611	5.4891	5.8789	5.6261	5.9835	6.4897	4.8794	6.8977	6.7646	6.0589	4.8792	4.7995	5.50515	5.3592	6.4363	6.9547	6.5731	8.0922	5.5996	5.9063	7.2172	6.1173	5.8322	7.8501	6.0161	5.6741	5.6541	5.8397
CT45A6	0.0000	0.0000	0.0000	0.0000	0.0000	2.1135	0.0000	0.0000	0.0000	0.0000	1.0734	0.0000	0.0000	0.0000	0.0000	0.0000	0.0000	0.0000	0.0000	0.0000	0.0000	0.0000	0.0000	0.0000	0.0000	0.0000	1.9298	0.0000	0.0000	1.5174	0.0000	0.0000	0.0000	0.7547	0.0000	0.0000	0.8887	0.0000	0.0000	0.0000	1.6637	0.0000	3.0837	0.0000	0.0000	0.0000	0.0000	0.0000	0.0000
LPPR5	8.2660	7.1704	6.1037	8.2471	7.3103	7.3112	8.7778	7.2684	7.8473	7.8257	7.9337	7.5683	8.7480	8.9714	9.9162	6.2904	7.8947	8.6496	8.5241	6.5584	8.0857	8.2585	7.7850	8.2328	4.2771	8.0329	8.5735	8.0663	8.0450	8.3362	5.6105	7.1895	8.2183	8.80655	7.4174	7.4752	7.6966	5.8447	3.9288	8.3740	8.5382	8.8891	8.6049	8.2918	3.6595	9.0766	8.2689	8.0655	8.2678
LPPR4	7.9353	8.1862	7.8504	9.1182	6.9798	9.5473	8.0754	8.1914	9.0460	8.9431	9.1058	8.7768	8.9077	10.5886	6.6987	9.1329	9.5871	10.9285	11.2276	7.8434	10.0753	9.7360	9.1222	11.0256	7.5178	10.0925	9.6753	8.6543	10.5137	9.4769	6.0945	8.8006	9.1879	7.0427	8.4834	7.6255	9.9790	8.3974	5.0651	9.7289	9.8378	9.0982	10.1966	10.0047	10.5863	10.8336	10.3261	8.6238	10.3627
LPPR3	6.4944	7.7710	5.5470	10.0313	8.0970	1.6863	7.2841	6.5932	8.6205	7.8339	7.5043	7.2036	8.4443	8.1235	7.0516	4.8471	6.7093	8.2599	7.0101	6.4583	7.3159	7.2681	3.7285	7.5423	3.6569	7.1826	8.6790	9.0604	9.6299	8.0305	4.7631	8.0384	6.2443	5.4609	8.3766	8.4944	8.0704	5.9539	6.1237	5.9582	8.2131	2.6698	6.9586	5.9994	1.0882	3.5132	7.6635	8.2794	5.9877
LPPR2	10.7102	10.4476	10.3429	11.2973	10.2344	10.2217	11.3764	10.9996	11.1533	11.3201	11.3789	11.0700	10.9974	11.1420	11.0456	10.6888	11.2065	11.0808	11.5167	10.4325	11.3304	11.0442	10.2459	10.8796	10.7796	11.1784	11.3853	10.1507	11.8486	10.7984	10.6621	10.9375	10.5478	10.56325	11.2198	10.9680	11.0864	10.9183	10.4977	10.9591	10.7583	10.9975	10.9050	11.2409	9.5642	10.4670	10.5559	10.8650	10.9208
HBII-52-27	0.0000	0.0000	0.0000	0.0000	0.0000	0.0000	0.0000	0.0000	0.0000	0.0000	0.0000	0.0000	0.0000	0.0000	0.0000	0.0000	0.0000	0.0000	0.0000	0.0000	0.0000	0.0000	0.0000	0.0000	0.0000	0.0000	0.0000	0.0000	0.0000	0.0000	0.0000	0.0000	0.0000	0.0	0.0000	0.0000	0.0000	0.0000	0.0000	0.0000	0.0000	0.0000	0.0000	0.0000	0.0000	0.0000	0.0000	0.0000	0.0000
PMS2L4	5.2611	6.3572	5.3333	5.5808	5.2792	6.2836	6.5033	6.0982	5.7831	6.4276	5.9221	5.4919	6.6165	5.9857	4.7443	5.7066	6.4418	6.3069	5.6608	5.7745	5.9550	5.7752	5.1860	5.7850	5.0971	5.8601	6.2840	5.5839	5.9934	6.0887	6.1745	5.2731	5.7493	6.10295	6.3133	5.8404	6.4916	5.7695	6.2146	5.1379	5.5800	6.5357	6.1328	6.4162	5.5250	6.4709	6.3361	5.5722	5.4007
SPRY2	9.8352	10.3795	10.2943	9.4237	9.3572	10.3778	9.9235	9.8795	10.1031	9.1856	9.4238	9.4761	9.7001	10.1704	11.9461	10.1697	9.6846	9.3806	11.2442	9.6424	10.7983	9.1897	9.3731	9.7139	9.9645	10.1887	10.2731	9.0527	9.4986	9.9245	10.4385	9.5921	10.1851	10.06495	9.5667	9.0153	10.3588	10.6546	8.8812	9.7787	9.7842	11.4243	10.1337	12.0208	9.9493	11.3933	10.2479	9.4803	10.0147
RSAD2	7.7726	5.3682	7.8248	5.7939	7.8462	9.0500	6.0740	5.5926	7.5306	7.8071	7.5347	7.5314	8.5598	5.6554	4.9742	7.1058	6.6207	7.4639	6.6590	6.8950	7.5209	7.3071	7.2134	7.2007	7.1755	6.3476	8.7607	5.0971	6.8977	7.0781	7.7975	8.1670	7.0922	8.7648	6.6543	5.3243	7.6969	10.7341	6.8555	7.3361	7.0440	10.0245	7.8231	10.7368	8.8772	8.6299	7.4503	6.6195	6.5287
RSAD1	9.4198	10.5278	9.7971	10.3898	10.3384	9.5811	10.3430	10.2276	9.6908	10.2804	9.8954	9.8395	10.3390	9.6622	9.3963	9.5769	10.4182	9.7451	9.7130	9.7811	9.9894	9.7649	9.7718	9.8781	9.8948	10.1556	9.9204	9.8950	10.1899	9.6789	9.9768	9.4089	9.6043	9.8563	9.5779	10.3613	9.6879	10.1307	10.5349	9.7594	9.9079	10.1584	9.5804	10.0218	9.2036	9.9108	10.0268	10.0947	10.2960
ATP5C1	11.3511	11.2159	11.2638	11.1153	11.7769	10.5700	10.7791	11.6284	10.9971	11.1314	11.2428	11.0694	12.1650	11.0255	11.5747	11.2404	11.3455	11.3090	10.9327	10.9096	11.2074	10.9603	11.2735	11.1374	11.0298	11.2746	11.3015	11.9005	10.6450	10.9714	11.4692	11.0911	11.0182	12.04895	11.0935	10.8989	11.1005	11.7349	11.3299	11.1716	11.5361	10.8715	11.4686	11.0919	10.2179	10.1017	11.4003	11.1854	11.0571
NFS1	9.6884	10.0524	8.8356	9.5197	8.9323	9.4757	9.6605	9.8635	9.2861	9.5920	9.7977	9.6826	9.6327	9.2377	7.9720	9.6276	9.8820	10.0024	9.1832	9.8320	10.1270	9.0355	9.7457	9.7497	9.1873	9.7082	9.2767	8.2534	9.4351	9.2971	9.5336	9.6915	9.2312	9.1066	9.5289	9.1083	9.6969	9.7142	9.8410	9.4613	9.7505	9.1154	9.6289	9.2807	8.8493	8.6333	9.8146	9.3837	9.8069
CHD3	11.8017	11.6197	11.4341	12.2279	10.8038	9.8129	11.9642	11.9873	12.5016	12.5083	11.9632	11.3034	11.8328	11.9522	10.8216	11.4704	12.4045	12.3063	11.8328	11.1659	11.4757	12.1478	11.4465	12.0881	11.6237	12.5757	11.9890	12.4094	12.8857	12.3171	10.9848	11.7423	11.5265	11.5152	12.0406	11.5542	12.3108	10.8660	9.9151	12.2181	11.8375	10.9255	11.6599	11.6886	10.2906	11.2607	11.8893	11.3043	11.9277
CHD2	10.8898	11.9620	11.4233	11.6258	9.8289	10.9307	11.3377	11.4011	11.9457	11.2938	10.7440	10.8944	11.6166	11.3370	11.3718	11.1130	11.3468	11.0535	11.4931	11.6701	11.0919	11.4280	11.7936	11.5508	11.7225	11.6566	11.1080	11.3279	11.4094	11.7051	10.8539	11.2954	11.1069	11.31755	11.2088	11.5407	11.4257	10.9770	10.2536	11.6542	10.9678	11.3705	11.0071	11.8263	11.3535	11.5114	11.3769	11.4986	11.4040
CHD5	6.7739	6.3830	8.1855	7.6783	6.0210	7.8165	5.6485	8.5563	4.2669	9.6473	8.7241	10.3338	8.7991	9.9696	7.7079	9.0132	10.5834	12.5185	11.1653	7.4760	10.2887	10.3444	7.8462	11.3253	8.6717	9.9077	9.9632	6.6764	12.1232	10.9960	5.6430	8.0009	6.1122	7.0863	7.6499	8.2467	11.6189	5.9539	4.9640	9.6781	9.8974	6.1072	10.1795	10.2760	5.5826	7.8238	9.6841	8.7362	10.5695
CHD4	12.7162	12.3286	12.8373	12.9628	12.9954	12.3215	12.8792	12.4277	12.4184	12.3689	12.6280	12.2258	12.6442	12.8968	13.5796	13.0187	12.6086	11.7436	12.6318	12.7179	12.3065	12.7848	12.7895	12.3075	12.9588	12.7242	12.4911	13.8798	12.3976	12.2941	12.1718	12.6127	12.7679	13.0024	13.1831	13.0035	12.1372	12.3128	12.1808	13.1079	12.5149	11.9404	12.7744	13.1891	12.6365	12.5790	12.7993	12.9698	13.0259
CHD7	11.1826	11.5075	11.9222	11.5728	10.1611	9.4246	11.0825	10.5956	10.8626	11.4190	10.7652	10.3865	11.9049	11.0059	12.1244	11.3515	11.2821	9.2061	11.1150	11.4838	10.1857	12.0596	11.3442	11.3973	11.4361	11.1351	10.8930	12.6151	10.9792	11.1269	9.5357	11.3020	11.3084	12.00705	11.9511	12.0351	10.2591	9.9566	10.0394	11.8262	10.5625	10.3511	10.6763	11.6567	10.2494	12.0598	11.0672	11.6711	11.6077
CHD6	11.1442	11.7563	11.0284	11.1726	8.4687	10.1657	10.3674	10.3720	11.4055	10.5481	10.2266	9.7973	10.8632	11.2586	10.7480	11.1630	10.8093	10.7390	11.2785	10.8719	10.3652	11.6332	11.1207	11.1508	11.0650	10.7930	10.6313	11.1802	10.8199	11.3354	9.8676	10.8905	11.3358	10.21715	11.1118	10.5165	10.9026	10.0117	8.8126	11.2865	10.4791	10.2775	10.8241	11.1999	11.2946	11.2530	10.8848	10.8645	11.2833
CHD9	11.2149	11.5029	10.4683	11.2835	8.0162	9.8211	10.5140	10.2024	11.8944	10.5326	10.2065	10.0469	10.6144	11.4878	10.9463	11.2127	10.6286	10.1309	10.8213	11.1526	10.2867	11.5829	10.8294	11.3574	10.8916	11.5557	10.5153	11.5520	10.5302	11.6809	9.7184	10.8698	11.1693	10.35085	10.7262	10.1331	10.9390	9.8529	9.3287	10.8772	10.7933	10.6799	10.0972	10.8773	10.5115	11.6394	10.9118	11.3081	10.8375
CHD8	11.2280	11.0434	11.3701	11.3441	9.9198	10.7459	11.0782	10.9114	11.2778	10.9713	10.8045	10.5738	11.1765	11.1935	11.3158	11.6757	11.1204	10.7371	11.1821	11.0737	10.7225	11.3623	11.3941	11.0528	11.3145	11.3344	10.9811	11.5172	11.1424	11.1537	10.2549	11.1787	11.2765	11.013	11.4832	11.1789	10.7583	10.4612	10.0143	11.7111	10.8530	10.4903	10.9783	11.1165	10.3656	11.4088	11.1247	11.2219	11.4729
SGCA	3.5660	3.5050	3.5244	2.1469	3.6693	3.4571	3.8186	1.8466	3.0412	1.8134	1.9111	0.8480	2.0590	1.5123	2.4934	2.9902	3.0383	3.5509	1.6668	1.3677	3.0137	1.1429	0.4227	1.5130	1.3857	3.4409	3.1825	1.3771	1.9532	2.5000	3.1360	2.7411	4.3223	2.61125	3.1461	2.3281	3.1842	4.7698	4.0095	1.3839	1.8488	3.6233	2.1260	2.9183	3.5249	3.4183	4.4889	0.0000	2.5869
LOC121838	1.5888	1.6864	2.3412	1.3357	1.3777	1.5103	1.9515	1.6216	2.0354	1.9759	1.0734	2.7225	1.0396	2.4935	5.1592	1.8498	1.7206	2.1933	2.4196	1.3677	0.9143	1.4918	2.5276	0.8004	0.9766	1.3543	0.4342	1.8302	2.1213	1.9238	1.6897	1.6472	1.4906	1.89075	0.4778	0.6549	2.1395	1.7988	1.3280	1.7718	1.6637	1.7586	0.8055	1.8575	0.4599	2.3558	1.8618	2.1621	2.6560
[truncated: 19,436 more rows]
[truncated: 481 more columns]
