# Supplementary material for: Identification and validation of a three-gene signature as a candidate prognostic biomarker for lower grade glioma
Source: PeerJ. 2020 Jan 3;8:e8312. doi: 10.7717/peerj.8312 (PMC6944128; doi:10.7717/peerj.8312)
Supplement: Supplemental Information 9 [file peerj-08-8312-s009.gz › LGG_clinicalMatrix]

sampleID	_EVENT	_INTEGRATION	OS.time	OS	OS.unit	_PATIENT	RFS.time	RFS	RFS.unit	_TIME_TO_EVENT	_TIME_TO_EVENT_UNIT	_cohort	_primary_disease	_primary_site	additional_pharmaceutical_therapy	additional_radiation_therapy	additional_surgery_locoregional_procedure	additional_surgery_metastatic_procedure	age_at_initial_pathologic_diagnosis	animal_insect_allergy_history	animal_insect_allergy_types	asthma_history	bcr_followup_barcode	bcr_patient_barcode	bcr_sample_barcode	days_to_additional_surgery_locoregional_procedure	days_to_additional_surgery_metastatic_procedure	days_to_birth	days_to_collection	days_to_death	days_to_initial_pathologic_diagnosis	days_to_last_followup	days_to_new_tumor_event_after_initial_treatment	days_to_performance_status_assessment	eastern_cancer_oncology_group	eczema_history	family_history_of_cancer	family_history_of_primary_brain_tumor	first_diagnosis_age_asth_ecz_hay_fev_mold_dust	first_diagnosis_age_of_animal_insect_allergy	first_diagnosis_age_of_food_allergy	first_presenting_symptom	first_presenting_symptom_longest_duration	followup_case_report_form_submission_reason	followup_treatment_success	food_allergy_history	food_allergy_types	form_completion_date	gender
TCGA-CS-4938-01	0	TCGA-CS-4938-01	3574	0	days	TCGA-CS-4938			days	3574	days	TCGA Lower Grade Glioma (LGG)	brain lower grade glioma	Brain					31	YES	Dog, Cat	NO	TCGA-CS-4938-F71559	TCGA-CS-4938	TCGA-CS-4938-01B			-11509			0	3574		-1	1	NO	YES	YES		12 - 20 Years		Seizures	> 181 Days		Stable Disease	NO		2015-3-30	FEMALE
TCGA-CS-4941-01	1	TCGA-CS-4941-01	234	1	days	TCGA-CS-4941	9	1	days	234	days	TCGA Lower Grade Glioma (LGG)	brain lower grade glioma	Brain	NO	YES	YES	NO	67	NO		NO	TCGA-CS-4941-F10024	TCGA-CS-4941		77	77	-24578		234	0		9	82	1	NO						Headaches	0 - 30 Days		Progressive Disease	NO		2011-3-16	MALE
TCGA-CS-4942-01	1	TCGA-CS-4942-01	1335	1	days	TCGA-CS-4942	1184	1	days	1335	days	TCGA Lower Grade Glioma (LGG)	brain lower grade glioma	Brain	YES	YES	YES	NO	44	NO		NO	TCGA-CS-4942-F10210	TCGA-CS-4942	TCGA-CS-4942-01A	1189	1189	-16297		1335	0		1184	1226	2	NO	NO	NO				Mental Status Changes	0 - 30 Days		Progressive Disease	NO		2011-3-14	FEMALE
TCGA-CS-4943-01	1	TCGA-CS-4943-01	1106	1	days	TCGA-CS-4943			days	1106	days	TCGA Lower Grade Glioma (LGG)	brain lower grade glioma	Brain					37				TCGA-CS-4943-F71549	TCGA-CS-4943	TCGA-CS-4943-01A			-13565		1106	0	481		9	4							Seizures	> 181 Days					2015-3-26	MALE
TCGA-CS-4944-01	0	TCGA-CS-4944-01	1828	0	days	TCGA-CS-4944	1828	0	days	1828	days	TCGA Lower Grade Glioma (LGG)	brain lower grade glioma	Brain					50				TCGA-CS-4944-F71553	TCGA-CS-4944	TCGA-CS-4944-01A			-18494			0	1828		-2	1							Mental Status Changes			Progressive Disease			2015-3-30	MALE
TCGA-CS-5390-01		TCGA-CS-5390-01			days	TCGA-CS-5390			days		days	TCGA Lower Grade Glioma (LGG)	brain lower grade glioma	Brain					47			NO	TCGA-CS-5390-F71691	TCGA-CS-5390	TCGA-CS-5390-01A			-17460			0			1848	0	NO	NO	NO				Sensory Changes			Stable Disease			2015-3-30	FEMALE
TCGA-CS-5393-01	0	TCGA-CS-5393-01	1222	0	days	TCGA-CS-5393	1222	0	days	1222	days	TCGA Lower Grade Glioma (LGG)	brain lower grade glioma	Brain					39			NO	TCGA-CS-5393-F10073	TCGA-CS-5393	TCGA-CS-5393-01A			-14418			0	1222		857	0	NO		NO				Headaches	91 - 180 Days		Complete Remission/Response			2011-3-13	MALE
TCGA-CS-5394-01	0	TCGA-CS-5394-01	8	0	days	TCGA-CS-5394			days	8	days	TCGA Lower Grade Glioma (LGG)	brain lower grade glioma	Brain					40	NO		NO	TCGA-CS-5394-F71692	TCGA-CS-5394	TCGA-CS-5394-01A			-14920			0	8		-1		NO						Seizures	0 - 30 Days			NO		2015-3-31	MALE
TCGA-CS-5395-01	1	TCGA-CS-5395-01	639	1	days	TCGA-CS-5395	287	1	days	639	days	TCGA Lower Grade Glioma (LGG)	brain lower grade glioma	Brain	NO	NO	YES	YES	43				TCGA-CS-5395-F10075	TCGA-CS-5395	TCGA-CS-5395-01A	287	287	-15848		639	0		287	379	2										Progressive Disease			2011-3-13	MALE
TCGA-CS-5396-01	0	TCGA-CS-5396-01	1631	0	days	TCGA-CS-5396			days	1631	days	TCGA Lower Grade Glioma (LGG)	brain lower grade glioma	Brain					53			NO	TCGA-CS-5396-F71560	TCGA-CS-5396	TCGA-CS-5396-01A			-19399			0	1631		20	1	NO	YES	YES				Headaches			Stable Disease			2015-3-30	FEMALE
TCGA-CS-5397-01	1	TCGA-CS-5397-01	194	1	days	TCGA-CS-5397	194	0	days	194	days	TCGA Lower Grade Glioma (LGG)	brain lower grade glioma	Brain					54	NO		NO	TCGA-CS-5397-F17567	TCGA-CS-5397	TCGA-CS-5397-01A			-19866		194	0			-1	1	NO	YES	NO				Sensory Changes				NO		2011-9-23	FEMALE
TCGA-CS-6186-01	1	TCGA-CS-6186-01	538	1	days	TCGA-CS-6186	188	1	days	538	days	TCGA Lower Grade Glioma (LGG)	brain lower grade glioma	Brain	YES	YES	YES	NO	58	NO		NO	TCGA-CS-6186-F18628	TCGA-CS-6186	TCGA-CS-6186-01A	213		-21321		538	0		188	212	1	NO	NO	NO				Seizures	0 - 30 Days	Scheduled Follow-up Submission	Progressive Disease	NO		2011-11-18	MALE
TCGA-CS-6188-01	1	TCGA-CS-6188-01	814	1	days	TCGA-CS-6188			days	814	days	TCGA Lower Grade Glioma (LGG)	brain lower grade glioma	Brain					48	NO		NO	TCGA-CS-6188-F71551	TCGA-CS-6188	TCGA-CS-6188-01A			-17729		814	0	725		-1	1	NO	YES	YES				Seizures	0 - 30 Days			NO		2015-3-26	MALE
TCGA-CS-6290-01	1	TCGA-CS-6290-01	1137	1	days	TCGA-CS-6290			days	1137	days	TCGA Lower Grade Glioma (LGG)	brain lower grade glioma	Brain					31	NO		NO	TCGA-CS-6290-F71693	TCGA-CS-6290	TCGA-CS-6290-01A			-11666		1137	0	546		-1	1	NO	YES	NO				Seizures	0 - 30 Days			NO		2015-3-30	MALE
TCGA-CS-6665-01	0	TCGA-CS-6665-01	1568	0	days	TCGA-CS-6665			days	1568	days	TCGA Lower Grade Glioma (LGG)	brain lower grade glioma	Brain					51	NO		NO	TCGA-CS-6665-F71561	TCGA-CS-6665	TCGA-CS-6665-01A			-18977			0	1568		-1	1	NO	NO	NO				Seizures	0 - 30 Days		Stable Disease	YES	Hazelnuts	2015-3-30	FEMALE
TCGA-CS-6666-01	0	TCGA-CS-6666-01	1428	0	days	TCGA-CS-6666	1428	0	days	1428	days	TCGA Lower Grade Glioma (LGG)	brain lower grade glioma	Brain					22	NO		NO	TCGA-CS-6666-F71562	TCGA-CS-6666	TCGA-CS-6666-01A			-8340			0	1428		-1	1	NO	YES	NO				Headaches			Complete Remission/Response	NO		2015-3-30	MALE
TCGA-CS-6667-01	0	TCGA-CS-6667-01	1469	0	days	TCGA-CS-6667			days	1469	days	TCGA Lower Grade Glioma (LGG)	brain lower grade glioma	Brain					39	NO		NO	TCGA-CS-6667-F71563	TCGA-CS-6667	TCGA-CS-6667-01A			-14375			0	1469		-1	1	NO	YES	NO				Motor/Movement Changes	91 - 180 Days		Stable Disease	NO		2015-3-30	FEMALE
TCGA-CS-6668-01	0	TCGA-CS-6668-01	1519	0	days	TCGA-CS-6668			days	1519	days	TCGA Lower Grade Glioma (LGG)	brain lower grade glioma	Brain					57	NO		NO	TCGA-CS-6668-F71564	TCGA-CS-6668	TCGA-CS-6668-01A			-20836			0	1519		-1	1	NO	YES	NO				Seizures	> 181 Days		Stable Disease	NO		2015-3-30	FEMALE
TCGA-CS-6669-01	0	TCGA-CS-6669-01	1494	0	days	TCGA-CS-6669			days	1494	days	TCGA Lower Grade Glioma (LGG)	brain lower grade glioma	Brain					26	NO		NO	TCGA-CS-6669-F71567	TCGA-CS-6669	TCGA-CS-6669-01A			-9809			0	1494		0	1	NO	YES	NO				Headaches	31 - 90 Days		Stable Disease	NO		2015-3-30	FEMALE
TCGA-CS-6670-01	0	TCGA-CS-6670-01	1426	0	days	TCGA-CS-6670			days	1426	days	TCGA Lower Grade Glioma (LGG)	brain lower grade glioma	Brain					43	NO		NO	TCGA-CS-6670-F71568	TCGA-CS-6670	TCGA-CS-6670-01A			-16066			0	1426				NO	NO	NO				Headaches	31 - 90 Days		Progressive Disease	NO		2015-3-30	MALE
TCGA-DB-5270-01	0	TCGA-DB-5270-01	3733	0	days	TCGA-DB-5270	3733	0	days	3733	days	TCGA Lower Grade Glioma (LGG)	brain lower grade glioma	Brain					38	YES	Bee/Wasp	NO	TCGA-DB-5270-F42829	TCGA-DB-5270	TCGA-DB-5270-01A			-13904			0	3733				NO		NO				Seizures	0 - 30 Days	Scheduled Follow-up Submission	Complete Remission/Response	NO		2013-5-1	FEMALE
TCGA-DB-5273-01	0	TCGA-DB-5273-01	2493	0	days	TCGA-DB-5273	2493	0	days	2493	days	TCGA Lower Grade Glioma (LGG)	brain lower grade glioma	Brain					33	NO		NO	TCGA-DB-5273-F42830	TCGA-DB-5273	TCGA-DB-5273-01A			-12152			0	2493				NO	NO	NO				Seizures	0 - 30 Days	Scheduled Follow-up Submission	Complete Remission/Response	NO		2013-5-1	MALE
TCGA-DB-5274-01	0	TCGA-DB-5274-01	2289	0	days	TCGA-DB-5274	2289	0	days	2289	days	TCGA Lower Grade Glioma (LGG)	brain lower grade glioma	Brain					37			NO	TCGA-DB-5274-F42834	TCGA-DB-5274	TCGA-DB-5274-01A			-13680			0	2289		12	1	NO	NO	NO				Headaches	31 - 90 Days	Scheduled Follow-up Submission	Complete Remission/Response	NO		2013-5-1	FEMALE
TCGA-DB-5275-01	0	TCGA-DB-5275-01	1458	0	days	TCGA-DB-5275			days	1458	days	TCGA Lower Grade Glioma (LGG)	brain lower grade glioma	Brain					36	NO		NO	TCGA-DB-5275-F67391	TCGA-DB-5275	TCGA-DB-5275-01A			-13371			0	1458				NO	NO	NO				Headaches		Scheduled Follow-up Submission		YES	lactose containing products	2014-11-4	MALE
TCGA-DB-5276-01	0	TCGA-DB-5276-01	2218	0	days	TCGA-DB-5276	2218	0	days	2218	days	TCGA Lower Grade Glioma (LGG)	brain lower grade glioma	Brain					32			NO	TCGA-DB-5276-F42832	TCGA-DB-5276	TCGA-DB-5276-01A			-11738			0	2218				NO	NO	NO				Seizures	0 - 30 Days	Scheduled Follow-up Submission	Complete Remission/Response	NO		2013-5-1	MALE
TCGA-DB-5277-01	1	TCGA-DB-5277-01	1547	1	days	TCGA-DB-5277	1156	1	days	1547	days	TCGA Lower Grade Glioma (LGG)	brain lower grade glioma	Brain	YES	YES	NO		34			NO	TCGA-DB-5277-F42826	TCGA-DB-5277	TCGA-DB-5277-01A			-12725		1547	0	1419	1156			YES	YES	NO				Seizures	0 - 30 Days	Scheduled Follow-up Submission	Progressive Disease	YES	seafood	2013-5-1	MALE
TCGA-DB-5278-01	0	TCGA-DB-5278-01	2772	0	days	TCGA-DB-5278	2772	0	days	2772	days	TCGA Lower Grade Glioma (LGG)	brain lower grade glioma	Brain					17	NO		NO	TCGA-DB-5278-F67393	TCGA-DB-5278	TCGA-DB-5278-01A			-6480			0	2772				NO	NO	NO				Seizures	> 181 Days	Scheduled Follow-up Submission		NO		2014-11-7	MALE
TCGA-DB-5279-01	0	TCGA-DB-5279-01	1354	0	days	TCGA-DB-5279			days	1354	days	TCGA Lower Grade Glioma (LGG)	brain lower grade glioma	Brain					59	NO		NO	TCGA-DB-5279-F67396	TCGA-DB-5279	TCGA-DB-5279-01A			-21908			0	1354				NO	NO	NO				Seizures	> 181 Days	Scheduled Follow-up Submission	Complete Remission/Response	NO		2014-11-4	MALE
TCGA-DB-5280-01	0	TCGA-DB-5280-01	1112	0	days	TCGA-DB-5280	1112	0	days	1112	days	TCGA Lower Grade Glioma (LGG)	brain lower grade glioma	Brain					43	NO		NO	TCGA-DB-5280-F42831	TCGA-DB-5280	TCGA-DB-5280-01A			-15836			0	1112				NO	NO	NO				Seizures	0 - 30 Days	Scheduled Follow-up Submission	Complete Remission/Response	NO		2013-5-1	MALE
TCGA-DB-5281-01	0	TCGA-DB-5281-01	2381	0	days	TCGA-DB-5281	2381	0	days	2381	days	TCGA Lower Grade Glioma (LGG)	brain lower grade glioma	Brain					61	NO		NO	TCGA-DB-5281-F42828	TCGA-DB-5281	TCGA-DB-5281-01A			-22342			0	2381				NO	NO	NO				Seizures	91 - 180 Days	Scheduled Follow-up Submission	Stable Disease	NO		2013-5-1	MALE
TCGA-DB-A4X9-01	0	TCGA-DB-A4X9-01	1412	0	days	TCGA-DB-A4X9	1412	0	days	1412	days	TCGA Lower Grade Glioma (LGG)	brain lower grade glioma	Brain					33			NO	TCGA-DB-A4X9-F60941	TCGA-DB-A4X9	TCGA-DB-A4X9-01A			-12131	832		0	1412				NO	YES	NO				Seizures	> 181 Days	Scheduled Follow-up Submission	Complete Remission/Response			2014-6-19	FEMALE
TCGA-DB-A4XA-01	0	TCGA-DB-A4XA-01	573	0	days	TCGA-DB-A4XA	573	0	days	573	days	TCGA Lower Grade Glioma (LGG)	brain lower grade glioma	Brain					30	NO		NO	TCGA-DB-A4XA-F60947	TCGA-DB-A4XA	TCGA-DB-A4XA-01A			-11195	224		0	573				NO	NO	NO				Seizures	> 181 Days	Scheduled Follow-up Submission		NO		2014-6-19	MALE
TCGA-DB-A4XB-01	0	TCGA-DB-A4XB-01	919	0	days	TCGA-DB-A4XB	919	0	days	919	days	TCGA Lower Grade Glioma (LGG)	brain lower grade glioma	Brain					38			NO	TCGA-DB-A4XB-F60944	TCGA-DB-A4XB	TCGA-DB-A4XB-01A			-13990	372		0	919				NO	NO	NO				Seizures	31 - 90 Days	Scheduled Follow-up Submission	Complete Remission/Response			2014-6-19	MALE
TCGA-DB-A4XC-01	0	TCGA-DB-A4XC-01	1421	0	days	TCGA-DB-A4XC	1421	0	days	1421	days	TCGA Lower Grade Glioma (LGG)	brain lower grade glioma	Brain					26			NO	TCGA-DB-A4XC-F60948	TCGA-DB-A4XC	TCGA-DB-A4XC-01A			-9705	849		0	1421				NO	YES	NO				Seizures	0 - 30 Days	Scheduled Follow-up Submission	Stable Disease			2014-6-19	MALE
TCGA-DB-A4XD-01	0	TCGA-DB-A4XD-01	1210	0	days	TCGA-DB-A4XD	1210	0	days	1210	days	TCGA Lower Grade Glioma (LGG)	brain lower grade glioma	Brain					32			NO	TCGA-DB-A4XD-F60950	TCGA-DB-A4XD	TCGA-DB-A4XD-01A			-11741	719		0	1210				YES	NO	NO					0 - 30 Days	Scheduled Follow-up Submission	Complete Remission/Response			2014-6-19	MALE
TCGA-DB-A4XE-01	0	TCGA-DB-A4XE-01	1139	0	days	TCGA-DB-A4XE	1139	0	days	1139	days	TCGA Lower Grade Glioma (LGG)	brain lower grade glioma	Brain					27	NO		NO	TCGA-DB-A4XE-F60953	TCGA-DB-A4XE	TCGA-DB-A4XE-01A			-10150	635		0	1139		294	0	NO	NO	NO				Seizures	31 - 90 Days	Scheduled Follow-up Submission	Complete Remission/Response	NO		2014-6-19	FEMALE
TCGA-DB-A4XF-01	0	TCGA-DB-A4XF-01	1021	0	days	TCGA-DB-A4XF	1021	0	days	1021	days	TCGA Lower Grade Glioma (LGG)	brain lower grade glioma	Brain					41			NO	TCGA-DB-A4XF-F60956	TCGA-DB-A4XF	TCGA-DB-A4XF-01A			-15066	456		0	1021				NO	YES	NO				Seizures	0 - 30 Days	Scheduled Follow-up Submission	Complete Remission/Response			2014-6-19	FEMALE
TCGA-DB-A4XG-01	0	TCGA-DB-A4XG-01	2219	0	days	TCGA-DB-A4XG	2219	0	days	2219	days	TCGA Lower Grade Glioma (LGG)	brain lower grade glioma	Brain					34	NO		NO	TCGA-DB-A4XG-F60957	TCGA-DB-A4XG	TCGA-DB-A4XG-01A			-12550	2137		0	2219				NO	NO	NO				Seizures	0 - 30 Days	Scheduled Follow-up Submission		NO		2014-6-19	MALE
TCGA-DB-A4XH-01	0	TCGA-DB-A4XH-01	962	0	days	TCGA-DB-A4XH	962	0	days	962	days	TCGA Lower Grade Glioma (LGG)	brain lower grade glioma	Brain					53			NO	TCGA-DB-A4XH-F60959	TCGA-DB-A4XH	TCGA-DB-A4XH-01A			-19710	397		0	962				NO	NO	NO				Seizures	0 - 30 Days	Scheduled Follow-up Submission	Complete Remission/Response			2014-7-22	FEMALE
TCGA-DB-A64L-01	0	TCGA-DB-A64L-01	736	0	days	TCGA-DB-A64L	724	1	days	736	days	TCGA Lower Grade Glioma (LGG)	brain lower grade glioma	Brain	NO	NO	NO	NO	67	NO		NO	TCGA-DB-A64L-F62609	TCGA-DB-A64L	TCGA-DB-A64L-01A			-24690	289		0	736	724	8		NO	YES	NO				Seizures	0 - 30 Days	Scheduled Follow-up Submission	Stable Disease			2014-11-7	FEMALE
TCGA-DB-A64O-01	1	TCGA-DB-A64O-01	775	1	days	TCGA-DB-A64O			days	775	days	TCGA Lower Grade Glioma (LGG)	brain lower grade glioma	Brain					59			NO	TCGA-DB-A64O-F62610	TCGA-DB-A64O	TCGA-DB-A64O-01A			-21811	533	775	0	573				NO	YES	NO				Motor/Movement Changes	91 - 180 Days	Scheduled Follow-up Submission				2014-7-22	MALE
TCGA-DB-A64P-01	0	TCGA-DB-A64P-01	916	0	days	TCGA-DB-A64P	916	0	days	916	days	TCGA Lower Grade Glioma (LGG)	brain lower grade glioma	Brain					40			NO	TCGA-DB-A64P-F62612	TCGA-DB-A64P	TCGA-DB-A64P-01A			-14936	443		0	916				NO	YES	NO				Seizures	0 - 30 Days	Scheduled Follow-up Submission	Complete Remission/Response			2014-7-22	MALE
TCGA-DB-A64Q-01	0	TCGA-DB-A64Q-01	182	0	days	TCGA-DB-A64Q	182	0	days	182	days	TCGA Lower Grade Glioma (LGG)	brain lower grade glioma	Brain					31			NO	TCGA-DB-A64Q-F62614	TCGA-DB-A64Q	TCGA-DB-A64Q-01A			-11637	251		0	182		-3		NO	NO	NO				Seizures	31 - 90 Days	Scheduled Follow-up Submission				2014-7-22	FEMALE
TCGA-DB-A64R-01	0	TCGA-DB-A64R-01	955	0	days	TCGA-DB-A64R	955	0	days	955	days	TCGA Lower Grade Glioma (LGG)	brain lower grade glioma	Brain					24	YES		NO	TCGA-DB-A64R-F62622	TCGA-DB-A64R	TCGA-DB-A64R-01A			-8947	436		0	955		-6		NO	NO	NO				Seizures	91 - 180 Days	Scheduled Follow-up Submission	Complete Remission/Response	YES	lactose	2014-11-4	FEMALE
TCGA-DB-A64S-01	0	TCGA-DB-A64S-01	835	0	days	TCGA-DB-A64S	835	0	days	835	days	TCGA Lower Grade Glioma (LGG)	brain lower grade glioma	Brain					20	NO		NO	TCGA-DB-A64S-F67351	TCGA-DB-A64S	TCGA-DB-A64S-01A			-7389	352		0	835		-29		NO	NO	NO						Scheduled Follow-up Submission	Complete Remission/Response			2014-11-4	MALE
TCGA-DB-A64U-01	0	TCGA-DB-A64U-01	846	0	days	TCGA-DB-A64U	846	0	days	846	days	TCGA Lower Grade Glioma (LGG)	brain lower grade glioma	Brain					38	YES	ant stings	NO	TCGA-DB-A64U-F67353	TCGA-DB-A64U	TCGA-DB-A64U-01A			-14019	806		0	846		118		NO	NO	NO						Scheduled Follow-up Submission		YES	shellfish	2014-11-4	FEMALE
TCGA-DB-A64V-01	0	TCGA-DB-A64V-01	889	0	days	TCGA-DB-A64V	889	0	days	889	days	TCGA Lower Grade Glioma (LGG)	brain lower grade glioma	Brain					54			NO	TCGA-DB-A64V-F67368	TCGA-DB-A64V	TCGA-DB-A64V-01A			-19950	352		0	889		-17		NO	YES	NO				Seizures	0 - 30 Days	Scheduled Follow-up Submission	Complete Remission/Response			2014-11-4	MALE
TCGA-DB-A64W-01	1	TCGA-DB-A64W-01	438	1	days	TCGA-DB-A64W	438	0	days	438	days	TCGA Lower Grade Glioma (LGG)	brain lower grade glioma	Brain					65			NO	TCGA-DB-A64W-F62623	TCGA-DB-A64W	TCGA-DB-A64W-01A			-23936	289	438	0	415		-20		NO						Seizures	> 181 Days	Scheduled Follow-up Submission	Stable Disease			2014-7-22	FEMALE
TCGA-DB-A64X-01	0	TCGA-DB-A64X-01	563	0	days	TCGA-DB-A64X	563	0	days	563	days	TCGA Lower Grade Glioma (LGG)	brain lower grade glioma	Brain					56			NO	TCGA-DB-A64X-F67369	TCGA-DB-A64X	TCGA-DB-A64X-01A			-20625	247		0	563		-19		NO	YES	NO				Motor/Movement Changes	91 - 180 Days	Scheduled Follow-up Submission	Complete Remission/Response			2014-11-7	FEMALE
TCGA-DB-A75K-01	0	TCGA-DB-A75K-01	368	0	days	TCGA-DB-A75K	368	0	days	368	days	TCGA Lower Grade Glioma (LGG)	brain lower grade glioma	Brain					55	NO		NO	TCGA-DB-A75K-F67635	TCGA-DB-A75K	TCGA-DB-A75K-01A			-20241	114		0	368				NO	NO	NO				Seizures	0 - 30 Days	Scheduled Follow-up Submission	Complete Remission/Response	NO		2014-11-7	FEMALE
TCGA-DB-A75L-01	0	TCGA-DB-A75L-01	342	0	days	TCGA-DB-A75L	342	0	days	342	days	TCGA Lower Grade Glioma (LGG)	brain lower grade glioma	Brain					36	NO		NO	TCGA-DB-A75L-F67636	TCGA-DB-A75L	TCGA-DB-A75L-01A			-13338	75		0	342				NO	NO	NO				Seizures	91 - 180 Days	Scheduled Follow-up Submission	Complete Remission/Response	YES	lactose intolerance	2014-11-7	FEMALE
TCGA-DB-A75M-01	0	TCGA-DB-A75M-01	544	0	days	TCGA-DB-A75M	544	0	days	544	days	TCGA Lower Grade Glioma (LGG)	brain lower grade glioma	Brain					47	NO		NO	TCGA-DB-A75M-F67637	TCGA-DB-A75M	TCGA-DB-A75M-01A			-17289	189		0	544				NO	YES	NO				Seizures	> 181 Days	Scheduled Follow-up Submission	Complete Remission/Response	NO		2014-11-7	MALE
TCGA-DB-A75O-01	0	TCGA-DB-A75O-01	935	0	days	TCGA-DB-A75O			days	935	days	TCGA Lower Grade Glioma (LGG)	brain lower grade glioma	Brain					29	NO		NO	TCGA-DB-A75O-F67378	TCGA-DB-A75O	TCGA-DB-A75O-01A			-10812	981		0	935				NO	NO	NO				Seizures	31 - 90 Days	Scheduled Follow-up Submission		NO		2014-11-4	MALE
TCGA-DB-A75P-01	0	TCGA-DB-A75P-01	492	0	days	TCGA-DB-A75P	492	0	days	492	days	TCGA Lower Grade Glioma (LGG)	brain lower grade glioma	Brain					25	NO		NO	TCGA-DB-A75P-F67380	TCGA-DB-A75P	TCGA-DB-A75P-01A			-9413	163		0	492				NO	NO	NO				Seizures	31 - 90 Days	Scheduled Follow-up Submission	Complete Remission/Response	NO		2014-11-4	FEMALE
TCGA-DH-5140-01	1	TCGA-DH-5140-01	607	1	days	TCGA-DH-5140	607	0	days	607	days	TCGA Lower Grade Glioma (LGG)	brain lower grade glioma	Brain					38	NO		NO	TCGA-DH-5140-F6484	TCGA-DH-5140	TCGA-DH-5140-01A			-13943		607	0			259	1	NO	YES	NO				Headaches	91 - 180 Days		Progressive Disease	NO		2010-12-8	FEMALE
TCGA-DH-5141-01	0	TCGA-DH-5141-01	968	0	days	TCGA-DH-5141			days	968	days	TCGA Lower Grade Glioma (LGG)	brain lower grade glioma	Brain					32	NO		NO	TCGA-DH-5141-F66668	TCGA-DH-5141	TCGA-DH-5141-01A			-11846			0	968				NO	YES	NO				Headaches		Scheduled Follow-up Submission		NO		2014-10-22	MALE
TCGA-DH-5142-01	0	TCGA-DH-5142-01	1943	0	days	TCGA-DH-5142	1627	1	days	1943	days	TCGA Lower Grade Glioma (LGG)	brain lower grade glioma	Brain	YES	NO	NO		29	NO		YES	TCGA-DH-5142-F66689	TCGA-DH-5142	TCGA-DH-5142-01A			-10678			0	1943	1627	10	0	NO						Seizures	0 - 30 Days	Scheduled Follow-up Submission		NO		2014-10-22	MALE
TCGA-DH-5143-01	0	TCGA-DH-5143-01	1401	0	days	TCGA-DH-5143	1401	0	days	1401	days	TCGA Lower Grade Glioma (LGG)	brain lower grade glioma	Brain					30				TCGA-DH-5143-F66710	TCGA-DH-5143	TCGA-DH-5143-01A			-11291			0	1401		13	1							Seizures	91 - 180 Days	Scheduled Follow-up Submission	Stable Disease			2014-10-22	MALE
TCGA-DH-5144-01	0	TCGA-DH-5144-01	748	0	days	TCGA-DH-5144	748	0	days	748	days	TCGA Lower Grade Glioma (LGG)	brain lower grade glioma	Brain					56	NO		NO	TCGA-DH-5144-F66726	TCGA-DH-5144	TCGA-DH-5144-01A			-20558			0	748		19	0	NO		NO				Seizures	0 - 30 Days	Scheduled Follow-up Submission	Stable Disease	NO		2014-10-22	FEMALE
TCGA-DH-A669-01	1	TCGA-DH-A669-01	919	1	days	TCGA-DH-A669			days	919	days	TCGA Lower Grade Glioma (LGG)	brain lower grade glioma	Brain					70			NO		TCGA-DH-A669				-25809		919	0					NO	NO	NO				Mental Status Changes	> 181 Days			NO		2013-6-25	MALE
TCGA-DH-A669-02	1	TCGA-DH-A669-02	919	1	days	TCGA-DH-A669			days	919	days	TCGA Lower Grade Glioma (LGG)	brain lower grade glioma	Brain					70			NO		TCGA-DH-A669	TCGA-DH-A669-02A			-25809	2274	919	0					NO	NO	NO				Mental Status Changes	> 181 Days			NO		2013-6-25	MALE
TCGA-DH-A66B-01	0	TCGA-DH-A66B-01	1279	0	days	TCGA-DH-A66B	1279	0	days	1279	days	TCGA Lower Grade Glioma (LGG)	brain lower grade glioma	Brain					52			NO	TCGA-DH-A66B-F60629	TCGA-DH-A66B	TCGA-DH-A66B-01A			-19156	845		0	1279		901	1	NO	YES	NO				Mental Status Changes	> 181 Days	Scheduled Follow-up Submission	Stable Disease	NO		2014-6-13	MALE
TCGA-DH-A66D-01	0	TCGA-DH-A66D-01	846	0	days	TCGA-DH-A66D	846	0	days	846	days	TCGA Lower Grade Glioma (LGG)	brain lower grade glioma	Brain					43			NO	TCGA-DH-A66D-F60638	TCGA-DH-A66D	TCGA-DH-A66D-01A			-15866	404		0	846		404	1	NO	NO	NO				Seizures	0 - 30 Days	Scheduled Follow-up Submission	Stable Disease	YES	lactose, cheese, gluten	2014-6-13	FEMALE
TCGA-DH-A66F-01	0	TCGA-DH-A66F-01	523	0	days	TCGA-DH-A66F	523	0	days	523	days	TCGA Lower Grade Glioma (LGG)	brain lower grade glioma	Brain					49			NO	TCGA-DH-A66F-F68872	TCGA-DH-A66F	TCGA-DH-A66F-01A			-18193	166		0	523		18	1	NO	NO	NO				Seizures	0 - 30 Days	Scheduled Follow-up Submission		NO		2015-3-12	MALE
TCGA-DH-A66G-01	0	TCGA-DH-A66G-01	523	0	days	TCGA-DH-A66G	523	0	days	523	days	TCGA Lower Grade Glioma (LGG)	brain lower grade glioma	Brain					49			NO	TCGA-DH-A66G-F61145	TCGA-DH-A66G	TCGA-DH-A66G-01A			-18199	77		0	523		19	1	NO	YES	NO				Headaches	> 181 Days	Scheduled Follow-up Submission	Partial Remission/Response	NO		2014-6-25	FEMALE
TCGA-DH-A7UR-01	0	TCGA-DH-A7UR-01	1650	0	days	TCGA-DH-A7UR	1650	0	days	1650	days	TCGA Lower Grade Glioma (LGG)	brain lower grade glioma	Brain					59			NO	TCGA-DH-A7UR-F64479	TCGA-DH-A7UR				-21803			0	1650		1174	0	NO	NO	NO				Headaches	> 181 Days	Scheduled Follow-up Submission		NO		2014-9-3	FEMALE
TCGA-DH-A7US-01	0	TCGA-DH-A7US-01	706	0	days	TCGA-DH-A7US	706	0	days	706	days	TCGA Lower Grade Glioma (LGG)	brain lower grade glioma	Brain					50			NO	TCGA-DH-A7US-F70994	TCGA-DH-A7US	TCGA-DH-A7US-01A			-18429	208		0	706				NO	NO	NO				Seizures	> 181 Days	Scheduled Follow-up Submission	Stable Disease	NO		2015-3-12	MALE
TCGA-DH-A7UT-01	1	TCGA-DH-A7UT-01	531	1	days	TCGA-DH-A7UT	407	1	days	531	days	TCGA Lower Grade Glioma (LGG)	brain lower grade glioma	Brain					30			NO	TCGA-DH-A7UT-F70996	TCGA-DH-A7UT	TCGA-DH-A7UT-01A			-11014	118	531	0	200	407			NO	NO	NO				Seizures	31 - 90 Days	Scheduled Follow-up Submission		NO		2015-3-12	MALE
TCGA-DH-A7UU-01	0	TCGA-DH-A7UU-01	417	0	days	TCGA-DH-A7UU	417	0	days	417	days	TCGA Lower Grade Glioma (LGG)	brain lower grade glioma	Brain					43			NO	TCGA-DH-A7UU-F66738	TCGA-DH-A7UU				-16037			0	417		18		NO	YES	NO				Sensory Changes	91 - 180 Days	Scheduled Follow-up Submission	Stable Disease	NO		2014-10-22	MALE
TCGA-DH-A7UV-01	0	TCGA-DH-A7UV-01	566	0	days	TCGA-DH-A7UV	566	0	days	566	days	TCGA Lower Grade Glioma (LGG)	brain lower grade glioma	Brain					49				TCGA-DH-A7UV-F68876	TCGA-DH-A7UV				-18161			0	566		19			NO	NO				Headaches	91 - 180 Days	Scheduled Follow-up Submission	Stable Disease			2014-12-22	MALE
TCGA-DU-5847-01	0	TCGA-DU-5847-01	548	0	days	TCGA-DU-5847	548	0	days	548	days	TCGA Lower Grade Glioma (LGG)	brain lower grade glioma	Brain					34	NO		NO	TCGA-DU-5847-F14822	TCGA-DU-5847	TCGA-DU-5847-01A			-12606			0	548				YES	NO	NO				Seizures	0 - 30 Days			NO		2011-5-25	FEMALE
TCGA-DU-5849-01	0	TCGA-DU-5849-01	443	0	days	TCGA-DU-5849	443	0	days	443	days	TCGA Lower Grade Glioma (LGG)	brain lower grade glioma	Brain					48				TCGA-DU-5849-F14889	TCGA-DU-5849	TCGA-DU-5849-01A			-17663			0	443						NO				Seizures	0 - 30 Days					2011-5-25	MALE
TCGA-DU-5851-01	0	TCGA-DU-5851-01	531	0	days	TCGA-DU-5851	531	0	days	531	days	TCGA Lower Grade Glioma (LGG)	brain lower grade glioma	Brain					40				TCGA-DU-5851-F15071	TCGA-DU-5851	TCGA-DU-5851-01A			-14802			0	531		17								Seizures	0 - 30 Days					2011-8-8	FEMALE
TCGA-DU-5852-01	1	TCGA-DU-5852-01	205	1	days	TCGA-DU-5852	24	1	days	205	days	TCGA Lower Grade Glioma (LGG)	brain lower grade glioma	Brain	YES	YES	NO	NO	61				TCGA-DU-5852-F17044	TCGA-DU-5852	TCGA-DU-5852-01A			-22348		205	0		24	26								Seizures	> 181 Days		Progressive Disease			2011-9-26	FEMALE
TCGA-DU-5853-01	0	TCGA-DU-5853-01	407	0	days	TCGA-DU-5853	407	0	days	407	days	TCGA Lower Grade Glioma (LGG)	brain lower grade glioma	Brain					29				TCGA-DU-5853-F16881	TCGA-DU-5853	TCGA-DU-5853-01A			-10624			0	407		18			YES	NO				Seizures	0 - 30 Days					2011-9-20	MALE
TCGA-DU-5854-01	0	TCGA-DU-5854-01	257	0	days	TCGA-DU-5854	202	1	days	257	days	TCGA Lower Grade Glioma (LGG)	brain lower grade glioma	Brain	YES	NO	NO	NO	57				TCGA-DU-5854-F14893	TCGA-DU-5854	TCGA-DU-5854-01A			-21106			0	257	202	202			YES	NO				Motor/Movement Changes	91 - 180 Days					2011-5-25	FEMALE
TCGA-DU-5855-01	0	TCGA-DU-5855-01	207	0	days	TCGA-DU-5855	207	0	days	207	days	TCGA Lower Grade Glioma (LGG)	brain lower grade glioma	Brain					49				TCGA-DU-5855-F14801	TCGA-DU-5855	TCGA-DU-5855-01A			-18234			0	207		19			NO	NO				Headaches	0 - 30 Days					2011-5-25	FEMALE
TCGA-DU-5870-01	0	TCGA-DU-5870-01	5546	0	days	TCGA-DU-5870	4347	1	days	5546	days	TCGA Lower Grade Glioma (LGG)	brain lower grade glioma	Brain	YES	YES	YES	NO	34				TCGA-DU-5870-F14719	TCGA-DU-5870	TCGA-DU-5870-01A	4437		-12764			0	5546	4347	4671			NO					Headaches	> 181 Days		Stable Disease			2011-7-27	FEMALE
TCGA-DU-5870-02	0	TCGA-DU-5870-02	5546	0	days	TCGA-DU-5870	4347	1	days	5546	days	TCGA Lower Grade Glioma (LGG)	brain lower grade glioma	Brain	YES	YES	YES	NO	34				TCGA-DU-5870-F14719	TCGA-DU-5870	TCGA-DU-5870-02A	4437		-12764	6469		0	5546	4347	4671			NO					Headaches	> 181 Days		Stable Disease			2011-7-27	FEMALE
TCGA-DU-5871-01	0	TCGA-DU-5871-01	576	0	days	TCGA-DU-5871	576	0	days	576	days	TCGA Lower Grade Glioma (LGG)	brain lower grade glioma	Brain	NO	NO	NO	NO	37				TCGA-DU-5871-F15057	TCGA-DU-5871	TCGA-DU-5871-01A			-13673			0	576		-6			YES	NO				Seizures	0 - 30 Days					2011-5-27	FEMALE
TCGA-DU-5872-01	0	TCGA-DU-5872-01	532	0	days	TCGA-DU-5872	265	1	days	532	days	TCGA Lower Grade Glioma (LGG)	brain lower grade glioma	Brain	YES	NO	YES	NO	43				TCGA-DU-5872-F14771	TCGA-DU-5872	TCGA-DU-5872-01A	283		-15986			0	532	265				NO	NO				Headaches	0 - 30 Days		Progressive Disease			2011-6-20	FEMALE
TCGA-DU-5872-02	0	TCGA-DU-5872-02	532	0	days	TCGA-DU-5872	265	1	days	532	days	TCGA Lower Grade Glioma (LGG)	brain lower grade glioma	Brain	YES	NO	YES	NO	43				TCGA-DU-5872-F14771	TCGA-DU-5872	TCGA-DU-5872-02A	283		-15986	1317		0	532	265				NO	NO				Headaches	0 - 30 Days		Progressive Disease			2011-6-20	FEMALE
TCGA-DU-5874-01	0	TCGA-DU-5874-01	461	0	days	TCGA-DU-5874	461	0	days	461	days	TCGA Lower Grade Glioma (LGG)	brain lower grade glioma	Brain					62				TCGA-DU-5874-F14706	TCGA-DU-5874	TCGA-DU-5874-01A			-22847			0	461		380								Seizures	31 - 90 Days					2011-6-17	FEMALE
TCGA-DU-6392-01	0	TCGA-DU-6392-01	6423	0	days	TCGA-DU-6392	950	1	days	6423	days	TCGA Lower Grade Glioma (LGG)	brain lower grade glioma	Brain	NO	NO	YES	YES	35				TCGA-DU-6392-F14726	TCGA-DU-6392	TCGA-DU-6392-01A	950	1055	-12836			0	6423	950									Seizures	0 - 30 Days		Stable Disease			2011-5-27	FEMALE
TCGA-DU-6393-01	1	TCGA-DU-6393-01	1585	1	days	TCGA-DU-6393			days	1585	days	TCGA Lower Grade Glioma (LGG)	brain lower grade glioma	Brain					66				TCGA-DU-6393-F14735	TCGA-DU-6393	TCGA-DU-6393-01A			-24282		1585	0																	2011-5-27	MALE
TCGA-DU-6394-01	1	TCGA-DU-6394-01	682	1	days	TCGA-DU-6394	353	1	days	682	days	TCGA Lower Grade Glioma (LGG)	brain lower grade glioma	Brain	YES	YES	NO	NO	53				TCGA-DU-6394-F14761	TCGA-DU-6394	TCGA-DU-6394-01A			-19541		682	0		353												Progressive Disease			2011-5-27	MALE
TCGA-DU-6395-01	1	TCGA-DU-6395-01	1491	1	days	TCGA-DU-6395	1197	1	days	1491	days	TCGA Lower Grade Glioma (LGG)	brain lower grade glioma	Brain	YES	NO	YES	NO	31				TCGA-DU-6395-F14942	TCGA-DU-6395	TCGA-DU-6395-01A	1197		-11584		1491	0		1197				NO	NO				Seizures	91 - 180 Days		Progressive Disease			2011-5-26	MALE
TCGA-DU-6396-01	1	TCGA-DU-6396-01	2286	1	days	TCGA-DU-6396	106	1	days	2286	days	TCGA Lower Grade Glioma (LGG)	brain lower grade glioma	Brain	YES	YES	YES	NO	31				TCGA-DU-6396-F14916	TCGA-DU-6396	TCGA-DU-6396-01A	169		-11427		2286	0		106	19	0		NO	NO				Motor/Movement Changes	0 - 30 Days		Progressive Disease			2011-7-27	FEMALE
TCGA-DU-6397-01	1	TCGA-DU-6397-01	1401	1	days	TCGA-DU-6397	837	1	days	1401	days	TCGA Lower Grade Glioma (LGG)	brain lower grade glioma	Brain	YES	YES	YES	NO	45				TCGA-DU-6397-F14794	TCGA-DU-6397	TCGA-DU-6397-01A	837		-16695		1401	0		837				YES	NO				Headaches	0 - 30 Days		Progressive Disease			2011-5-26	MALE
TCGA-DU-6397-02	1	TCGA-DU-6397-02	1401	1	days	TCGA-DU-6397	837	1	days	1401	days	TCGA Lower Grade Glioma (LGG)	brain lower grade glioma	Brain	YES	YES	YES	NO	45				TCGA-DU-6397-F14794	TCGA-DU-6397	TCGA-DU-6397-02A	837		-16695	5830	1401	0		837				YES	NO				Headaches	0 - 30 Days		Progressive Disease			2011-5-26	MALE
TCGA-DU-6399-01	1	TCGA-DU-6399-01	2000	1	days	TCGA-DU-6399	1629	1	days	2000	days	TCGA Lower Grade Glioma (LGG)	brain lower grade glioma	Brain	NO	NO	YES	NO	54				TCGA-DU-6399-F14710	TCGA-DU-6399	TCGA-DU-6399-01A	1629		-19906		2000	0		1629					NO					31 - 90 Days		Progressive Disease			2011-5-31	MALE
TCGA-DU-6400-01	1	TCGA-DU-6400-01	37	1	days	TCGA-DU-6400	37	0	days	37	days	TCGA Lower Grade Glioma (LGG)	brain lower grade glioma	Brain					66				TCGA-DU-6400-F14782	TCGA-DU-6400	TCGA-DU-6400-01A			-24122		37	0											Mental Status Changes	91 - 180 Days					2011-5-31	FEMALE
TCGA-DU-6401-01	1	TCGA-DU-6401-01	2660	1	days	TCGA-DU-6401	1886	1	days	2660	days	TCGA Lower Grade Glioma (LGG)	brain lower grade glioma	Brain	YES	NO	YES	NO	31				TCGA-DU-6401-F14751	TCGA-DU-6401	TCGA-DU-6401-01A	2464		-11595		2660	0		1886	2454								Headaches	> 181 Days		Progressive Disease			2011-5-31	FEMALE
TCGA-DU-6402-01	1	TCGA-DU-6402-01	214	1	days	TCGA-DU-6402	103	1	days	214	days	TCGA Lower Grade Glioma (LGG)	brain lower grade glioma	Brain	NO	NO	NO		52				TCGA-DU-6402-F14714	TCGA-DU-6402	TCGA-DU-6402-01A			-19207		214	0		103									Seizures	0 - 30 Days		Progressive Disease			2011-5-31	MALE
TCGA-DU-6403-01	1	TCGA-DU-6403-01	354	1	days	TCGA-DU-6403			days	354	days	TCGA Lower Grade Glioma (LGG)	brain lower grade glioma	Brain					60				TCGA-DU-6403-F14743	TCGA-DU-6403	TCGA-DU-6403-01A			-22031		354	0			207								Headaches	0 - 30 Days					2011-5-31	FEMALE
TCGA-DU-6404-01	1	TCGA-DU-6404-01	4068	1	days	TCGA-DU-6404	1154	1	days	4068	days	TCGA Lower Grade Glioma (LGG)	brain lower grade glioma	Brain	YES	YES	YES	NO	24	NO		NO	TCGA-DU-6404-F14781	TCGA-DU-6404	TCGA-DU-6404-01A	1194		-9021		4068	0		1154	1398		NO	YES	NO			12 - 20 Years	Seizures	31 - 90 Days		Progressive Disease	YES	beef	2011-5-31	FEMALE
TCGA-DU-6404-02	1	TCGA-DU-6404-02	4068	1	days	TCGA-DU-6404	1154	1	days	4068	days	TCGA Lower Grade Glioma (LGG)	brain lower grade glioma	Brain	YES	YES	YES	NO	24	NO		NO	TCGA-DU-6404-F14781	TCGA-DU-6404	TCGA-DU-6404-02A	1194		-9021	4892	4068	0		1154	1398		NO	YES	NO			12 - 20 Years	Seizures	31 - 90 Days		Progressive Disease	YES	beef	2011-5-31	FEMALE
TCGA-DU-6405-01	1	TCGA-DU-6405-01	605	1	days	TCGA-DU-6405	486	1	days	605	days	TCGA Lower Grade Glioma (LGG)	brain lower grade glioma	Brain	YES	NO	NO		51				TCGA-DU-6405-F14683	TCGA-DU-6405	TCGA-DU-6405-01A			-18686		605	0		486	571								Seizures	0 - 30 Days		Progressive Disease			2011-6-20	FEMALE
TCGA-DU-6406-01	1	TCGA-DU-6406-01	512	1	days	TCGA-DU-6406			days	512	days	TCGA Lower Grade Glioma (LGG)	brain lower grade glioma	Brain					59				TCGA-DU-6406-F14899	TCGA-DU-6406	TCGA-DU-6406-01A			-21634		512	0											Motor/Movement Changes	91 - 180 Days					2011-6-1	FEMALE
TCGA-DU-6407-01	1	TCGA-DU-6407-01	2875	1	days	TCGA-DU-6407	2397	1	days	2875	days	TCGA Lower Grade Glioma (LGG)	brain lower grade glioma	Brain	YES	YES	YES	YES	35				TCGA-DU-6407-F14950	TCGA-DU-6407	TCGA-DU-6407-01A	2415	2797	-13021		2875	0		2397	2838			NO	NO				Seizures			Progressive Disease			2011-6-20	FEMALE
TCGA-DU-6407-02	1	TCGA-DU-6407-02	2875	1	days	TCGA-DU-6407	2397	1	days	2875	days	TCGA Lower Grade Glioma (LGG)	brain lower grade glioma	Brain	YES	YES	YES	YES	35				TCGA-DU-6407-F14950	TCGA-DU-6407	TCGA-DU-6407-02B	2415	2797	-13021	4524	2875	0		2397	2838			NO	NO				Seizures			Progressive Disease			2011-6-20	FEMALE
TCGA-DU-6408-01	1	TCGA-DU-6408-01	3470	1	days	TCGA-DU-6408	2097	1	days	3470	days	TCGA Lower Grade Glioma (LGG)	brain lower grade glioma	Brain	YES		YES	YES	23				TCGA-DU-6408-F14907	TCGA-DU-6408	TCGA-DU-6408-01A	2552	2552	-8752		3470	0		2097					NO				Motor/Movement Changes	0 - 30 Days		Progressive Disease			2011-6-20	FEMALE
TCGA-DU-6410-01	0	TCGA-DU-6410-01	242	0	days	TCGA-DU-6410	242	0	days	242	days	TCGA Lower Grade Glioma (LGG)	brain lower grade glioma	Brain					56				TCGA-DU-6410-F15160	TCGA-DU-6410	TCGA-DU-6410-01A			-20567			0	242		35								Mental Status Changes	0 - 30 Days					2011-6-20	MALE
TCGA-DU-6542-01	0	TCGA-DU-6542-01	73	0	days	TCGA-DU-6542			days	73	days	TCGA Lower Grade Glioma (LGG)	brain lower grade glioma	Brain					25				TCGA-DU-6542-F46623	TCGA-DU-6542	TCGA-DU-6542-01A			-9380			0	73										Visual Changes	31 - 90 Days	Scheduled Follow-up Submission				2013-8-13	MALE
TCGA-DU-7006-01	1	TCGA-DU-7006-01	349	1	days	TCGA-DU-7006			days	349	days	TCGA Lower Grade Glioma (LGG)	brain lower grade glioma	Brain					60				TCGA-DU-7006-F17927	TCGA-DU-7006	TCGA-DU-7006-01A			-21990		349	0											Seizures						2011-10-25	FEMALE
TCGA-DU-7007-01	1	TCGA-DU-7007-01	1915	1	days	TCGA-DU-7007	1915	0	days	1915	days	TCGA Lower Grade Glioma (LGG)	brain lower grade glioma	Brain					33			YES	TCGA-DU-7007-F17216	TCGA-DU-7007	TCGA-DU-7007-01A			-12245		1915	0											Headaches	> 181 Days					2011-9-28	MALE
TCGA-DU-7008-01	0	TCGA-DU-7008-01	4752	0	days	TCGA-DU-7008	330	1	days	4752	days	TCGA Lower Grade Glioma (LGG)	brain lower grade glioma	Brain	NO	YES	YES	NO	41				TCGA-DU-7008-F17219	TCGA-DU-7008	TCGA-DU-7008-01A	330		-15289			0	4752	330									Seizures	> 181 Days		Stable Disease			2011-9-28	FEMALE
TCGA-DU-7009-01	1	TCGA-DU-7009-01	4695	1	days	TCGA-DU-7009	2960	1	days	4695	days	TCGA Lower Grade Glioma (LGG)	brain lower grade glioma	Brain	YES	YES	YES		32				TCGA-DU-7009-F46593	TCGA-DU-7009	TCGA-DU-7009-01A	3091		-11854		4695	0	4206	2960				NO	NO				Sensory Changes	31 - 90 Days	Additional New Tumor Event	Progressive Disease			2013-8-12	FEMALE
TCGA-DU-7010-01	1	TCGA-DU-7010-01	456	1	days	TCGA-DU-7010	193	1	days	456	days	TCGA Lower Grade Glioma (LGG)	brain lower grade glioma	Brain			YES	NO	58				TCGA-DU-7010-F17059	TCGA-DU-7010	TCGA-DU-7010-01A	193		-21199		456	0		193									Seizures	31 - 90 Days		Progressive Disease			2011-9-28	FEMALE
TCGA-DU-7011-01	1	TCGA-DU-7011-01	3200	1	days	TCGA-DU-7011			days	3200	days	TCGA Lower Grade Glioma (LGG)	brain lower grade glioma	Brain					25				TCGA-DU-7011-F17074	TCGA-DU-7011	TCGA-DU-7011-01A			-9322		3200	0			149								Seizures	91 - 180 Days					2011-9-28	MALE
TCGA-DU-7012-01	1	TCGA-DU-7012-01	199	1	days	TCGA-DU-7012	199	0	days	199	days	TCGA Lower Grade Glioma (LGG)	brain lower grade glioma	Brain	NO	NO			74				TCGA-DU-7012-F17089	TCGA-DU-7012	TCGA-DU-7012-01A			-27039		199	0											Mental Status Changes	0 - 30 Days		Progressive Disease			2011-9-28	FEMALE
TCGA-DU-7013-01	1	TCGA-DU-7013-01	269	1	days	TCGA-DU-7013	187	1	days	269	days	TCGA Lower Grade Glioma (LGG)	brain lower grade glioma	Brain	NO	NO	NO	NO	59				TCGA-DU-7013-F17092	TCGA-DU-7013	TCGA-DU-7013-01A			-21824		269	0		187	211								Seizures	31 - 90 Days		Progressive Disease			2011-9-26	MALE
TCGA-DU-7014-01	1	TCGA-DU-7014-01	3571	1	days	TCGA-DU-7014	3437	1	days	3571	days	TCGA Lower Grade Glioma (LGG)	brain lower grade glioma	Brain	NO	NO	NO	NO	59				TCGA-DU-7014-F17101	TCGA-DU-7014	TCGA-DU-7014-01A			-21865		3571	0		3437	3558								Seizures	0 - 30 Days		Progressive Disease			2011-9-26	MALE
TCGA-DU-7015-01	0	TCGA-DU-7015-01	2761	0	days	TCGA-DU-7015	591	1	days	2761	days	TCGA Lower Grade Glioma (LGG)	brain lower grade glioma	Brain	YES	YES	YES	NO	41				TCGA-DU-7015-F18631	TCGA-DU-7015	TCGA-DU-7015-01A	591		-15041			0	2761	591	613			YES	NO				Seizures	0 - 30 Days		Progressive Disease			2011-11-8	FEMALE
TCGA-DU-7018-01	1	TCGA-DU-7018-01	933	1	days	TCGA-DU-7018	338	1	days	933	days	TCGA Lower Grade Glioma (LGG)	brain lower grade glioma	Brain	YES	NO	YES	NO	57				TCGA-DU-7018-F17070	TCGA-DU-7018	TCGA-DU-7018-01A	844		-21019		933	0		338	343								Seizures	> 181 Days		Progressive Disease			2011-9-23	FEMALE
TCGA-DU-7019-01	0	TCGA-DU-7019-01	800	0	days	TCGA-DU-7019	800	0	days	800	days	TCGA Lower Grade Glioma (LGG)	brain lower grade glioma	Brain					39				TCGA-DU-7019-F17096	TCGA-DU-7019	TCGA-DU-7019-01A			-14279			0	800		21								Headaches	0 - 30 Days					2011-9-26	MALE
TCGA-DU-7290-01	1	TCGA-DU-7290-01	315	1	days	TCGA-DU-7290			days	315	days	TCGA Lower Grade Glioma (LGG)	brain lower grade glioma	Brain					45				TCGA-DU-7290-F17541	TCGA-DU-7290	TCGA-DU-7290-01A			-16667		315	0											Headaches	0 - 30 Days					2011-10-11	FEMALE
TCGA-DU-7292-01	1	TCGA-DU-7292-01	242	1	days	TCGA-DU-7292	91	1	days	242	days	TCGA Lower Grade Glioma (LGG)	brain lower grade glioma	Brain	YES	YES	NO	NO	69			YES	TCGA-DU-7292-F17515	TCGA-DU-7292	TCGA-DU-7292-01A			-25266		242	0		91						< 12 Years			Seizures	91 - 180 Days		Progressive Disease			2011-10-5	MALE
TCGA-DU-7294-01	0	TCGA-DU-7294-01	2869	0	days	TCGA-DU-7294	2869	0	days	2869	days	TCGA Lower Grade Glioma (LGG)	brain lower grade glioma	Brain					53				TCGA-DU-7294-F17513	TCGA-DU-7294	TCGA-DU-7294-01A			-19616			0	2869		793											Stable Disease			2011-10-5	FEMALE
TCGA-DU-7298-01	1	TCGA-DU-7298-01	576	1	days	TCGA-DU-7298	200	1	days	576	days	TCGA Lower Grade Glioma (LGG)	brain lower grade glioma	Brain	NO	NO	YES	NO	38				TCGA-DU-7298-F17497	TCGA-DU-7298	TCGA-DU-7298-01A	546		-14205		576	0		200	-2								Headaches	0 - 30 Days					2011-10-12	FEMALE
TCGA-DU-7299-01	1	TCGA-DU-7299-01	1339	1	days	TCGA-DU-7299	675	1	days	1339	days	TCGA Lower Grade Glioma (LGG)	brain lower grade glioma	Brain	YES	YES	NO	NO	33				TCGA-DU-7299-F18389	TCGA-DU-7299	TCGA-DU-7299-01A			-12266		1339	0		675	428			NO	NO				Seizures	31 - 90 Days		Progressive Disease			2011-11-8	MALE
TCGA-DU-7300-01	1	TCGA-DU-7300-01	1886	1	days	TCGA-DU-7300	317	1	days	1886	days	TCGA Lower Grade Glioma (LGG)	brain lower grade glioma	Brain	YES	YES	NO	NO	53				TCGA-DU-7300-F17524	TCGA-DU-7300	TCGA-DU-7300-01A			-19610		1886	0		317	317			NO	NO				Seizures	0 - 30 Days		Progressive Disease			2011-10-9	FEMALE
TCGA-DU-7301-01	1	TCGA-DU-7301-01	788	1	days	TCGA-DU-7301	366	1	days	788	days	TCGA Lower Grade Glioma (LGG)	brain lower grade glioma	Brain	YES	NO	NO	NO	53				TCGA-DU-7301-F17533	TCGA-DU-7301	TCGA-DU-7301-01A			-19644		788	0		366	366								Seizures	> 181 Days		Progressive Disease			2011-10-12	MALE
TCGA-DU-7302-01	0	TCGA-DU-7302-01	1834	0	days	TCGA-DU-7302	1374	1	days	1834	days	TCGA Lower Grade Glioma (LGG)	brain lower grade glioma	Brain	YES	NO	NO	NO	48				TCGA-DU-7302-F17543	TCGA-DU-7302	TCGA-DU-7302-01A			-17656			0	1834	1374	1404								Seizures	0 - 30 Days		Progressive Disease			2011-10-11	FEMALE
TCGA-DU-7304-01	1	TCGA-DU-7304-01	709	1	days	TCGA-DU-7304	309	1	days	709	days	TCGA Lower Grade Glioma (LGG)	brain lower grade glioma	Brain	YES	NO	YES	NO	43				TCGA-DU-7304-F17502	TCGA-DU-7304	TCGA-DU-7304-01A	332		-15931		709	0		309	350			NO	NO				Seizures	0 - 30 Days		Progressive Disease			2011-10-4	MALE
TCGA-DU-7304-02	1	TCGA-DU-7304-02	709	1	days	TCGA-DU-7304	309	1	days	709	days	TCGA Lower Grade Glioma (LGG)	brain lower grade glioma	Brain	YES	NO	YES	NO	43				TCGA-DU-7304-F17502	TCGA-DU-7304	TCGA-DU-7304-02A	332		-15931	2066	709	0		309	350			NO	NO				Seizures	0 - 30 Days		Progressive Disease			2011-10-4	MALE
TCGA-DU-7306-01	0	TCGA-DU-7306-01	1277	0	days	TCGA-DU-7306	1250	1	days	1277	days	TCGA Lower Grade Glioma (LGG)	brain lower grade glioma	Brain	YES	NO	NO	NO	67				TCGA-DU-7306-F17490	TCGA-DU-7306	TCGA-DU-7306-01A			-24800			0	1277	1250	-11								Seizures	0 - 30 Days					2011-10-11	MALE
TCGA-DU-7309-01	0	TCGA-DU-7309-01	84	0	days	TCGA-DU-7309	84	0	days	84	days	TCGA Lower Grade Glioma (LGG)	brain lower grade glioma	Brain	NO	NO	NO	NO	41				TCGA-DU-7309-F17509	TCGA-DU-7309	TCGA-DU-7309-01A			-15197			0	84		11			YES	YES				Seizures	31 - 90 Days					2011-10-4	FEMALE
TCGA-DU-8158-01	1	TCGA-DU-8158-01	155	1	days	TCGA-DU-8158			days	155	days	TCGA Lower Grade Glioma (LGG)	brain lower grade glioma	Brain					57					TCGA-DU-8158	TCGA-DU-8158-01A			-21129		155	0			8								Mental Status Changes	0 - 30 Days					2012-6-15	FEMALE
TCGA-DU-8161-01	1	TCGA-DU-8161-01	722	1	days	TCGA-DU-8161	111	1	days	722	days	TCGA Lower Grade Glioma (LGG)	brain lower grade glioma	Brain	YES	NO	YES		63				TCGA-DU-8161-F51985	TCGA-DU-8161	TCGA-DU-8161-01A	113		-23064		722	0		111	14								Sensory Changes	31 - 90 Days	Scheduled Follow-up Submission	Progressive Disease			2013-11-26	FEMALE
TCGA-DU-8162-01	1	TCGA-DU-8162-01	444	1	days	TCGA-DU-8162	402	1	days	444	days	TCGA Lower Grade Glioma (LGG)	brain lower grade glioma	Brain	NO	YES			61				TCGA-DU-8162-F44364	TCGA-DU-8162	TCGA-DU-8162-01A			-22596		444	0	121	402	21	1		YES	NO				Headaches	0 - 30 Days	Scheduled Follow-up Submission				2013-6-19	FEMALE
TCGA-DU-8163-01	0	TCGA-DU-8163-01	629	0	days	TCGA-DU-8163	509	1	days	629	days	TCGA Lower Grade Glioma (LGG)	brain lower grade glioma	Brain	YES	NO			29				TCGA-DU-8163-F44371	TCGA-DU-8163	TCGA-DU-8163-01A			-10824			0	629	509	106			NO	NO				Seizures	31 - 90 Days	Scheduled Follow-up Submission				2013-6-19	MALE
TCGA-DU-8164-01	0	TCGA-DU-8164-01	651	0	days	TCGA-DU-8164	651	0	days	651	days	TCGA Lower Grade Glioma (LGG)	brain lower grade glioma	Brain					51				TCGA-DU-8164-F44373	TCGA-DU-8164	TCGA-DU-8164-01A			-18735			0	651					NO	NO				Seizures	31 - 90 Days	Scheduled Follow-up Submission	Stable Disease			2013-6-19	MALE
TCGA-DU-8165-01	0	TCGA-DU-8165-01	582	0	days	TCGA-DU-8165	582	0	days	582	days	TCGA Lower Grade Glioma (LGG)	brain lower grade glioma	Brain					60				TCGA-DU-8165-F46668	TCGA-DU-8165	TCGA-DU-8165-01A			-21964			0	582		11			YES	NO				Seizures	31 - 90 Days	Scheduled Follow-up Submission	Stable Disease			2013-8-13	FEMALE
TCGA-DU-8166-01	0	TCGA-DU-8166-01	516	0	days	TCGA-DU-8166	193	1	days	516	days	TCGA Lower Grade Glioma (LGG)	brain lower grade glioma	Brain	YES	NO	NO		29				TCGA-DU-8166-F46665	TCGA-DU-8166	TCGA-DU-8166-01A			-10641			0	516	193				NO	NO				Seizures	0 - 30 Days	Scheduled Follow-up Submission	Stable Disease			2013-8-13	FEMALE
TCGA-DU-8167-01	0	TCGA-DU-8167-01	471	0	days	TCGA-DU-8167	471	0	days	471	days	TCGA Lower Grade Glioma (LGG)	brain lower grade glioma	Brain					69				TCGA-DU-8167-F44357	TCGA-DU-8167	TCGA-DU-8167-01A			-25262			0	471		-69								Seizures	> 181 Days	Scheduled Follow-up Submission	Stable Disease			2013-6-19	FEMALE
TCGA-DU-8168-01	0	TCGA-DU-8168-01	431	0	days	TCGA-DU-8168	431	0	days	431	days	TCGA Lower Grade Glioma (LGG)	brain lower grade glioma	Brain					55				TCGA-DU-8168-F44360	TCGA-DU-8168	TCGA-DU-8168-01A			-20136			0	431		14	1		YES	NO				Headaches	0 - 30 Days	Scheduled Follow-up Submission	Stable Disease			2013-6-19	FEMALE
TCGA-DU-A5TP-01	0	TCGA-DU-A5TP-01	1012	0	days	TCGA-DU-A5TP	203	1	days	1012	days	TCGA Lower Grade Glioma (LGG)	brain lower grade glioma	Brain	YES	NO			33	NO		NO	TCGA-DU-A5TP-F71612	TCGA-DU-A5TP	TCGA-DU-A5TP-01A			-12111	301		0	1012	203	6		YES	YES	YES	> 20 Years			Seizures	0 - 30 Days	Scheduled Follow-up Submission	Stable Disease	NO		2015-3-27	MALE
TCGA-DU-A5TR-01	0	TCGA-DU-A5TR-01	908	0	days	TCGA-DU-A5TR	848	1	days	908	days	TCGA Lower Grade Glioma (LGG)	brain lower grade glioma	Brain	NO	NO	YES		51	NO		NO	TCGA-DU-A5TR-F71611	TCGA-DU-A5TR	TCGA-DU-A5TR-01A	848		-18791	259		0	908	848	11		NO	YES	YES				Seizures	0 - 30 Days	Scheduled Follow-up Submission	Stable Disease	NO		2015-3-27	MALE
TCGA-DU-A5TS-01	0	TCGA-DU-A5TS-01	964	0	days	TCGA-DU-A5TS	551	1	days	964	days	TCGA Lower Grade Glioma (LGG)	brain lower grade glioma	Brain	YES	NO	NO	NO	42				TCGA-DU-A5TS-F71496	TCGA-DU-A5TS	TCGA-DU-A5TS-01A			-15650	259		0	964	551	13			YES	NO				Headaches	> 181 Days	Scheduled Follow-up Submission	Stable Disease			2015-3-26	MALE
TCGA-DU-A5TT-01	0	TCGA-DU-A5TT-01	743	0	days	TCGA-DU-A5TT	584	1	days	743	days	TCGA Lower Grade Glioma (LGG)	brain lower grade glioma	Brain	NO	YES	NO	NO	70	YES	cat	NO	TCGA-DU-A5TT-F71494	TCGA-DU-A5TT	TCGA-DU-A5TT-01A			-25726	24		0	743	584			NO	YES	NO	> 20 Years	> 20 Years		Seizures	91 - 180 Days	Scheduled Follow-up Submission	Progressive Disease	NO		2015-3-26	MALE
TCGA-DU-A5TU-01	0	TCGA-DU-A5TU-01	796	0	days	TCGA-DU-A5TU	186	1	days	796	days	TCGA Lower Grade Glioma (LGG)	brain lower grade glioma	Brain	YES	NO	NO		62	NO		NO	TCGA-DU-A5TU-F71322	TCGA-DU-A5TU	TCGA-DU-A5TU-01A			-22811	21		0	796	186	47		NO	YES	NO			12 - 20 Years	Mental Status Changes	0 - 30 Days	Scheduled Follow-up Submission	Stable Disease	YES	Eggs	2015-3-24	FEMALE
TCGA-DU-A5TW-01	0	TCGA-DU-A5TW-01	760	0	days	TCGA-DU-A5TW	760	0	days	760	days	TCGA Lower Grade Glioma (LGG)	brain lower grade glioma	Brain	NO	NO	NO		33				TCGA-DU-A5TW-F71321	TCGA-DU-A5TW	TCGA-DU-A5TW-01A			-12107	42		0	760		53								Seizures	> 181 Days	Scheduled Follow-up Submission	Progressive Disease			2015-3-24	FEMALE
TCGA-DU-A5TY-01	1	TCGA-DU-A5TY-01	1033	1	days	TCGA-DU-A5TY	526	1	days	1033	days	TCGA Lower Grade Glioma (LGG)	brain lower grade glioma	Brain	YES	YES	YES	YES	46			NO	TCGA-DU-A5TY-F71302	TCGA-DU-A5TY	TCGA-DU-A5TY-01A	536	955	-16945	276	1033	0	371	526			NO	NO	NO				Seizures	0 - 30 Days	Scheduled Follow-up Submission	Progressive Disease	NO		2015-3-24	FEMALE
TCGA-DU-A6S2-01	0	TCGA-DU-A6S2-01	777	0	days	TCGA-DU-A6S2	777	0	days	777	days	TCGA Lower Grade Glioma (LGG)	brain lower grade glioma	Brain	NO	NO			37	YES	long hair cats	NO	TCGA-DU-A6S2-F71620	TCGA-DU-A6S2	TCGA-DU-A6S2-01A			-13597	153		0	777		11		YES	YES	NO	> 20 Years	< 12 Years		Headaches	31 - 90 Days	Scheduled Follow-up Submission	Stable Disease	NO		2015-3-27	FEMALE
TCGA-DU-A6S3-01	0	TCGA-DU-A6S3-01	656	0	days	TCGA-DU-A6S3	656	0	days	656	days	TCGA Lower Grade Glioma (LGG)	brain lower grade glioma	Brain	NO	NO			60				TCGA-DU-A6S3-F71619	TCGA-DU-A6S3	TCGA-DU-A6S3-01A			-22038	55		0	656										Motor/Movement Changes	91 - 180 Days	Scheduled Follow-up Submission				2015-3-27	MALE
TCGA-DU-A6S6-01	0	TCGA-DU-A6S6-01	2893	0	days	TCGA-DU-A6S6	2277	1	days	2893	days	TCGA Lower Grade Glioma (LGG)	brain lower grade glioma	Brain	YES	NO	YES		35	NO		NO	TCGA-DU-A6S6-F71617	TCGA-DU-A6S6		2277		-12809			0	2893	2277	184		NO	NO	NO	< 12 Years			Headaches	31 - 90 Days	Scheduled Follow-up Submission	Stable Disease	NO		2015-3-27	FEMALE
TCGA-DU-A6S7-01	0	TCGA-DU-A6S7-01	638	0	days	TCGA-DU-A6S7	638	0	days	638	days	TCGA Lower Grade Glioma (LGG)	brain lower grade glioma	Brain	NO	NO			27	NO		NO	TCGA-DU-A6S7-F71615	TCGA-DU-A6S7				-10170			0	638		-14		NO	NO	NO	12 - 20 Years			Seizures	> 181 Days	Scheduled Follow-up Submission	Stable Disease	NO		2015-3-27	FEMALE
TCGA-DU-A6S8-01	0	TCGA-DU-A6S8-01	678	0	days	TCGA-DU-A6S8	641	1	days	678	days	TCGA Lower Grade Glioma (LGG)	brain lower grade glioma	Brain	NO	NO			74	NO		NO	TCGA-DU-A6S8-F71614	TCGA-DU-A6S8	TCGA-DU-A6S8-01A			-27084	76		0	678	641	14		NO	NO	NO				Mental Status Changes	> 181 Days	Scheduled Follow-up Submission		NO		2015-3-27	FEMALE
TCGA-DU-A76K-01	1	TCGA-DU-A76K-01	347	1	days	TCGA-DU-A76K			days	347	days	TCGA Lower Grade Glioma (LGG)	brain lower grade glioma	Brain					87					TCGA-DU-A76K	TCGA-DU-A76K-01A			-31776	5192	347	0											Headaches	> 181 Days					2013-10-22	MALE
TCGA-DU-A76L-01	1	TCGA-DU-A76L-01	814	1	days	TCGA-DU-A76L			days	814	days	TCGA Lower Grade Glioma (LGG)	brain lower grade glioma	Brain					54					TCGA-DU-A76L	TCGA-DU-A76L-01A			-19823	4769	814	0						YES					Headaches	0 - 30 Days					2013-10-22	MALE
TCGA-DU-A76O-01	0	TCGA-DU-A76O-01	522	0	days	TCGA-DU-A76O	522	0	days	522	days	TCGA Lower Grade Glioma (LGG)	brain lower grade glioma	Brain					30	NO		NO	TCGA-DU-A76O-F71621	TCGA-DU-A76O	TCGA-DU-A76O-01A			-10960	138		0	522				NO	NO	NO				Seizures	> 181 Days	Scheduled Follow-up Submission		NO		2015-3-27	MALE
TCGA-DU-A76R-01	1	TCGA-DU-A76R-01	648	1	days	TCGA-DU-A76R			days	648	days	TCGA Lower Grade Glioma (LGG)	brain lower grade glioma	Brain					51					TCGA-DU-A76R	TCGA-DU-A76R-01A			-18939	2739	648	0			60								Mental Status Changes	0 - 30 Days					2013-10-22	MALE
TCGA-DU-A7T6-01	1	TCGA-DU-A7T6-01	547	1	days	TCGA-DU-A7T6			days	547	days	TCGA Lower Grade Glioma (LGG)	brain lower grade glioma	Brain					73					TCGA-DU-A7T6	TCGA-DU-A7T6-01A			-26766	4265	547	0			53								Headaches	> 181 Days					2013-12-23	FEMALE
TCGA-DU-A7T8-01	1	TCGA-DU-A7T8-01	4229	1	days	TCGA-DU-A7T8	3009	1	days	4229	days	TCGA Lower Grade Glioma (LGG)	brain lower grade glioma	Brain	YES	NO	YES	YES	35	NO		NO	TCGA-DU-A7T8-F71629	TCGA-DU-A7T8	TCGA-DU-A7T8-01A	3028	3759	-13108	3705	4229	0	3787	3009	80		YES	NO	NO	< 12 Years			Mental Status Changes	91 - 180 Days	Scheduled Follow-up Submission	Progressive Disease	NO		2015-3-27	MALE
TCGA-DU-A7TA-01	0	TCGA-DU-A7TA-01	2565	0	days	TCGA-DU-A7TA	2565	0	days	2565	days	TCGA Lower Grade Glioma (LGG)	brain lower grade glioma	Brain					32	NO		NO	TCGA-DU-A7TA-F71628	TCGA-DU-A7TA	TCGA-DU-A7TA-01A			-11764	2287		0	2565		17		NO	NO	NO	12 - 20 Years			Visual Changes	> 181 Days	Scheduled Follow-up Submission		NO		2015-3-27	MALE
TCGA-DU-A7TB-01	0	TCGA-DU-A7TB-01	1567	0	days	TCGA-DU-A7TB	74	1	days	1567	days	TCGA Lower Grade Glioma (LGG)	brain lower grade glioma	Brain	YES	YES	NO		56				TCGA-DU-A7TB-F71627	TCGA-DU-A7TB	TCGA-DU-A7TB-01A			-20704	1168		0	1567	74	1111			NO	NO				Seizures	0 - 30 Days	Scheduled Follow-up Submission	Stable Disease			2015-3-27	MALE
TCGA-DU-A7TC-01	0	TCGA-DU-A7TC-01	1137	0	days	TCGA-DU-A7TC	1114	1	days	1137	days	TCGA Lower Grade Glioma (LGG)	brain lower grade glioma	Brain					32			NO	TCGA-DU-A7TC-F71626	TCGA-DU-A7TC				-11884			0	1137	1114	[Discrepancy]		NO	YES	NO				Headaches	> 181 Days	Scheduled Follow-up Submission				2015-3-27	MALE
TCGA-DU-A7TD-01	1	TCGA-DU-A7TD-01	228	1	days	TCGA-DU-A7TD			days	228	days	TCGA Lower Grade Glioma (LGG)	brain lower grade glioma	Brain					52					TCGA-DU-A7TD	TCGA-DU-A7TD-01A			-19025	616	228	0			170								Motor/Movement Changes	0 - 30 Days					2014-2-3	MALE
TCGA-DU-A7TG-01	1	TCGA-DU-A7TG-01	1351	1	days	TCGA-DU-A7TG			days	1351	days	TCGA Lower Grade Glioma (LGG)	brain lower grade glioma	Brain					40					TCGA-DU-A7TG	TCGA-DU-A7TG-01A			-14671	1804	1351	0			59			YES	NO				Mental Status Changes	0 - 30 Days					2014-2-3	MALE
TCGA-DU-A7TI-01	1	TCGA-DU-A7TI-01	1183	1	days	TCGA-DU-A7TI			days	1183	days	TCGA Lower Grade Glioma (LGG)	brain lower grade glioma	Brain					32					TCGA-DU-A7TI	TCGA-DU-A7TI-01A			-11906	5441	1183	0											Seizures	91 - 180 Days					2014-2-5	MALE
TCGA-DU-A7TJ-01	0	TCGA-DU-A7TJ-01	17	0	days	TCGA-DU-A7TJ			days	17	days	TCGA Lower Grade Glioma (LGG)	brain lower grade glioma	Brain					55				TCGA-DU-A7TJ-F71624	TCGA-DU-A7TJ	TCGA-DU-A7TJ-01A			-20394	29		0	17										Seizures	31 - 90 Days	Scheduled Follow-up Submission				2015-3-27	MALE
TCGA-E1-5302-01	1	TCGA-E1-5302-01	1525	1	days	TCGA-E1-5302	1242	1	days	1525	days	TCGA Lower Grade Glioma (LGG)	brain lower grade glioma	Brain	YES	YES	NO	NO	41			NO	TCGA-E1-5302-F7572	TCGA-E1-5302	TCGA-E1-5302-01A			-15230		1525	0		1242	1254		NO	YES	NO				Seizures	0 - 30 Days		Progressive Disease			2011-1-13	MALE
TCGA-E1-5303-01	1	TCGA-E1-5303-01	2052	1	days	TCGA-E1-5303	156	1	days	2052	days	TCGA Lower Grade Glioma (LGG)	brain lower grade glioma	Brain	YES	NO	NO	NO	38			NO	TCGA-E1-5303-F7453	TCGA-E1-5303	TCGA-E1-5303-01A			-14212		2052	0		156	582		NO	YES	NO				Seizures	0 - 30 Days		Progressive Disease			2011-1-19	MALE
TCGA-E1-5304-01	1	TCGA-E1-5304-01	1251	1	days	TCGA-E1-5304	903	1	days	1251	days	TCGA Lower Grade Glioma (LGG)	brain lower grade glioma	Brain		YES	YES	NO	42	NO		NO	TCGA-E1-5304-F7470	TCGA-E1-5304	TCGA-E1-5304-01A	980		-15481		1251	0		903	160		NO	YES	NO				Headaches	> 181 Days		Stable Disease	NO		2011-1-20	MALE
TCGA-E1-5305-01	1	TCGA-E1-5305-01	2433	1	days	TCGA-E1-5305	1604	1	days	2433	days	TCGA Lower Grade Glioma (LGG)	brain lower grade glioma	Brain	YES	NO	YES	NO	34			YES	TCGA-E1-5305-F16185	TCGA-E1-5305	TCGA-E1-5305-01A	1623		-12655		2433	0		1604	1631		NO	YES	NO				Seizures	0 - 30 Days		Progressive Disease			2011-8-8	MALE
TCGA-E1-5307-01	1	TCGA-E1-5307-01	1762	1	days	TCGA-E1-5307	1452	1	days	1762	days	TCGA Lower Grade Glioma (LGG)	brain lower grade glioma	Brain	YES	YES	NO	NO	62			NO	TCGA-E1-5307-F16198	TCGA-E1-5307	TCGA-E1-5307-01A			-22837		1762	0		1452	[Discrepancy]		NO						Mental Status Changes	> 181 Days		Progressive Disease			2011-8-12	FEMALE
TCGA-E1-5311-01	1	TCGA-E1-5311-01	4084	1	days	TCGA-E1-5311	2602	1	days	4084	days	TCGA Lower Grade Glioma (LGG)	brain lower grade glioma	Brain	YES	YES	YES	NO	31	NO		NO	TCGA-E1-5311-F7600	TCGA-E1-5311	TCGA-E1-5311-01A	2602		-11332		4084	0		2602	-8		NO	NO	NO				Headaches	> 181 Days		Progressive Disease	NO		2011-1-25	MALE
TCGA-E1-5318-01	1	TCGA-E1-5318-01	2379	1	days	TCGA-E1-5318	362	1	days	2379	days	TCGA Lower Grade Glioma (LGG)	brain lower grade glioma	Brain	YES	YES	YES	NO	42	NO		NO	TCGA-E1-5318-F7616	TCGA-E1-5318	TCGA-E1-5318-01A	362		-15372		2379	0	2379	362	362		NO	YES	NO				Headaches	31 - 90 Days		Stable Disease	NO		2011-1-26	FEMALE
TCGA-E1-5319-01	1	TCGA-E1-5319-01	2907	1	days	TCGA-E1-5319	923	1	days	2907	days	TCGA Lower Grade Glioma (LGG)	brain lower grade glioma	Brain	YES	YES	YES	NO	48			NO	TCGA-E1-5319-F16173	TCGA-E1-5319	TCGA-E1-5319-01A	923		-17612		2907	0		923	952		NO	YES					Visual Changes	0 - 30 Days		Stable Disease			2011-8-17	FEMALE
TCGA-E1-5322-01	1	TCGA-E1-5322-01	3978	1	days	TCGA-E1-5322	1085	1	days	3978	days	TCGA Lower Grade Glioma (LGG)	brain lower grade glioma	Brain	YES	YES	YES	NO	38				TCGA-E1-5322-F7464	TCGA-E1-5322	TCGA-E1-5322-01A	1085		-13903		3978	0		1085	3305			NO	NO				Seizures			Stable Disease			2011-1-27	FEMALE
TCGA-E1-A7YD-01	1	TCGA-E1-A7YD-01	435	1	days	TCGA-E1-A7YD			days	435	days	TCGA Lower Grade Glioma (LGG)	brain lower grade glioma	Brain					57			NO		TCGA-E1-A7YD	TCGA-E1-A7YD-01A			-21020	5445	435	0					NO	NO	NO				Headaches	0 - 30 Days					2014-5-12	MALE
TCGA-E1-A7YE-01	1	TCGA-E1-A7YE-01	886	1	days	TCGA-E1-A7YE	846	1	days	886	days	TCGA Lower Grade Glioma (LGG)	brain lower grade glioma	Brain	NO	NO	NO	NO	32	NO		NO	TCGA-E1-A7YE-F61220	TCGA-E1-A7YE				-11971		886	0		846	81		NO	NO	NO				Seizures	0 - 30 Days	Additional New Tumor Event	Progressive Disease	NO		2014-8-14	FEMALE
TCGA-E1-A7YH-01	1	TCGA-E1-A7YH-01	2835	1	days	TCGA-E1-A7YH	1629	1	days	2835	days	TCGA Lower Grade Glioma (LGG)	brain lower grade glioma	Brain	NO	NO	NO	NO	47			NO	TCGA-E1-A7YH-F61239	TCGA-E1-A7YH	TCGA-E1-A7YH-01A			-17465	3127	2835	0		1629	17		NO	YES	NO				Seizures	> 181 Days	Additional New Tumor Event	Progressive Disease			2014-8-14	FEMALE
TCGA-E1-A7YI-01	1	TCGA-E1-A7YI-01	111	1	days	TCGA-E1-A7YI			days	111	days	TCGA Lower Grade Glioma (LGG)	brain lower grade glioma	Brain					33			NO		TCGA-E1-A7YI	TCGA-E1-A7YI-01A			-12229	2022	111	0			11		NO	YES	NO				Motor/Movement Changes	31 - 90 Days					2014-5-12	FEMALE
TCGA-E1-A7YJ-01	1	TCGA-E1-A7YJ-01	592	1	days	TCGA-E1-A7YJ	573	1	days	592	days	TCGA Lower Grade Glioma (LGG)	brain lower grade glioma	Brain	NO	NO	NO	NO	55			NO	TCGA-E1-A7YJ-F61259	TCGA-E1-A7YJ	TCGA-E1-A7YJ-01A			-20180	1847	592	0		573	12		NO	NO	NO				Motor/Movement Changes	0 - 30 Days	Additional New Tumor Event	Progressive Disease			2014-8-15	MALE
TCGA-E1-A7YK-01	1	TCGA-E1-A7YK-01	378	1	days	TCGA-E1-A7YK	378	0	days	378	days	TCGA Lower Grade Glioma (LGG)	brain lower grade glioma	Brain					52			NO	TCGA-E1-A7YK-F61287	TCGA-E1-A7YK				-19236		378	0			6		NO	NO	NO				Seizures	0 - 30 Days					2014-8-15	MALE
TCGA-E1-A7YL-01	1	TCGA-E1-A7YL-01	492	1	days	TCGA-E1-A7YL	329	1	days	492	days	TCGA Lower Grade Glioma (LGG)	brain lower grade glioma	Brain	NO	NO	NO	NO	46	NO		NO	TCGA-E1-A7YL-F61302	TCGA-E1-A7YL	TCGA-E1-A7YL-01A			-16982	1372	492	0		329	14		NO	YES	YES				Headaches	31 - 90 Days	Additional New Tumor Event	Progressive Disease	NO		2014-8-15	MALE
TCGA-E1-A7YM-01	1	TCGA-E1-A7YM-01	648	1	days	TCGA-E1-A7YM	497	1	days	648	days	TCGA Lower Grade Glioma (LGG)	brain lower grade glioma	Brain	YES	NO	NO	NO	63	NO		NO	TCGA-E1-A7YM-F61425	TCGA-E1-A7YM	TCGA-E1-A7YM-01A			-23263	1280	648	0		497	11		NO	YES	NO				Headaches	> 181 Days	Additional New Tumor Event	Progressive Disease	NO		2014-8-15	MALE
TCGA-E1-A7YN-01	1	TCGA-E1-A7YN-01	727	1	days	TCGA-E1-A7YN	485	1	days	727	days	TCGA Lower Grade Glioma (LGG)	brain lower grade glioma	Brain	YES	YES	NO	NO	63	NO		NO	TCGA-E1-A7YN-F61445	TCGA-E1-A7YN	TCGA-E1-A7YN-01A			-23180	1148	727	0		485	20		NO	YES	NO				Visual Changes	0 - 30 Days	Additional New Tumor Event	Progressive Disease	NO		2014-8-15	FEMALE
TCGA-E1-A7YO-01	1	TCGA-E1-A7YO-01	2282	1	days	TCGA-E1-A7YO	2192	1	days	2282	days	TCGA Lower Grade Glioma (LGG)	brain lower grade glioma	Brain	NO	NO	NO	NO	45	NO		NO	TCGA-E1-A7YO-F61455	TCGA-E1-A7YO	TCGA-E1-A7YO-01A			-16770	6582	2282	0		2192	1408		NO						Seizures	0 - 30 Days	Additional New Tumor Event	Progressive Disease	NO		2014-8-15	MALE
TCGA-E1-A7YQ-01	1	TCGA-E1-A7YQ-01	1578	1	days	TCGA-E1-A7YQ	1149	1	days	1578	days	TCGA Lower Grade Glioma (LGG)	brain lower grade glioma	Brain	NO	NO	NO	NO	58	NO		NO	TCGA-E1-A7YQ-F61543	TCGA-E1-A7YQ	TCGA-E1-A7YQ-01A			-21341	4796	1578	0		1149	346		NO						Headaches	91 - 180 Days	Additional New Tumor Event	Progressive Disease	NO		2014-8-15	FEMALE
TCGA-E1-A7YS-01	1	TCGA-E1-A7YS-01	466	1	days	TCGA-E1-A7YS	466	0	days	466	days	TCGA Lower Grade Glioma (LGG)	brain lower grade glioma	Brain					71	NO		NO	TCGA-E1-A7YS-F61561	TCGA-E1-A7YS	TCGA-E1-A7YS-01A			-26159	2123	466	0			16		NO	NO	NO				Mental Status Changes	0 - 30 Days		Stable Disease	NO		2014-8-15	MALE
TCGA-E1-A7YU-01	1	TCGA-E1-A7YU-01	23	1	days	TCGA-E1-A7YU			days	23	days	TCGA Lower Grade Glioma (LGG)	brain lower grade glioma	Brain					42			NO		TCGA-E1-A7YU				-15345		23	0					NO	YES	YES				Headaches	31 - 90 Days					2014-8-11	MALE
TCGA-E1-A7YV-01	1	TCGA-E1-A7YV-01	987	1	days	TCGA-E1-A7YV	948	1	days	987	days	TCGA Lower Grade Glioma (LGG)	brain lower grade glioma	Brain	NO	NO	NO	NO	26	NO		NO	TCGA-E1-A7YV-F61594	TCGA-E1-A7YV	TCGA-E1-A7YV-01A			-9546	1314	987	0		948	6		NO	NO	NO				Headaches	0 - 30 Days	Additional New Tumor Event	Progressive Disease	NO		2014-8-15	FEMALE
TCGA-E1-A7YW-01	1	TCGA-E1-A7YW-01	1120	1	days	TCGA-E1-A7YW	613	1	days	1120	days	TCGA Lower Grade Glioma (LGG)	brain lower grade glioma	Brain	NO	YES	NO	NO	28	NO		NO	TCGA-E1-A7YW-F61613	TCGA-E1-A7YW	TCGA-E1-A7YW-01A			-10571	4072	1120	0		613	13		NO	NO	NO				Seizures	91 - 180 Days	Additional New Tumor Event	Progressive Disease	NO		2014-8-15	MALE
TCGA-E1-A7YY-01	1	TCGA-E1-A7YY-01	4445	1	days	TCGA-E1-A7YY	4266	1	days	4445	days	TCGA Lower Grade Glioma (LGG)	brain lower grade glioma	Brain	YES	NO	NO	NO	27	NO		YES	TCGA-E1-A7YY-F61637	TCGA-E1-A7YY	TCGA-E1-A7YY-01A			-9867	5621	4445	0		4266	428		NO						Seizures	0 - 30 Days	Additional New Tumor Event	Progressive Disease	NO		2014-8-15	FEMALE
TCGA-E1-A7Z2-01	1	TCGA-E1-A7Z2-01	398	1	days	TCGA-E1-A7Z2	269	1	days	398	days	TCGA Lower Grade Glioma (LGG)	brain lower grade glioma	Brain	YES	YES	NO	NO	58	NO		NO	TCGA-E1-A7Z2-F61680	TCGA-E1-A7Z2	TCGA-E1-A7Z2-01A			-21341	614	398	0		269	39		NO	YES	NO				Seizures	31 - 90 Days	Additional New Tumor Event	Progressive Disease	YES	clams	2014-8-15	FEMALE
TCGA-E1-A7Z3-01	1	TCGA-E1-A7Z3-01	2235	1	days	TCGA-E1-A7Z3	2072	1	days	2235	days	TCGA Lower Grade Glioma (LGG)	brain lower grade glioma	Brain		NO	NO	NO	31			NO	TCGA-E1-A7Z3-F61703	TCGA-E1-A7Z3	TCGA-E1-A7Z3-01A			-11330	7912	2235	0		2072			NO						Seizures	0 - 30 Days	Additional New Tumor Event	Progressive Disease			2014-8-18	FEMALE
TCGA-E1-A7Z4-01	1	TCGA-E1-A7Z4-01	4412	1	days	TCGA-E1-A7Z4	4339	1	days	4412	days	TCGA Lower Grade Glioma (LGG)	brain lower grade glioma	Brain	NO	NO	NO	NO	35	NO		NO	TCGA-E1-A7Z4-F61765	TCGA-E1-A7Z4				-12849		4412	0		4339	974		NO	YES	NO				Headaches	31 - 90 Days	Additional New Tumor Event	Progressive Disease	NO		2014-8-18	MALE
TCGA-E1-A7Z6-01	1	TCGA-E1-A7Z6-01	984	1	days	TCGA-E1-A7Z6	971	1	days	984	days	TCGA Lower Grade Glioma (LGG)	brain lower grade glioma	Brain	NO	NO	NO	NO	41	NO		NO	TCGA-E1-A7Z6-F61776	TCGA-E1-A7Z6	TCGA-E1-A7Z6-01A			-14985	1588	984	0		971	19		NO	YES	NO				Headaches	> 181 Days	Additional New Tumor Event	Progressive Disease	NO		2014-8-19	FEMALE
TCGA-EZ-7264-01	0	TCGA-EZ-7264-01	1201	0	days	TCGA-EZ-7264	1201	0	days	1201	days	TCGA Lower Grade Glioma (LGG)	brain lower grade glioma	Brain					47	NO		NO	TCGA-EZ-7264-F66594	TCGA-EZ-7264	TCGA-EZ-7264-01A			-17432			0	1201				NO	NO	NO				Mental Status Changes	0 - 30 Days	Scheduled Follow-up Submission	Stable Disease	NO		2014-10-21	FEMALE
TCGA-F6-A8O3-01	0	TCGA-F6-A8O3-01	7	0	days	TCGA-F6-A8O3	7	0	days	7	days	TCGA Lower Grade Glioma (LGG)	brain lower grade glioma	Brain					34	NO		NO	TCGA-F6-A8O3-F67155	TCGA-F6-A8O3	TCGA-F6-A8O3-01A			-12578	105		0	7				NO	NO	NO				Headaches		Scheduled Follow-up Submission		NO		2014-11-24	MALE
TCGA-F6-A8O4-01	0	TCGA-F6-A8O4-01	6	0	days	TCGA-F6-A8O4	6	0	days	6	days	TCGA Lower Grade Glioma (LGG)	brain lower grade glioma	Brain					44	NO		NO	TCGA-F6-A8O4-F67156	TCGA-F6-A8O4	TCGA-F6-A8O4-01A			-16202	100		0	6				NO	NO	NO				Headaches		Scheduled Follow-up Submission		NO		2014-11-24	MALE
TCGA-FG-5962-01	0	TCGA-FG-5962-01	1453	0	days	TCGA-FG-5962	1453	0	days	1453	days	TCGA Lower Grade Glioma (LGG)	brain lower grade glioma	Brain					54	NO		NO	TCGA-FG-5962-F43040	TCGA-FG-5962	TCGA-FG-5962-01B			-19818			0	1453				NO	YES	NO	> 20 Years			Visual Changes	> 181 Days	Scheduled Follow-up Submission	Stable Disease	NO		2013-5-9	MALE
TCGA-FG-5963-01	1	TCGA-FG-5963-01	775	1	days	TCGA-FG-5963	497	1	days	775	days	TCGA Lower Grade Glioma (LGG)	brain lower grade glioma	Brain	YES	NO	NO		23	YES		NO	TCGA-FG-5963-F42259	TCGA-FG-5963	TCGA-FG-5963-01A			-8571		775	0	547	497	0		NO	YES	NO	12 - 20 Years	12 - 20 Years		Seizures	0 - 30 Days	Scheduled Follow-up Submission	Progressive Disease	NO		2013-5-7	MALE
TCGA-FG-5963-02	1	TCGA-FG-5963-02	775	1	days	TCGA-FG-5963	497	1	days	775	days	TCGA Lower Grade Glioma (LGG)	brain lower grade glioma	Brain	YES	NO	NO		23	YES		NO	TCGA-FG-5963-F42259	TCGA-FG-5963	TCGA-FG-5963-02A			-8571	1095	775	0	547	497	0		NO	YES	NO	12 - 20 Years	12 - 20 Years		Seizures	0 - 30 Days	Scheduled Follow-up Submission	Progressive Disease	NO		2013-5-7	MALE
TCGA-FG-5964-01	0	TCGA-FG-5964-01	1588	0	days	TCGA-FG-5964	1588	0	days	1588	days	TCGA Lower Grade Glioma (LGG)	brain lower grade glioma	Brain					62	NO		NO	TCGA-FG-5964-F63736	TCGA-FG-5964	TCGA-FG-5964-01A			-22735			0	1588				NO	YES	NO	> 20 Years		> 20 Years	Seizures	0 - 30 Days	Scheduled Follow-up Submission	Stable Disease	YES	Processed food	2014-8-15	MALE
TCGA-FG-5965-01	1	TCGA-FG-5965-01	1120	1	days	TCGA-FG-5965	1035	1	days	1120	days	TCGA Lower Grade Glioma (LGG)	brain lower grade glioma	Brain	YES	NO	YES	NO	39	NO		NO	TCGA-FG-5965-F32837	TCGA-FG-5965	TCGA-FG-5965-01B	1069		-14249		1120	0	979	1035	259		NO	YES	NO				Seizures	0 - 30 Days	Additional New Tumor Event	Progressive Disease	NO		2012-6-13	FEMALE
TCGA-FG-5965-02	1	TCGA-FG-5965-02	1120	1	days	TCGA-FG-5965	1035	1	days	1120	days	TCGA Lower Grade Glioma (LGG)	brain lower grade glioma	Brain	YES	NO	YES	NO	39	NO		NO	TCGA-FG-5965-F32837	TCGA-FG-5965	TCGA-FG-5965-02B	1069		-14249	1437	1120	0	979	1035	259		NO	YES	NO				Seizures	0 - 30 Days	Additional New Tumor Event	Progressive Disease	NO		2012-6-13	FEMALE
TCGA-FG-6688-01	0	TCGA-FG-6688-01	571	0	days	TCGA-FG-6688	405	1	days	571	days	TCGA Lower Grade Glioma (LGG)	brain lower grade glioma	Brain	YES	NO	NO	NO	59	NO		NO	TCGA-FG-6688-F32791	TCGA-FG-6688	TCGA-FG-6688-01A			-21745			0	571	405	405		NO	YES	NO				Seizures	0 - 30 Days	Additional New Tumor Event	Stable Disease	NO		2012-6-12	FEMALE
TCGA-FG-6689-01	0	TCGA-FG-6689-01	190	0	days	TCGA-FG-6689	218	1	days	190	days	TCGA Lower Grade Glioma (LGG)	brain lower grade glioma	Brain			NO		30	YES	cats	NO	TCGA-FG-6689-F43039	TCGA-FG-6689	TCGA-FG-6689-01A			-11312			0	190	218	-10		NO	YES	NO	< 12 Years	> 20 Years		Headaches	31 - 90 Days	Scheduled Follow-up Submission		NO		2013-5-20	MALE
TCGA-FG-6690-01	0	TCGA-FG-6690-01	1294	0	days	TCGA-FG-6690	1294	0	days	1294	days	TCGA Lower Grade Glioma (LGG)	brain lower grade glioma	Brain					70	NO		NO	TCGA-FG-6690-F63742	TCGA-FG-6690	TCGA-FG-6690-01A			-25667			0	1294		-23		NO	NO	NO				Seizures	0 - 30 Days	Scheduled Follow-up Submission	Stable Disease	NO		2014-8-15	MALE
TCGA-FG-6691-01	0	TCGA-FG-6691-01	1257	0	days	TCGA-FG-6691	913	1	days	1257	days	TCGA Lower Grade Glioma (LGG)	brain lower grade glioma	Brain	YES	YES	YES		23	NO		NO	TCGA-FG-6691-F63744	TCGA-FG-6691	TCGA-FG-6691-01A	984		-8403			0	1257	913	-9		NO	NO	NO				Headaches	0 - 30 Days	Scheduled Follow-up Submission	Stable Disease	NO		2014-8-15	FEMALE
TCGA-FG-6692-01	1	TCGA-FG-6692-01	561	1	days	TCGA-FG-6692			days	561	days	TCGA Lower Grade Glioma (LGG)	brain lower grade glioma	Brain					63				TCGA-FG-6692-F41569	TCGA-FG-6692				-23374		561	0	126		42	1		YES	NO				Seizures	0 - 30 Days	Scheduled Follow-up Submission				2013-3-21	MALE
TCGA-FG-7634-01	0	TCGA-FG-7634-01	467	0	days	TCGA-FG-7634			days	467	days	TCGA Lower Grade Glioma (LGG)	brain lower grade glioma	Brain					28	NO		NO	TCGA-FG-7634-F41580	TCGA-FG-7634	TCGA-FG-7634-01A			-10476			0	467				NO	YES	NO				Seizures	0 - 30 Days	Scheduled Follow-up Submission		NO		2013-3-21	MALE
TCGA-FG-7636-01	0	TCGA-FG-7636-01	544	0	days	TCGA-FG-7636	544	0	days	544	days	TCGA Lower Grade Glioma (LGG)	brain lower grade glioma	Brain					48	NO		NO	TCGA-FG-7636-F43425	TCGA-FG-7636	TCGA-FG-7636-01A			-17843			0	544		-7	0	NO	NO	NO				Headaches	> 181 Days	Scheduled Follow-up Submission	Complete Remission/Response	NO		2013-5-21	MALE
TCGA-FG-7637-01	0	TCGA-FG-7637-01	1219	0	days	TCGA-FG-7637	1219	0	days	1219	days	TCGA Lower Grade Glioma (LGG)	brain lower grade glioma	Brain					49	NO		NO	TCGA-FG-7637-F41579	TCGA-FG-7637	TCGA-FG-7637-01A			-18084			0	1219				NO	YES	NO	> 20 Years			Seizures	> 181 Days	Scheduled Follow-up Submission	Stable Disease	NO		2013-3-21	MALE
TCGA-FG-7638-01	0	TCGA-FG-7638-01	686	0	days	TCGA-FG-7638	407	1	days	686	days	TCGA Lower Grade Glioma (LGG)	brain lower grade glioma	Brain	YES	NO	NO		31	NO		NO	TCGA-FG-7638-F43363	TCGA-FG-7638	TCGA-FG-7638-01B			-11528			0	686	407	-13	0	NO	NO	NO				Headaches	0 - 30 Days	Scheduled Follow-up Submission	Stable Disease	NO		2013-5-20	FEMALE
TCGA-FG-7641-01	0	TCGA-FG-7641-01	627	0	days	TCGA-FG-7641	627	0	days	627	days	TCGA Lower Grade Glioma (LGG)	brain lower grade glioma	Brain					31	NO		NO	TCGA-FG-7641-F43341	TCGA-FG-7641	TCGA-FG-7641-01B			-11357			0	627				NO	NO	NO				Headaches	> 181 Days	Scheduled Follow-up Submission	Stable Disease	NO		2013-5-17	MALE
TCGA-FG-7643-01	0	TCGA-FG-7643-01	611	0	days	TCGA-FG-7643	254	1	days	611	days	TCGA Lower Grade Glioma (LGG)	brain lower grade glioma	Brain	NO	NO	YES		49	YES	Cats	NO	TCGA-FG-7643-F45156	TCGA-FG-7643	TCGA-FG-7643-01A	286		-18206			0	611	254			NO	YES	NO	> 20 Years	> 20 Years		Seizures	91 - 180 Days	Scheduled Follow-up Submission	Stable Disease	NO		2013-7-10	FEMALE
TCGA-FG-8181-01	0	TCGA-FG-8181-01	862	0	days	TCGA-FG-8181	862	0	days	862	days	TCGA Lower Grade Glioma (LGG)	brain lower grade glioma	Brain					23				TCGA-FG-8181-F64421	TCGA-FG-8181	TCGA-FG-8181-01A			-8642			0	862		-13										Scheduled Follow-up Submission	Stable Disease			2014-9-2	MALE
TCGA-FG-8182-01	0	TCGA-FG-8182-01	416	0	days	TCGA-FG-8182	416	0	days	416	days	TCGA Lower Grade Glioma (LGG)	brain lower grade glioma	Brain					35	NO		NO	TCGA-FG-8182-F43399	TCGA-FG-8182	TCGA-FG-8182-01A			-12972			0	416				NO	NO	NO				Seizures	0 - 30 Days	Scheduled Follow-up Submission	Stable Disease	NO		2013-5-20	MALE
TCGA-FG-8185-01	0	TCGA-FG-8185-01	433	0	days	TCGA-FG-8185	433	0	days	433	days	TCGA Lower Grade Glioma (LGG)	brain lower grade glioma	Brain					37	NO		NO	TCGA-FG-8185-F43366	TCGA-FG-8185	TCGA-FG-8185-01A			-13621			0	433		21		NO	NO	NO			> 20 Years	Headaches	91 - 180 Days	Scheduled Follow-up Submission	Complete Remission/Response	YES		2013-5-20	MALE
TCGA-FG-8186-01	0	TCGA-FG-8186-01	487	0	days	TCGA-FG-8186	487	0	days	487	days	TCGA Lower Grade Glioma (LGG)	brain lower grade glioma	Brain					42	NO		NO	TCGA-FG-8186-F42521	TCGA-FG-8186	TCGA-FG-8186-01A			-15431			0	487		13		NO	YES	NO				Seizures	0 - 30 Days	Scheduled Follow-up Submission	Stable Disease	NO		2013-4-23	FEMALE
TCGA-FG-8187-01	0	TCGA-FG-8187-01	611	0	days	TCGA-FG-8187	611	0	days	611	days	TCGA Lower Grade Glioma (LGG)	brain lower grade glioma	Brain					31				TCGA-FG-8187-F43456	TCGA-FG-8187	TCGA-FG-8187-01A			-11684			0	611		0										Scheduled Follow-up Submission	Stable Disease			2013-5-22	MALE
TCGA-FG-8188-01	0	TCGA-FG-8188-01	455	0	days	TCGA-FG-8188	384	1	days	455	days	TCGA Lower Grade Glioma (LGG)	brain lower grade glioma	Brain	NO	YES	NO		41	NO		NO	TCGA-FG-8188-F43454	TCGA-FG-8188	TCGA-FG-8188-01A			-15051			0	455	384	-15		NO	NO	NO				Mental Status Changes	0 - 30 Days	Scheduled Follow-up Submission		NO		2013-5-22	MALE
TCGA-FG-8189-01	0	TCGA-FG-8189-01	685	0	days	TCGA-FG-8189	685	0	days	685	days	TCGA Lower Grade Glioma (LGG)	brain lower grade glioma	Brain					33	NO		YES	TCGA-FG-8189-F58503	TCGA-FG-8189	TCGA-FG-8189-01B			-12384	203		0	685		83		YES	NO	NO	> 20 Years			Seizures	> 181 Days	Scheduled Follow-up Submission	Stable Disease	NO		2014-4-11	FEMALE
TCGA-FG-8191-01	0	TCGA-FG-8191-01	992	0	days	TCGA-FG-8191	992	0	days	992	days	TCGA Lower Grade Glioma (LGG)	brain lower grade glioma	Brain					30	NO		NO	TCGA-FG-8191-F66698	TCGA-FG-8191	TCGA-FG-8191-01A			-11252			0	992				NO	NO	NO				Sensory Changes	> 181 Days	Scheduled Follow-up Submission	Stable Disease	NO		2014-10-22	MALE
TCGA-FG-A4MT-01	0	TCGA-FG-A4MT-01	1164	0	days	TCGA-FG-A4MT	499	1	days	1164	days	TCGA Lower Grade Glioma (LGG)	brain lower grade glioma	Brain	NO	YES	YES		27	NO		NO	TCGA-FG-A4MT-F56666	TCGA-FG-A4MT	TCGA-FG-A4MT-01A	647		-10082	661		0	1164	499	499		NO	NO	NO				Seizures	0 - 30 Days	Scheduled Follow-up Submission	Complete Remission/Response	NO		2014-2-17	FEMALE
TCGA-FG-A4MT-02	0	TCGA-FG-A4MT-02	1164	0	days	TCGA-FG-A4MT	499	1	days	1164	days	TCGA Lower Grade Glioma (LGG)	brain lower grade glioma	Brain	NO	YES	YES		27	NO		NO	TCGA-FG-A4MT-F56666	TCGA-FG-A4MT	TCGA-FG-A4MT-02A	647		-10082	827		0	1164	499	499		NO	NO	NO				Seizures	0 - 30 Days	Scheduled Follow-up Submission	Complete Remission/Response	NO		2014-2-17	FEMALE
TCGA-FG-A4MU-01	0	TCGA-FG-A4MU-01	326	0	days	TCGA-FG-A4MU			days	326	days	TCGA Lower Grade Glioma (LGG)	brain lower grade glioma	Brain					58	NO		NO	TCGA-FG-A4MU-F63739	TCGA-FG-A4MU	TCGA-FG-A4MU-01B			-21450	258		0	326				NO	NO	NO				Headaches	0 - 30 Days	Scheduled Follow-up Submission		NO		2014-8-15	MALE
TCGA-FG-A4MW-01	1	TCGA-FG-A4MW-01	559	1	days	TCGA-FG-A4MW	226	1	days	559	days	TCGA Lower Grade Glioma (LGG)	brain lower grade glioma	Brain	YES	NO	NO		63	NO		YES	TCGA-FG-A4MW-F61644	TCGA-FG-A4MW	TCGA-FG-A4MW-01A			-23077	64	559	0	160	226	141	1	NO	YES	NO				Seizures	0 - 30 Days	Scheduled Follow-up Submission	Progressive Disease	NO		2014-7-2	MALE
TCGA-FG-A4MX-01	0	TCGA-FG-A4MX-01	569	0	days	TCGA-FG-A4MX	569	0	days	569	days	TCGA Lower Grade Glioma (LGG)	brain lower grade glioma	Brain					47	NO		NO	TCGA-FG-A4MX-F57707	TCGA-FG-A4MX	TCGA-FG-A4MX-01A			-17381	115		0	569		-23	0	NO	NO	NO				Motor/Movement Changes	0 - 30 Days	Scheduled Follow-up Submission	Complete Remission/Response	NO		2014-3-21	MALE
TCGA-FG-A4MY-01	0	TCGA-FG-A4MY-01	721	0	days	TCGA-FG-A4MY	721	0	days	721	days	TCGA Lower Grade Glioma (LGG)	brain lower grade glioma	Brain					44	NO		NO	TCGA-FG-A4MY-F58505	TCGA-FG-A4MY	TCGA-FG-A4MY-01A			-16310	212		0	721				NO	NO	NO				Seizures	31 - 90 Days	Scheduled Follow-up Submission	Stable Disease	NO		2014-4-11	FEMALE
TCGA-FG-A60J-01	0	TCGA-FG-A60J-01	449	0	days	TCGA-FG-A60J	449	0	days	449	days	TCGA Lower Grade Glioma (LGG)	brain lower grade glioma	Brain					47	NO		NO	TCGA-FG-A60J-F65604	TCGA-FG-A60J	TCGA-FG-A60J-01A			-17339	240		0	449		-18	1	NO	NO	NO				Seizures	31 - 90 Days	Scheduled Follow-up Submission		NO		2014-9-25	FEMALE
TCGA-FG-A60K-01	0	TCGA-FG-A60K-01	542	0	days	TCGA-FG-A60K	542	0	days	542	days	TCGA Lower Grade Glioma (LGG)	brain lower grade glioma	Brain					34	YES	Dogs	NO	TCGA-FG-A60K-F61189	TCGA-FG-A60K				-12445			0	542				NO	YES	NO	> 20 Years	> 20 Years		Mental Status Changes	0 - 30 Days	Scheduled Follow-up Submission	Stable Disease	NO		2014-6-25	FEMALE
TCGA-FG-A60L-01	0	TCGA-FG-A60L-01	655	0	days	TCGA-FG-A60L	655	0	days	655	days	TCGA Lower Grade Glioma (LGG)	brain lower grade glioma	Brain					34			NO	TCGA-FG-A60L-F65511	TCGA-FG-A60L	TCGA-FG-A60L-01A			-12580	121		0	655		8	0	NO		NO				Seizures	0 - 30 Days	Scheduled Follow-up Submission	Complete Remission/Response			2014-9-24	FEMALE
TCGA-FG-A6IZ-01	0	TCGA-FG-A6IZ-01	457	0	days	TCGA-FG-A6IZ	457	0	days	457	days	TCGA Lower Grade Glioma (LGG)	brain lower grade glioma	Brain					60	NO		NO	TCGA-FG-A6IZ-F63721	TCGA-FG-A6IZ	TCGA-FG-A6IZ-01A			-22275	157		0	457				NO	NO	NO	> 20 Years			Seizures	0 - 30 Days	Scheduled Follow-up Submission	Complete Remission/Response	NO		2014-8-15	MALE
TCGA-FG-A6J1-01	0	TCGA-FG-A6J1-01	500	0	days	TCGA-FG-A6J1	500	0	days	500	days	TCGA Lower Grade Glioma (LGG)	brain lower grade glioma	Brain					44	NO		NO	TCGA-FG-A6J1-F63724	TCGA-FG-A6J1	TCGA-FG-A6J1-01A			-16106	91		0	500		27		NO	YES	NO				Seizures	0 - 30 Days	Scheduled Follow-up Submission	Stable Disease	NO		2014-8-15	FEMALE
TCGA-FG-A6J3-01	0	TCGA-FG-A6J3-01	677	0	days	TCGA-FG-A6J3	677	0	days	677	days	TCGA Lower Grade Glioma (LGG)	brain lower grade glioma	Brain					52	NO			TCGA-FG-A6J3-F64032	TCGA-FG-A6J3	TCGA-FG-A6J3-01A			-19138	267		0	677		106	1	NO						Sensory Changes	0 - 30 Days	Scheduled Follow-up Submission	Stable Disease	NO		2014-8-25	FEMALE
TCGA-FG-A70Y-01	0	TCGA-FG-A70Y-01	868	0	days	TCGA-FG-A70Y			days	868	days	TCGA Lower Grade Glioma (LGG)	brain lower grade glioma	Brain					20			NO	TCGA-FG-A70Y-F65608	TCGA-FG-A70Y	TCGA-FG-A70Y-01A			-7421	804		0	868				NO	NO	NO				Headaches	0 - 30 Days	Scheduled Follow-up Submission				2014-9-25	FEMALE
TCGA-FG-A70Z-01	0	TCGA-FG-A70Z-01	328	0	days	TCGA-FG-A70Z			days	328	days	TCGA Lower Grade Glioma (LGG)	brain lower grade glioma	Brain					53			NO	TCGA-FG-A70Z-F64424	TCGA-FG-A70Z	TCGA-FG-A70Z-01A			-19717	720		0	328				NO	YES					Headaches	31 - 90 Days	Scheduled Follow-up Submission	Stable Disease			2014-9-2	FEMALE
TCGA-FG-A710-01	0	TCGA-FG-A710-01	1115	0	days	TCGA-FG-A710	1115	0	days	1115	days	TCGA Lower Grade Glioma (LGG)	brain lower grade glioma	Brain					50				TCGA-FG-A710-F64423	TCGA-FG-A710	TCGA-FG-A710-01A			-18415	823		0	1115					NO	NO				Headaches	91 - 180 Days	Scheduled Follow-up Submission	Stable Disease			2014-9-2	FEMALE
TCGA-FG-A711-01	1	TCGA-FG-A711-01	1481	1	days	TCGA-FG-A711	1277	1	days	1481	days	TCGA Lower Grade Glioma (LGG)	brain lower grade glioma	Brain	YES	NO	NO		33	NO		NO	TCGA-FG-A711-F65436	TCGA-FG-A711	TCGA-FG-A711-01A			-12248	1265	1481	0	1329	1277	871		YES	NO	NO	< 12 Years			Seizures	0 - 30 Days	Scheduled Follow-up Submission	Progressive Disease	NO		2014-9-23	FEMALE
TCGA-FG-A713-01	0	TCGA-FG-A713-01	622	0	days	TCGA-FG-A713	622	0	days	622	days	TCGA Lower Grade Glioma (LGG)	brain lower grade glioma	Brain					74	NO		NO	TCGA-FG-A713-F70642	TCGA-FG-A713	TCGA-FG-A713-01A			-27232	82		0	622		13		YES	NO	NO	> 20 Years		> 20 Years	Headaches	> 181 Days	Scheduled Follow-up Submission	Complete Remission/Response	YES	Melon	2015-2-27	FEMALE
TCGA-FG-A87N-01	0	TCGA-FG-A87N-01	567	0	days	TCGA-FG-A87N	567	0	days	567	days	TCGA Lower Grade Glioma (LGG)	brain lower grade glioma	Brain					37			NO	TCGA-FG-A87N-F70255	TCGA-FG-A87N	TCGA-FG-A87N-01A			-13606	113		0	567				NO	NO	NO				Seizures	0 - 30 Days	Scheduled Follow-up Submission	Stable Disease	NO		2015-2-2	FEMALE
TCGA-FG-A87Q-01	0	TCGA-FG-A87Q-01	174	0	days	TCGA-FG-A87Q	174	0	days	174	days	TCGA Lower Grade Glioma (LGG)	brain lower grade glioma	Brain					61			NO	TCGA-FG-A87Q-F72685	TCGA-FG-A87Q	TCGA-FG-A87Q-01A			-22565	90		0	174		174		NO						Seizures	0 - 30 Days	Scheduled Follow-up Submission		YES	Dairy/lactose	2015-7-31	FEMALE
TCGA-FN-7833-01	0	TCGA-FN-7833-01	837	0	days	TCGA-FN-7833	837	0	days	837	days	TCGA Lower Grade Glioma (LGG)	brain lower grade glioma	Brain					25				TCGA-FN-7833-F66000	TCGA-FN-7833	TCGA-FN-7833-01A			-9228			0	837										Mental Status Changes		Scheduled Follow-up Submission	Complete Remission/Response			2014-10-1	MALE
TCGA-HT-7467-01	0	TCGA-HT-7467-01	3	0	days	TCGA-HT-7467			days	3	days	TCGA Lower Grade Glioma (LGG)	brain lower grade glioma	Brain					54	NO		NO	TCGA-HT-7467-F28641	TCGA-HT-7467	TCGA-HT-7467-01A			-19944			0	3				NO	YES	NO				Sensory Changes	0 - 30 Days	Scheduled Follow-up Submission	Complete Remission/Response	NO		2012-2-27	MALE
TCGA-HT-7468-01	0	TCGA-HT-7468-01	203	0	days	TCGA-HT-7468	203	0	days	203	days	TCGA Lower Grade Glioma (LGG)	brain lower grade glioma	Brain					30	NO		NO	TCGA-HT-7468-F21233	TCGA-HT-7468	TCGA-HT-7468-01A			-11209			0	203		203		NO	NO	NO				Seizures	> 181 Days	Scheduled Follow-up Submission	Stable Disease	YES	shellfish	2012-2-7	MALE
TCGA-HT-7469-01	1	TCGA-HT-7469-01	351	1	days	TCGA-HT-7469	92	1	days	351	days	TCGA Lower Grade Glioma (LGG)	brain lower grade glioma	Brain	YES	NO	YES	NO	30	NO		NO	TCGA-HT-7469-F28780	TCGA-HT-7469	TCGA-HT-7469-01A	92		-11097		351	0	238	92			NO	YES	NO				Motor/Movement Changes	0 - 30 Days	Additional New Tumor Event	Progressive Disease	NO		2012-4-6	MALE
TCGA-HT-7470-01	1	TCGA-HT-7470-01	1220	1	days	TCGA-HT-7470	1220	0	days	1220	days	TCGA Lower Grade Glioma (LGG)	brain lower grade glioma	Brain					37	NO		NO	TCGA-HT-7470-F66413	TCGA-HT-7470	TCGA-HT-7470-01A			-13611		1220	0	268		133	0	NO	NO	NO				Headaches	> 181 Days	Scheduled Follow-up Submission	Progressive Disease	NO		2014-10-14	MALE
TCGA-HT-7471-01	0	TCGA-HT-7471-01	4	0	days	TCGA-HT-7471			days	4	days	TCGA Lower Grade Glioma (LGG)	brain lower grade glioma	Brain					37	NO		NO	TCGA-HT-7471-F50543	TCGA-HT-7471	TCGA-HT-7471-01A			-13564			0	4				NO						Motor/Movement Changes	0 - 30 Days	Scheduled Follow-up Submission		NO		2013-10-24	FEMALE
TCGA-HT-7472-01	0	TCGA-HT-7472-01	1	0	days	TCGA-HT-7472	1	0	days	1	days	TCGA Lower Grade Glioma (LGG)	brain lower grade glioma	Brain					38	NO		NO	TCGA-HT-7472-F28774	TCGA-HT-7472	TCGA-HT-7472-01A			-13968			0	1				NO	NO	NO				Seizures	91 - 180 Days	Scheduled Follow-up Submission	Stable Disease	NO		2012-3-1	MALE
TCGA-HT-7473-01	0	TCGA-HT-7473-01	503	0	days	TCGA-HT-7473	503	0	days	503	days	TCGA Lower Grade Glioma (LGG)	brain lower grade glioma	Brain					28	NO		NO	TCGA-HT-7473-F29569	TCGA-HT-7473	TCGA-HT-7473-01A			-10306			0	503				NO	NO	NO				Headaches	0 - 30 Days	Scheduled Follow-up Submission		NO		2012-3-19	MALE
TCGA-HT-7474-01	0	TCGA-HT-7474-01	114	0	days	TCGA-HT-7474	114	0	days	114	days	TCGA Lower Grade Glioma (LGG)	brain lower grade glioma	Brain					52	NO		NO	TCGA-HT-7474-F28779	TCGA-HT-7474	TCGA-HT-7474-01A			-19149			0	114				NO	YES	NO				Seizures	0 - 30 Days	Scheduled Follow-up Submission	Stable Disease	NO		2012-3-1	MALE
TCGA-HT-7475-01	0	TCGA-HT-7475-01	530	0	days	TCGA-HT-7475	530	0	days	530	days	TCGA Lower Grade Glioma (LGG)	brain lower grade glioma	Brain					67	NO		NO	TCGA-HT-7475-F29411	TCGA-HT-7475	TCGA-HT-7475-01A			-24686			0	530		209		NO	YES	NO				Seizures	0 - 30 Days	Scheduled Follow-up Submission	Complete Remission/Response	NO		2012-3-16	MALE
TCGA-HT-7476-01	0	TCGA-HT-7476-01	199	0	days	TCGA-HT-7476	199	0	days	199	days	TCGA Lower Grade Glioma (LGG)	brain lower grade glioma	Brain					26	NO		NO	TCGA-HT-7476-F21240	TCGA-HT-7476	TCGA-HT-7476-01A			-9614			0	199				NO	YES	NO				Seizures	31 - 90 Days	Scheduled Follow-up Submission		NO		2012-2-7	MALE
TCGA-HT-7477-01	0	TCGA-HT-7477-01	738	0	days	TCGA-HT-7477	738	0	days	738	days	TCGA Lower Grade Glioma (LGG)	brain lower grade glioma	Brain					62	NO		NO	TCGA-HT-7477-F45880	TCGA-HT-7477	TCGA-HT-7477-01B			-22948	417		0	738		24		NO	NO	NO				Motor/Movement Changes	31 - 90 Days	Scheduled Follow-up Submission	Complete Remission/Response	NO		2013-7-24	MALE
TCGA-HT-7478-01	0	TCGA-HT-7478-01	194	0	days	TCGA-HT-7478	194	0	days	194	days	TCGA Lower Grade Glioma (LGG)	brain lower grade glioma	Brain					36	NO		NO	TCGA-HT-7478-F29409	TCGA-HT-7478	TCGA-HT-7478-01A			-13216			0	194				NO						Seizures	> 181 Days	Scheduled Follow-up Submission	Complete Remission/Response	NO		2012-3-16	MALE
TCGA-HT-7479-01	0	TCGA-HT-7479-01	1227	0	days	TCGA-HT-7479	705	1	days	1227	days	TCGA Lower Grade Glioma (LGG)	brain lower grade glioma	Brain	NO	NO	YES		44	NO		NO	TCGA-HT-7479-F66425	TCGA-HT-7479	TCGA-HT-7479-01A	705		-16137			0	1227	705			NO	YES	YES				Headaches	> 181 Days	Scheduled Follow-up Submission	Complete Remission/Response	NO		2014-10-14	MALE
TCGA-HT-7480-01	0	TCGA-HT-7480-01	2287	0	days	TCGA-HT-7480	1943	1	days	2287	days	TCGA Lower Grade Glioma (LGG)	brain lower grade glioma	Brain	YES	NO	YES		33	NO		NO	TCGA-HT-7480-F28787	TCGA-HT-7480	TCGA-HT-7480-01A	1943		-12291			0	2287	1943			NO	YES	NO				Seizures	> 181 Days	Scheduled Follow-up Submission	Progressive Disease	NO		2012-3-1	MALE
TCGA-HT-7481-01	0	TCGA-HT-7481-01	2918	0	days	TCGA-HT-7481	3071	1	days	2918	days	TCGA Lower Grade Glioma (LGG)	brain lower grade glioma	Brain	NO	NO	YES		39	NO		NO	TCGA-HT-7481-F66422	TCGA-HT-7481	TCGA-HT-7481-01A	3071		-14306			0	2918	3071			NO	NO	NO				Seizures	0 - 30 Days	Scheduled Follow-up Submission	Partial Remission/Response	NO		2014-10-14	MALE
TCGA-HT-7482-01	0	TCGA-HT-7482-01	3253	0	days	TCGA-HT-7482	374	1	days	3253	days	TCGA Lower Grade Glioma (LGG)	brain lower grade glioma	Brain	NO	NO	YES		18	NO		NO	TCGA-HT-7482-F66423	TCGA-HT-7482	TCGA-HT-7482-01A	377		-6857			0	3253	374			NO	NO	NO				Seizures	0 - 30 Days	Scheduled Follow-up Submission	Complete Remission/Response	NO		2014-10-14	FEMALE
TCGA-HT-7483-01	0	TCGA-HT-7483-01	5255	0	days	TCGA-HT-7483	5255	0	days	5255	days	TCGA Lower Grade Glioma (LGG)	brain lower grade glioma	Brain					14	NO		NO	TCGA-HT-7483-F45917	TCGA-HT-7483	TCGA-HT-7483-01A			-5267			0	5255				NO	YES	NO				Seizures		Scheduled Follow-up Submission	Complete Remission/Response	NO		2013-7-25	MALE
TCGA-HT-7485-01	0	TCGA-HT-7485-01	122	0	days	TCGA-HT-7485	122	0	days	122	days	TCGA Lower Grade Glioma (LGG)	brain lower grade glioma	Brain					42	NO		NO	TCGA-HT-7485-F28639	TCGA-HT-7485	TCGA-HT-7485-01A			-15589			0	122		24		NO	NO	NO				Headaches	91 - 180 Days	Scheduled Follow-up Submission	Complete Remission/Response	NO		2012-3-2	MALE
TCGA-HT-7601-01	0	TCGA-HT-7601-01	153	0	days	TCGA-HT-7601	153	0	days	153	days	TCGA Lower Grade Glioma (LGG)	brain lower grade glioma	Brain					30	NO		NO	TCGA-HT-7601-F29577	TCGA-HT-7601	TCGA-HT-7601-01A			-10989			0	153				NO	NO	NO				Seizures	0 - 30 Days	Scheduled Follow-up Submission		NO		2012-3-8	FEMALE
TCGA-HT-7602-01	0	TCGA-HT-7602-01	908	0	days	TCGA-HT-7602			days	908	days	TCGA Lower Grade Glioma (LGG)	brain lower grade glioma	Brain					21	NO		NO	TCGA-HT-7602-F29573	TCGA-HT-7602	TCGA-HT-7602-01A			-7946			0	908				NO	NO	NO				Headaches	0 - 30 Days	Scheduled Follow-up Submission		NO		2012-3-16	MALE
TCGA-HT-7603-01	0	TCGA-HT-7603-01	705	0	days	TCGA-HT-7603	705	0	days	705	days	TCGA Lower Grade Glioma (LGG)	brain lower grade glioma	Brain					29	NO		NO	TCGA-HT-7603-F29571	TCGA-HT-7603	TCGA-HT-7603-01A			-10883			0	705				NO	NO	NO				Headaches	0 - 30 Days	Scheduled Follow-up Submission		NO		2012-3-7	MALE
TCGA-HT-7604-01	0	TCGA-HT-7604-01	3725	0	days	TCGA-HT-7604	3725	0	days	3725	days	TCGA Lower Grade Glioma (LGG)	brain lower grade glioma	Brain					50	NO		NO	TCGA-HT-7604-F48641	TCGA-HT-7604	TCGA-HT-7604-01A			-18443			0	3725				NO	NO	NO				Headaches	31 - 90 Days	Scheduled Follow-up Submission	Partial Remission/Response	NO		2013-9-18	MALE
TCGA-HT-7605-01	0	TCGA-HT-7605-01	139	0	days	TCGA-HT-7605	139	0	days	139	days	TCGA Lower Grade Glioma (LGG)	brain lower grade glioma	Brain					38	NO		NO	TCGA-HT-7605-F29603	TCGA-HT-7605	TCGA-HT-7605-01A			-13892			0	139				NO	YES	NO	< 12 Years			Motor/Movement Changes		Scheduled Follow-up Submission		NO		2012-3-15	MALE
TCGA-HT-7606-01	0	TCGA-HT-7606-01	526	0	days	TCGA-HT-7606	526	0	days	526	days	TCGA Lower Grade Glioma (LGG)	brain lower grade glioma	Brain					30	NO			TCGA-HT-7606-F29692	TCGA-HT-7606	TCGA-HT-7606-01A			-11233			0	526				NO	NO	NO				Headaches	> 181 Days	Scheduled Follow-up Submission		NO		2012-3-27	FEMALE
TCGA-HT-7607-01	1	TCGA-HT-7607-01	96	1	days	TCGA-HT-7607	96	0	days	96	days	TCGA Lower Grade Glioma (LGG)	brain lower grade glioma	Brain					61	NO		NO	TCGA-HT-7607-F35003	TCGA-HT-7607	TCGA-HT-7607-01A			-22585		96	0			8		NO	NO	NO				Seizures	31 - 90 Days	Scheduled Follow-up Submission	Progressive Disease	NO		2012-9-12	FEMALE
TCGA-HT-7608-01	0	TCGA-HT-7608-01	671	0	days	TCGA-HT-7608	671	0	days	671	days	TCGA Lower Grade Glioma (LGG)	brain lower grade glioma	Brain					61	NO		NO	TCGA-HT-7608-F28803	TCGA-HT-7608	TCGA-HT-7608-01A			-22302			0	671				NO	NO	NO				Motor/Movement Changes	0 - 30 Days	Scheduled Follow-up Submission	Stable Disease	NO		2012-3-1	MALE
TCGA-HT-7609-01	0	TCGA-HT-7609-01	1399	0	days	TCGA-HT-7609	1399	0	days	1399	days	TCGA Lower Grade Glioma (LGG)	brain lower grade glioma	Brain					34	NO		YES	TCGA-HT-7609-F28823	TCGA-HT-7609	TCGA-HT-7609-01A			-12607			0	1399		1		NO	NO	NO				Headaches	31 - 90 Days	Scheduled Follow-up Submission	Stable Disease	NO		2012-3-1	MALE
TCGA-HT-7610-01	0	TCGA-HT-7610-01	1706	0	days	TCGA-HT-7610	1205	1	days	1706	days	TCGA Lower Grade Glioma (LGG)	brain lower grade glioma	Brain	NO	YES	YES		25	NO		NO	TCGA-HT-7610-F28944	TCGA-HT-7610	TCGA-HT-7610-01A	1205		-9447			0	1706	1205			NO	NO	NO				Seizures	> 181 Days	Scheduled Follow-up Submission	Stable Disease	NO		2012-3-2	FEMALE
TCGA-HT-7611-01	0	TCGA-HT-7611-01	1752	0	days	TCGA-HT-7611	1752	0	days	1752	days	TCGA Lower Grade Glioma (LGG)	brain lower grade glioma	Brain					36	NO		NO	TCGA-HT-7611-F51026	TCGA-HT-7611	TCGA-HT-7611-01A			-13314			0	1752				NO	NO	NO						Scheduled Follow-up Submission		NO		2013-11-5	MALE
TCGA-HT-7616-01	1	TCGA-HT-7616-01	7	1	days	TCGA-HT-7616	7	0	days	7	days	TCGA Lower Grade Glioma (LGG)	brain lower grade glioma	Brain					75	NO		NO	TCGA-HT-7616-F28640	TCGA-HT-7616	TCGA-HT-7616-01A			-27685		7	0					NO	NO	NO				Seizures	0 - 30 Days	Scheduled Follow-up Submission	Progressive Disease			2012-2-27	MALE
TCGA-HT-7620-01	0	TCGA-HT-7620-01	434	0	days	TCGA-HT-7620	280	1	days	434	days	TCGA Lower Grade Glioma (LGG)	brain lower grade glioma	Brain	YES	NO	NO		40	NO		NO	TCGA-HT-7620-F29125	TCGA-HT-7620	TCGA-HT-7620-01A			-14659			0	434	280			NO	NO	NO				Headaches	0 - 30 Days	Scheduled Follow-up Submission	Progressive Disease	NO		2012-3-8	MALE
TCGA-HT-7676-01	0	TCGA-HT-7676-01	5	0	days	TCGA-HT-7676			days	5	days	TCGA Lower Grade Glioma (LGG)	brain lower grade glioma	Brain					26				TCGA-HT-7676-F51023	TCGA-HT-7676	TCGA-HT-7676-01A			-9667			0	5										Headaches	0 - 30 Days	Scheduled Follow-up Submission				2013-11-5	MALE
TCGA-HT-7677-01	0	TCGA-HT-7677-01	494	0	days	TCGA-HT-7677	494	0	days	494	days	TCGA Lower Grade Glioma (LGG)	brain lower grade glioma	Brain					53	NO		NO	TCGA-HT-7677-F28945	TCGA-HT-7677	TCGA-HT-7677-01A			-19610			0	494				NO	NO	NO				Motor/Movement Changes	> 181 Days	Scheduled Follow-up Submission	Stable Disease	NO		2012-3-2	MALE
TCGA-HT-7680-01	0	TCGA-HT-7680-01	23	0	days	TCGA-HT-7680	23	0	days	23	days	TCGA Lower Grade Glioma (LGG)	brain lower grade glioma	Brain	NO	NO			32	NO		NO	TCGA-HT-7680-F28949	TCGA-HT-7680	TCGA-HT-7680-01A			-11970			0	23				NO	NO	NO				Headaches	> 181 Days	Scheduled Follow-up Submission	Stable Disease	NO		2012-3-2	FEMALE
TCGA-HT-7681-01	0	TCGA-HT-7681-01	1359	0	days	TCGA-HT-7681	1359	0	days	1359	days	TCGA Lower Grade Glioma (LGG)	brain lower grade glioma	Brain					29				TCGA-HT-7681-F45882	TCGA-HT-7681	TCGA-HT-7681-01A			-10790			0	1359												Scheduled Follow-up Submission	Complete Remission/Response			2013-7-24	FEMALE
TCGA-HT-7684-01	0	TCGA-HT-7684-01	184	0	days	TCGA-HT-7684	184	0	days	184	days	TCGA Lower Grade Glioma (LGG)	brain lower grade glioma	Brain					58	NO		NO	TCGA-HT-7684-F29412	TCGA-HT-7684	TCGA-HT-7684-01A			-21352			0	184				NO	NO	NO				Headaches	0 - 30 Days	Scheduled Follow-up Submission	Complete Remission/Response	NO		2012-3-16	MALE
TCGA-HT-7686-01	0	TCGA-HT-7686-01	1300	0	days	TCGA-HT-7686	1300	0	days	1300	days	TCGA Lower Grade Glioma (LGG)	brain lower grade glioma	Brain					29	NO		NO	TCGA-HT-7686-F29415	TCGA-HT-7686	TCGA-HT-7686-01A			-10724			0	1300		231		NO						Headaches	> 181 Days	Scheduled Follow-up Submission	Complete Remission/Response	NO		2012-3-16	FEMALE
TCGA-HT-7687-01	0	TCGA-HT-7687-01	3	0	days	TCGA-HT-7687			days	3	days	TCGA Lower Grade Glioma (LGG)	brain lower grade glioma	Brain					74				TCGA-HT-7687-F28642	TCGA-HT-7687	TCGA-HT-7687-01A			-27186			0	3					YES	NO				Visual Changes	> 181 Days	Scheduled Follow-up Submission				2012-2-27	MALE
TCGA-HT-7688-01	0	TCGA-HT-7688-01	964	0	days	TCGA-HT-7688	964	0	days	964	days	TCGA Lower Grade Glioma (LGG)	brain lower grade glioma	Brain					59	NO		NO	TCGA-HT-7688-F29413	TCGA-HT-7688	TCGA-HT-7688-01A			-21844			0	964				NO	YES	NO				Headaches	> 181 Days	Scheduled Follow-up Submission	Complete Remission/Response	NO		2012-3-16	MALE
TCGA-HT-7689-01	0	TCGA-HT-7689-01	455	0	days	TCGA-HT-7689	455	0	days	455	days	TCGA Lower Grade Glioma (LGG)	brain lower grade glioma	Brain					58	NO		NO	TCGA-HT-7689-F29648	TCGA-HT-7689	TCGA-HT-7689-01A			-21331			0	455		455		NO	NO	NO				Mental Status Changes	0 - 30 Days	Scheduled Follow-up Submission		NO		2012-3-27	FEMALE
TCGA-HT-7690-01	0	TCGA-HT-7690-01	3	0	days	TCGA-HT-7690	3	0	days	3	days	TCGA Lower Grade Glioma (LGG)	brain lower grade glioma	Brain					29	NO		NO	TCGA-HT-7690-F29644	TCGA-HT-7690	TCGA-HT-7690-01A			-10673			0	3				NO	NO	NO				Headaches	31 - 90 Days	Scheduled Follow-up Submission		NO		2012-3-15	MALE
TCGA-HT-7691-01	0	TCGA-HT-7691-01	3	0	days	TCGA-HT-7691	3	0	days	3	days	TCGA Lower Grade Glioma (LGG)	brain lower grade glioma	Brain					31	NO		NO	TCGA-HT-7691-F29641	TCGA-HT-7691	TCGA-HT-7691-01A			-11465			0	3				NO	NO	NO				Headaches	> 181 Days	Scheduled Follow-up Submission		NO		2012-3-27	FEMALE
TCGA-HT-7692-01	0	TCGA-HT-7692-01	90	0	days	TCGA-HT-7692	90	0	days	90	days	TCGA Lower Grade Glioma (LGG)	brain lower grade glioma	Brain					43	NO		NO	TCGA-HT-7692-F29616	TCGA-HT-7692	TCGA-HT-7692-01A			-15727			0	90		29		NO	YES	YES				Seizures	0 - 30 Days	Scheduled Follow-up Submission		NO		2012-3-16	MALE
TCGA-HT-7693-01	0	TCGA-HT-7693-01	533	0	days	TCGA-HT-7693	533	0	days	533	days	TCGA Lower Grade Glioma (LGG)	brain lower grade glioma	Brain					51	NO		YES	TCGA-HT-7693-F29610	TCGA-HT-7693	TCGA-HT-7693-01A			-18956			0	533		472		NO	YES	NO				Seizures	0 - 30 Days	Scheduled Follow-up Submission		NO		2012-3-16	FEMALE
TCGA-HT-7694-01	0	TCGA-HT-7694-01	210	0	days	TCGA-HT-7694	210	0	days	210	days	TCGA Lower Grade Glioma (LGG)	brain lower grade glioma	Brain					60	NO		NO	TCGA-HT-7694-F29607	TCGA-HT-7694	TCGA-HT-7694-01A			-21930			0	210		210		NO	YES	NO				Motor/Movement Changes	0 - 30 Days	Scheduled Follow-up Submission		NO		2012-3-9	MALE
TCGA-HT-7695-01	0	TCGA-HT-7695-01	442	0	days	TCGA-HT-7695	442	0	days	442	days	TCGA Lower Grade Glioma (LGG)	brain lower grade glioma	Brain					29	NO		NO	TCGA-HT-7695-F29604	TCGA-HT-7695	TCGA-HT-7695-01A			-10827			0	442				NO	YES	NO				Seizures	31 - 90 Days	Scheduled Follow-up Submission		NO		2012-3-16	FEMALE
TCGA-HT-7854-01	0	TCGA-HT-7854-01	1201	0	days	TCGA-HT-7854	1147	1	days	1201	days	TCGA Lower Grade Glioma (LGG)	brain lower grade glioma	Brain	NO	NO		YES	62	NO		NO	TCGA-HT-7854-F48001	TCGA-HT-7854	TCGA-HT-7854-01A		1191	-22738			0	1201	1147	208		NO	NO	NO				Visual Changes	31 - 90 Days	Scheduled Follow-up Submission		NO		2013-9-3	MALE
TCGA-HT-7855-01	0	TCGA-HT-7855-01	585	0	days	TCGA-HT-7855	585	0	days	585	days	TCGA Lower Grade Glioma (LGG)	brain lower grade glioma	Brain					39	NO		NO	TCGA-HT-7855-F29420	TCGA-HT-7855	TCGA-HT-7855-01A			-14496			0	585		151		NO	NO	NO				Headaches	91 - 180 Days	Scheduled Follow-up Submission	Complete Remission/Response	NO		2012-3-16	MALE
TCGA-HT-7856-01	0	TCGA-HT-7856-01	1189	0	days	TCGA-HT-7856	1189	0	days	1189	days	TCGA Lower Grade Glioma (LGG)	brain lower grade glioma	Brain					35	NO		NO	TCGA-HT-7856-F29423	TCGA-HT-7856	TCGA-HT-7856-01A			-13145			0	1189		383		NO	NO	NO				Mental Status Changes	> 181 Days	Scheduled Follow-up Submission	Complete Remission/Response	NO		2012-3-16	MALE
TCGA-HT-7857-01	0	TCGA-HT-7857-01	7	0	days	TCGA-HT-7857	7	0	days	7	days	TCGA Lower Grade Glioma (LGG)	brain lower grade glioma	Brain					24	NO		NO	TCGA-HT-7857-F29669	TCGA-HT-7857	TCGA-HT-7857-01A			-8912			0	7				NO						Motor/Movement Changes	0 - 30 Days	Scheduled Follow-up Submission		NO		2012-3-15	FEMALE
TCGA-HT-7858-01	0	TCGA-HT-7858-01	1540	0	days	TCGA-HT-7858	1540	0	days	1540	days	TCGA Lower Grade Glioma (LGG)	brain lower grade glioma	Brain					28	NO		NO	TCGA-HT-7858-F29426	TCGA-HT-7858	TCGA-HT-7858-01A			-10422			0	1540		673		NO	NO	NO				Headaches	> 181 Days	Scheduled Follow-up Submission	Complete Remission/Response	NO		2012-3-16	MALE
TCGA-HT-7860-01	0	TCGA-HT-7860-01	15	0	days	TCGA-HT-7860			days	15	days	TCGA Lower Grade Glioma (LGG)	brain lower grade glioma	Brain					60	NO		NO	TCGA-HT-7860-F28643	TCGA-HT-7860	TCGA-HT-7860-01A			-22034			0	15				NO						Seizures	> 181 Days	Scheduled Follow-up Submission		NO		2012-2-27	FEMALE
TCGA-HT-7873-01	0	TCGA-HT-7873-01	718	0	days	TCGA-HT-7873	718	0	days	718	days	TCGA Lower Grade Glioma (LGG)	brain lower grade glioma	Brain	NO	NO			29	NO		NO	TCGA-HT-7873-F48004	TCGA-HT-7873	TCGA-HT-7873-01B			-10805			0	718				NO	NO	NO				Headaches	> 181 Days	Scheduled Follow-up Submission				2013-9-3	MALE
TCGA-HT-7874-01	0	TCGA-HT-7874-01	1130	0	days	TCGA-HT-7874	1130	0	days	1130	days	TCGA Lower Grade Glioma (LGG)	brain lower grade glioma	Brain					41	NO		NO	TCGA-HT-7874-F29422	TCGA-HT-7874	TCGA-HT-7874-01A			-15045			0	1130				NO	YES	NO				Headaches	> 181 Days	Scheduled Follow-up Submission	Complete Remission/Response	NO		2012-3-16	FEMALE
TCGA-HT-7875-01	0	TCGA-HT-7875-01	10	0	days	TCGA-HT-7875	10	0	days	10	days	TCGA Lower Grade Glioma (LGG)	brain lower grade glioma	Brain					56	NO		NO	TCGA-HT-7875-F28953	TCGA-HT-7875	TCGA-HT-7875-01A			-20613			0	10		0		NO	YES	NO				Seizures	91 - 180 Days	Scheduled Follow-up Submission	Stable Disease	NO		2012-3-2	MALE
TCGA-HT-7877-01	0	TCGA-HT-7877-01	4	0	days	TCGA-HT-7877	4	0	days	4	days	TCGA Lower Grade Glioma (LGG)	brain lower grade glioma	Brain					20	NO		NO	TCGA-HT-7877-F29672	TCGA-HT-7877	TCGA-HT-7877-01A			-7581			0	4				NO	NO	NO				Headaches	> 181 Days	Scheduled Follow-up Submission		NO		2012-3-19	FEMALE
TCGA-HT-7879-01	0	TCGA-HT-7879-01	112	0	days	TCGA-HT-7879	112	0	days	112	days	TCGA Lower Grade Glioma (LGG)	brain lower grade glioma	Brain					31	NO		NO	TCGA-HT-7879-F29673	TCGA-HT-7879	TCGA-HT-7879-01A			-11622			0	112				NO	NO	NO				Seizures	0 - 30 Days	Scheduled Follow-up Submission		NO		2012-3-19	MALE
TCGA-HT-7880-01	0	TCGA-HT-7880-01	162	0	days	TCGA-HT-7880	162	0	days	162	days	TCGA Lower Grade Glioma (LGG)	brain lower grade glioma	Brain					30	NO		NO	TCGA-HT-7880-F29680	TCGA-HT-7880	TCGA-HT-7880-01A			-11043			0	162				NO	NO	NO				Seizures	31 - 90 Days	Scheduled Follow-up Submission		YES	peanuts	2012-3-19	MALE
TCGA-HT-7881-01	0	TCGA-HT-7881-01	1079	0	days	TCGA-HT-7881	1079	0	days	1079	days	TCGA Lower Grade Glioma (LGG)	brain lower grade glioma	Brain					38	NO		NO	TCGA-HT-7881-F66426	TCGA-HT-7881	TCGA-HT-7881-01A			-14171			0	1079				NO	YES	NO				Seizures	> 181 Days	Scheduled Follow-up Submission	Complete Remission/Response			2014-10-14	MALE
TCGA-HT-7882-01	1	TCGA-HT-7882-01	113	1	days	TCGA-HT-7882	113	0	days	113	days	TCGA Lower Grade Glioma (LGG)	brain lower grade glioma	Brain					66	NO		NO	TCGA-HT-7882-F28952	TCGA-HT-7882	TCGA-HT-7882-01A			-24450		113	0	52				NO	NO	NO				Seizures	> 181 Days	Scheduled Follow-up Submission	Progressive Disease	NO		2012-3-2	MALE
TCGA-HT-7884-01	0	TCGA-HT-7884-01	343	0	days	TCGA-HT-7884	343	0	days	343	days	TCGA Lower Grade Glioma (LGG)	brain lower grade glioma	Brain					44	NO		YES	TCGA-HT-7884-F35005	TCGA-HT-7884	TCGA-HT-7884-01B			-16280			0	343		112		NO	NO	NO	< 12 Years			Mental Status Changes	0 - 30 Days	Scheduled Follow-up Submission	Stable Disease	NO		2012-9-12	FEMALE
TCGA-HT-7902-01	0	TCGA-HT-7902-01	956	0	days	TCGA-HT-7902	956	0	days	956	days	TCGA Lower Grade Glioma (LGG)	brain lower grade glioma	Brain					30	NO		YES	TCGA-HT-7902-F28951	TCGA-HT-7902	TCGA-HT-7902-01A			-11118			0	956				NO	YES	YES				Visual Changes	31 - 90 Days	Scheduled Follow-up Submission	Stable Disease	NO		2012-3-2	FEMALE
TCGA-HT-8010-01	0	TCGA-HT-8010-01	50	0	days	TCGA-HT-8010	50	0	days	50	days	TCGA Lower Grade Glioma (LGG)	brain lower grade glioma	Brain					64	NO		NO	TCGA-HT-8010-F32622	TCGA-HT-8010	TCGA-HT-8010-01A			-23680			0	50				NO	YES	NO				Motor/Movement Changes	> 181 Days	Scheduled Follow-up Submission	Stable Disease	NO		2012-6-4	FEMALE
TCGA-HT-8011-01	0	TCGA-HT-8011-01	494	0	days	TCGA-HT-8011	278	1	days	494	days	TCGA Lower Grade Glioma (LGG)	brain lower grade glioma	Brain	NO	NO	YES	NO	55	NO		NO	TCGA-HT-8011-F32623	TCGA-HT-8011	TCGA-HT-8011-01A	278		-20175			0	494	278			NO	YES	YES				Seizures	0 - 30 Days	Scheduled Follow-up Submission	Progressive Disease	NO		2012-6-4	MALE
TCGA-HT-8012-01	0	TCGA-HT-8012-01	286	0	days	TCGA-HT-8012	133	1	days	286	days	TCGA Lower Grade Glioma (LGG)	brain lower grade glioma	Brain	NO	NO	YES	NO	30	NO		NO	TCGA-HT-8012-F32626	TCGA-HT-8012	TCGA-HT-8012-01A	133		-11295			0	286	133			NO	NO	NO				Seizures	0 - 30 Days	Scheduled Follow-up Submission	Stable Disease	NO		2012-6-4	FEMALE
TCGA-HT-8013-01	1	TCGA-HT-8013-01	1933	1	days	TCGA-HT-8013	1306	1	days	1933	days	TCGA Lower Grade Glioma (LGG)	brain lower grade glioma	Brain	YES	YES	YES	NO	37	NO		NO	TCGA-HT-8013-F32627	TCGA-HT-8013	TCGA-HT-8013-01A	1306		-13753		1933	0		1306	1587		NO	NO	NO				Seizures	0 - 30 Days	Scheduled Follow-up Submission		NO		2012-6-4	FEMALE
TCGA-HT-8015-01	0	TCGA-HT-8015-01	3	0	days	TCGA-HT-8015			days	3	days	TCGA Lower Grade Glioma (LGG)	brain lower grade glioma	Brain					21					TCGA-HT-8015	TCGA-HT-8015-01B			-7760	1483		0	3																2013-9-12	MALE
TCGA-HT-8018-01	1	TCGA-HT-8018-01	1152	1	days	TCGA-HT-8018	1152	0	days	1152	days	TCGA Lower Grade Glioma (LGG)	brain lower grade glioma	Brain					40	NO		NO	TCGA-HT-8018-F45912	TCGA-HT-8018	TCGA-HT-8018-01A			-14910		1152	0	654				NO	NO	NO				Seizures	0 - 30 Days	Scheduled Follow-up Submission	Progressive Disease	NO		2013-7-25	FEMALE
TCGA-HT-8019-01	0	TCGA-HT-8019-01	1004	0	days	TCGA-HT-8019	1004	0	days	1004	days	TCGA Lower Grade Glioma (LGG)	brain lower grade glioma	Brain					34	NO		NO	TCGA-HT-8019-F46178	TCGA-HT-8019	TCGA-HT-8019-01A			-12669			0	1004				NO	YES	NO				Seizures	0 - 30 Days	Scheduled Follow-up Submission	Complete Remission/Response	NO		2013-9-18	FEMALE
TCGA-HT-8104-01	0	TCGA-HT-8104-01	372	0	days	TCGA-HT-8104			days	372	days	TCGA Lower Grade Glioma (LGG)	brain lower grade glioma	Brain					51	NO		NO	TCGA-HT-8104-F45987	TCGA-HT-8104	TCGA-HT-8104-01A			-18748			0	372				NO	NO	NO				Motor/Movement Changes	0 - 30 Days	Scheduled Follow-up Submission		NO		2013-7-26	FEMALE
TCGA-HT-8105-01	0	TCGA-HT-8105-01	190	0	days	TCGA-HT-8105	190	0	days	190	days	TCGA Lower Grade Glioma (LGG)	brain lower grade glioma	Brain					54	NO		NO	TCGA-HT-8105-F32624	TCGA-HT-8105	TCGA-HT-8105-01A			-20041			0	190		190		NO	NO	NO				Mental Status Changes	31 - 90 Days	Scheduled Follow-up Submission	Stable Disease	NO		2012-6-4	MALE
TCGA-HT-8106-01	0	TCGA-HT-8106-01	3	0	days	TCGA-HT-8106	3	0	days	3	days	TCGA Lower Grade Glioma (LGG)	brain lower grade glioma	Brain					53	NO		NO	TCGA-HT-8106-F32632	TCGA-HT-8106	TCGA-HT-8106-01A			-19555			0	3				NO	NO	NO				Seizures	0 - 30 Days	Scheduled Follow-up Submission	Stable Disease	NO		2012-6-4	MALE
TCGA-HT-8107-01	0	TCGA-HT-8107-01	14	0	days	TCGA-HT-8107	14	0	days	14	days	TCGA Lower Grade Glioma (LGG)	brain lower grade glioma	Brain					62	NO		NO	TCGA-HT-8107-F32633	TCGA-HT-8107	TCGA-HT-8107-01A			-22880			0	14				NO	NO	NO				Mental Status Changes	0 - 30 Days	Scheduled Follow-up Submission	Stable Disease	NO		2012-6-4	MALE
TCGA-HT-8108-01	0	TCGA-HT-8108-01	76	0	days	TCGA-HT-8108	76	0	days	76	days	TCGA Lower Grade Glioma (LGG)	brain lower grade glioma	Brain					26	NO		NO	TCGA-HT-8108-F32634	TCGA-HT-8108	TCGA-HT-8108-01A			-9539			0	76				NO	YES	YES				Headaches	0 - 30 Days	Scheduled Follow-up Submission	Stable Disease	NO		2012-6-4	FEMALE
TCGA-HT-8109-01	0	TCGA-HT-8109-01	169	0	days	TCGA-HT-8109			days	169	days	TCGA Lower Grade Glioma (LGG)	brain lower grade glioma	Brain					64	NO		NO	TCGA-HT-8109-F45921	TCGA-HT-8109	TCGA-HT-8109-01A			-23486			0	169				NO	NO	NO				Mental Status Changes	> 181 Days	Scheduled Follow-up Submission		NO		2013-7-25	MALE
TCGA-HT-8110-01	0	TCGA-HT-8110-01	419	0	days	TCGA-HT-8110	419	0	days	419	days	TCGA Lower Grade Glioma (LGG)	brain lower grade glioma	Brain					57	NO		NO	TCGA-HT-8110-F43794	TCGA-HT-8110	TCGA-HT-8110-01A			-21183			0	419				NO	YES	NO				Visual Changes	0 - 30 Days	Scheduled Follow-up Submission	Complete Remission/Response	NO		2013-7-26	MALE
TCGA-HT-8111-01	0	TCGA-HT-8111-01	7	0	days	TCGA-HT-8111			days	7	days	TCGA Lower Grade Glioma (LGG)	brain lower grade glioma	Brain					32	NO		NO	TCGA-HT-8111-F66396	TCGA-HT-8111	TCGA-HT-8111-01A			-11810			0	7				NO		NO				Seizures	0 - 30 Days	Scheduled Follow-up Submission		NO		2014-10-14	MALE
TCGA-HT-8113-01	0	TCGA-HT-8113-01	900	0	days	TCGA-HT-8113	900	0	days	900	days	TCGA Lower Grade Glioma (LGG)	brain lower grade glioma	Brain					49	NO		YES	TCGA-HT-8113-F32197	TCGA-HT-8113	TCGA-HT-8113-01A			-18173			0	900		102		NO	NO	NO				Seizures	0 - 30 Days	Scheduled Follow-up Submission		NO		2012-5-17	FEMALE
TCGA-HT-8114-01	0	TCGA-HT-8114-01	1040	0	days	TCGA-HT-8114	1040	0	days	1040	days	TCGA Lower Grade Glioma (LGG)	brain lower grade glioma	Brain					36	NO		NO	TCGA-HT-8114-F66394	TCGA-HT-8114	TCGA-HT-8114-01A			-13198			0	1040				NO	NO	NO				Headaches	0 - 30 Days	Scheduled Follow-up Submission	Complete Remission/Response	NO		2014-10-14	MALE
TCGA-HT-8558-01	0	TCGA-HT-8558-01	418	0	days	TCGA-HT-8558	418	0	days	418	days	TCGA Lower Grade Glioma (LGG)	brain lower grade glioma	Brain					29	NO		NO	TCGA-HT-8558-F48474	TCGA-HT-8558	TCGA-HT-8558-01A			-10950			0	418										Seizures	31 - 90 Days	Scheduled Follow-up Submission	Complete Remission/Response	NO		2013-9-13	FEMALE
TCGA-HT-8563-01	0	TCGA-HT-8563-01	860	0	days	TCGA-HT-8563	860	0	days	860	days	TCGA Lower Grade Glioma (LGG)	brain lower grade glioma	Brain					30				TCGA-HT-8563-F61084	TCGA-HT-8563	TCGA-HT-8563-01A			-11305			0	860						NO	> 20 Years			Headaches	0 - 30 Days	Scheduled Follow-up Submission	Complete Remission/Response			2014-6-23	FEMALE
TCGA-HT-8564-01	0	TCGA-HT-8564-01	478	0	days	TCGA-HT-8564	120	1	days	478	days	TCGA Lower Grade Glioma (LGG)	brain lower grade glioma	Brain	YES	NO			47	NO		NO	TCGA-HT-8564-F48467	TCGA-HT-8564	TCGA-HT-8564-01A			-17499			0	478	120			NO	NO	NO				Mental Status Changes	> 181 Days	Scheduled Follow-up Submission	Progressive Disease	NO		2013-9-13	MALE
TCGA-HT-A4DS-01	0	TCGA-HT-A4DS-01	7	0	days	TCGA-HT-A4DS			days	7	days	TCGA Lower Grade Glioma (LGG)	brain lower grade glioma	Brain					55				TCGA-HT-A4DS-F61277	TCGA-HT-A4DS	TCGA-HT-A4DS-01A			-20296	137		0	7				NO	YES	NO				Seizures	0 - 30 Days	Scheduled Follow-up Submission				2014-6-26	FEMALE
TCGA-HT-A4DV-01	0	TCGA-HT-A4DV-01	792	0	days	TCGA-HT-A4DV	792	0	days	792	days	TCGA Lower Grade Glioma (LGG)	brain lower grade glioma	Brain					51				TCGA-HT-A4DV-F61274	TCGA-HT-A4DV	TCGA-HT-A4DV-01A			-18799	141		0	792		14			YES	NO				Seizures	31 - 90 Days	Scheduled Follow-up Submission				2014-6-26	FEMALE
TCGA-HT-A5R5-01	0	TCGA-HT-A5R5-01	4	0	days	TCGA-HT-A5R5			days	4	days	TCGA Lower Grade Glioma (LGG)	brain lower grade glioma	Brain					33				TCGA-HT-A5R5-F61085	TCGA-HT-A5R5	TCGA-HT-A5R5-01A			-12403	194		0	4					NO	NO				Seizures	31 - 90 Days	Scheduled Follow-up Submission				2014-6-23	FEMALE
TCGA-HT-A5R7-01	0	TCGA-HT-A5R7-01	615	0	days	TCGA-HT-A5R7	615	0	days	615	days	TCGA Lower Grade Glioma (LGG)	brain lower grade glioma	Brain					33				TCGA-HT-A5R7-F61086	TCGA-HT-A5R7	TCGA-HT-A5R7-01A			-12092	147		0	615					YES	NO				Seizures	0 - 30 Days	Scheduled Follow-up Submission	Complete Remission/Response			2014-6-23	FEMALE
TCGA-HT-A5R9-01	0	TCGA-HT-A5R9-01	2	0	days	TCGA-HT-A5R9			days	2	days	TCGA Lower Grade Glioma (LGG)	brain lower grade glioma	Brain					48			NO	TCGA-HT-A5R9-F61080	TCGA-HT-A5R9	TCGA-HT-A5R9-01A			-17775	79		0	2				NO	NO	NO				Seizures	0 - 30 Days	Scheduled Follow-up Submission				2014-6-26	FEMALE
TCGA-HT-A5RA-01	0	TCGA-HT-A5RA-01	832	0	days	TCGA-HT-A5RA	832	0	days	832	days	TCGA Lower Grade Glioma (LGG)	brain lower grade glioma	Brain					65	NO		NO	TCGA-HT-A5RA-F61263	TCGA-HT-A5RA	TCGA-HT-A5RA-01A			-23769	385		0	832		244		NO	YES	NO				Seizures	31 - 90 Days	Scheduled Follow-up Submission	Partial Remission/Response	NO		2014-6-26	FEMALE
TCGA-HT-A5RB-01	0	TCGA-HT-A5RB-01	3	0	days	TCGA-HT-A5RB			days	3	days	TCGA Lower Grade Glioma (LGG)	brain lower grade glioma	Brain					24			NO	TCGA-HT-A5RB-F61266	TCGA-HT-A5RB	TCGA-HT-A5RB-01A			-8820	597		0	3				NO	NO	NO				Seizures	0 - 30 Days	Scheduled Follow-up Submission				2014-6-26	MALE
TCGA-HT-A5RC-01	1	TCGA-HT-A5RC-01	162	1	days	TCGA-HT-A5RC	162	0	days	162	days	TCGA Lower Grade Glioma (LGG)	brain lower grade glioma	Brain					70					TCGA-HT-A5RC	TCGA-HT-A5RC-01A			-25772	140	162	0						NO	NO				Mental Status Changes	0 - 30 Days					2013-7-29	FEMALE
TCGA-HT-A614-01	0	TCGA-HT-A614-01	82	0	days	TCGA-HT-A614			days	82	days	TCGA Lower Grade Glioma (LGG)	brain lower grade glioma	Brain					47				TCGA-HT-A614-F61087	TCGA-HT-A614	TCGA-HT-A614-01A			-17392	78		0	82										Headaches	> 181 Days	Scheduled Follow-up Submission	Partial Remission/Response			2014-6-23	MALE
TCGA-HT-A615-01	0	TCGA-HT-A615-01	515	0	days	TCGA-HT-A615	515	0	days	515	days	TCGA Lower Grade Glioma (LGG)	brain lower grade glioma	Brain					38			NO	TCGA-HT-A615-F66402	TCGA-HT-A615	TCGA-HT-A615-01A			-13892	300		0	515		271		NO	YES	NO				Seizures	0 - 30 Days	Scheduled Follow-up Submission	Complete Remission/Response			2014-10-14	FEMALE
TCGA-HT-A616-01	0	TCGA-HT-A616-01	55	0	days	TCGA-HT-A616			days	55	days	TCGA Lower Grade Glioma (LGG)	brain lower grade glioma	Brain					36	NO		NO	TCGA-HT-A616-F61270	TCGA-HT-A616	TCGA-HT-A616-01A			-13222	70		0	55				NO	YES	NO				Seizures	31 - 90 Days	Scheduled Follow-up Submission				2014-6-26	FEMALE
TCGA-HT-A617-01	0	TCGA-HT-A617-01	491	0	days	TCGA-HT-A617			days	491	days	TCGA Lower Grade Glioma (LGG)	brain lower grade glioma	Brain					47			NO	TCGA-HT-A617-F61272	TCGA-HT-A617	TCGA-HT-A617-01A			-17331	961		0	491		486		NO	NO	NO				Seizures	31 - 90 Days	Scheduled Follow-up Submission				2014-6-26	MALE
TCGA-HT-A618-01	0	TCGA-HT-A618-01	512	0	days	TCGA-HT-A618	512	0	days	512	days	TCGA Lower Grade Glioma (LGG)	brain lower grade glioma	Brain					37				TCGA-HT-A618-F61273	TCGA-HT-A618	TCGA-HT-A618-01A			-13595	71		0	512		62			NO	NO				Mental Status Changes	0 - 30 Days	Scheduled Follow-up Submission	Complete Remission/Response			2014-6-26	FEMALE
TCGA-HT-A619-01	0	TCGA-HT-A619-01	651	0	days	TCGA-HT-A619	651	0	days	651	days	TCGA Lower Grade Glioma (LGG)	brain lower grade glioma	Brain					51				TCGA-HT-A619-F66412	TCGA-HT-A619	TCGA-HT-A619-01A			-18857	84		0	651										Motor/Movement Changes	0 - 30 Days	Scheduled Follow-up Submission	Complete Remission/Response			2014-10-14	FEMALE
TCGA-HT-A61A-01	0	TCGA-HT-A61A-01	194	0	days	TCGA-HT-A61A			days	194	days	TCGA Lower Grade Glioma (LGG)	brain lower grade glioma	Brain					20					TCGA-HT-A61A	TCGA-HT-A61A-01A			-7664	41		0	194						NO				Seizures	31 - 90 Days					2013-9-18	FEMALE
TCGA-HT-A61B-01	0	TCGA-HT-A61B-01	533	0	days	TCGA-HT-A61B	533	0	days	533	days	TCGA Lower Grade Glioma (LGG)	brain lower grade glioma	Brain					22				TCGA-HT-A61B-F61305	TCGA-HT-A61B	TCGA-HT-A61B-01A			-8335	101		0	533					NO	NO				Seizures	0 - 30 Days	Scheduled Follow-up Submission	Complete Remission/Response			2014-6-26	MALE
TCGA-HT-A61C-01	1	TCGA-HT-A61C-01	537	1	days	TCGA-HT-A61C	476	1	days	537	days	TCGA Lower Grade Glioma (LGG)	brain lower grade glioma	Brain			YES		66	NO		NO	TCGA-HT-A61C-F61306	TCGA-HT-A61C	TCGA-HT-A61C-01A	501		-24276	56	537	0	103	476	19		NO	YES					Motor/Movement Changes	0 - 30 Days	Scheduled Follow-up Submission	Progressive Disease	NO		2014-7-15	MALE
TCGA-HT-A74H-01	0	TCGA-HT-A74H-01	74	0	days	TCGA-HT-A74H			days	74	days	TCGA Lower Grade Glioma (LGG)	brain lower grade glioma	Brain					62	NO		NO	TCGA-HT-A74H-F65103	TCGA-HT-A74H	TCGA-HT-A74H-01A			-22850	121		0	74				NO	NO	NO				Seizures	> 181 Days	Scheduled Follow-up Submission		NO		2014-9-18	MALE
TCGA-HT-A74J-01	0	TCGA-HT-A74J-01	320	0	days	TCGA-HT-A74J	320	0	days	320	days	TCGA Lower Grade Glioma (LGG)	brain lower grade glioma	Brain					33					TCGA-HT-A74J	TCGA-HT-A74J-01A			-12393	91		0	320										Seizures	0 - 30 Days					2014-6-26	MALE
TCGA-HT-A74K-01	0	TCGA-HT-A74K-01	467	0	days	TCGA-HT-A74K	467	0	days	467	days	TCGA Lower Grade Glioma (LGG)	brain lower grade glioma	Brain					58					TCGA-HT-A74K	TCGA-HT-A74K-01A			-21189	293		0	467										Seizures	> 181 Days					2014-6-26	FEMALE
TCGA-HT-A74L-01	0	TCGA-HT-A74L-01	336	0	days	TCGA-HT-A74L	336	0	days	336	days	TCGA Lower Grade Glioma (LGG)	brain lower grade glioma	Brain					22	NO		NO	TCGA-HT-A74L-F65345	TCGA-HT-A74L	TCGA-HT-A74L-01A			-8240	103		0	336				NO	YES	NO				Seizures	31 - 90 Days	Scheduled Follow-up Submission	Partial Remission/Response	NO		2014-9-22	FEMALE
TCGA-HT-A74O-01	0	TCGA-HT-A74O-01	3	0	days	TCGA-HT-A74O			days	3	days	TCGA Lower Grade Glioma (LGG)	brain lower grade glioma	Brain					34	NO		NO	TCGA-HT-A74O-F63075	TCGA-HT-A74O	TCGA-HT-A74O-01A			-12460	124		0	3				NO	NO	NO				Headaches	> 181 Days	Scheduled Follow-up Submission		NO		2014-7-30	MALE
TCGA-HW-7486-01	0	TCGA-HW-7486-01	1721	0	days	TCGA-HW-7486	1721	0	days	1721	days	TCGA Lower Grade Glioma (LGG)	brain lower grade glioma	Brain					37				TCGA-HW-7486-F71504	TCGA-HW-7486	TCGA-HW-7486-01A			-13546			0	1721												Scheduled Follow-up Submission	Stable Disease			2015-3-31	MALE
TCGA-HW-7487-01	0	TCGA-HW-7487-01	1382	0	days	TCGA-HW-7487	1356	1	days	1382	days	TCGA Lower Grade Glioma (LGG)	brain lower grade glioma	Brain	YES	NO			39				TCGA-HW-7487-F63127	TCGA-HW-7487	TCGA-HW-7487-01A			-14535			0	1382	1356											Additional New Tumor Event				2014-7-31	MALE
TCGA-HW-7489-01	1	TCGA-HW-7489-01	1262	1	days	TCGA-HW-7489	1262	0	days	1262	days	TCGA Lower Grade Glioma (LGG)	brain lower grade glioma	Brain					38				TCGA-HW-7489-F65183	TCGA-HW-7489	TCGA-HW-7489-01A			-14201		1262	0	142												Scheduled Follow-up Submission				2014-9-19	MALE
TCGA-HW-7490-01	0	TCGA-HW-7490-01	1387	0	days	TCGA-HW-7490	1387	0	days	1387	days	TCGA Lower Grade Glioma (LGG)	brain lower grade glioma	Brain					41				TCGA-HW-7490-F71515	TCGA-HW-7490	TCGA-HW-7490-01A			-15092			0	1387												Scheduled Follow-up Submission	Progressive Disease			2015-3-31	MALE
TCGA-HW-7491-01	0	TCGA-HW-7491-01	2078	0	days	TCGA-HW-7491	2197	1	days	2078	days	TCGA Lower Grade Glioma (LGG)	brain lower grade glioma	Brain	NO	NO			35				TCGA-HW-7491-F71510	TCGA-HW-7491	TCGA-HW-7491-01A			-12874			0	2078	2197											Scheduled Follow-up Submission				2015-3-31	MALE
TCGA-HW-7493-01	0	TCGA-HW-7493-01	2107	0	days	TCGA-HW-7493	2107	0	days	2107	days	TCGA Lower Grade Glioma (LGG)	brain lower grade glioma	Brain					40				TCGA-HW-7493-F71516	TCGA-HW-7493	TCGA-HW-7493-01A			-14767			0	2107												Scheduled Follow-up Submission	Stable Disease			2015-3-31	FEMALE
TCGA-HW-7495-01	0	TCGA-HW-7495-01	1078	0	days	TCGA-HW-7495	1078	0	days	1078	days	TCGA Lower Grade Glioma (LGG)	brain lower grade glioma	Brain					45				TCGA-HW-7495-F66931	TCGA-HW-7495	TCGA-HW-7495-01A			-16460			0	1078												Scheduled Follow-up Submission	Progressive Disease			2014-10-28	FEMALE
TCGA-HW-8319-01	1	TCGA-HW-8319-01	1209	1	days	TCGA-HW-8319	997	1	days	1209	days	TCGA Lower Grade Glioma (LGG)	brain lower grade glioma	Brain	YES	NO			34				TCGA-HW-8319-F71526	TCGA-HW-8319	TCGA-HW-8319-01A			-12557		1209	0	262	997											Scheduled Follow-up Submission				2015-3-31	FEMALE
TCGA-HW-8320-01	0	TCGA-HW-8320-01	1217	0	days	TCGA-HW-8320	1217	0	days	1217	days	TCGA Lower Grade Glioma (LGG)	brain lower grade glioma	Brain					36				TCGA-HW-8320-F71522	TCGA-HW-8320	TCGA-HW-8320-01A			-13503			0	1217												Scheduled Follow-up Submission	Stable Disease			2015-3-31	MALE
TCGA-HW-8321-01	0	TCGA-HW-8321-01	1294	0	days	TCGA-HW-8321	1294	0	days	1294	days	TCGA Lower Grade Glioma (LGG)	brain lower grade glioma	Brain					31				TCGA-HW-8321-F71520	TCGA-HW-8321	TCGA-HW-8321-01A			-11474			0	1294												Scheduled Follow-up Submission	Stable Disease			2015-3-31	MALE
TCGA-HW-8322-01	0	TCGA-HW-8322-01	758	0	days	TCGA-HW-8322	758	0	days	758	days	TCGA Lower Grade Glioma (LGG)	brain lower grade glioma	Brain					39				TCGA-HW-8322-F71499	TCGA-HW-8322	TCGA-HW-8322-01A			-14548			0	758												Scheduled Follow-up Submission	Progressive Disease			2015-3-31	MALE
TCGA-HW-A5KJ-01	1	TCGA-HW-A5KJ-01	962	1	days	TCGA-HW-A5KJ	962	0	days	962	days	TCGA Lower Grade Glioma (LGG)	brain lower grade glioma	Brain					68				TCGA-HW-A5KJ-F71524	TCGA-HW-A5KJ	TCGA-HW-A5KJ-01A			-24966	286	962	0	321												Scheduled Follow-up Submission	Stable Disease			2015-3-31	MALE
TCGA-HW-A5KK-01	1	TCGA-HW-A5KK-01	388	1	days	TCGA-HW-A5KK	388	0	days	388	days	TCGA Lower Grade Glioma (LGG)	brain lower grade glioma	Brain					64				TCGA-HW-A5KK-F59869	TCGA-HW-A5KK	TCGA-HW-A5KK-01A			-23484	171	388	0	240												Scheduled Follow-up Submission				2014-5-22	MALE
TCGA-HW-A5KL-01	0	TCGA-HW-A5KL-01	878	0	days	TCGA-HW-A5KL	878	0	days	878	days	TCGA Lower Grade Glioma (LGG)	brain lower grade glioma	Brain					42				TCGA-HW-A5KL-F71508	TCGA-HW-A5KL				-15513			0	878												Scheduled Follow-up Submission	Stable Disease			2015-3-31	FEMALE
TCGA-HW-A5KM-01	0	TCGA-HW-A5KM-01	630	0	days	TCGA-HW-A5KM	630	0	days	630	days	TCGA Lower Grade Glioma (LGG)	brain lower grade glioma	Brain					35				TCGA-HW-A5KM-F59872	TCGA-HW-A5KM	TCGA-HW-A5KM-01A			-12845	139		0	630												Scheduled Follow-up Submission	Progressive Disease			2014-5-22	MALE
TCGA-IK-7675-01	1	TCGA-IK-7675-01	578	1	days	TCGA-IK-7675	123	1	days	578	days	TCGA Lower Grade Glioma (LGG)	brain lower grade glioma	Brain	YES				43			NO	TCGA-IK-7675-F33064	TCGA-IK-7675	TCGA-IK-7675-01A			-15900		578	0		123	48			NO	NO				Motor/Movement Changes	0 - 30 Days	Scheduled Follow-up Submission	Progressive Disease			2012-6-19	MALE
TCGA-IK-8125-01	0	TCGA-IK-8125-01	1301	0	days	TCGA-IK-8125	1301	0	days	1301	days	TCGA Lower Grade Glioma (LGG)	brain lower grade glioma	Brain					62			NO	TCGA-IK-8125-F40395	TCGA-IK-8125	TCGA-IK-8125-01A			-22745			0	1301		42	0	YES	YES	NO	> 20 Years			Seizures	0 - 30 Days	Scheduled Follow-up Submission	Complete Remission/Response	NO		2013-2-18	MALE
TCGA-KT-A74X-01	0	TCGA-KT-A74X-01	438	0	days	TCGA-KT-A74X	438	0	days	438	days	TCGA Lower Grade Glioma (LGG)	brain lower grade glioma	Brain					26	YES	Cat Dander		TCGA-KT-A74X-F69145	TCGA-KT-A74X	TCGA-KT-A74X-01A			-9590	21		0	438					NO	NO				Seizures		Scheduled Follow-up Submission	Stable Disease			2014-12-30	MALE
TCGA-KT-A7W1-01	0	TCGA-KT-A7W1-01	438	0	days	TCGA-KT-A7W1	438	0	days	438	days	TCGA Lower Grade Glioma (LGG)	brain lower grade glioma	Brain					45				TCGA-KT-A7W1-F69146	TCGA-KT-A7W1				-16560			0	438		10			YES	NO				Seizures	0 - 30 Days	Scheduled Follow-up Submission	Stable Disease			2014-12-30	FEMALE
TCGA-P5-A5ET-01		TCGA-P5-A5ET-01			days	TCGA-P5-A5ET			days		days	TCGA Lower Grade Glioma (LGG)	brain lower grade glioma	Brain					27	NO		NO	TCGA-P5-A5ET-F69038	TCGA-P5-A5ET	TCGA-P5-A5ET-01A			-10027	98		0	-10				NO						Headaches	91 - 180 Days	Scheduled Follow-up Submission		NO		2014-12-24	MALE
TCGA-P5-A5EU-01		TCGA-P5-A5EU-01			days	TCGA-P5-A5EU			days		days	TCGA Lower Grade Glioma (LGG)	brain lower grade glioma	Brain					35				TCGA-P5-A5EU-F69039	TCGA-P5-A5EU	TCGA-P5-A5EU-01A			-12851	86		0	0										Headaches	> 181 Days	Scheduled Follow-up Submission				2014-12-24	MALE
TCGA-P5-A5EV-01	0	TCGA-P5-A5EV-01	7	0	days	TCGA-P5-A5EV			days	7	days	TCGA Lower Grade Glioma (LGG)	brain lower grade glioma	Brain					39				TCGA-P5-A5EV-F69040	TCGA-P5-A5EV	TCGA-P5-A5EV-01A			-14310	86		0	7										Seizures	31 - 90 Days	Scheduled Follow-up Submission				2014-12-24	MALE
TCGA-P5-A5EW-01	0	TCGA-P5-A5EW-01	204	0	days	TCGA-P5-A5EW	204	0	days	204	days	TCGA Lower Grade Glioma (LGG)	brain lower grade glioma	Brain					20	YES	cats		TCGA-P5-A5EW-F69041	TCGA-P5-A5EW	TCGA-P5-A5EW-01A			-7612	77		0	204		-2						< 12 Years		Headaches	91 - 180 Days	Scheduled Follow-up Submission		NO		2014-12-24	FEMALE
TCGA-P5-A5EX-01	0	TCGA-P5-A5EX-01	243	0	days	TCGA-P5-A5EX	243	0	days	243	days	TCGA Lower Grade Glioma (LGG)	brain lower grade glioma	Brain					41			NO	TCGA-P5-A5EX-F69042	TCGA-P5-A5EX	TCGA-P5-A5EX-01A			-15091	65		0	243				NO						Headaches	> 181 Days	Scheduled Follow-up Submission				2014-12-24	FEMALE
TCGA-P5-A5EY-01	0	TCGA-P5-A5EY-01	72	0	days	TCGA-P5-A5EY			days	72	days	TCGA Lower Grade Glioma (LGG)	brain lower grade glioma	Brain					21				TCGA-P5-A5EY-F69043	TCGA-P5-A5EY	TCGA-P5-A5EY-01A			-7716	65		0	72										Seizures	0 - 30 Days	Scheduled Follow-up Submission				2014-12-24	MALE
TCGA-P5-A5EZ-01	0	TCGA-P5-A5EZ-01	70	0	days	TCGA-P5-A5EZ	70	0	days	70	days	TCGA Lower Grade Glioma (LGG)	brain lower grade glioma	Brain					39	YES	bee		TCGA-P5-A5EZ-F69044	TCGA-P5-A5EZ	TCGA-P5-A5EZ-01A			-14375	65		0	70								> 20 Years		Seizures	31 - 90 Days	Scheduled Follow-up Submission				2014-12-24	MALE
TCGA-P5-A5F0-01	0	TCGA-P5-A5F0-01	287	0	days	TCGA-P5-A5F0	287	0	days	287	days	TCGA Lower Grade Glioma (LGG)	brain lower grade glioma	Brain					33			NO	TCGA-P5-A5F0-F69045	TCGA-P5-A5F0	TCGA-P5-A5F0-01A			-12157	62		0	287				NO						Seizures	> 181 Days	Scheduled Follow-up Submission				2014-12-24	MALE
TCGA-P5-A5F1-01	0	TCGA-P5-A5F1-01	179	0	days	TCGA-P5-A5F1	179	0	days	179	days	TCGA Lower Grade Glioma (LGG)	brain lower grade glioma	Brain					30				TCGA-P5-A5F1-F69046	TCGA-P5-A5F1	TCGA-P5-A5F1-01A			-11070	55		0	179										Motor/Movement Changes	31 - 90 Days	Scheduled Follow-up Submission				2014-12-24	MALE
TCGA-P5-A5F2-01	0	TCGA-P5-A5F2-01	242	0	days	TCGA-P5-A5F2	242	0	days	242	days	TCGA Lower Grade Glioma (LGG)	brain lower grade glioma	Brain					36				TCGA-P5-A5F2-F69047	TCGA-P5-A5F2	TCGA-P5-A5F2-01A			-13396	48		0	242										Seizures	91 - 180 Days	Scheduled Follow-up Submission				2014-12-24	FEMALE
TCGA-P5-A5F4-01	0	TCGA-P5-A5F4-01	231	0	days	TCGA-P5-A5F4			days	231	days	TCGA Lower Grade Glioma (LGG)	brain lower grade glioma	Brain					35				TCGA-P5-A5F4-F69048	TCGA-P5-A5F4	TCGA-P5-A5F4-01A			-12851	37		0	231										Headaches	31 - 90 Days	Scheduled Follow-up Submission				2014-12-24	FEMALE
TCGA-P5-A5F6-01	0	TCGA-P5-A5F6-01	39	0	days	TCGA-P5-A5F6	39	0	days	39	days	TCGA Lower Grade Glioma (LGG)	brain lower grade glioma	Brain					26				TCGA-P5-A5F6-F69049	TCGA-P5-A5F6	TCGA-P5-A5F6-01A			-9575	35		0	39										Headaches		Scheduled Follow-up Submission				2014-12-24	MALE
TCGA-P5-A72U-01	0	TCGA-P5-A72U-01	7	0	days	TCGA-P5-A72U	7	0	days	7	days	TCGA Lower Grade Glioma (LGG)	brain lower grade glioma	Brain					71				TCGA-P5-A72U-F69015	TCGA-P5-A72U	TCGA-P5-A72U-01A			-26002	196		0	7												Additional New Tumor Event				2014-12-24	FEMALE
TCGA-P5-A72W-01	0	TCGA-P5-A72W-01	317	0	days	TCGA-P5-A72W	317	0	days	317	days	TCGA Lower Grade Glioma (LGG)	brain lower grade glioma	Brain					35				TCGA-P5-A72W-F69016	TCGA-P5-A72W	TCGA-P5-A72W-01A			-12848	185		0	317												Scheduled Follow-up Submission				2014-12-24	MALE
TCGA-P5-A72X-01	0	TCGA-P5-A72X-01	403	0	days	TCGA-P5-A72X			days	403	days	TCGA Lower Grade Glioma (LGG)	brain lower grade glioma	Brain					21				TCGA-P5-A72X-F69018	TCGA-P5-A72X	TCGA-P5-A72X-01A			-7913	178		0	403												Scheduled Follow-up Submission				2014-12-24	MALE
TCGA-P5-A72Z-01	0	TCGA-P5-A72Z-01	354	0	days	TCGA-P5-A72Z			days	354	days	TCGA Lower Grade Glioma (LGG)	brain lower grade glioma	Brain					64				TCGA-P5-A72Z-F69020	TCGA-P5-A72Z	TCGA-P5-A72Z-01A			-23482	178		0	354												Scheduled Follow-up Submission				2014-12-24	FEMALE
TCGA-P5-A730-01	0	TCGA-P5-A730-01	333	0	days	TCGA-P5-A730	333	0	days	333	days	TCGA Lower Grade Glioma (LGG)	brain lower grade glioma	Brain					22				TCGA-P5-A730-F69023	TCGA-P5-A730	TCGA-P5-A730-01A			-8043	161		0	333												Scheduled Follow-up Submission				2014-12-24	MALE
TCGA-P5-A731-01	0	TCGA-P5-A731-01	274	0	days	TCGA-P5-A731			days	274	days	TCGA Lower Grade Glioma (LGG)	brain lower grade glioma	Brain					59				TCGA-P5-A731-F69010	TCGA-P5-A731	TCGA-P5-A731-01A			-21715	143		0	274												Scheduled Follow-up Submission				2014-12-24	FEMALE
TCGA-P5-A733-01	0	TCGA-P5-A733-01	414	0	days	TCGA-P5-A733			days	414	days	TCGA Lower Grade Glioma (LGG)	brain lower grade glioma	Brain					52				TCGA-P5-A733-F69012	TCGA-P5-A733	TCGA-P5-A733-01A			-19142	134		0	414												Scheduled Follow-up Submission				2014-12-24	FEMALE
TCGA-P5-A735-01	0	TCGA-P5-A735-01	292	0	days	TCGA-P5-A735			days	292	days	TCGA Lower Grade Glioma (LGG)	brain lower grade glioma	Brain					38				TCGA-P5-A735-F69024	TCGA-P5-A735	TCGA-P5-A735-01A			-14152	134		0	292												Scheduled Follow-up Submission	Complete Remission/Response			2014-12-24	FEMALE
TCGA-P5-A736-01	0	TCGA-P5-A736-01	230	0	days	TCGA-P5-A736			days	230	days	TCGA Lower Grade Glioma (LGG)	brain lower grade glioma	Brain					44				TCGA-P5-A736-F69025	TCGA-P5-A736	TCGA-P5-A736-01A			-16300	126		0	230												Scheduled Follow-up Submission	Complete Remission/Response			2014-12-24	FEMALE
TCGA-P5-A737-01	0	TCGA-P5-A737-01	372	0	days	TCGA-P5-A737			days	372	days	TCGA Lower Grade Glioma (LGG)	brain lower grade glioma	Brain					47				TCGA-P5-A737-F69027	TCGA-P5-A737	TCGA-P5-A737-01A			-17390	217		0	372												Scheduled Follow-up Submission				2014-12-24	MALE
TCGA-P5-A77W-01	0	TCGA-P5-A77W-01	584	0	days	TCGA-P5-A77W			days	584	days	TCGA Lower Grade Glioma (LGG)	brain lower grade glioma	Brain					37				TCGA-P5-A77W-F69028	TCGA-P5-A77W	TCGA-P5-A77W-01A			-13545	114		0	584												Scheduled Follow-up Submission				2014-12-24	FEMALE
TCGA-P5-A77X-01	0	TCGA-P5-A77X-01	105	0	days	TCGA-P5-A77X			days	105	days	TCGA Lower Grade Glioma (LGG)	brain lower grade glioma	Brain					55				TCGA-P5-A77X-F69029	TCGA-P5-A77X	TCGA-P5-A77X-01A			-20128	111		0	105												Scheduled Follow-up Submission	Complete Remission/Response			2014-12-24	FEMALE
TCGA-P5-A780-01	0	TCGA-P5-A780-01	72	0	days	TCGA-P5-A780			days	72	days	TCGA Lower Grade Glioma (LGG)	brain lower grade glioma	Brain					44				TCGA-P5-A780-F69031	TCGA-P5-A780	TCGA-P5-A780-01A			-16161	92		0	72												Scheduled Follow-up Submission	Complete Remission/Response			2014-12-24	FEMALE
TCGA-P5-A781-01	0	TCGA-P5-A781-01	134	0	days	TCGA-P5-A781			days	134	days	TCGA Lower Grade Glioma (LGG)	brain lower grade glioma	Brain					34				TCGA-P5-A781-F69033	TCGA-P5-A781	TCGA-P5-A781-01A			-12757	86		0	134												Scheduled Follow-up Submission	Complete Remission/Response			2014-12-24	FEMALE
TCGA-QH-A65R-01	0	TCGA-QH-A65R-01	461	0	days	TCGA-QH-A65R	461	0	days	461	days	TCGA Lower Grade Glioma (LGG)	brain lower grade glioma	Brain					38	YES	CAT	NO	TCGA-QH-A65R-F59571	TCGA-QH-A65R				-14073			0	461		-10	0	NO	YES	NO	< 12 Years	> 20 Years				Scheduled Follow-up Submission	Stable Disease	NO		2014-6-10	FEMALE
TCGA-QH-A65S-01	0	TCGA-QH-A65S-01	77	0	days	TCGA-QH-A65S	77	0	days	77	days	TCGA Lower Grade Glioma (LGG)	brain lower grade glioma	Brain	NO	NO			32	NO		NO	TCGA-QH-A65S-F42106	TCGA-QH-A65S	TCGA-QH-A65S-01A			-11861	56		0	77		-7	1	NO	YES	NO				Seizures	0 - 30 Days	Scheduled Follow-up Submission	Partial Remission/Response	NO		2014-11-14	FEMALE
TCGA-QH-A65V-01	0	TCGA-QH-A65V-01	384	0	days	TCGA-QH-A65V	384	0	days	384	days	TCGA Lower Grade Glioma (LGG)	brain lower grade glioma	Brain	NO	NO	NO		43	NO		NO	TCGA-QH-A65V-F59561	TCGA-QH-A65V	TCGA-QH-A65V-01A			-15850	48		0	384		-9	1	NO	NO	NO				Seizures	0 - 30 Days	Scheduled Follow-up Submission		NO		2014-5-15	FEMALE
TCGA-QH-A65X-01	0	TCGA-QH-A65X-01	482	0	days	TCGA-QH-A65X	482	0	days	482	days	TCGA Lower Grade Glioma (LGG)	brain lower grade glioma	Brain					28	NO		NO	TCGA-QH-A65X-F67754	TCGA-QH-A65X	TCGA-QH-A65X-01A			-10440	39		0	482		237	1	NO	NO	NO				Seizures	0 - 30 Days	Scheduled Follow-up Submission	Stable Disease	NO		2014-11-11	FEMALE
TCGA-QH-A65Z-01	0	TCGA-QH-A65Z-01	427	0	days	TCGA-QH-A65Z	427	0	days	427	days	TCGA Lower Grade Glioma (LGG)	brain lower grade glioma	Brain	NO	NO			54	NO		NO	TCGA-QH-A65Z-F59568	TCGA-QH-A65Z	TCGA-QH-A65Z-01A			-19921	19		0	427		-10	1	NO	YES	NO				Seizures	0 - 30 Days	Scheduled Follow-up Submission		NO		2014-6-10	MALE
TCGA-QH-A6CS-01	0	TCGA-QH-A6CS-01	588	0	days	TCGA-QH-A6CS	498	1	days	588	days	TCGA Lower Grade Glioma (LGG)	brain lower grade glioma	Brain	YES	NO	NO		41	NO		NO	TCGA-QH-A6CS-F67755	TCGA-QH-A6CS	TCGA-QH-A6CS-01A			-15092	53		0	588	498	-25	1	NO	YES	NO				Seizures	0 - 30 Days	Scheduled Follow-up Submission		NO		2014-11-13	MALE
TCGA-QH-A6CU-01	0	TCGA-QH-A6CU-01	451	0	days	TCGA-QH-A6CU	451	0	days	451	days	TCGA Lower Grade Glioma (LGG)	brain lower grade glioma	Brain	NO	NO	NO		52	NO		NO	TCGA-QH-A6CU-F60341	TCGA-QH-A6CU	TCGA-QH-A6CU-01A			-19149	59		0	451		-13	1	NO	YES	NO	> 20 Years			Seizures	0 - 30 Days	Scheduled Follow-up Submission	Stable Disease	NO		2014-6-6	FEMALE
TCGA-QH-A6CV-01	0	TCGA-QH-A6CV-01	442	0	days	TCGA-QH-A6CV	442	0	days	442	days	TCGA Lower Grade Glioma (LGG)	brain lower grade glioma	Brain	NO	NO	NO		51	NO		NO	TCGA-QH-A6CV-F60218	TCGA-QH-A6CV	TCGA-QH-A6CV-01A			-18955	52		0	442		-42	1	NO	NO	NO				Headaches	0 - 30 Days	Scheduled Follow-up Submission	Stable Disease	NO		2014-6-6	MALE
TCGA-QH-A6CW-01	0	TCGA-QH-A6CW-01	414	0	days	TCGA-QH-A6CW	414	0	days	414	days	TCGA Lower Grade Glioma (LGG)	brain lower grade glioma	Brain	NO	NO	NO		43	NO		YES	TCGA-QH-A6CW-F60337	TCGA-QH-A6CW	TCGA-QH-A6CW-01A			-15847	24		0	414		-8	1	NO	NO	NO	> 20 Years			Seizures	31 - 90 Days	Scheduled Follow-up Submission	Partial Remission/Response	NO		2014-6-6	MALE
TCGA-QH-A6CX-01	1	TCGA-QH-A6CX-01	372	1	days	TCGA-QH-A6CX	273	1	days	372	days	TCGA Lower Grade Glioma (LGG)	brain lower grade glioma	Brain	NO	NO	NO		66	NO		NO	TCGA-QH-A6CX-F60335	TCGA-QH-A6CX	TCGA-QH-A6CX-01A			-24252	23	372	0	-1	273	-7	1	NO	NO	NO				Seizures	0 - 30 Days	Scheduled Follow-up Submission		NO		2014-6-6	MALE
TCGA-QH-A6CY-01	0	TCGA-QH-A6CY-01	408	0	days	TCGA-QH-A6CY	408	0	days	408	days	TCGA Lower Grade Glioma (LGG)	brain lower grade glioma	Brain					38	NO		NO	TCGA-QH-A6CY-F60215	TCGA-QH-A6CY	TCGA-QH-A6CY-01A			-14140	18		0	408		-26	1	NO	NO	NO				Headaches	0 - 30 Days	Scheduled Follow-up Submission	Stable Disease	NO		2014-6-6	MALE
TCGA-QH-A6CZ-01	0	TCGA-QH-A6CZ-01	279	0	days	TCGA-QH-A6CZ	279	0	days	279	days	TCGA Lower Grade Glioma (LGG)	brain lower grade glioma	Brain	NO	NO	NO		38	NO		NO	TCGA-QH-A6CZ-F60216	TCGA-QH-A6CZ	TCGA-QH-A6CZ-01A			-14007	16		0	279		-51	1	NO	NO	NO				Seizures	0 - 30 Days	Scheduled Follow-up Submission	Stable Disease	NO		2014-6-3	MALE
TCGA-QH-A6X3-01	0	TCGA-QH-A6X3-01	313	0	days	TCGA-QH-A6X3	313	0	days	313	days	TCGA Lower Grade Glioma (LGG)	brain lower grade glioma	Brain					27			NO	TCGA-QH-A6X3-F67748	TCGA-QH-A6X3				-10184			0	313		16	1	NO	NO	NO				Seizures	0 - 30 Days	Scheduled Follow-up Submission	Complete Remission/Response			2014-11-11	MALE
TCGA-QH-A6X4-01	0	TCGA-QH-A6X4-01	442	0	days	TCGA-QH-A6X4	442	0	days	442	days	TCGA Lower Grade Glioma (LGG)	brain lower grade glioma	Brain					47	NO		NO	TCGA-QH-A6X4-F67744	TCGA-QH-A6X4	TCGA-QH-A6X4-01A			-17258	129		0	442		192	1	NO	NO	NO				Sensory Changes	0 - 30 Days	Scheduled Follow-up Submission	Complete Remission/Response			2014-11-11	MALE
TCGA-QH-A6X5-01	0	TCGA-QH-A6X5-01	497	0	days	TCGA-QH-A6X5	497	0	days	497	days	TCGA Lower Grade Glioma (LGG)	brain lower grade glioma	Brain					58	NO		NO	TCGA-QH-A6X5-F67745	TCGA-QH-A6X5	TCGA-QH-A6X5-01A			-21239	65		0	497		119	1	NO	NO	NO				Seizures	0 - 30 Days	Scheduled Follow-up Submission				2014-11-11	FEMALE
TCGA-QH-A6X8-01	0	TCGA-QH-A6X8-01	509	0	days	TCGA-QH-A6X8	509	0	days	509	days	TCGA Lower Grade Glioma (LGG)	brain lower grade glioma	Brain					56	NO		NO	TCGA-QH-A6X8-F67753	TCGA-QH-A6X8	TCGA-QH-A6X8-01A			-20771	54		0	509		144	0	NO	NO	NO				Mental Status Changes	0 - 30 Days	Scheduled Follow-up Submission	Stable Disease			2014-11-11	FEMALE
TCGA-QH-A6X9-01	0	TCGA-QH-A6X9-01	58	0	days	TCGA-QH-A6X9	58	0	days	58	days	TCGA Lower Grade Glioma (LGG)	brain lower grade glioma	Brain					73	NO		NO	TCGA-QH-A6X9-F67996	TCGA-QH-A6X9	TCGA-QH-A6X9-01A			-26992	22		0	58		58	3	NO	YES	NO				Seizures	0 - 30 Days	Scheduled Follow-up Submission		NO		2014-11-13	FEMALE
TCGA-QH-A6XA-01	0	TCGA-QH-A6XA-01	502	0	days	TCGA-QH-A6XA	502	0	days	502	days	TCGA Lower Grade Glioma (LGG)	brain lower grade glioma	Brain					23	NO		NO	TCGA-QH-A6XA-F67837	TCGA-QH-A6XA	TCGA-QH-A6XA-01A			-8508	19		0	502		7	0	NO	NO	NO						Scheduled Follow-up Submission	Complete Remission/Response	NO		2014-11-12	FEMALE
TCGA-QH-A6XC-01	0	TCGA-QH-A6XC-01	508	0	days	TCGA-QH-A6XC	438	1	days	508	days	TCGA Lower Grade Glioma (LGG)	brain lower grade glioma	Brain	YES	YES	YES		48			YES	TCGA-QH-A6XC-F67756	TCGA-QH-A6XC	TCGA-QH-A6XC-01A	440		-17692	27		0	508	438	153	1	NO	YES	NO				Seizures	0 - 30 Days	Scheduled Follow-up Submission		NO		2014-11-12	MALE
TCGA-QH-A86X-01	0	TCGA-QH-A86X-01	337	0	days	TCGA-QH-A86X	337	0	days	337	days	TCGA Lower Grade Glioma (LGG)	brain lower grade glioma	Brain					33	NO		NO	TCGA-QH-A86X-F67829	TCGA-QH-A86X	TCGA-QH-A86X-01A			-12385	7		0	337		106	0	NO	YES					Seizures	91 - 180 Days	Scheduled Follow-up Submission	Complete Remission/Response	NO		2014-11-12	MALE
TCGA-QH-A870-01	0	TCGA-QH-A870-01	395	0	days	TCGA-QH-A870	335	1	days	395	days	TCGA Lower Grade Glioma (LGG)	brain lower grade glioma	Brain	YES	NO	NO		38	NO		NO	TCGA-QH-A870-F67994	TCGA-QH-A870	TCGA-QH-A870-01A			-14082	1		0	395	335	2	1	NO	YES	NO				Headaches	> 181 Days	Scheduled Follow-up Submission	Progressive Disease			2014-11-14	FEMALE
TCGA-R8-A6MK-01	0	TCGA-R8-A6MK-01	2702	0	days	TCGA-R8-A6MK			days	2702	days	TCGA Lower Grade Glioma (LGG)	brain lower grade glioma	Brain					40					TCGA-R8-A6MK	TCGA-R8-A6MK-01A			-14716	2841		0	2702					YES	NO										2013-12-30	MALE
TCGA-R8-A6ML-01	0	TCGA-R8-A6ML-01	2860	0	days	TCGA-R8-A6ML			days	2860	days	TCGA Lower Grade Glioma (LGG)	brain lower grade glioma	Brain					52					TCGA-R8-A6ML	TCGA-R8-A6ML-01A			-19185	2735		0	2860					NO	NO										2013-12-30	MALE
TCGA-R8-A6MO-01	0	TCGA-R8-A6MO-01	993	0	days	TCGA-R8-A6MO			days	993	days	TCGA Lower Grade Glioma (LGG)	brain lower grade glioma	Brain					53					TCGA-R8-A6MO	TCGA-R8-A6MO-01A			-19432	1519		0	993					NO	NO										2013-12-30	FEMALE
TCGA-R8-A6YH-01		TCGA-R8-A6YH-01			days	TCGA-R8-A6YH			days		days	TCGA Lower Grade Glioma (LGG)	brain lower grade glioma	Brain											TCGA-R8-A6YH-01A
TCGA-R8-A73M-01	0	TCGA-R8-A73M-01	1806	0	days	TCGA-R8-A73M	1806	0	days	1806	days	TCGA Lower Grade Glioma (LGG)	brain lower grade glioma	Brain					48					TCGA-R8-A73M				-17610			0	1806					YES	NO										2013-12-30	FEMALE
TCGA-RY-A83X-01	0	TCGA-RY-A83X-01	939	0	days	TCGA-RY-A83X	939	0	days	939	days	TCGA Lower Grade Glioma (LGG)	brain lower grade glioma	Brain					46			NO	TCGA-RY-A83X-F69371	TCGA-RY-A83X	TCGA-RY-A83X-01A			-16911	486		0	939				NO	NO	NO				Mental Status Changes	> 181 Days	Scheduled Follow-up Submission	Stable Disease			2015-1-7	FEMALE
TCGA-RY-A83Y-01	0	TCGA-RY-A83Y-01	166	0	days	TCGA-RY-A83Y			days	166	days	TCGA Lower Grade Glioma (LGG)	brain lower grade glioma	Brain					45			NO	TCGA-RY-A83Y-F69684	TCGA-RY-A83Y	TCGA-RY-A83Y-01A			-16470	485		0	166		2		NO	NO	NO				Seizures	0 - 30 Days	Scheduled Follow-up Submission				2015-1-15	MALE
TCGA-RY-A83Z-01	0	TCGA-RY-A83Z-01	301	0	days	TCGA-RY-A83Z	301	0	days	301	days	TCGA Lower Grade Glioma (LGG)	brain lower grade glioma	Brain					54			NO	TCGA-RY-A83Z-F69683	TCGA-RY-A83Z	TCGA-RY-A83Z-01A			-19903	375		0	301				NO	NO	NO				Seizures	0 - 30 Days	Scheduled Follow-up Submission				2015-1-15	FEMALE
TCGA-RY-A840-01	0	TCGA-RY-A840-01	854	0	days	TCGA-RY-A840	854	0	days	854	days	TCGA Lower Grade Glioma (LGG)	brain lower grade glioma	Brain					47			NO	TCGA-RY-A840-F69714	TCGA-RY-A840	TCGA-RY-A840-01A			-17501	444		0	854		22	0	NO	NO	NO	< 12 Years			Seizures	0 - 30 Days	Scheduled Follow-up Submission	Stable Disease	NO		2015-1-16	MALE
TCGA-RY-A843-01	0	TCGA-RY-A843-01	63	0	days	TCGA-RY-A843	63	0	days	63	days	TCGA Lower Grade Glioma (LGG)	brain lower grade glioma	Brain					30			NO	TCGA-RY-A843-F69739	TCGA-RY-A843	TCGA-RY-A843-01A			-11083	312		0	63				NO	NO	NO				Seizures	> 181 Days	Scheduled Follow-up Submission	Stable Disease			2015-1-16	MALE
TCGA-RY-A845-01	0	TCGA-RY-A845-01	596	0	days	TCGA-RY-A845	596	0	days	596	days	TCGA Lower Grade Glioma (LGG)	brain lower grade glioma	Brain					40			NO	TCGA-RY-A845-F69753	TCGA-RY-A845	TCGA-RY-A845-01A			-14617	193		0	596		1		NO	NO	NO	< 12 Years			Mental Status Changes	0 - 30 Days	Scheduled Follow-up Submission		NO		2015-1-16	FEMALE
TCGA-RY-A847-01	0	TCGA-RY-A847-01	933	0	days	TCGA-RY-A847	933	0	days	933	days	TCGA Lower Grade Glioma (LGG)	brain lower grade glioma	Brain					45				TCGA-RY-A847-F69806	TCGA-RY-A847	TCGA-RY-A847-01A			-16732	471		0	933		62			NO	NO						Scheduled Follow-up Submission	Stable Disease			2015-1-20	MALE
TCGA-S9-A6TS-01	1	TCGA-S9-A6TS-01	1891	1	days	TCGA-S9-A6TS	1324	1	days	1891	days	TCGA Lower Grade Glioma (LGG)	brain lower grade glioma	Brain	YES	NO	YES		48	NO		NO	TCGA-S9-A6TS-F51945	TCGA-S9-A6TS	TCGA-S9-A6TS-01A	1324		-17857	2402	1891	0		1324	-10	0	NO								Scheduled Follow-up Submission	Progressive Disease	NO		2013-11-26	FEMALE
TCGA-S9-A6TU-01	0	TCGA-S9-A6TU-01	2650	0	days	TCGA-S9-A6TU	2650	1	days	2650	days	TCGA Lower Grade Glioma (LGG)	brain lower grade glioma	Brain	NO	NO	NO		38	NO		NO	TCGA-S9-A6TU-F63758	TCGA-S9-A6TU	TCGA-S9-A6TU-01A			-14108	2301		0	2650	2650	-2	0	NO						Sensory Changes	31 - 90 Days	Additional New Tumor Event	Progressive Disease	NO		2014-8-18	MALE
TCGA-S9-A6TV-01	0	TCGA-S9-A6TV-01	571	0	days	TCGA-S9-A6TV	571	0	days	571	days	TCGA Lower Grade Glioma (LGG)	brain lower grade glioma	Brain					50	NO		NO	TCGA-S9-A6TV-F67222	TCGA-S9-A6TV	TCGA-S9-A6TV-01A			-18321	936		0	571		-14	1	NO						Headaches	0 - 30 Days	Scheduled Follow-up Submission		NO		2014-11-3	MALE
TCGA-S9-A6TW-01	0	TCGA-S9-A6TW-01	1250	0	days	TCGA-S9-A6TW	1250	0	days	1250	days	TCGA Lower Grade Glioma (LGG)	brain lower grade glioma	Brain					40	NO		NO	TCGA-S9-A6TW-F69523	TCGA-S9-A6TW				-14679			0	1250		-8	1	NO						Motor/Movement Changes	31 - 90 Days	Scheduled Follow-up Submission	Complete Remission/Response	NO		2015-1-13	MALE
TCGA-S9-A6TX-01	0	TCGA-S9-A6TX-01	1245	0	days	TCGA-S9-A6TX	1245	0	days	1245	days	TCGA Lower Grade Glioma (LGG)	brain lower grade glioma	Brain					46	NO		NO	TCGA-S9-A6TX-F69524	TCGA-S9-A6TX	TCGA-S9-A6TX-01A			-17025	776		0	1245		-34	0	NO						Headaches	0 - 30 Days	Scheduled Follow-up Submission	Partial Remission/Response	NO		2015-1-13	MALE
TCGA-S9-A6TY-01	0	TCGA-S9-A6TY-01	1076	0	days	TCGA-S9-A6TY	1076	0	days	1076	days	TCGA Lower Grade Glioma (LGG)	brain lower grade glioma	Brain					50	YES	hair of animals, not further specified	NO	TCGA-S9-A6TY-F69979	TCGA-S9-A6TY	TCGA-S9-A6TY-01A			-18564	614		0	1076		-18	0	NO						Seizures	0 - 30 Days	Scheduled Follow-up Submission	Stable Disease	NO		2015-1-26	MALE
TCGA-S9-A6TZ-01	0	TCGA-S9-A6TZ-01	1120	0	days	TCGA-S9-A6TZ	1120	0	days	1120	days	TCGA Lower Grade Glioma (LGG)	brain lower grade glioma	Brain					39	NO		NO	TCGA-S9-A6TZ-F69980	TCGA-S9-A6TZ				-14592			0	1120		-15	0	NO						Mental Status Changes	> 181 Days	Scheduled Follow-up Submission	Stable Disease			2015-1-26	FEMALE
TCGA-S9-A6U0-01	1	TCGA-S9-A6U0-01	742	1	days	TCGA-S9-A6U0	742	0	days	742	days	TCGA Lower Grade Glioma (LGG)	brain lower grade glioma	Brain					46	NO		NO	TCGA-S9-A6U0-F72340	TCGA-S9-A6U0	TCGA-S9-A6U0-01A			-16890	495	742	0	498		-18	0	NO						Seizures	0 - 30 Days	Scheduled Follow-up Submission	Progressive Disease	NO		2015-5-27	MALE
TCGA-S9-A6U1-01	0	TCGA-S9-A6U1-01	785	0	days	TCGA-S9-A6U1	785	0	days	785	days	TCGA Lower Grade Glioma (LGG)	brain lower grade glioma	Brain					22	NO		NO	TCGA-S9-A6U1-F69560	TCGA-S9-A6U1	TCGA-S9-A6U1-01A			-8271	260		0	785		-13	0	NO	NO	NO				Sensory Changes	0 - 30 Days	Scheduled Follow-up Submission	Complete Remission/Response	NO		2015-1-14	FEMALE
TCGA-S9-A6U2-01	0	TCGA-S9-A6U2-01	908	0	days	TCGA-S9-A6U2	908	0	days	908	days	TCGA Lower Grade Glioma (LGG)	brain lower grade glioma	Brain					48	NO		NO	TCGA-S9-A6U2-F69983	TCGA-S9-A6U2	TCGA-S9-A6U2-01A			-17800	430		0	908		-6	0	NO						Seizures	0 - 30 Days	Scheduled Follow-up Submission	Stable Disease	NO		2015-1-26	FEMALE
TCGA-S9-A6U5-01	0	TCGA-S9-A6U5-01	992	0	days	TCGA-S9-A6U5	992	0	days	992	days	TCGA Lower Grade Glioma (LGG)	brain lower grade glioma	Brain	NO	NO			33	NO		NO	TCGA-S9-A6U5-F62932	TCGA-S9-A6U5	TCGA-S9-A6U5-01A			-12417	636		0	992		-6	0	NO						Seizures	31 - 90 Days	Scheduled Follow-up Submission	Stable Disease	NO		2014-7-29	MALE
TCGA-S9-A6U6-01	0	TCGA-S9-A6U6-01	1069	0	days	TCGA-S9-A6U6	1069	0	days	1069	days	TCGA Lower Grade Glioma (LGG)	brain lower grade glioma	Brain					28	NO		NO	TCGA-S9-A6U6-F72342	TCGA-S9-A6U6	TCGA-S9-A6U6-01A			-10253	382		0	1069		-3	0	NO								Scheduled Follow-up Submission		NO		2015-5-27	MALE
TCGA-S9-A6U8-01	1	TCGA-S9-A6U8-01	2988	1	days	TCGA-S9-A6U8	367	1	days	2988	days	TCGA Lower Grade Glioma (LGG)	brain lower grade glioma	Brain	NO	NO			24	NO		NO	TCGA-S9-A6U8-F65495	TCGA-S9-A6U8	TCGA-S9-A6U8-01A			-9044	2962	2988	0	2878	367	-31	0	NO						Seizures	> 181 Days	Scheduled Follow-up Submission	Progressive Disease	NO		2014-9-24	MALE
TCGA-S9-A6U9-01	0	TCGA-S9-A6U9-01	2918	0	days	TCGA-S9-A6U9	2918	0	days	2918	days	TCGA Lower Grade Glioma (LGG)	brain lower grade glioma	Brain	NO	NO			36	NO		NO	TCGA-S9-A6U9-F62934	TCGA-S9-A6U9	TCGA-S9-A6U9-01A			-13460	2706		0	2918				NO	NO	NO				Seizures	> 181 Days	Scheduled Follow-up Submission	Stable Disease	NO		2014-7-29	MALE
TCGA-S9-A6UA-01	1	TCGA-S9-A6UA-01	178	1	days	TCGA-S9-A6UA	161	1	days	178	days	TCGA Lower Grade Glioma (LGG)	brain lower grade glioma	Brain	NO	NO	NO		66	NO		NO	TCGA-S9-A6UA-F51947	TCGA-S9-A6UA	TCGA-S9-A6UA-01A			-24242	1989	178	0		161	-6	2	NO						Mental Status Changes	> 181 Days	Scheduled Follow-up Submission	Progressive Disease	NO		2013-11-26	MALE
TCGA-S9-A6UB-01	0	TCGA-S9-A6UB-01	3761	0	days	TCGA-S9-A6UB	3761	0	days	3761	days	TCGA Lower Grade Glioma (LGG)	brain lower grade glioma	Brain					52	NO		YES	TCGA-S9-A6UB-F72418	TCGA-S9-A6UB	TCGA-S9-A6UB-01A			-19223	3073		0	3761		-1	0	NO								Scheduled Follow-up Submission		NO		2015-6-15	MALE
TCGA-S9-A6WD-01	0	TCGA-S9-A6WD-01	2289	0	days	TCGA-S9-A6WD	2289	0	days	2289	days	TCGA Lower Grade Glioma (LGG)	brain lower grade glioma	Brain					58	NO		NO	TCGA-S9-A6WD-F69986	TCGA-S9-A6WD	TCGA-S9-A6WD-01A			-21231	1922		0	2289		-2	0	NO						Seizures	> 181 Days	Scheduled Follow-up Submission	Stable Disease	NO		2015-1-26	MALE
TCGA-S9-A6WE-01	0	TCGA-S9-A6WE-01	4113	0	days	TCGA-S9-A6WE	4113	0	days	4113	days	TCGA Lower Grade Glioma (LGG)	brain lower grade glioma	Brain					34	NO		NO	TCGA-S9-A6WE-F72356	TCGA-S9-A6WE	TCGA-S9-A6WE-01A			-12488	3434		0	4113		-4	0	NO						Sensory Changes	> 181 Days	Scheduled Follow-up Submission		NO		2015-6-2	MALE
TCGA-S9-A6WG-01	0	TCGA-S9-A6WG-01	2602	0	days	TCGA-S9-A6WG	2602	0	days	2602	days	TCGA Lower Grade Glioma (LGG)	brain lower grade glioma	Brain					31	NO		NO	TCGA-S9-A6WG-F69988	TCGA-S9-A6WG	TCGA-S9-A6WG-01A			-11509	2098		0	2602		-12	0	NO						Seizures	0 - 30 Days	Scheduled Follow-up Submission	Stable Disease	NO		2015-1-26	MALE
TCGA-S9-A6WH-01	0	TCGA-S9-A6WH-01	1173	0	days	TCGA-S9-A6WH	1173	0	days	1173	days	TCGA Lower Grade Glioma (LGG)	brain lower grade glioma	Brain					73	NO		NO	TCGA-S9-A6WH-F69989	TCGA-S9-A6WH	TCGA-S9-A6WH-01A			-26904	697		0	1173		-14	1	NO						Motor/Movement Changes		Scheduled Follow-up Submission	Stable Disease	NO		2015-1-26	FEMALE
TCGA-S9-A6WI-01	0	TCGA-S9-A6WI-01	2585	0	days	TCGA-S9-A6WI	2585	0	days	2585	days	TCGA Lower Grade Glioma (LGG)	brain lower grade glioma	Brain	NO	NO			56	NO		NO	TCGA-S9-A6WI-F63762	TCGA-S9-A6WI				-20609			0	2585		-1	0	NO						Headaches		Scheduled Follow-up Submission	Stable Disease	NO		2014-8-18	FEMALE
TCGA-S9-A6WL-01	0	TCGA-S9-A6WL-01	946	0	days	TCGA-S9-A6WL	946	0	days	946	days	TCGA Lower Grade Glioma (LGG)	brain lower grade glioma	Brain	NO	YES			52	NO		NO	TCGA-S9-A6WL-F67227	TCGA-S9-A6WL				-19234			0	946		-2	0	NO						Seizures	0 - 30 Days	Scheduled Follow-up Submission		NO		2014-11-3	MALE
TCGA-S9-A6WM-01	0	TCGA-S9-A6WM-01	604	0	days	TCGA-S9-A6WM	505	1	days	604	days	TCGA Lower Grade Glioma (LGG)	brain lower grade glioma	Brain	YES	NO	NO		59	NO		NO	TCGA-S9-A6WM-F63843	TCGA-S9-A6WM				-21761			0	604	505	-9	1	NO						Headaches	0 - 30 Days	Additional New Tumor Event	Progressive Disease	NO		2014-8-20	FEMALE
TCGA-S9-A6WN-01	0	TCGA-S9-A6WN-01	805	0	days	TCGA-S9-A6WN	805	1	days	805	days	TCGA Lower Grade Glioma (LGG)	brain lower grade glioma	Brain	YES	NO			38	NO		NO	TCGA-S9-A6WN-F72374	TCGA-S9-A6WN	TCGA-S9-A6WN-01A			-13961	181		0	805	805	-14	1	NO						Seizures	0 - 30 Days	Additional New Tumor Event	Progressive Disease	NO		2015-6-9	FEMALE
TCGA-S9-A6WO-01	0	TCGA-S9-A6WO-01	566	0	days	TCGA-S9-A6WO	566	0	days	566	days	TCGA Lower Grade Glioma (LGG)	brain lower grade glioma	Brain	NO	NO			29	NO		NO	TCGA-S9-A6WO-F65749	TCGA-S9-A6WO				-10933			0	566		-4	0	NO						Seizures	31 - 90 Days	Scheduled Follow-up Submission	Stable Disease	NO		2014-9-30	MALE
TCGA-S9-A6WP-01	0	TCGA-S9-A6WP-01	567	0	days	TCGA-S9-A6WP	567	0	days	567	days	TCGA Lower Grade Glioma (LGG)	brain lower grade glioma	Brain					42	NO		NO	TCGA-S9-A6WP-F69994	TCGA-S9-A6WP	TCGA-S9-A6WP-01A			-15658	111		0	567		-3	0	NO						Seizures	0 - 30 Days	Scheduled Follow-up Submission	Stable Disease	NO		2015-1-26	MALE
TCGA-S9-A6WQ-01	0	TCGA-S9-A6WQ-01	428	0	days	TCGA-S9-A6WQ	428	0	days	428	days	TCGA Lower Grade Glioma (LGG)	brain lower grade glioma	Brain	NO	NO			57	NO		NO	TCGA-S9-A6WQ-F62938	TCGA-S9-A6WQ	TCGA-S9-A6WQ-01A			-21133	104		0	428		-7	0	NO						Seizures	91 - 180 Days	Scheduled Follow-up Submission	Stable Disease	NO		2014-7-29	FEMALE
TCGA-S9-A7IQ-01	0	TCGA-S9-A7IQ-01	1099	0	days	TCGA-S9-A7IQ	1099	0	days	1099	days	TCGA Lower Grade Glioma (LGG)	brain lower grade glioma	Brain	NO	NO			45	NO		NO	TCGA-S9-A7IQ-F65750	TCGA-S9-A7IQ	TCGA-S9-A7IQ-01A			-16512	735		0	1099		-14	0	NO						Sensory Changes	0 - 30 Days	Scheduled Follow-up Submission	Stable Disease	NO		2014-9-30	FEMALE
TCGA-S9-A7IS-01	1	TCGA-S9-A7IS-01	241	1	days	TCGA-S9-A7IS	241	0	days	241	days	TCGA Lower Grade Glioma (LGG)	brain lower grade glioma	Brain					33	NO		NO	TCGA-S9-A7IS-F51948	TCGA-S9-A7IS	TCGA-S9-A7IS-01A			-12402	3506	241	0			-2	2	NO						Mental Status Changes		Scheduled Follow-up Submission	Progressive Disease	NO		2013-11-26	FEMALE
TCGA-S9-A7IX-01	1	TCGA-S9-A7IX-01	819	1	days	TCGA-S9-A7IX			days	819	days	TCGA Lower Grade Glioma (LGG)	brain lower grade glioma	Brain					57	NO		NO	TCGA-S9-A7IX-F72344	TCGA-S9-A7IX	TCGA-S9-A7IX-01A			-21095	540	819	0	597		-2	0	NO						Motor/Movement Changes	31 - 90 Days	Scheduled Follow-up Submission		NO		2015-5-27	MALE
TCGA-S9-A7IY-01	0	TCGA-S9-A7IY-01	715	0	days	TCGA-S9-A7IY	715	0	days	715	days	TCGA Lower Grade Glioma (LGG)	brain lower grade glioma	Brain	NO	NO			39	NO		NO	TCGA-S9-A7IY-F65751	TCGA-S9-A7IY	TCGA-S9-A7IY-01A			-14422	398		0	715		-6	2	NO						Motor/Movement Changes	0 - 30 Days	Scheduled Follow-up Submission	Partial Remission/Response	NO		2014-9-30	MALE
TCGA-S9-A7IZ-01	0	TCGA-S9-A7IZ-01	608	0	days	TCGA-S9-A7IZ	467	1	days	608	days	TCGA Lower Grade Glioma (LGG)	brain lower grade glioma	Brain	YES	NO			48	NO		NO	TCGA-S9-A7IZ-F69998	TCGA-S9-A7IZ	TCGA-S9-A7IZ-01A			-17874	140		0	608	467	-5	1	NO						Seizures	0 - 30 Days	Additional New Tumor Event	Stable Disease	NO		2015-1-26	FEMALE
TCGA-S9-A7J0-01	0	TCGA-S9-A7J0-01	609	0	days	TCGA-S9-A7J0	390	1	days	609	days	TCGA Lower Grade Glioma (LGG)	brain lower grade glioma	Brain	YES	NO			30	NO		NO	TCGA-S9-A7J0-F65752	TCGA-S9-A7J0	TCGA-S9-A7J0-01A			-10989	229		0	609	390	-7	0	NO						Seizures	0 - 30 Days	Additional New Tumor Event	Progressive Disease	YES	Citrus fruits	2014-9-30	FEMALE
TCGA-S9-A7J1-01	0	TCGA-S9-A7J1-01	249	0	days	TCGA-S9-A7J1	249	0	days	249	days	TCGA Lower Grade Glioma (LGG)	brain lower grade glioma	Brain					43	NO		NO	TCGA-S9-A7J1-F71265	TCGA-S9-A7J1	TCGA-S9-A7J1-01A			-15926	184		0	249		-17	3	NO						Seizures	31 - 90 Days	Scheduled Follow-up Submission		NO		2015-3-24	MALE
TCGA-S9-A7J2-01	0	TCGA-S9-A7J2-01	62	0	days	TCGA-S9-A7J2	62	0	days	62	days	TCGA Lower Grade Glioma (LGG)	brain lower grade glioma	Brain					25	NO		NO	TCGA-S9-A7J2-F71266	TCGA-S9-A7J2	TCGA-S9-A7J2-01A			-9345	194		0	62		-4	1	NO						Mental Status Changes	> 181 Days	Scheduled Follow-up Submission		NO		2015-3-24	MALE
TCGA-S9-A7J3-01	0	TCGA-S9-A7J3-01	629	0	days	TCGA-S9-A7J3	629	0	days	629	days	TCGA Lower Grade Glioma (LGG)	brain lower grade glioma	Brain					52	NO		NO	TCGA-S9-A7J3-F70008	TCGA-S9-A7J3	TCGA-S9-A7J3-01A			-19056	182		0	629		-14	0	NO						Seizures	31 - 90 Days	Scheduled Follow-up Submission	Stable Disease	NO		2015-1-26	FEMALE
TCGA-S9-A7QW-01	0	TCGA-S9-A7QW-01	458	0	days	TCGA-S9-A7QW	382	1	days	458	days	TCGA Lower Grade Glioma (LGG)	brain lower grade glioma	Brain	YES	NO			54	NO		NO	TCGA-S9-A7QW-F66223	TCGA-S9-A7QW				-19869			0	458	382	-4	0	NO								Additional New Tumor Event	Stable Disease	NO		2014-10-6	FEMALE
TCGA-S9-A7QX-01	0	TCGA-S9-A7QX-01	564	0	days	TCGA-S9-A7QX	564	0	days	564	days	TCGA Lower Grade Glioma (LGG)	brain lower grade glioma	Brain					36	NO		NO	TCGA-S9-A7QX-F70010	TCGA-S9-A7QX	TCGA-S9-A7QX-01A			-13332	81		0	564		-3	0	NO	NO	NO				Sensory Changes	> 181 Days	Scheduled Follow-up Submission	Stable Disease	NO		2015-1-26	FEMALE
TCGA-S9-A7QY-01	0	TCGA-S9-A7QY-01	863	0	days	TCGA-S9-A7QY	863	0	days	863	days	TCGA Lower Grade Glioma (LGG)	brain lower grade glioma	Brain	NO	NO			35	NO		NO	TCGA-S9-A7QY-F62949	TCGA-S9-A7QY	TCGA-S9-A7QY-01A			-12853	560		0	863		-2	0	NO						Seizures	> 181 Days	Scheduled Follow-up Submission	Stable Disease	NO		2014-7-29	FEMALE
TCGA-S9-A7QZ-01	0	TCGA-S9-A7QZ-01	826	0	days	TCGA-S9-A7QZ	774	1	days	826	days	TCGA Lower Grade Glioma (LGG)	brain lower grade glioma	Brain	NO	NO	YES		41	NO		NO	TCGA-S9-A7QZ-F70012	TCGA-S9-A7QZ	TCGA-S9-A7QZ-01A	826		-15300	368		0	826	774	-3	0	NO						Seizures	> 181 Days	Additional New Tumor Event	Partial Remission/Response	NO		2015-1-26	MALE
TCGA-S9-A7R1-01	1	TCGA-S9-A7R1-01	5166	1	days	TCGA-S9-A7R1	5166	0	days	5166	days	TCGA Lower Grade Glioma (LGG)	brain lower grade glioma	Brain	NO	NO			35	NO		NO	TCGA-S9-A7R1-F67312	TCGA-S9-A7R1	TCGA-S9-A7R1-01A			-12828	5213	5166	0	5000		-122	1	NO						Seizures	> 181 Days	Scheduled Follow-up Submission		NO		2014-11-4	MALE
TCGA-S9-A7R2-01	1	TCGA-S9-A7R2-01	316	1	days	TCGA-S9-A7R2	316	0	days	316	days	TCGA Lower Grade Glioma (LGG)	brain lower grade glioma	Brain					69	NO		NO		TCGA-S9-A7R2	TCGA-S9-A7R2-01A			-25419	2027	316	0			-2	1	NO						Seizures	> 181 Days			NO		2013-12-12	MALE
TCGA-S9-A7R3-01	0	TCGA-S9-A7R3-01	3013	0	days	TCGA-S9-A7R3	3013	0	days	3013	days	TCGA Lower Grade Glioma (LGG)	brain lower grade glioma	Brain	NO	NO			28	NO		NO	TCGA-S9-A7R3-F62951	TCGA-S9-A7R3	TCGA-S9-A7R3-01A			-10342	2706		0	3013		-2	0	NO						Headaches	> 181 Days	Scheduled Follow-up Submission	Stable Disease	NO		2014-7-29	FEMALE
TCGA-S9-A7R4-01	0	TCGA-S9-A7R4-01	914	0	days	TCGA-S9-A7R4	914	0	days	914	days	TCGA Lower Grade Glioma (LGG)	brain lower grade glioma	Brain					46	NO		NO	TCGA-S9-A7R4-F67313	TCGA-S9-A7R4	TCGA-S9-A7R4-01A			-17134	565		0	914		-8	1	NO						Seizures	0 - 30 Days	Scheduled Follow-up Submission		NO		2014-11-4	MALE
TCGA-S9-A7R7-01	0	TCGA-S9-A7R7-01	3000	0	days	TCGA-S9-A7R7	2894	1	days	3000	days	TCGA Lower Grade Glioma (LGG)	brain lower grade glioma	Brain	YES	YES	YES		27	NO		NO	TCGA-S9-A7R7-F66258	TCGA-S9-A7R7	TCGA-S9-A7R7-01A	2976		-10108	2647		0	3000	2894	-8	1	NO						Seizures	0 - 30 Days	Additional New Tumor Event	Progressive Disease	NO		2014-10-7	MALE
TCGA-S9-A7R8-01	1	TCGA-S9-A7R8-01	961	1	days	TCGA-S9-A7R8			days	961	days	TCGA Lower Grade Glioma (LGG)	brain lower grade glioma	Brain					44	NO		NO		TCGA-S9-A7R8	TCGA-S9-A7R8-01A			-16275	3282	961	0			-1	1	NO						Seizures	31 - 90 Days			NO		2013-12-11	FEMALE
TCGA-S9-A89V-01	0	TCGA-S9-A89V-01	569	0	days	TCGA-S9-A89V	221	1	days	569	days	TCGA Lower Grade Glioma (LGG)	brain lower grade glioma	Brain					70	NO		NO	TCGA-S9-A89V-F67315	TCGA-S9-A89V				-25570			0	569	221	-32	1	NO						Motor/Movement Changes	> 181 Days	Additional New Tumor Event		NO		2014-11-4	MALE
TCGA-S9-A89Z-01	0	TCGA-S9-A89Z-01	623	0	days	TCGA-S9-A89Z	623	0	days	623	days	TCGA Lower Grade Glioma (LGG)	brain lower grade glioma	Brain					40	NO		NO	TCGA-S9-A89Z-F72341	TCGA-S9-A89Z	TCGA-S9-A89Z-01A			-14858	63		0	623		-10	1	NO	YES	NO				Seizures	31 - 90 Days	Scheduled Follow-up Submission	Stable Disease	NO		2015-5-27	MALE
TCGA-TM-A7C3-01	1	TCGA-TM-A7C3-01	1666	1	days	TCGA-TM-A7C3	1666	0	days	1666	days	TCGA Lower Grade Glioma (LGG)	brain lower grade glioma	Brain					43	NO		YES	TCGA-TM-A7C3-F63557	TCGA-TM-A7C3	TCGA-TM-A7C3-01A			-16021	1409	1666	0	1504		0	0	YES	YES	NO	< 12 Years			Seizures	0 - 30 Days	Scheduled Follow-up Submission	Progressive Disease	NO		2014-8-12	FEMALE
TCGA-TM-A7C4-01	0	TCGA-TM-A7C4-01	1470	0	days	TCGA-TM-A7C4	1470	0	days	1470	days	TCGA Lower Grade Glioma (LGG)	brain lower grade glioma	Brain					39	NO		NO	TCGA-TM-A7C4-F63553	TCGA-TM-A7C4	TCGA-TM-A7C4-01A			-14603	1215		0	1470		0	0	YES	NO	NO	> 20 Years			Seizures	0 - 30 Days	Scheduled Follow-up Submission	Complete Remission/Response	NO		2014-8-12	FEMALE
TCGA-TM-A7C5-01	0	TCGA-TM-A7C5-01	1500	0	days	TCGA-TM-A7C5	1500	0	days	1500	days	TCGA Lower Grade Glioma (LGG)	brain lower grade glioma	Brain					30	NO		YES	TCGA-TM-A7C5-F63554	TCGA-TM-A7C5	TCGA-TM-A7C5-01A			-11286	1194		0	1500		0	0	NO	NO	NO	< 12 Years			Seizures	0 - 30 Days	Scheduled Follow-up Submission	Complete Remission/Response	NO		2014-8-12	MALE
TCGA-TM-A7CA-01	0	TCGA-TM-A7CA-01	1058	0	days	TCGA-TM-A7CA	1058	0	days	1058	days	TCGA Lower Grade Glioma (LGG)	brain lower grade glioma	Brain					44	NO		YES	TCGA-TM-A7CA-F63555	TCGA-TM-A7CA	TCGA-TM-A7CA-01A			-16415	830		0	1058		0	0	NO	YES	NO	> 20 Years			Seizures	0 - 30 Days	Scheduled Follow-up Submission	Complete Remission/Response	NO		2014-8-12	MALE
TCGA-TM-A7CF-01	0	TCGA-TM-A7CF-01	1989	0	days	TCGA-TM-A7CF	1989	0	days	1989	days	TCGA Lower Grade Glioma (LGG)	brain lower grade glioma	Brain					41	NO		YES	TCGA-TM-A7CF-F70345	TCGA-TM-A7CF	TCGA-TM-A7CF-01A			-15178	1453		0	1989		0	0	NO	NO	NO	< 12 Years			Seizures	0 - 30 Days	Scheduled Follow-up Submission	Stable Disease	NO		2015-2-5	FEMALE
TCGA-TM-A7CF-02	0	TCGA-TM-A7CF-02	1989	0	days	TCGA-TM-A7CF	1989	0	days	1989	days	TCGA Lower Grade Glioma (LGG)	brain lower grade glioma	Brain					41	NO		YES	TCGA-TM-A7CF-F70345	TCGA-TM-A7CF	TCGA-TM-A7CF-02A			-15178	1453		0	1989		0	0	NO	NO	NO	< 12 Years			Seizures	0 - 30 Days	Scheduled Follow-up Submission	Stable Disease	NO		2015-2-5	FEMALE
TCGA-TM-A84B-01	1	TCGA-TM-A84B-01	758	1	days	TCGA-TM-A84B	758	0	days	758	days	TCGA Lower Grade Glioma (LGG)	brain lower grade glioma	Brain					40	NO		NO	TCGA-TM-A84B-F65302	TCGA-TM-A84B				-14933		758	0	365		0	0	NO	NO	NO				Seizures	0 - 30 Days	Scheduled Follow-up Submission	Progressive Disease	NO		2014-9-22	MALE
TCGA-TM-A84C-01	1	TCGA-TM-A84C-01	492	1	days	TCGA-TM-A84C	492	0	days	492	days	TCGA Lower Grade Glioma (LGG)	brain lower grade glioma	Brain					32	NO		YES	TCGA-TM-A84C-F64988	TCGA-TM-A84C	TCGA-TM-A84C-01A			-11849	459	492	0	459		0	1	NO	YES	NO	< 12 Years			Visual Changes	31 - 90 Days	Scheduled Follow-up Submission	Progressive Disease	NO		2014-9-17	MALE
TCGA-TM-A84F-01	0	TCGA-TM-A84F-01	1796	0	days	TCGA-TM-A84F	1796	0	days	1796	days	TCGA Lower Grade Glioma (LGG)	brain lower grade glioma	Brain					48	NO		NO	TCGA-TM-A84F-F65393	TCGA-TM-A84F	TCGA-TM-A84F-01A			-17744	1471		0	1796		0	0	NO	NO	NO				Visual Changes	0 - 30 Days	Scheduled Follow-up Submission	Complete Remission/Response	NO		2014-10-8	MALE
TCGA-TM-A84G-01	0	TCGA-TM-A84G-01	1236	0	days	TCGA-TM-A84G	1236	0	days	1236	days	TCGA Lower Grade Glioma (LGG)	brain lower grade glioma	Brain					54	NO		NO	TCGA-TM-A84G-F65394	TCGA-TM-A84G				-20014			0	1236		0	0	NO	NO	NO				Headaches	0 - 30 Days	Scheduled Follow-up Submission	Complete Remission/Response	NO		2014-9-23	FEMALE
TCGA-TM-A84H-01	0	TCGA-TM-A84H-01	926	0	days	TCGA-TM-A84H	926	0	days	926	days	TCGA Lower Grade Glioma (LGG)	brain lower grade glioma	Brain					44	NO		NO	TCGA-TM-A84H-F65389	TCGA-TM-A84H	TCGA-TM-A84H-01A			-16277	627		0	926		0	0	NO	YES	NO				Headaches	0 - 30 Days	Scheduled Follow-up Submission	Complete Remission/Response	NO		2014-9-22	FEMALE
TCGA-TM-A84I-01	0	TCGA-TM-A84I-01	854	0	days	TCGA-TM-A84I	854	0	days	854	days	TCGA Lower Grade Glioma (LGG)	brain lower grade glioma	Brain					30	NO		NO	TCGA-TM-A84I-F65390	TCGA-TM-A84I				-11221			0	854		0	0	NO	YES	NO				Motor/Movement Changes	0 - 30 Days	Scheduled Follow-up Submission	Complete Remission/Response	NO		2014-9-22	MALE
TCGA-TM-A84J-01	0	TCGA-TM-A84J-01	735	0	days	TCGA-TM-A84J	454	1	days	735	days	TCGA Lower Grade Glioma (LGG)	brain lower grade glioma	Brain	YES	NO			63	NO		NO	TCGA-TM-A84J-F65391	TCGA-TM-A84J	TCGA-TM-A84J-01A			-23091	415		0	735	454	0	1	NO	NO	NO				Visual Changes	0 - 30 Days	Scheduled Follow-up Submission	Progressive Disease	NO		2014-9-30	MALE
TCGA-TM-A84L-01	1	TCGA-TM-A84L-01	1242	1	days	TCGA-TM-A84L	1045	1	days	1242	days	TCGA Lower Grade Glioma (LGG)	brain lower grade glioma	Brain	YES	YES	YES		31	NO		NO	TCGA-TM-A84L-F56505	TCGA-TM-A84L		1045		-11498		1242	0		1045	0	0	NO	NO	NO				Seizures	31 - 90 Days	Scheduled Follow-up Submission	Progressive Disease	NO		2014-2-17	MALE
TCGA-TM-A84M-01	0	TCGA-TM-A84M-01	754	0	days	TCGA-TM-A84M	754	0	days	754	days	TCGA Lower Grade Glioma (LGG)	brain lower grade glioma	Brain					40	NO		NO	TCGA-TM-A84M-F65392	TCGA-TM-A84M	TCGA-TM-A84M-01A			-14660	455		0	754		0	0	NO	NO	NO				Motor/Movement Changes	31 - 90 Days	Scheduled Follow-up Submission	Complete Remission/Response	NO		2014-9-23	MALE
TCGA-TM-A84O-01	1	TCGA-TM-A84O-01	1011	1	days	TCGA-TM-A84O	1011	0	days	1011	days	TCGA Lower Grade Glioma (LGG)	brain lower grade glioma	Brain					61	NO		NO	TCGA-TM-A84O-F65303	TCGA-TM-A84O	TCGA-TM-A84O-01A			-22327	920	1011	0			0	0	NO						Seizures	0 - 30 Days	Scheduled Follow-up Submission	Progressive Disease	NO		2014-9-22	FEMALE
TCGA-TM-A84Q-01	0	TCGA-TM-A84Q-01	772	0	days	TCGA-TM-A84Q	455	1	days	772	days	TCGA Lower Grade Glioma (LGG)	brain lower grade glioma	Brain	NO	NO			31	NO		YES	TCGA-TM-A84Q-F65305	TCGA-TM-A84Q	TCGA-TM-A84Q-01A			-11668	592		0	772	455	0	1	NO	NO	NO	> 20 Years			Mental Status Changes	0 - 30 Days	Scheduled Follow-up Submission	Complete Remission/Response	NO		2014-9-22	MALE
TCGA-TM-A84R-01	0	TCGA-TM-A84R-01	566	0	days	TCGA-TM-A84R	566	0	days	566	days	TCGA Lower Grade Glioma (LGG)	brain lower grade glioma	Brain					46	NO		NO	TCGA-TM-A84R-F65388	TCGA-TM-A84R	TCGA-TM-A84R-01A			-16843	346		0	566		0	1	NO	NO	NO				Seizures	0 - 30 Days	Scheduled Follow-up Submission	Complete Remission/Response	NO		2014-9-22	MALE
TCGA-TM-A84S-01	0	TCGA-TM-A84S-01	454	0	days	TCGA-TM-A84S	454	0	days	454	days	TCGA Lower Grade Glioma (LGG)	brain lower grade glioma	Brain					36	NO		NO	TCGA-TM-A84S-F65304	TCGA-TM-A84S	TCGA-TM-A84S-01A			-13424	163		0	454		0	1	NO	YES	YES				Seizures	31 - 90 Days	Scheduled Follow-up Submission	Complete Remission/Response	NO		2014-9-22	MALE
TCGA-TM-A84T-01	0	TCGA-TM-A84T-01	724	0	days	TCGA-TM-A84T	724	0	days	724	days	TCGA Lower Grade Glioma (LGG)	brain lower grade glioma	Brain					19	NO		NO	TCGA-TM-A84T-F65306	TCGA-TM-A84T				-6994			0	724		0	0	NO	NO	NO				Seizures	0 - 30 Days	Scheduled Follow-up Submission	Stable Disease	NO		2014-9-22	MALE
TCGA-TQ-A7RF-01	0	TCGA-TQ-A7RF-01	650	0	days	TCGA-TQ-A7RF	650	0	days	650	days	TCGA Lower Grade Glioma (LGG)	brain lower grade glioma	Brain					27	NO		NO	TCGA-TQ-A7RF-F61331	TCGA-TQ-A7RF	TCGA-TQ-A7RF-01A			-9919	373		0	650				NO	NO	NO				Headaches	> 181 Days			NO		2015-2-19	FEMALE
TCGA-TQ-A7RG-01	0	TCGA-TQ-A7RG-01	599	0	days	TCGA-TQ-A7RG	599	0	days	599	days	TCGA Lower Grade Glioma (LGG)	brain lower grade glioma	Brain					36	NO		NO	TCGA-TQ-A7RG-F65500	TCGA-TQ-A7RG	TCGA-TQ-A7RG-01A			-13227	287		0	599		-32		NO	NO	NO				Seizures	> 181 Days			NO		2015-2-19	MALE
TCGA-TQ-A7RH-01	0	TCGA-TQ-A7RH-01	486	0	days	TCGA-TQ-A7RH	486	0	days	486	days	TCGA Lower Grade Glioma (LGG)	brain lower grade glioma	Brain					39	NO		NO	TCGA-TQ-A7RH-F65502	TCGA-TQ-A7RH	TCGA-TQ-A7RH-01A			-14524	167		0	486				NO	NO	NO				Seizures	> 181 Days			NO		2014-9-25	MALE
TCGA-TQ-A7RI-01	0	TCGA-TQ-A7RI-01	62	0	days	TCGA-TQ-A7RI	62	0	days	62	days	TCGA Lower Grade Glioma (LGG)	brain lower grade glioma	Brain					37	NO		NO	TCGA-TQ-A7RI-F65497	TCGA-TQ-A7RI				-13799			0	62				NO	NO	NO				Seizures	0 - 30 Days			NO		2014-9-25	FEMALE
TCGA-TQ-A7RJ-01	0	TCGA-TQ-A7RJ-01	1229	0	days	TCGA-TQ-A7RJ	1229	0	days	1229	days	TCGA Lower Grade Glioma (LGG)	brain lower grade glioma	Brain					25	NO		NO	TCGA-TQ-A7RJ-F65494	TCGA-TQ-A7RJ	TCGA-TQ-A7RJ-01A			-9209	924		0	1229				NO	NO	NO				Sensory Changes	> 181 Days			NO		2014-9-25	FEMALE
TCGA-TQ-A7RK-01	0	TCGA-TQ-A7RK-01	1341	0	days	TCGA-TQ-A7RK	858	1	days	1341	days	TCGA Lower Grade Glioma (LGG)	brain lower grade glioma	Brain	YES	YES	YES		29	NO		NO	TCGA-TQ-A7RK-F61519	TCGA-TQ-A7RK	TCGA-TQ-A7RK-01A	882		-10742	1057		0	1341	858	-115	0	NO	NO	NO				Mental Status Changes	0 - 30 Days	Additional New Tumor Event	Complete Remission/Response	NO		2014-6-30	MALE
TCGA-TQ-A7RK-02	0	TCGA-TQ-A7RK-02	1341	0	days	TCGA-TQ-A7RK	858	1	days	1341	days	TCGA Lower Grade Glioma (LGG)	brain lower grade glioma	Brain	YES	YES	YES		29	NO		NO	TCGA-TQ-A7RK-F61519	TCGA-TQ-A7RK	TCGA-TQ-A7RK-02B	882		-10742	1131		0	1341	858	-115	0	NO	NO	NO				Mental Status Changes	0 - 30 Days	Additional New Tumor Event	Complete Remission/Response	NO		2014-6-30	MALE
TCGA-TQ-A7RM-01	0	TCGA-TQ-A7RM-01	1116	0	days	TCGA-TQ-A7RM	1116	0	days	1116	days	TCGA Lower Grade Glioma (LGG)	brain lower grade glioma	Brain					41	NO		NO	TCGA-TQ-A7RM-F65552	TCGA-TQ-A7RM				-15154			0	1116		45	0	NO	NO	NO				Seizures	> 181 Days	Scheduled Follow-up Submission	Partial Remission/Response	NO		2015-2-17	FEMALE
TCGA-TQ-A7RN-01	0	TCGA-TQ-A7RN-01	1026	0	days	TCGA-TQ-A7RN	1026	0	days	1026	days	TCGA Lower Grade Glioma (LGG)	brain lower grade glioma	Brain					32	NO		NO	TCGA-TQ-A7RN-F65559	TCGA-TQ-A7RN	TCGA-TQ-A7RN-01A			-11823	714		0	1026		11	0	NO	NO	NO				Headaches	> 181 Days	Scheduled Follow-up Submission	Partial Remission/Response	NO		2015-2-17	MALE
TCGA-TQ-A7RO-01	0	TCGA-TQ-A7RO-01	949	0	days	TCGA-TQ-A7RO	949	0	days	949	days	TCGA Lower Grade Glioma (LGG)	brain lower grade glioma	Brain					29	NO		NO	TCGA-TQ-A7RO-F65562	TCGA-TQ-A7RO	TCGA-TQ-A7RO-01A			-10890	665		0	949		123	0	NO	YES	NO			12 - 20 Years	Seizures	31 - 90 Days	Scheduled Follow-up Submission	Partial Remission/Response	YES	Seafood	2015-2-17	MALE
TCGA-TQ-A7RP-01	0	TCGA-TQ-A7RP-01	914	0	days	TCGA-TQ-A7RP	914	0	days	914	days	TCGA Lower Grade Glioma (LGG)	brain lower grade glioma	Brain					66	NO		NO	TCGA-TQ-A7RP-F65564	TCGA-TQ-A7RP	TCGA-TQ-A7RP-01A			-24109	553		0	914		152	0	NO	NO	NO				Seizures	> 181 Days	Scheduled Follow-up Submission	Partial Remission/Response	NO		2015-2-17	MALE
TCGA-TQ-A7RQ-01	0	TCGA-TQ-A7RQ-01	795	0	days	TCGA-TQ-A7RQ	795	0	days	795	days	TCGA Lower Grade Glioma (LGG)	brain lower grade glioma	Brain					38	NO		NO	TCGA-TQ-A7RQ-F65566	TCGA-TQ-A7RQ	TCGA-TQ-A7RQ-01A			-14187	504		0	795		53	0	NO						Seizures	91 - 180 Days	Scheduled Follow-up Submission	Complete Remission/Response	NO		2014-10-30	FEMALE
TCGA-TQ-A7RR-01	0	TCGA-TQ-A7RR-01	787	0	days	TCGA-TQ-A7RR	787	0	days	787	days	TCGA Lower Grade Glioma (LGG)	brain lower grade glioma	Brain					38	NO		NO	TCGA-TQ-A7RR-F65569	TCGA-TQ-A7RR	TCGA-TQ-A7RR-01A			-14022	454		0	787		31	0	NO	NO	NO				Seizures	> 181 Days	Scheduled Follow-up Submission	Partial Remission/Response	NO		2014-10-30	MALE
TCGA-TQ-A7RS-01		TCGA-TQ-A7RS-01			days	TCGA-TQ-A7RS			days		days	TCGA Lower Grade Glioma (LGG)	brain lower grade glioma	Brain					25	NO		NO	TCGA-TQ-A7RS-F65577	TCGA-TQ-A7RS	TCGA-TQ-A7RS-01A			-9172	398		0	-1		-1	0	NO						Motor/Movement Changes	> 181 Days	Scheduled Follow-up Submission	Complete Remission/Response			2014-10-30	FEMALE
TCGA-TQ-A7RU-01	0	TCGA-TQ-A7RU-01	1032	0	days	TCGA-TQ-A7RU	1032	0	days	1032	days	TCGA Lower Grade Glioma (LGG)	brain lower grade glioma	Brain					51	NO		NO	TCGA-TQ-A7RU-F65649	TCGA-TQ-A7RU				-18990			0	1032		158	0	NO	NO	NO				Seizures	> 181 Days	Scheduled Follow-up Submission	Partial Remission/Response	NO		2014-10-30	MALE
TCGA-TQ-A7RV-01	0	TCGA-TQ-A7RV-01	1868	0	days	TCGA-TQ-A7RV	530	1	days	1868	days	TCGA Lower Grade Glioma (LGG)	brain lower grade glioma	Brain	YES	YES			27	NO		NO	TCGA-TQ-A7RV-F61501	TCGA-TQ-A7RV	TCGA-TQ-A7RV-01A		1141	-10167	1470		0	1868	530	-42	1	NO	NO	NO				Sensory Changes	> 181 Days	Scheduled Follow-up Submission	Progressive Disease	NO		2014-10-7	MALE
TCGA-TQ-A7RV-02	0	TCGA-TQ-A7RV-02	1868	0	days	TCGA-TQ-A7RV	530	1	days	1868	days	TCGA Lower Grade Glioma (LGG)	brain lower grade glioma	Brain	YES	YES			27	NO		NO	TCGA-TQ-A7RV-F61501	TCGA-TQ-A7RV	TCGA-TQ-A7RV-02A		1141	-10167	1544		0	1868	530	-42	1	NO	NO	NO				Sensory Changes	> 181 Days	Scheduled Follow-up Submission	Progressive Disease	NO		2014-10-7	MALE
TCGA-TQ-A7RW-01	1	TCGA-TQ-A7RW-01	821	1	days	TCGA-TQ-A7RW	511	1	days	821	days	TCGA Lower Grade Glioma (LGG)	brain lower grade glioma	Brain	YES	YES	YES		32	NO		NO	TCGA-TQ-A7RW-F65651	TCGA-TQ-A7RW	TCGA-TQ-A7RW-01A	[Discrepancy]		-11804	1022	821	0		511	529	0	NO	NO	NO				Seizures	31 - 90 Days	Scheduled Follow-up Submission	Progressive Disease	NO		2014-9-26	MALE
TCGA-TQ-A8XE-01	1	TCGA-TQ-A8XE-01	954	1	days	TCGA-TQ-A8XE	455	1	days	954	days	TCGA Lower Grade Glioma (LGG)	brain lower grade glioma	Brain	YES	YES	NO		42	NO		NO	TCGA-TQ-A8XE-F61509	TCGA-TQ-A8XE	TCGA-TQ-A8XE-01A			-15629	1308	954	0		455	0	1	NO	NO	NO				Headaches	91 - 180 Days	Additional New Tumor Event	Progressive Disease			2014-6-30	FEMALE
TCGA-TQ-A8XE-02	1	TCGA-TQ-A8XE-02	954	1	days	TCGA-TQ-A8XE	455	1	days	954	days	TCGA Lower Grade Glioma (LGG)	brain lower grade glioma	Brain	YES	YES	NO		42	NO		NO	TCGA-TQ-A8XE-F61509	TCGA-TQ-A8XE	TCGA-TQ-A8XE-02A			-15629	1308	954	0		455	0	1	NO	NO	NO				Headaches	91 - 180 Days	Additional New Tumor Event	Progressive Disease			2014-6-30	FEMALE
TCGA-VM-A8C8-01	0	TCGA-VM-A8C8-01	1397	0	days	TCGA-VM-A8C8	1397	0	days	1397	days	TCGA Lower Grade Glioma (LGG)	brain lower grade glioma	Brain	NO	NO			50				TCGA-VM-A8C8-F69643	TCGA-VM-A8C8	TCGA-VM-A8C8-01A			-18494	959		0	1397		19			YES	NO				Motor/Movement Changes	> 181 Days	Scheduled Follow-up Submission				2015-1-15	FEMALE
TCGA-VM-A8C9-01	0	TCGA-VM-A8C9-01	1314	0	days	TCGA-VM-A8C9	1314	0	days	1314	days	TCGA Lower Grade Glioma (LGG)	brain lower grade glioma	Brain	NO	NO			37				TCGA-VM-A8C9-F70437	TCGA-VM-A8C9	TCGA-VM-A8C9-01A			-13663	847		0	1314					NO	NO				Seizures	> 181 Days	Scheduled Follow-up Submission	Complete Remission/Response			2015-2-16	FEMALE
TCGA-VM-A8CA-01	0	TCGA-VM-A8CA-01	411	0	days	TCGA-VM-A8CA			days	411	days	TCGA Lower Grade Glioma (LGG)	brain lower grade glioma	Brain					54			NO	TCGA-VM-A8CA-F63647	TCGA-VM-A8CA	TCGA-VM-A8CA-01A			-19991	798		0	411		19			NO	NO				Mental Status Changes	0 - 30 Days	Scheduled Follow-up Submission				2014-10-24	MALE
TCGA-VM-A8CB-01	0	TCGA-VM-A8CB-01	3	0	days	TCGA-VM-A8CB			days	3	days	TCGA Lower Grade Glioma (LGG)	brain lower grade glioma	Brain					33				TCGA-VM-A8CB-F66847	TCGA-VM-A8CB	TCGA-VM-A8CB-01A			-12340	738		0	3					NO	NO				Seizures	0 - 30 Days	Scheduled Follow-up Submission				2014-10-24	MALE
TCGA-VM-A8CD-01	1	TCGA-VM-A8CD-01	240	1	days	TCGA-VM-A8CD	240	0	days	240	days	TCGA Lower Grade Glioma (LGG)	brain lower grade glioma	Brain	NO	NO			58			NO	TCGA-VM-A8CD-F66848	TCGA-VM-A8CD	TCGA-VM-A8CD-01A			-21200	517	240	0			-43			YES	NO				Seizures	> 181 Days	Scheduled Follow-up Submission				2014-10-24	MALE
TCGA-VM-A8CE-01	0	TCGA-VM-A8CE-01	1191	0	days	TCGA-VM-A8CE	1191	0	days	1191	days	TCGA Lower Grade Glioma (LGG)	brain lower grade glioma	Brain	NO	NO			25			NO	TCGA-VM-A8CE-F69636	TCGA-VM-A8CE	TCGA-VM-A8CE-01A			-9363	780		0	1191		15			NO	NO				Seizures	0 - 30 Days	Scheduled Follow-up Submission				2015-1-15	MALE
TCGA-VM-A8CF-01	0	TCGA-VM-A8CF-01	609	0	days	TCGA-VM-A8CF	609	0	days	609	days	TCGA Lower Grade Glioma (LGG)	brain lower grade glioma	Brain					44				TCGA-VM-A8CF-F66857	TCGA-VM-A8CF	TCGA-VM-A8CF-01A			-16334	280		0	609		26			NO	NO				Motor/Movement Changes	> 181 Days	Scheduled Follow-up Submission	Stable Disease			2014-10-24	FEMALE
TCGA-VM-A8CH-01	0	TCGA-VM-A8CH-01	714	0	days	TCGA-VM-A8CH	714	0	days	714	days	TCGA Lower Grade Glioma (LGG)	brain lower grade glioma	Brain					24				TCGA-VM-A8CH-F69641	TCGA-VM-A8CH	TCGA-VM-A8CH-01A			-9005	300		0	714		-38			YES	NO				Seizures	> 181 Days	Scheduled Follow-up Submission				2015-1-15	FEMALE
TCGA-VV-A829-01	0	TCGA-VV-A829-01	1127	0	days	TCGA-VV-A829	1127	0	days	1127	days	TCGA Lower Grade Glioma (LGG)	brain lower grade glioma	Brain					44	NO		NO	TCGA-VV-A829-F65521	TCGA-VV-A829	TCGA-VV-A829-01A			-16163	720		0	1127					YES	NO				Motor/Movement Changes	0 - 30 Days	Scheduled Follow-up Submission	Complete Remission/Response	NO		2014-10-2	MALE
TCGA-VV-A86M-01	0	TCGA-VV-A86M-01	487	0	days	TCGA-VV-A86M	487	0	days	487	days	TCGA Lower Grade Glioma (LGG)	brain lower grade glioma	Brain					36	NO		NO	TCGA-VV-A86M-F66128	TCGA-VV-A86M	TCGA-VV-A86M-01A			-13453	111		0	487										Sensory Changes	> 181 Days	Scheduled Follow-up Submission	Complete Remission/Response	NO		2014-10-2	FEMALE
TCGA-VW-A7QS-01	0	TCGA-VW-A7QS-01	706	0	days	TCGA-VW-A7QS	706	0	days	706	days	TCGA Lower Grade Glioma (LGG)	brain lower grade glioma	Brain					35	NO		NO		TCGA-VW-A7QS	TCGA-VW-A7QS-01A			-12820	805		0	706				NO	NO	NO				Headaches	31 - 90 Days			NO		2013-12-12	FEMALE
TCGA-VW-A8FI-01	1	TCGA-VW-A8FI-01	245	1	days	TCGA-VW-A8FI	245	0	days	245	days	TCGA Lower Grade Glioma (LGG)	brain lower grade glioma	Brain					66	NO		NO		TCGA-VW-A8FI	TCGA-VW-A8FI-01A			-24411	154	245	0					NO	NO	NO				Mental Status Changes	31 - 90 Days			NO		2014-3-10	MALE
TCGA-W9-A837-01	0	TCGA-W9-A837-01	1553	0	days	TCGA-W9-A837	1553	0	days	1553	days	TCGA Lower Grade Glioma (LGG)	brain lower grade glioma	Brain					47			NO	TCGA-W9-A837-F66176	TCGA-W9-A837	TCGA-W9-A837-01A				1298		0	1553		610	1	NO	NO	NO				Seizures	> 181 Days	Scheduled Follow-up Submission	Stable Disease			2014-10-3	MALE
TCGA-WH-A86K-01	0	TCGA-WH-A86K-01	405	0	days	TCGA-WH-A86K	405	0	days	405	days	TCGA Lower Grade Glioma (LGG)	brain lower grade glioma	Brain					65	NO		NO	TCGA-WH-A86K-F67062	TCGA-WH-A86K	TCGA-WH-A86K-01A			-24055	112		0	405		20	0	NO	NO	NO				Motor/Movement Changes	0 - 30 Days	Scheduled Follow-up Submission	Stable Disease	NO		2014-11-4	MALE
TCGA-WY-A858-01	0	TCGA-WY-A858-01	1337	0	days	TCGA-WY-A858	1337	0	days	1337	days	TCGA Lower Grade Glioma (LGG)	brain lower grade glioma	Brain					32			NO		TCGA-WY-A858				-11855			0	1337		45	0		NO	NO				Headaches	0 - 30 Days			YES	fresh pitted fruit	2014-2-10	FEMALE
TCGA-WY-A859-01	0	TCGA-WY-A859-01	1213	0	days	TCGA-WY-A859	1213	0	days	1213	days	TCGA Lower Grade Glioma (LGG)	brain lower grade glioma	Brain					34	NO		NO		TCGA-WY-A859				-12631			0	1213		293	0		NO	NO				Seizures	0 - 30 Days			NO		2014-2-20	FEMALE
TCGA-WY-A85A-01	0	TCGA-WY-A85A-01	1320	0	days	TCGA-WY-A85A	1320	0	days	1320	days	TCGA Lower Grade Glioma (LGG)	brain lower grade glioma	Brain					20	NO		NO		TCGA-WY-A85A	TCGA-WY-A85A-01A			-7380	1203		0	1320		718	0	NO	NO	NO				Seizures	0 - 30 Days			NO		2014-2-27	MALE
TCGA-WY-A85B-01	0	TCGA-WY-A85B-01	1393	0	days	TCGA-WY-A85B	1393	0	days	1393	days	TCGA Lower Grade Glioma (LGG)	brain lower grade glioma	Brain					24	NO		NO	TCGA-WY-A85B-F65769	TCGA-WY-A85B	TCGA-WY-A85B-01A			-8817	1073		0	1393			0		YES	NO				Seizures	0 - 30 Days	Scheduled Follow-up Submission		NO		2015-1-22	MALE
TCGA-WY-A85C-01	0	TCGA-WY-A85C-01	1426	0	days	TCGA-WY-A85C	1261	1	days	1426	days	TCGA Lower Grade Glioma (LGG)	brain lower grade glioma	Brain			YES		36	NO		NO	TCGA-WY-A85C-F65786	TCGA-WY-A85C	TCGA-WY-A85C-01A	1337		-13506	1119		0	1426	1261		1		NO	NO				Headaches	0 - 30 Days	Scheduled Follow-up Submission	Progressive Disease	NO		2015-1-22	MALE
TCGA-WY-A85D-01	0	TCGA-WY-A85D-01	1147	0	days	TCGA-WY-A85D			days	1147	days	TCGA Lower Grade Glioma (LGG)	brain lower grade glioma	Brain					60	NO		NO		TCGA-WY-A85D	TCGA-WY-A85D-01A			-21979	1035		0	1147			1	NO	YES	NO				Sensory Changes	> 181 Days			NO		2014-2-26	MALE
TCGA-WY-A85E-01	0	TCGA-WY-A85E-01	633	0	days	TCGA-WY-A85E	532	1	days	633	days	TCGA Lower Grade Glioma (LGG)	brain lower grade glioma	Brain	YES	YES	YES		48	NO		NO	TCGA-WY-A85E-F65805	TCGA-WY-A85E	TCGA-WY-A85E-01A	536		-17878	794		0	633	532	311	1	NO		NO				Seizures	31 - 90 Days	Scheduled Follow-up Submission	Progressive Disease	YES	seafood, nuts	2015-1-22	FEMALE
[truncated: 73 more columns]
